# Supplementary material for: Andrographis paniculata transcriptome provides molecular insights into tissue-specific accumulation of medicinal diterpenes
Source: BMC Genomics. 2015 Sep 2;16(1):659. doi: 10.1186/s12864-015-1864-y (PMC4557604; doi:10.1186/s12864-015-1864-y)
Supplement: Additional file 3: Table S2. — Annotation of leaf transcripts to the Uniprot database. (XLS 17060 kb) [file 12864_2015_1864_MOESM3_ESM.xls]

## Sheet: Annotation
Supplementary Table S2. Annotation of leaf transcripts to the Uniprot database.
Transcript_id	Transcript_length	Protein_ID	Protein_length	%Identity	Alignment_length	Query_coverage	Subject_coverage	No.Of_mismatches	No.Of_gaps	Query_start	Query_end	Subject_start	Subject_end	E-value	Protein names	Gene names	Organism	Gene ontology (GO)	Gene ontology IDs	Pathway	GO_MF	GO_BP	GO_CC
Locus_8895_Transcript_1/1_Confidence_1.000_Length_3113	3113	tr|T1UPQ9|T1UPQ9_ANDPA	734	100	734	70.74	100	0	0	2744	543	1	734	0	Photosystem I P700 chlorophyll a apoprotein A2 (EC 1.97.1.12) (PSI-B) (PsaB)	psaB	Andrographis paniculata (Creat) (Justicia paniculata)	4 iron, 4 sulfur cluster binding; chlorophyll binding; chloroplast thylakoid membrane; electron carrier activity; integral component of membrane; magnesium ion binding; oxidoreductase activity; photosynthesis; photosystem I; protein-chromophore linkage	GO:0051539; GO:0016168; GO:0009535; GO:0009055; GO:0016021; GO:0000287; GO:0016491; GO:0015979; GO:0009522; GO:0018298	NA	GO:0051539~4 iron, 4 sulfur cluster binding;GO:0016168~chlorophyll binding;GO:0009055~electron carrier activity;GO:0000287~magnesium ion binding;GO:0016491~oxidoreductase activity	GO:0015979~photosynthesis;GO:0018298~protein-chromophore linkage	GO:0009535~chloroplast thylakoid membrane;GO:0016021~integral to membrane;GO:0009522~photosystem I
Locus_5759_Transcript_1/1_Confidence_1.000_Length_1689	1689	tr|T1UNK2|T1UNK2_ANDPA	479	100	479	85.08	100	0	0	1500	64	1	479	0	Ribulose bisphosphate carboxylase large chain (RuBisCO large subunit) (EC 4.1.1.39)	rbcL	Andrographis paniculata (Creat) (Justicia paniculata)	chloroplast; magnesium ion binding; monooxygenase activity; photorespiration; reductive pentose-phosphate cycle; ribulose-bisphosphate carboxylase activity	GO:0009507; GO:0000287; GO:0004497; GO:0009853; GO:0019253; GO:0016984	NA	GO:0000287~magnesium ion binding;GO:0004497~monooxygenase activity;GO:0016984~ribulose-bisphosphate carboxylase activity	GO:0009853~photorespiration;GO:0019253~reductive pentose-phosphate cycle	GO:0009507~chloroplast
Locus_7233_Transcript_1/1_Confidence_1.000_Length_1291	1291	tr|C1N1Q7|C1N1Q7_MICPC	381	100	381	88.54	100	0	0	1289	147	1	381	0	Ubiquitin	MICPUCDRAFT_28921	Micromonas pusilla (strain CCMP1545) (Picoplanktonic green alga)	NA	NA	NA	NA	NA	NA
Locus_19277_Transcript_1/1_Confidence_1.000_Length_4011	4011	tr|T1UNK6|T1UNK6_ANDPA	320	100	320	23.93	100	0	0	1419	460	1	320	0	Apocytochrome f	petA	Andrographis paniculata (Creat) (Justicia paniculata)	chloroplast thylakoid membrane; electron carrier activity; heme binding; integral component of thylakoid membrane; iron ion binding; oxidation-reduction process; photosynthesis	GO:0009535; GO:0009055; GO:0020037; GO:0031361; GO:0005506; GO:0055114; GO:0015979	NA	GO:0009055~electron carrier activity;GO:0020037~heme binding;GO:0005506~iron ion binding	GO:0055114~oxidation-reduction process;GO:0015979~photosynthesis	GO:0009535~chloroplast thylakoid membrane;GO:0031361~integral to thylakoid membrane
Locus_20381_Transcript_1/1_Confidence_1.000_Length_2389	2389	tr|T1UPR3|T1UPR3_ANDPA	225	100	225	28.25	100	0	0	694	1368	1	225	5e-159	NAD(P)H-quinone oxidoreductase subunit K, chloroplastic (EC 1.6.5.-) (NAD(P)H dehydrogenase subunit K) (NADH-plastoquinone oxidoreductase subunit K)	ndhK	Andrographis paniculata (Creat) (Justicia paniculata)	4 iron, 4 sulfur cluster binding; NADH dehydrogenase (ubiquinone) activity; chloroplast thylakoid membrane; iron ion binding; photosynthesis, light reaction; quinone binding; transport	GO:0051539; GO:0008137; GO:0009535; GO:0005506; GO:0019684; GO:0048038; GO:0006810	NA	GO:0051539~4 iron, 4 sulfur cluster binding;GO:0008137~NADH dehydrogenase (ubiquinone) activity;GO:0005506~iron ion binding;GO:0048038~quinone binding	GO:0019684~photosynthesis, light reaction;GO:0006810~transport	GO:0009535~chloroplast thylakoid membrane
Locus_4663_Transcript_1/1_Confidence_1.000_Length_415	415	tr|S8CEN5|S8CEN5_9LAMI	113	100	113	81.69	100	0	0	340	2	1	113	4e-78	Uncharacterized protein (Fragment)	M569_09462	Genlisea aurea	GTP binding; intracellular; small GTPase mediated signal transduction	GO:0005525; GO:0005622; GO:0007264	NA	GO:0005525~GTP binding	GO:0007264~small GTPase mediated signal transduction	GO:0005622~intracellular
Locus_20518_Transcript_1/1_Confidence_1.000_Length_1221	1221	tr|B9GGN9|B9GGN9_POPTR	110	100	110	27.03	100	0	0	564	235	1	110	7e-70	Uncharacterized protein	POPTR_0001s28440g	Populus trichocarpa (Western balsam poplar) (Populus balsamifera subsp. trichocarpa)	NA	NA	NA	NA	NA	NA
Locus_25249_Transcript_1/1_Confidence_1.000_Length_654	654	tr|A9P9S8|A9P9S8_POPTR	56	100	56	25.69	100	0	0	121	288	1	56	4e-32	Putative uncharacterized protein	NA	Populus trichocarpa (Western balsam poplar) (Populus balsamifera subsp. trichocarpa)	ribosome; structural constituent of ribosome; translation	GO:0005840; GO:0003735; GO:0006412	NA	GO:0003735~structural constituent of ribosome	GO:0006412~translation	GO:0005840~ribosome
Locus_12508_Transcript_1/1_Confidence_1.000_Length_403	403	tr|U7E0N8|U7E0N8_POPTR	51	100	51	37.97	100	0	0	4	156	1	51	1e-28	Uncharacterized protein (Fragment)	POPTR_0563s002002g	Populus trichocarpa (Western balsam poplar) (Populus balsamifera subsp. trichocarpa)	DNA binding	GO:0003677	NA	GO:0003677~DNA binding	NA	NA
Locus_17402_Transcript_1/1_Confidence_1.000_Length_1929	1929	tr|T1UMC7|T1UMC7_ANDPA	508	99.8	508	79	100	1	0	1715	192	1	508	0	Photosystem II CP47 chlorophyll apoprotein	psbB	Andrographis paniculata (Creat) (Justicia paniculata)	chlorophyll binding; chloroplast thylakoid membrane; integral component of membrane; photosynthetic electron transport chain; photosystem II; protein-chromophore linkage	GO:0016168; GO:0009535; GO:0016021; GO:0009767; GO:0009523; GO:0018298	NA	GO:0016168~chlorophyll binding	GO:0009767~photosynthetic electron transport chain;GO:0018298~protein-chromophore linkage	GO:0009535~chloroplast thylakoid membrane;GO:0016021~integral to membrane;GO:0009523~photosystem II
Locus_24878_Transcript_1/1_Confidence_1.000_Length_2784	2784	tr|T1UMJ2|T1UMJ2_ANDPA	495	99.8	495	53.34	100	1	0	534	2018	1	495	0	ATP synthase subunit beta, chloroplastic (EC 3.6.3.14) (ATP synthase F1 sector subunit beta) (F-ATPase subunit beta)	atpB	Andrographis paniculata (Creat) (Justicia paniculata)	ATP binding; ATP hydrolysis coupled proton transport; chloroplast thylakoid membrane; plasma membrane ATP synthesis coupled proton transport; proton-transporting ATP synthase activity, rotational mechanism; proton-transporting ATP synthase complex, catalytic core F(1)	GO:0005524; GO:0015991; GO:0009535; GO:0042777; GO:0046933; GO:0045261	NA	GO:0005524~ATP binding;GO:0046933~hydrogen ion transporting ATP synthase activity, rotational mechanism	GO:0015991~ATP hydrolysis coupled proton transport;GO:0042777~plasma membrane ATP synthesis coupled proton transport	GO:0009535~chloroplast thylakoid membrane;GO:0045261~proton-transporting ATP synthase complex, catalytic core F(1)
Locus_5188_Transcript_1/1_Confidence_1.000_Length_6042	6042	tr|T1UMT8|T1UMT8_ANDPA	507	99.61	507	25.17	100	2	0	5576	4056	1	507	0	ATP synthase subunit alpha, chloroplastic (EC 3.6.3.14) (ATP synthase F1 sector subunit alpha) (F-ATPase subunit alpha)	atpA	Andrographis paniculata (Creat) (Justicia paniculata)	ATP binding; ATP hydrolysis coupled proton transport; chloroplast thylakoid membrane; plasma membrane ATP synthesis coupled proton transport; proton-transporting ATP synthase activity, rotational mechanism; proton-transporting ATP synthase complex, catalytic core F(1); proton-transporting ATPase activity, rotational mechanism	GO:0005524; GO:0015991; GO:0009535; GO:0042777; GO:0046933; GO:0045261; GO:0046961	NA	GO:0005524~ATP binding;GO:0046933~hydrogen ion transporting ATP synthase activity, rotational mechanism;GO:0046961~proton-transporting ATPase activity, rotational mechanism	GO:0015991~ATP hydrolysis coupled proton transport;GO:0042777~plasma membrane ATP synthesis coupled proton transport	GO:0009535~chloroplast thylakoid membrane;GO:0045261~proton-transporting ATP synthase complex, catalytic core F(1)
Locus_656_Transcript_1/1_Confidence_1.000_Length_999	999	tr|V7CGW9|V7CGW9_PHAVU	181	99.45	181	54.35	100	1	0	852	310	1	181	2e-129	Uncharacterized protein	PHAVU_002G070500g	Phaseolus vulgaris (Kidney bean) (French bean)	GTP binding; intracellular; small GTPase mediated signal transduction	GO:0005525; GO:0005622; GO:0007264	NA	GO:0005525~GTP binding	GO:0007264~small GTPase mediated signal transduction	GO:0005622~intracellular
Locus_11829_Transcript_1/1_Confidence_1.000_Length_4605	4605	tr|T1UMF5|T1UMF5_ANDPA	484	99.38	484	31.53	100	3	0	3022	4473	1	484	0	NADH dehydrogenase subunit 4	ndhD	Andrographis paniculata (Creat) (Justicia paniculata)	ATP synthesis coupled electron transport; NADH dehydrogenase (ubiquinone) activity; chloroplast; quinone binding	GO:0042773; GO:0008137; GO:0009507; GO:0048038	NA	GO:0008137~NADH dehydrogenase (ubiquinone) activity;GO:0048038~quinone binding	GO:0042773~ATP synthesis coupled electron transport	GO:0009507~chloroplast
Locus_25588_Transcript_1/1_Confidence_1.000_Length_778	778	tr|F6HNR9|F6HNR9_VITVI	128	99.22	128	49.36	100	1	0	63	446	1	128	8e-74	Putative uncharacterized protein	VIT_13s0019g02650	Vitis vinifera (Grape)	RNA binding; nucleolus; ribonucleoprotein complex; ribosome biogenesis	GO:0003723; GO:0005730; GO:0030529; GO:0042254	NA	GO:0003723~RNA binding	GO:0042254~ribosome biogenesis	GO:0005730~nucleolus;GO:0030529~ribonucleoprotein complex
Locus_30559_Transcript_1/1_Confidence_1.000_Length_763	763	tr|F6HNR9|F6HNR9_VITVI	128	99.22	128	50.33	100	1	0	653	270	1	128	3e-74	Putative uncharacterized protein	VIT_13s0019g02650	Vitis vinifera (Grape)	RNA binding; nucleolus; ribonucleoprotein complex; ribosome biogenesis	GO:0003723; GO:0005730; GO:0030529; GO:0042254	NA	GO:0003723~RNA binding	GO:0042254~ribosome biogenesis	GO:0005730~nucleolus;GO:0030529~ribonucleoprotein complex
Locus_9684_Transcript_1/1_Confidence_1.000_Length_2086	2086	tr|T1UPQ0|T1UPQ0_ANDPA	236	99.15	236	33.94	100	2	0	1952	1245	1	236	2e-157	30S ribosomal protein S2, chloroplastic	rps2	Andrographis paniculata (Creat) (Justicia paniculata)	chloroplast; small ribosomal subunit; structural constituent of ribosome; translation	GO:0009507; GO:0015935; GO:0003735; GO:0006412	NA	GO:0003735~structural constituent of ribosome	GO:0006412~translation	GO:0009507~chloroplast;GO:0015935~small ribosomal subunit
Locus_14_Transcript_199/1093_Confidence_1.000_Length_1813	1813	tr|K4CAL7|K4CAL7_SOLLC	444	98.87	444	73.47	100	5	0	1738	407	1	444	0	Uncharacterized protein	Solyc06g083620.2	Solanum lycopersicum (Tomato) (Lycopersicon esculentum)	ATP binding; cytosol; female gamete generation; lateral root formation; leaf morphogenesis; maintenance of root meristem identity; male gamete generation; meristem growth; meristem structural organization; nucleoside-triphosphatase activity; plasma membrane; proteasome assembly; proteasome-mediated ubiquitin-dependent protein catabolic process; regulation of gene silencing; response to cadmium io…	GO:0005524; GO:0005829; GO:0007292; GO:0010311; GO:0009965; GO:0010078; GO:0048232; GO:0035266; GO:0009933; GO:0017111; GO:0005886; GO:0043248; GO:0043161; GO:0060968; GO:0046686; GO:0009408; GO:0051788; GO:0048829; GO:0090351	NA	GO:0005524~ATP binding;GO:0017111~nucleoside-triphosphatase activity	GO:0007292~female gamete generation;GO:0010311~lateral root formation;GO:0009965~leaf morphogenesis;GO:0010078~maintenance of root meristem identity;GO:0048232~male gamete generation;GO:0035266~meristem growth;GO:0009933~meristem structural organization;GO:0043248~proteasome assembly;GO:0043161~proteasomal ubiquitin-dependent protein catabolic process;GO:0060968~regulation of gene silencing;GO:00…	GO:0005829~cytosol;GO:0005886~plasma membrane
Locus_14_Transcript_688/1093_Confidence_1.000_Length_1813	1813	tr|K4CAL7|K4CAL7_SOLLC	444	98.87	444	73.47	100	5	0	76	1407	1	444	0	Uncharacterized protein	Solyc06g083620.2	Solanum lycopersicum (Tomato) (Lycopersicon esculentum)	ATP binding; cytosol; female gamete generation; lateral root formation; leaf morphogenesis; maintenance of root meristem identity; male gamete generation; meristem growth; meristem structural organization; nucleoside-triphosphatase activity; plasma membrane; proteasome assembly; proteasome-mediated ubiquitin-dependent protein catabolic process; regulation of gene silencing; response to cadmium io…	GO:0005524; GO:0005829; GO:0007292; GO:0010311; GO:0009965; GO:0010078; GO:0048232; GO:0035266; GO:0009933; GO:0017111; GO:0005886; GO:0043248; GO:0043161; GO:0060968; GO:0046686; GO:0009408; GO:0051788; GO:0048829; GO:0090351	NA	GO:0005524~ATP binding;GO:0017111~nucleoside-triphosphatase activity	GO:0007292~female gamete generation;GO:0010311~lateral root formation;GO:0009965~leaf morphogenesis;GO:0010078~maintenance of root meristem identity;GO:0048232~male gamete generation;GO:0035266~meristem growth;GO:0009933~meristem structural organization;GO:0043248~proteasome assembly;GO:0043161~proteasomal ubiquitin-dependent protein catabolic process;GO:0060968~regulation of gene silencing;GO:00…	GO:0005829~cytosol;GO:0005886~plasma membrane
Locus_46994_Transcript_1/1_Confidence_1.000_Length_601	601	tr|E3TJR4|E3TJR4_OLEEU	79	98.73	79	39.43	100	1	0	232	468	1	79	2e-47	Photosystem II reaction center protein H (PSII-H) (Photosystem II 10 kDa phosphoprotein)	psbH	Olea europaea (Common olive)	chloroplast thylakoid membrane; integral component of membrane; phosphate ion binding; photosynthesis; photosystem II; protein stabilization	GO:0009535; GO:0016021; GO:0042301; GO:0015979; GO:0009523; GO:0050821	NA	GO:0042301~phosphate ion binding	GO:0015979~photosynthesis;GO:0050821~protein stabilization	GO:0009535~chloroplast thylakoid membrane;GO:0016021~integral to membrane;GO:0009523~photosystem II
Locus_6361_Transcript_1/1_Confidence_1.000_Length_294	294	tr|M1CKS0|M1CKS0_SOLTU	69	98.55	69	70.41	100	1	0	222	16	1	69	2e-30	Uncharacterized protein	PGSC0003DMG400027063	Solanum tuberosum (Potato)	P-P-bond-hydrolysis-driven protein transmembrane transporter activity; membrane; protein targeting	GO:0015450; GO:0016020; GO:0006605	NA	GO:0015450~P-P-bond-hydrolysis-driven protein transmembrane transporter activity	GO:0006605~protein targeting	GO:0016020~membrane
Locus_4082_Transcript_1/1_Confidence_1.000_Length_1433	1433	tr|S8DM96|S8DM96_9LAMI	444	98.43	445	93.16	100	6	1	70	1404	1	444	0	Uncharacterized protein	M569_10659	Genlisea aurea	ATP binding; cytoplasm; nucleoside-triphosphatase activity; protein catabolic process	GO:0005524; GO:0005737; GO:0017111; GO:0030163	NA	GO:0005524~ATP binding;GO:0017111~nucleoside-triphosphatase activity	GO:0030163~protein catabolic process	GO:0005737~cytoplasm
Locus_9224_Transcript_1/1_Confidence_1.000_Length_1697	1697	tr|V4UX36|V4UX36_9ROSI	351	98.29	351	62.05	100	6	0	216	1268	1	351	0	Uncharacterized protein	CICLE_v10012084mg	Citrus clementina	ATP hydrolysis coupled proton transport; hydrogen ion transmembrane transporter activity; proton-transporting V-type ATPase, V0 domain	GO:0015991; GO:0015078; GO:0033179	NA	GO:0015078~hydrogen ion transmembrane transporter activity	GO:0015991~ATP hydrolysis coupled proton transport	GO:0033179~proton-transporting V-type ATPase, V0 domain
Locus_25534_Transcript_1/1_Confidence_1.000_Length_981	981	tr|S8D0F2|S8D0F2_9LAMI	102	98.04	102	31.19	100	2	0	137	442	1	102	2e-63	Uncharacterized protein	M569_01498	Genlisea aurea	rRNA binding; ribosome; structural constituent of ribosome; translation	GO:0019843; GO:0005840; GO:0003735; GO:0006412	NA	GO:0019843~rRNA binding;GO:0003735~structural constituent of ribosome	GO:0006412~translation	GO:0005840~ribosome
Locus_7128_Transcript_1/1_Confidence_1.000_Length_302	302	tr|H1AEU1|H1AEU1_9MAGN	99	97.98	99	98.34	100	2	0	301	5	1	99	7e-67	Phosphoenolpyruvate carboxykinase (Fragment)	PepCK_1	Mitella japonica	ATP binding; gluconeogenesis; kinase activity; phosphoenolpyruvate carboxykinase (ATP) activity	GO:0005524; GO:0006094; GO:0016301; GO:0004612	NA	GO:0005524~ATP binding;GO:0016301~kinase activity;GO:0004612~phosphoenolpyruvate carboxykinase (ATP) activity	GO:0006094~gluconeogenesis	NA
Locus_15075_Transcript_1/1_Confidence_1.000_Length_3523	3523	tr|H2BBS9|H2BBS9_9CARY	486	97.94	486	41.39	100	10	0	1973	3430	1	486	0	Photosystem II CP43 chlorophyll apoprotein (Fragment)	psbC	Didierea madagascariensis	chlorophyll binding; chloroplast thylakoid membrane; electron transporter, transferring electrons within the cyclic electron transport pathway of photosynthesis activity; integral component of membrane; light-harvesting complex; photosynthetic electron transport in photosystem II; photosystem II; protein-chromophore linkage	GO:0016168; GO:0009535; GO:0045156; GO:0016021; GO:0030076; GO:0009772; GO:0009523; GO:0018298	NA	GO:0016168~chlorophyll binding;GO:0045156~electron transporter, transferring electrons within the cyclic electron transport pathway of photosynthesis activity	GO:0009772~photosynthetic electron transport in photosystem II;GO:0018298~protein-chromophore linkage	GO:0009535~chloroplast thylakoid membrane;GO:0016021~integral to membrane;GO:0030076~light-harvesting complex;GO:0009523~photosystem II
Locus_3972_Transcript_1/1_Confidence_1.000_Length_1144	1144	tr|I2AWM3|I2AWM3_SESIN	377	97.88	377	98.86	100	8	0	1141	11	1	377	0	Beta-actin	NA	Sesamum indicum (Oriental sesame) (Sesamum orientale)	ATP binding; cytoplasm; cytoskeleton	GO:0005524; GO:0005737; GO:0005856	NA	GO:0005524~ATP binding	NA	GO:0005737~cytoplasm;GO:0005856~cytoskeleton
Locus_67781_Transcript_1/1_Confidence_1.000_Length_2641	2641	tr|T1UM88|T1UM88_ANDPA	511	97.86	514	58.39	100	8	1	815	2356	1	511	0	Maturase K (Intron maturase)	matK	Andrographis paniculata (Creat) (Justicia paniculata)	RNA binding; RNA splicing; chloroplast; mRNA processing; tRNA processing	GO:0003723; GO:0008380; GO:0009507; GO:0006397; GO:0008033	NA	GO:0003723~RNA binding	GO:0008380~RNA splicing;GO:0006397~mRNA processing;GO:0008033~tRNA processing	GO:0009507~chloroplast
Locus_18827_Transcript_1/1_Confidence_1.000_Length_486	486	tr|S8CZJ1|S8CZJ1_9LAMI	127	97.66	128	79.01	100	2	1	101	484	1	127	6e-85	Uncharacterized protein	M569_04250	Genlisea aurea	nucleic acid binding; nucleotide binding	GO:0003676; GO:0000166	NA	GO:0003676~nucleic acid binding;GO:0000166~nucleotide binding	NA	NA
Locus_14932_Transcript_1/1_Confidence_1.000_Length_1172	1172	tr|B9MVM3|B9MVM3_POPTR	312	97.44	312	79.86	100	8	0	59	994	1	312	0	Uncharacterized protein	POPTR_0014s03240g	Populus trichocarpa (Western balsam poplar) (Populus balsamifera subsp. trichocarpa)	NA	NA	NA	NA	NA	NA
Locus_12931_Transcript_1/1_Confidence_1.000_Length_1104	1104	tr|S8C7U2|S8C7U2_9LAMI	193	97.41	193	52.45	100	5	0	906	328	1	193	2e-105	Uncharacterized protein	M569_14374	Genlisea aurea	GTP binding; Golgi apparatus; endoplasmic reticulum; intracellular protein transport; vesicle-mediated transport	GO:0005525; GO:0005794; GO:0005783; GO:0006886; GO:0016192	NA	GO:0005525~GTP binding	GO:0006886~intracellular protein transport;GO:0016192~vesicle-mediated transport	GO:0005794~Golgi apparatus;GO:0005783~endoplasmic reticulum
Locus_26749_Transcript_1/1_Confidence_1.000_Length_215	215	tr|H2BC22|H2BC22_MAIPO	38	97.37	38	53.02	100	1	0	89	202	1	38	5e-17	Photosystem II protein T (Fragment)	psbT	Maihuenia poeppigii (Hardy cactus) (Opuntia poeppigii)	chloroplast; photosynthesis; photosystem II reaction center	GO:0009507; GO:0015979; GO:0009539	NA	NA	GO:0015979~photosynthesis	GO:0009507~chloroplast;GO:0009539~photosystem II reaction center
Locus_3948_Transcript_1/1_Confidence_1.000_Length_1538	1538	tr|S8DLT5|S8DLT5_9LAMI	255	97.25	255	49.74	100	7	0	1400	636	1	255	2e-178	14-3-3 h-1 protein	M569_14239	Genlisea aurea	NA	NA	NA	NA	NA	NA
Locus_45442_Transcript_1/1_Confidence_1.000_Length_1683	1683	tr|Q9LEC3|Q9LEC3_TOBAC	474	96.84	474	84.49	100	15	0	1469	48	1	474	0	Tubulin gamma chain (Fragment)	gtub	Nicotiana tabacum (Common tobacco)	GTP binding; GTPase activity; cytoplasmic microtubule organization; gamma-tubulin complex; microtubule; microtubule nucleation; protein polymerization	GO:0005525; GO:0003924; GO:0031122; GO:0000930; GO:0005874; GO:0007020; GO:0051258	NA	GO:0005525~GTP binding;GO:0003924~GTPase activity	GO:0031122~cytoplasmic microtubule organization;GO:0007020~microtubule nucleation;GO:0051258~protein polymerization	GO:0000930~gamma-tubulin complex;GO:0005874~microtubule
Locus_958_Transcript_1/1_Confidence_1.000_Length_3042	3042	tr|S8CMF6|S8CMF6_9LAMI	842	96.79	842	83.04	100	27	0	117	2642	1	842	0	Uncharacterized protein (Fragment)	M569_06883	Genlisea aurea	GTP binding; GTPase activity	GO:0005525; GO:0003924	NA	GO:0005525~GTP binding;GO:0003924~GTPase activity	NA	NA
Locus_8306_Transcript_1/1_Confidence_1.000_Length_1324	1324	tr|I1KXM8|I1KXM8_SOYBN	306	96.73	306	69.34	100	10	0	194	1111	1	306	0	Serine/threonine-protein phosphatase (EC 3.1.3.16)	NA	Glycine max (Soybean) (Glycine hispida)	cellular protein localization; chloroplast avoidance movement; cytosol; hydrolase activity; nucleus; plasma membrane; protein dephosphorylation; regulation of auxin polar transport	GO:0034613; GO:0009903; GO:0005829; GO:0016787; GO:0005634; GO:0005886; GO:0006470; GO:2000012	NA	GO:0016787~hydrolase activity	GO:0034613~cellular protein localization;GO:0009903~chloroplast avoidance movement;GO:0006470~protein dephosphorylation;GO:2000012~regulation of auxin polar transport	GO:0005829~cytosol;GO:0005634~nucleus;GO:0005886~plasma membrane
Locus_10130_Transcript_1/1_Confidence_1.000_Length_1709	1709	tr|F2D4P0|F2D4P0_HORVD	376	96.54	376	66	100	13	0	104	1231	1	376	0	Predicted protein	NA	Hordeum vulgare var. distichum (Two-rowed barley)	ATP binding; cytoplasm; cytoskeleton	GO:0005524; GO:0005737; GO:0005856	NA	GO:0005524~ATP binding	NA	GO:0005737~cytoplasm;GO:0005856~cytoskeleton
Locus_7429_Transcript_1/1_Confidence_1.000_Length_388	388	tr|A9PB30|A9PB30_POPTR	112	96.43	112	86.6	100	4	0	49	384	1	112	2e-74	Ribosomal protein L33 (Uncharacterized protein)	POPTR_0008s06370g	Populus trichocarpa (Western balsam poplar) (Populus balsamifera subsp. trichocarpa)	ribosome; structural constituent of ribosome; translation	GO:0005840; GO:0003735; GO:0006412	NA	GO:0003735~structural constituent of ribosome	GO:0006412~translation	GO:0005840~ribosome
Locus_71728_Transcript_1/1_Confidence_1.000_Length_565	565	sp|Q9M9L0|APC11_ARATH	84	96.43	84	44.6	100	3	0	454	203	1	84	7e-54	Anaphase-promoting complex subunit 11 (Cyclosome subunit 11)	APC11 At3g05870 F10A16.17	Arabidopsis thaliana (Mouse-ear cress)	cytoplasm; mitosis; nucleus; protein ubiquitination; zinc ion binding	GO:0005737; GO:0007067; GO:0005634; GO:0016567; GO:0008270	Protein modification; protein ubiquitination.	GO:0008270~zinc ion binding	GO:0007067~mitosis;GO:0016567~protein ubiquitination	GO:0005737~cytoplasm;GO:0005634~nucleus
Locus_13796_Transcript_1/1_Confidence_1.000_Length_872	872	tr|K4C9N4|K4C9N4_SOLLC	166	96.39	166	57.11	100	6	0	777	280	1	166	5e-109	Uncharacterized protein	Solyc06g075180.1	Solanum lycopersicum (Tomato) (Lycopersicon esculentum)	ribosome; structural constituent of ribosome; translation	GO:0005840; GO:0003735; GO:0006412	NA	GO:0003735~structural constituent of ribosome	GO:0006412~translation	GO:0005840~ribosome
Locus_17392_Transcript_1/1_Confidence_1.000_Length_769	769	tr|K4C9N4|K4C9N4_SOLLC	166	96.39	166	64.76	100	6	0	694	197	1	166	1e-109	Uncharacterized protein	Solyc06g075180.1	Solanum lycopersicum (Tomato) (Lycopersicon esculentum)	ribosome; structural constituent of ribosome; translation	GO:0005840; GO:0003735; GO:0006412	NA	GO:0003735~structural constituent of ribosome	GO:0006412~translation	GO:0005840~ribosome
Locus_10368_Transcript_1/1_Confidence_1.000_Length_955	955	tr|T1W2Z4|T1W2Z4_9LAMI	159	96.23	159	49.95	100	6	0	144	620	1	159	9e-108	Eukaryotic translation initiation factor 5A	eIF5A	Picrorhiza kurrooa	peptidyl-lysine modification to hypusine; positive regulation of translational elongation; positive regulation of translational termination; ribosome binding; translation elongation factor activity; translation initiation factor activity; translational frameshifting	GO:0008612; GO:0045901; GO:0045905; GO:0043022; GO:0003746; GO:0003743; GO:0006452	NA	GO:0043022~ribosome binding;GO:0003746~translation elongation factor activity;GO:0003743~translation initiation factor activity	GO:0008612~peptidyl-lysine modification to hypusine;GO:0045901~positive regulation of translational elongation;GO:0045905~positive regulation of translational termination;GO:0006452~translational frameshifting	NA
Locus_8210_Transcript_1/1_Confidence_1.000_Length_1290	1290	tr|B9S0G1|B9S0G1_RICCO	390	95.9	390	90.7	100	16	0	1190	21	1	390	0	S-adenosylmethionine synthase (EC 2.5.1.6)	RCOM_1354270	Ricinus communis (Castor bean)	ATP binding; S-adenosylmethionine biosynthetic process; metal ion binding; methionine adenosyltransferase activity; one-carbon metabolic process	GO:0005524; GO:0006556; GO:0046872; GO:0004478; GO:0006730	Amino-acid biosynthesis; S-adenosyl-L-methionine biosynthesis; S-adenosyl-L-methionine from L-methionine: step 1/1.	GO:0005524~ATP binding;GO:0046872~metal ion binding;GO:0004478~methionine adenosyltransferase activity	GO:0006556~S-adenosylmethionine biosynthetic process;GO:0006730~one-carbon metabolic process	NA
Locus_18690_Transcript_1/1_Confidence_1.000_Length_1086	1086	tr|M0RQP9|M0RQP9_MUSAM	237	95.78	237	65.47	100	10	0	152	862	1	237	4e-168	Proteasome subunit alpha type (EC 3.4.25.1)	NA	Musa acuminata subsp. malaccensis (Wild banana) (Musa malaccensis)	cytosolic ribosome; nucleus; plasma membrane; proteasome core complex, alpha-subunit complex; response to cadmium ion; ribonuclease activity; threonine-type endopeptidase activity; ubiquitin-dependent protein catabolic process; vacuolar membrane	GO:0022626; GO:0005634; GO:0005886; GO:0019773; GO:0046686; GO:0004540; GO:0004298; GO:0006511; GO:0005774	NA	GO:0004540~ribonuclease activity;GO:0004298~threonine-type endopeptidase activity	GO:0046686~response to cadmium ion;GO:0006511~ubiquitin-dependent protein catabolic process	GO:0022626~cytosolic ribosome;GO:0005634~nucleus;GO:0005886~plasma membrane;GO:0019773~proteasome core complex, alpha-subunit complex;GO:0005774~vacuolar membrane
Locus_19407_Transcript_1/1_Confidence_1.000_Length_1575	1575	tr|B9N4I9|B9N4I9_POPTR	423	95.74	423	80.57	100	17	1	101	1366	1	423	0	26S proteasome AAA-ATPase subunit family protein	POPTR_0005s02520g	Populus trichocarpa (Western balsam poplar) (Populus balsamifera subsp. trichocarpa)	ATP binding; cytoplasm; nucleoside-triphosphatase activity; proteasome complex; protein catabolic process	GO:0005524; GO:0005737; GO:0017111; GO:0000502; GO:0030163	NA	GO:0005524~ATP binding;GO:0017111~nucleoside-triphosphatase activity	GO:0030163~protein catabolic process	GO:0005737~cytoplasm;GO:0000502~proteasome complex
Locus_2544_Transcript_1/1_Confidence_1.000_Length_419	419	tr|Q0JI73|Q0JI73_ORYSJ	47	95.74	47	33.65	100	2	0	3	143	1	47	2e-25	Os01g0819500 protein (Fragment)	Os01g0819500	Oryza sativa subsp. japonica (Rice)	acid-amino acid ligase activity; ubiquitin-dependent protein catabolic process	GO:0016881; GO:0006511	NA	GO:0016881~acid-amino acid ligase activity	GO:0006511~ubiquitin-dependent protein catabolic process	NA
Locus_68780_Transcript_1/1_Confidence_1.000_Length_559	559	tr|Q5DWJ6|Q5DWJ6_CONCI	136	95.59	136	72.99	100	6	0	25	432	1	136	8e-79	Histone H3	H3 gene	Conocephalum conicum (Liverwort)	DNA binding; nucleosome; nucleosome assembly; nucleus	GO:0003677; GO:0000786; GO:0006334; GO:0005634	NA	GO:0003677~DNA binding	GO:0006334~nucleosome assembly	GO:0000786~nucleosome;GO:0005634~nucleus
Locus_5927_Transcript_1/1_Confidence_1.000_Length_514	514	tr|M5XNM3|M5XNM3_PRUPE	112	95.54	112	65.37	100	5	0	128	463	1	112	9e-74	Uncharacterized protein	PRUPE_ppa013626mg	Prunus persica (Peach) (Amygdalus persica)	electron carrier activity; heme binding; iron ion binding; mitochondrion; oxidation-reduction process; respiratory chain	GO:0009055; GO:0020037; GO:0005506; GO:0005739; GO:0055114; GO:0070469	NA	GO:0009055~electron carrier activity;GO:0020037~heme binding;GO:0005506~iron ion binding	GO:0055114~oxidation-reduction process	GO:0005739~mitochondrion;GO:0070469~respiratory chain
Locus_32067_Transcript_1/1_Confidence_1.000_Length_693	693	tr|S8E398|S8E398_9LAMI	133	95.49	133	57.58	100	6	0	93	491	1	133	1e-55	Histone H2A	M569_08024	Genlisea aurea	DNA binding; nucleosome; nucleosome assembly; nucleus	GO:0003677; GO:0000786; GO:0006334; GO:0005634	NA	GO:0003677~DNA binding	GO:0006334~nucleosome assembly	GO:0000786~nucleosome;GO:0005634~nucleus
Locus_26457_Transcript_1/1_Confidence_1.000_Length_516	516	tr|S8CUA2|S8CUA2_9LAMI	82	95.12	82	47.67	100	4	0	514	269	1	82	2e-51	Ubiquitin carrier protein (Fragment)	M569_06308	Genlisea aurea	acid-amino acid ligase activity	GO:0016881	NA	GO:0016881~acid-amino acid ligase activity	NA	NA
Locus_46486_Transcript_1/1_Confidence_1.000_Length_730	730	tr|V4UQ46|V4UQ46_9ROSI	143	95.1	143	58.77	100	7	0	75	503	1	143	6e-96	Uncharacterized protein	CICLE_v10009831mg	Citrus clementina	protein transporter activity	GO:0008565	NA	GO:0008565~protein transporter activity	NA	NA
Locus_23165_Transcript_1/1_Confidence_1.000_Length_1015	1015	tr|V7BBK6|V7BBK6_PHAVU	96	94.79	96	28.37	100	5	0	452	739	1	96	5e-58	Uncharacterized protein	PHAVU_007G052700g	Phaseolus vulgaris (Kidney bean) (French bean)	NA	NA	NA	NA	NA	NA
Locus_27069_Transcript_1/1_Confidence_1.000_Length_691	691	tr|U5GKW5|U5GKW5_POPTR	113	94.69	113	49.06	100	6	0	3	341	1	113	9e-45	Uncharacterized protein (Fragment)	POPTR_0003s011002g	Populus trichocarpa (Western balsam poplar) (Populus balsamifera subsp. trichocarpa)	integral component of membrane	GO:0016021	NA	NA	NA	GO:0016021~integral to membrane
Locus_8832_Transcript_1/1_Confidence_1.000_Length_654	654	tr|J9RYG8|J9RYG8_POPTR	131	94.66	131	60.09	100	7	0	260	652	1	131	2e-87	Beta-tubulin (Fragment)	TUB9	Populus trichocarpa (Western balsam poplar) (Populus balsamifera subsp. trichocarpa)	GTP binding; microtubule; microtubule-based process; structural constituent of cytoskeleton	GO:0005525; GO:0005874; GO:0007017; GO:0005200	NA	GO:0005525~GTP binding;GO:0005200~structural constituent of cytoskeleton	GO:0007017~microtubule-based process	GO:0005874~microtubule
Locus_32440_Transcript_1/1_Confidence_1.000_Length_1148	1148	tr|B9SM85|B9SM85_RICCO	205	94.63	205	53.57	100	11	0	148	762	1	205	7e-144	Putative uncharacterized protein	RCOM_0297010	Ricinus communis (Castor bean)	GTP binding; GTP catabolic process; hydrolase activity; membrane; protein transport; small GTPase mediated signal transduction	GO:0005525; GO:0006184; GO:0016787; GO:0016020; GO:0015031; GO:0007264	NA	GO:0005525~GTP binding;GO:0016787~hydrolase activity	GO:0006184~GTP catabolic process;GO:0015031~protein transport;GO:0007264~small GTPase mediated signal transduction	GO:0016020~membrane
Locus_17358_Transcript_1/1_Confidence_1.000_Length_1013	1013	tr|C6SXW4|C6SXW4_SOYBN	204	94.61	204	60.41	100	11	0	899	288	1	204	1e-141	Proteasome subunit beta type (EC 3.4.25.1)	NA	Glycine max (Soybean) (Glycine hispida)	cytosol; nucleus; proteasome core complex; proteolysis involved in cellular protein catabolic process; threonine-type endopeptidase activity; vacuolar membrane	GO:0005829; GO:0005634; GO:0005839; GO:0051603; GO:0004298; GO:0005774	NA	GO:0004298~threonine-type endopeptidase activity	GO:0051603~proteolysis involved in cellular protein catabolic process	GO:0005829~cytosol;GO:0005634~nucleus;GO:0005839~proteasome core complex;GO:0005774~vacuolar membrane
Locus_986_Transcript_1/1_Confidence_1.000_Length_1698	1698	tr|S8DLT5|S8DLT5_9LAMI	255	94.51	255	45.05	100	14	0	1636	872	1	255	9e-173	14-3-3 h-1 protein	M569_14239	Genlisea aurea	NA	NA	NA	NA	NA	NA
Locus_27547_Transcript_1/1_Confidence_1.000_Length_1188	1188	tr|F6H111|F6H111_VITVI	53	94.34	53	13.38	100	3	0	259	101	1	53	7e-27	Putative uncharacterized protein	VIT_18s0001g07210	Vitis vinifera (Grape)	NA	NA	NA	NA	NA	NA
Locus_18796_Transcript_1/1_Confidence_1.000_Length_1403	1403	tr|B9SZ78|B9SZ78_RICCO	376	94.15	376	80.4	100	22	0	150	1277	1	376	0	Dtdp-glucose 4-6-dehydratase, putative (EC 5.1.3.18)	RCOM_0484660	Ricinus communis (Castor bean)	GDP-mannose 3,5-epimerase activity; cellular metabolic process; coenzyme binding	GO:0047918; GO:0044237; GO:0050662	NA	GO:0047918~GDP-mannose 3,5-epimerase activity;GO:0050662~coenzyme binding	GO:0044237~cellular metabolic process	NA
Locus_19445_Transcript_1/1_Confidence_1.000_Length_1717	1717	tr|A5BP92|A5BP92_VITVI	202	94.09	203	35.47	100	11	1	630	1238	1	202	3e-112	Putative uncharacterized protein	VIT_09s0002g02600 VITISV_016190	Vitis vinifera (Grape)	embryo development ending in seed dormancy; embryonic axis specification; endosome transport via multivesicular body sorting pathway; growth; protein transport	GO:0009793; GO:0000578; GO:0032509; GO:0040007; GO:0015031	NA	NA	GO:0009793~embryo development ending in seed dormancy;GO:0000578~embryonic axis specification;GO:0032509~endosome transport via multivesicular body sorting pathway;GO:0040007~growth;GO:0015031~protein transport	NA
Locus_28840_Transcript_1/1_Confidence_1.000_Length_874	874	tr|I1PCZ0|I1PCZ0_ORYGL	214	93.93	214	73.46	100	13	0	844	203	1	214	3e-149	Uncharacterized protein	NA	Oryza glaberrima (African rice)	megasporogenesis; microsporogenesis; nucleus	GO:0009554; GO:0009556; GO:0005634	NA	NA	GO:0009554~megasporogenesis;GO:0009556~microsporogenesis	GO:0005634~nucleus
Locus_13003_Transcript_1/1_Confidence_1.000_Length_431	431	tr|M1CZ69|M1CZ69_SOLTU	98	93.88	98	68.21	100	6	0	123	416	1	98	6e-63	Uncharacterized protein	PGSC0003DMG400030334	Solanum tuberosum (Potato)	cytosol; ubiquitin-dependent protein catabolic process	GO:0005829; GO:0006511	NA	NA	GO:0006511~ubiquitin-dependent protein catabolic process	GO:0005829~cytosol
Locus_11878_Transcript_1/1_Confidence_1.000_Length_1080	1080	tr|G7J5Q0|G7J5Q0_MEDTR	228	93.86	228	63.33	100	14	0	997	314	1	228	2e-142	Transmembrane protein (Uncharacterized protein)	MTR_3g100940	Medicago truncatula (Barrel medic) (Medicago tribuloides)	Golgi apparatus; integral component of membrane; mitochondrion	GO:0005794; GO:0016021; GO:0005739	NA	NA	NA	GO:0005794~Golgi apparatus;GO:0016021~integral to membrane;GO:0005739~mitochondrion
Locus_56494_Transcript_1/1_Confidence_1.000_Length_811	811	tr|D7TH48|D7TH48_VITVI	146	93.84	146	54.01	100	9	0	787	350	1	146	2e-91	Putative uncharacterized protein	VIT_08s0007g02580	Vitis vinifera (Grape)	acid-amino acid ligase activity	GO:0016881	NA	GO:0016881~acid-amino acid ligase activity	NA	NA
Locus_24385_Transcript_1/1_Confidence_1.000_Length_1749	1749	tr|K4CAC1|K4CAC1_SOLLC	414	93.73	415	71.18	100	25	1	102	1346	1	414	0	Uncharacterized protein	Solyc06g082660.2	Solanum lycopersicum (Tomato) (Lycopersicon esculentum)	ATP binding; cell wall; cytosol; membrane; nucleoside-triphosphatase activity; plasmodesma; protein catabolic process	GO:0005524; GO:0005618; GO:0005829; GO:0016020; GO:0017111; GO:0009506; GO:0030163	NA	GO:0005524~ATP binding;GO:0017111~nucleoside-triphosphatase activity	GO:0030163~protein catabolic process	GO:0005618~cell wall;GO:0005829~cytosol;GO:0016020~membrane;GO:0009506~plasmodesma
Locus_16291_Transcript_1/1_Confidence_1.000_Length_4041	4041	tr|S8D5S4|S8D5S4_9LAMI	1256	93.64	1257	93.32	100	79	1	3797	27	1	1256	0	Uncharacterized protein	M569_01979	Genlisea aurea	NA	NA	NA	NA	NA	NA
Locus_16257_Transcript_1/1_Confidence_1.000_Length_1968	1968	tr|K4D4S7|K4D4S7_SOLLC	437	93.59	437	66.62	100	27	1	258	1565	1	437	0	Uncharacterized protein	Solyc11g006660.1	Solanum lycopersicum (Tomato) (Lycopersicon esculentum)	cytoplasm; translation release factor activity, codon specific	GO:0005737; GO:0016149	NA	GO:0016149~translation release factor activity, codon specific	NA	GO:0005737~cytoplasm
Locus_15386_Transcript_1/1_Confidence_1.000_Length_1278	1278	tr|K4BF61|K4BF61_SOLLC	200	93.5	200	46.95	100	13	0	223	822	1	200	6e-136	Uncharacterized protein	Solyc03g025880.2	Solanum lycopersicum (Tomato) (Lycopersicon esculentum)	mRNA binding; mRNA cleavage factor complex; mRNA polyadenylation	GO:0003729; GO:0005849; GO:0006378	NA	GO:0003729~mRNA binding	GO:0006378~mRNA polyadenylation	GO:0005849~mRNA cleavage factor complex
Locus_37747_Transcript_1/1_Confidence_1.000_Length_510	510	tr|W1PVI7|W1PVI7_AMBTC	123	93.5	123	72.35	100	8	0	439	71	1	123	9e-67	Uncharacterized protein	AMTR_s00024p00244120	Amborella trichopoda	NA	NA	NA	NA	NA	NA
Locus_1634_Transcript_1/1_Confidence_1.000_Length_1134	1134	tr|F6H6T1|F6H6T1_VITVI	260	93.46	260	68.78	100	17	0	73	852	1	260	4e-180	Putative uncharacterized protein	VIT_08s0105g00280	Vitis vinifera (Grape)	NA	NA	NA	NA	NA	NA
Locus_33020_Transcript_1/1_Confidence_1.000_Length_323	323	tr|V7B091|V7B091_PHAVU	61	93.44	61	56.66	100	4	0	225	43	1	61	9e-33	Uncharacterized protein	PHAVU_003G112200g PHAVU_009G254800g	Phaseolus vulgaris (Kidney bean) (French bean)	ribosome; structural constituent of ribosome; translation	GO:0005840; GO:0003735; GO:0006412	NA	GO:0003735~structural constituent of ribosome	GO:0006412~translation	GO:0005840~ribosome
Locus_32752_Transcript_1/1_Confidence_1.000_Length_1684	1684	tr|V4S8Q7|V4S8Q7_9ROSI	272	93.38	272	48.46	100	18	0	1368	553	1	272	2e-172	Uncharacterized protein	CICLE_v10029042mg	Citrus clementina	ER retention sequence binding; integral component of membrane; protein retention in ER lumen	GO:0046923; GO:0016021; GO:0006621	NA	GO:0046923~ER retention sequence binding	GO:0006621~protein retention in ER lumen	GO:0016021~integral to membrane
Locus_29879_Transcript_1/1_Confidence_1.000_Length_675	675	tr|I3SM22|I3SM22_LOTJA	90	93.33	90	40	100	5	1	497	231	1	90	6e-51	Uncharacterized protein	NA	Lotus japonicus (Lotus corniculatus var. japonicus)	NA	NA	NA	NA	NA	NA
Locus_28046_Transcript_1/1_Confidence_1.000_Length_884	884	tr|J7FNN0|J7FNN0_OLEEU	60	93.33	60	20.36	100	4	0	429	250	1	60	1e-29	50S ribosomal protein L33	NA	Olea europaea (Common olive)	ribosome; structural constituent of ribosome; translation	GO:0005840; GO:0003735; GO:0006412	NA	GO:0003735~structural constituent of ribosome	GO:0006412~translation	GO:0005840~ribosome
Locus_27819_Transcript_1/1_Confidence_1.000_Length_1591	1591	tr|Q5ZFS3|Q5ZFS3_PLAMJ	148	93.29	149	28.1	100	9	1	295	741	1	148	3e-94	Ubiquitin-conjugating enzyme	ubc1	Plantago major (Common plantain)	acid-amino acid ligase activity	GO:0016881	NA	GO:0016881~acid-amino acid ligase activity	NA	NA
Locus_1005_Transcript_1/1_Confidence_1.000_Length_2695	2695	tr|V4S6V5|V4S6V5_9ROSI	608	93.26	608	67.68	100	41	0	510	2333	1	608	0	Uncharacterized protein	CICLE_v10004572mg	Citrus clementina	ATP citrate synthase activity; cellular carbohydrate metabolic process; succinate-CoA ligase (ADP-forming) activity	GO:0003878; GO:0044262; GO:0004775	NA	GO:0003878~ATP citrate synthase activity;GO:0004775~succinate-CoA ligase (ADP-forming) activity	GO:0044262~cellular carbohydrate metabolic process	NA
Locus_6436_Transcript_1/1_Confidence_1.000_Length_1102	1102	tr|K4AYT8|K4AYT8_SOLLC	148	93.24	148	40.29	100	10	0	934	491	1	148	8e-94	Nucleoside diphosphate kinase (EC 2.7.4.6)	LOC544095	Solanum lycopersicum (Tomato) (Lycopersicon esculentum)	ATP binding; CTP biosynthetic process; GTP biosynthetic process; UTP biosynthetic process; nucleoside diphosphate kinase activity	GO:0005524; GO:0006241; GO:0006183; GO:0006228; GO:0004550	NA	GO:0005524~ATP binding;GO:0004550~nucleoside diphosphate kinase activity	GO:0006241~CTP biosynthetic process;GO:0006183~GTP biosynthetic process;GO:0006228~UTP biosynthetic process	NA
Locus_33848_Transcript_1/1_Confidence_1.000_Length_1169	1169	tr|B9SM85|B9SM85_RICCO	205	93.2	206	52.87	100	13	1	166	783	1	205	8e-139	Putative uncharacterized protein	RCOM_0297010	Ricinus communis (Castor bean)	GTP binding; GTP catabolic process; hydrolase activity; membrane; protein transport; small GTPase mediated signal transduction	GO:0005525; GO:0006184; GO:0016787; GO:0016020; GO:0015031; GO:0007264	NA	GO:0005525~GTP binding;GO:0016787~hydrolase activity	GO:0006184~GTP catabolic process;GO:0015031~protein transport;GO:0007264~small GTPase mediated signal transduction	GO:0016020~membrane
Locus_23488_Transcript_1/1_Confidence_1.000_Length_1163	1163	tr|V4SXC7|V4SXC7_9ROSI	249	93.17	249	64.23	100	17	0	968	222	1	249	4e-161	Proteasome subunit alpha type (EC 3.4.25.1)	CICLE_v10012559mg	Citrus clementina	proteasome core complex, alpha-subunit complex; threonine-type endopeptidase activity; ubiquitin-dependent protein catabolic process	GO:0019773; GO:0004298; GO:0006511	NA	GO:0004298~threonine-type endopeptidase activity	GO:0006511~ubiquitin-dependent protein catabolic process	GO:0019773~proteasome core complex, alpha-subunit complex
Locus_1532_Transcript_1/1_Confidence_1.000_Length_1088	1088	tr|V7BX64|V7BX64_PHAVU	203	93.1	203	55.97	100	14	0	154	762	1	203	6e-114	Uncharacterized protein	PHAVU_005G161400g	Phaseolus vulgaris (Kidney bean) (French bean)	protein transport	GO:0015031	NA	NA	GO:0015031~protein transport	NA
Locus_2346_Transcript_1/1_Confidence_1.000_Length_2059	2059	tr|K4BUC6|K4BUC6_SOLLC	174	93.1	174	25.35	100	12	0	522	1043	1	174	2e-114	Uncharacterized protein	Solyc04g076890.2	Solanum lycopersicum (Tomato) (Lycopersicon esculentum)	NA	NA	NA	NA	NA	NA
Locus_13523_Transcript_1/1_Confidence_1.000_Length_1362	1362	tr|Q6TKR0|Q6TKR0_TOBAC	389	93.06	389	85.68	100	27	0	1349	183	1	389	0	Ribosomal protein L3A	RPL3A	Nicotiana tabacum (Common tobacco)	ribosome; structural constituent of ribosome; translation	GO:0005840; GO:0003735; GO:0006412	NA	GO:0003735~structural constituent of ribosome	GO:0006412~translation	GO:0005840~ribosome
Locus_4558_Transcript_1/1_Confidence_1.000_Length_1067	1067	tr|K4ATE8|K4ATE8_SOLLC	216	93.06	216	60.73	100	15	0	158	805	1	216	7e-129	Ribosomal protein	Solyc01g009520.2	Solanum lycopersicum (Tomato) (Lycopersicon esculentum)	RNA binding; large ribosomal subunit; structural constituent of ribosome; translation	GO:0003723; GO:0015934; GO:0003735; GO:0006412	NA	GO:0003723~RNA binding;GO:0003735~structural constituent of ribosome	GO:0006412~translation	GO:0015934~large ribosomal subunit
Locus_6902_Transcript_1/1_Confidence_1.000_Length_439	439	tr|S8D037|S8D037_9LAMI	115	93.04	115	78.59	100	8	0	91	435	1	115	4e-74	Uncharacterized protein (Fragment)	M569_02083	Genlisea aurea	ribosome; structural constituent of ribosome; translation	GO:0005840; GO:0003735; GO:0006412	NA	GO:0003735~structural constituent of ribosome	GO:0006412~translation	GO:0005840~ribosome
Locus_3919_Transcript_1/1_Confidence_1.000_Length_1175	1175	tr|K4CMW3|K4CMW3_SOLLC	215	93.02	215	54.89	100	15	0	31	675	1	215	8e-148	Uncharacterized protein	Solyc08g075960.2	Solanum lycopersicum (Tomato) (Lycopersicon esculentum)	NA	NA	NA	NA	NA	NA
Locus_7634_Transcript_1/1_Confidence_1.000_Length_4029	4029	tr|M1CYM7|M1CYM7_SOLTU	1211	92.82	1211	90.17	100	87	0	71	3703	1	1211	0	Uncharacterized protein	PGSC0003DMG400030187	Solanum tuberosum (Potato)	chloroplast; nucleic acid binding; nucleus; ovule development; plasmodesma; pollen development; pollen germination	GO:0009507; GO:0003676; GO:0005634; GO:0048481; GO:0009506; GO:0009555; GO:0009846	NA	GO:0003676~nucleic acid binding	GO:0048481~ovule development;GO:0009555~pollen development;GO:0009846~pollen germination	GO:0009507~chloroplast;GO:0005634~nucleus;GO:0009506~plasmodesma
Locus_9407_Transcript_1/1_Confidence_1.000_Length_1068	1068	tr|A9PAN0|A9PAN0_POPTR	181	92.82	181	50.84	100	13	0	996	454	1	181	1e-105	Pseudouridine synthase and archaeosine transglycosylase domain-containing family protein	POPTR_0013s01530g	Populus trichocarpa (Western balsam poplar) (Populus balsamifera subsp. trichocarpa)	RNA binding	GO:0003723	NA	GO:0003723~RNA binding	NA	NA
Locus_6924_Transcript_1/1_Confidence_1.000_Length_1025	1025	tr|B9RPJ9|B9RPJ9_RICCO	263	92.78	263	76.98	100	19	0	45	833	1	263	0	40S ribosomal protein S4, putative	RCOM_1378650	Ricinus communis (Castor bean)	RNA binding; ribosome; structural constituent of ribosome; translation	GO:0003723; GO:0005840; GO:0003735; GO:0006412	NA	GO:0003723~RNA binding;GO:0003735~structural constituent of ribosome	GO:0006412~translation	GO:0005840~ribosome
Locus_70462_Transcript_1/1_Confidence_1.000_Length_528	528	tr|S8BSE7|S8BSE7_9LAMI	97	92.78	97	55.11	100	7	0	528	238	1	97	5e-57	Uncharacterized protein (Fragment)	M569_17323	Genlisea aurea	ribosome; structural constituent of ribosome; translation	GO:0005840; GO:0003735; GO:0006412	NA	GO:0003735~structural constituent of ribosome	GO:0006412~translation	GO:0005840~ribosome
Locus_23998_Transcript_1/1_Confidence_1.000_Length_547	547	tr|Q1EMQ5|Q1EMQ5_PLAMJ	82	92.68	82	44.97	100	6	0	3	248	1	82	1e-48	Ubiquitin-conjugating enzyme (Fragment)	ubc3	Plantago major (Common plantain)	acid-amino acid ligase activity	GO:0016881	NA	GO:0016881~acid-amino acid ligase activity	NA	NA
Locus_2036_Transcript_1/1_Confidence_1.000_Length_907	907	tr|I1HPA4|I1HPA4_BRADI	176	92.61	176	58.21	100	13	0	95	622	1	176	7e-89	Uncharacterized protein	BRADI2G43160	Brachypodium distachyon (Purple false brome) (Trachynia distachya)	ATP hydrolysis coupled proton transport; hydrogen ion transmembrane transporter activity; integral component of membrane; proton-transporting V-type ATPase, V0 domain; vacuole	GO:0015991; GO:0015078; GO:0016021; GO:0033179; GO:0005773	NA	GO:0015078~hydrogen ion transmembrane transporter activity	GO:0015991~ATP hydrolysis coupled proton transport	GO:0016021~integral to membrane;GO:0033179~proton-transporting V-type ATPase, V0 domain;GO:0005773~vacuole
Locus_1506_Transcript_1/1_Confidence_1.000_Length_739	739	tr|S8CRP6|S8CRP6_9LAMI	135	92.59	135	54.8	100	10	0	87	491	1	135	8e-76	60S ribosomal protein L27	M569_05303	Genlisea aurea	ribosome; structural constituent of ribosome; translation	GO:0005840; GO:0003735; GO:0006412	NA	GO:0003735~structural constituent of ribosome	GO:0006412~translation	GO:0005840~ribosome
Locus_33756_Transcript_1/1_Confidence_1.000_Length_1351	1351	tr|S8CKX8|S8CKX8_9LAMI	417	92.57	417	92.6	100	27	1	67	1305	1	417	0	Uncharacterized protein	M569_09445	Genlisea aurea	ATP binding; cytoplasm; nucleoside-triphosphatase activity; protein catabolic process	GO:0005524; GO:0005737; GO:0017111; GO:0030163	NA	GO:0005524~ATP binding;GO:0017111~nucleoside-triphosphatase activity	GO:0030163~protein catabolic process	GO:0005737~cytoplasm
Locus_21007_Transcript_1/1_Confidence_1.000_Length_573	573	tr|M1C0T1|M1C0T1_SOLTU	148	92.57	148	77.49	100	11	0	496	53	1	148	5e-99	Uncharacterized protein	PGSC0003DMG402022253	Solanum tuberosum (Potato)	acid-amino acid ligase activity; ubiquitin-dependent protein catabolic process	GO:0016881; GO:0006511	NA	GO:0016881~acid-amino acid ligase activity	GO:0006511~ubiquitin-dependent protein catabolic process	NA
Locus_10566_Transcript_1/1_Confidence_1.000_Length_1162	1162	tr|C6T4N9|C6T4N9_SOYBN	215	92.56	215	55.51	100	16	0	242	886	1	215	2e-132	ER lumen protein retaining receptor	NA	Glycine max (Soybean) (Glycine hispida)	ER retention sequence binding; endoplasmic reticulum; integral component of membrane; protein retention in ER lumen; protein transport	GO:0046923; GO:0005783; GO:0016021; GO:0006621; GO:0015031	NA	GO:0046923~ER retention sequence binding	GO:0006621~protein retention in ER lumen;GO:0015031~protein transport	GO:0005783~endoplasmic reticulum;GO:0016021~integral to membrane
Locus_24612_Transcript_1/1_Confidence_1.000_Length_654	654	tr|Q4U3E9|Q4U3E9_IPOBA	146	92.47	146	66.97	100	11	0	21	458	1	146	2e-60	Putative L24 ribosomal protein	NA	Ipomoea batatas (Sweet potato) (Convolvulus batatas)	large ribosomal subunit; structural constituent of ribosome; translation	GO:0015934; GO:0003735; GO:0006412	NA	GO:0003735~structural constituent of ribosome	GO:0006412~translation	GO:0015934~large ribosomal subunit
Locus_31132_Transcript_1/1_Confidence_1.000_Length_2127	2127	tr|V4SED1|V4SED1_9ROSI	632	92.41	632	89.14	100	43	2	103	1983	1	632	0	Uncharacterized protein	CICLE_v10025149mg	Citrus clementina	electron transport chain; flavin adenine dinucleotide binding; oxidoreductase activity, acting on the CH-CH group of donors; tricarboxylic acid cycle	GO:0022900; GO:0050660; GO:0016627; GO:0006099	NA	GO:0050660~flavin adenine dinucleotide binding;GO:0016627~oxidoreductase activity, acting on the CH-CH group of donors	GO:0022900~electron transport chain;GO:0006099~tricarboxylic acid cycle	NA
Locus_58731_Transcript_1/1_Confidence_1.000_Length_292	292	tr|M0WT96|M0WT96_HORVD	79	92.41	79	81.16	100	6	0	238	2	1	79	6e-49	Uncharacterized protein	NA	Hordeum vulgare var. distichum (Two-rowed barley)	cellular response to abscisic acid stimulus; cytosol; embryo development ending in seed dormancy; mature ribosome assembly; ribosome binding	GO:0071215; GO:0005829; GO:0009793; GO:0042256; GO:0043022	NA	GO:0043022~ribosome binding	GO:0071215~cellular response to abscisic acid stimulus;GO:0009793~embryo development ending in seed dormancy;GO:0042256~mature ribosome assembly	GO:0005829~cytosol
Locus_10184_Transcript_1/1_Confidence_1.000_Length_2587	2587	tr|S8CKB4|S8CKB4_9LAMI	772	92.36	772	89.52	100	58	1	21	2333	1	772	0	Uncharacterized protein	M569_07629	Genlisea aurea	NA	NA	NA	NA	NA	NA
Locus_21520_Transcript_1/1_Confidence_1.000_Length_475	475	tr|B9S6W1|B9S6W1_RICCO	155	92.26	155	97.89	100	12	0	6	470	1	155	7e-90	50S robosomal protein L11, putative	RCOM_0874950	Ricinus communis (Castor bean)	ribosome; structural constituent of ribosome; translation	GO:0005840; GO:0003735; GO:0006412	NA	GO:0003735~structural constituent of ribosome	GO:0006412~translation	GO:0005840~ribosome
Locus_35929_Transcript_1/1_Confidence_1.000_Length_1255	1255	tr|F6H737|F6H737_VITVI	193	92.23	193	46.14	100	14	1	302	880	1	192	3e-108	Putative uncharacterized protein	VIT_05s0077g01230	Vitis vinifera (Grape)	GTP binding; Golgi apparatus; endoplasmic reticulum; intracellular protein transport; vesicle-mediated transport	GO:0005525; GO:0005794; GO:0005783; GO:0006886; GO:0016192	NA	GO:0005525~GTP binding	GO:0006886~intracellular protein transport;GO:0016192~vesicle-mediated transport	GO:0005794~Golgi apparatus;GO:0005783~endoplasmic reticulum
Locus_14_Transcript_550/1093_Confidence_1.000_Length_3188	3188	tr|A5BRS2|A5BRS2_VITVI	988	92.21	988	92.97	100	76	1	4	2964	1	988	0	Putative uncharacterized protein	VIT_11s0118g00720 VITISV_031170	Vitis vinifera (Grape)	GTP binding; GTPase activity; cell wall; embryo development ending in seed dormancy; nuclear speck; nucleolus; plasma membrane; plasmodesma; regulation of embryo sac egg cell differentiation	GO:0005525; GO:0003924; GO:0005618; GO:0009793; GO:0016607; GO:0005730; GO:0005886; GO:0009506; GO:0045694	NA	GO:0005525~GTP binding;GO:0003924~GTPase activity	GO:0009793~embryo development ending in seed dormancy;GO:0045694~regulation of embryo sac egg cell differentiation	GO:0005618~cell wall;GO:0016607~nuclear speck;GO:0005730~nucleolus;GO:0005886~plasma membrane;GO:0009506~plasmodesma
Locus_14_Transcript_1005/1093_Confidence_1.000_Length_3188	3188	tr|A5BRS2|A5BRS2_VITVI	988	92.21	988	92.97	100	76	1	3185	225	1	988	0	Putative uncharacterized protein	VIT_11s0118g00720 VITISV_031170	Vitis vinifera (Grape)	GTP binding; GTPase activity; cell wall; embryo development ending in seed dormancy; nuclear speck; nucleolus; plasma membrane; plasmodesma; regulation of embryo sac egg cell differentiation	GO:0005525; GO:0003924; GO:0005618; GO:0009793; GO:0016607; GO:0005730; GO:0005886; GO:0009506; GO:0045694	NA	GO:0005525~GTP binding;GO:0003924~GTPase activity	GO:0009793~embryo development ending in seed dormancy;GO:0045694~regulation of embryo sac egg cell differentiation	GO:0005618~cell wall;GO:0016607~nuclear speck;GO:0005730~nucleolus;GO:0005886~plasma membrane;GO:0009506~plasmodesma
Locus_10309_Transcript_1/1_Confidence_1.000_Length_1428	1428	tr|S8EAU2|S8EAU2_9LAMI	423	92.2	423	88.87	100	33	0	1400	132	1	423	0	Uncharacterized protein	M569_05097	Genlisea aurea	NA	NA	NA	NA	NA	NA
Locus_5517_Transcript_1/1_Confidence_1.000_Length_465	465	tr|S8DZK8|S8DZK8_9LAMI	64	92.19	64	41.29	100	5	0	274	465	1	64	6e-35	Uncharacterized protein (Fragment)	M569_05982	Genlisea aurea	rRNA processing	GO:0006364	NA	NA	GO:0006364~rRNA processing	NA
Locus_38689_Transcript_1/1_Confidence_1.000_Length_1949	1949	tr|B9R7J3|B9R7J3_RICCO	521	92.13	521	80.19	100	36	2	205	1758	1	519	0	Amino acid transporter, putative	RCOM_1592440	Ricinus communis (Castor bean)	integral component of membrane	GO:0016021	NA	NA	NA	GO:0016021~integral to membrane
Locus_24522_Transcript_1/1_Confidence_1.000_Length_2070	2070	tr|M0ZN16|M0ZN16_SOLTU	492	92.07	492	71.3	100	39	0	1791	316	1	492	0	Uncharacterized protein	PGSC0003DMG400001670	Solanum tuberosum (Potato)	ATP binding; brassinosteroid mediated signaling pathway; plasma membrane; protein kinase activity	GO:0005524; GO:0009742; GO:0005886; GO:0004672	NA	GO:0005524~ATP binding;GO:0004672~protein kinase activity	GO:0009742~brassinosteroid mediated signaling pathway	GO:0005886~plasma membrane
Locus_33193_Transcript_1/1_Confidence_1.000_Length_599	599	tr|B6T0A2|B6T0A2_MAIZE	149	91.95	149	74.62	100	12	0	596	150	1	149	1e-95	Calmodulin	NA	Zea mays (Maize)	calcium ion binding	GO:0005509	NA	GO:0005509~calcium ion binding	NA	NA
Locus_12431_Transcript_1/1_Confidence_1.000_Length_1699	1699	tr|S8E784|S8E784_9LAMI	483	91.93	483	85.29	100	38	1	1565	120	1	483	0	UDP-glucose 6-dehydrogenase (EC 1.1.1.22) (Fragment)	M569_06477	Genlisea aurea	NAD binding; UDP-glucose 6-dehydrogenase activity	GO:0051287; GO:0003979	NA	GO:0051287~NAD binding;GO:0003979~UDP-glucose 6-dehydrogenase activity	NA	NA
Locus_27523_Transcript_1/1_Confidence_1.000_Length_4354	4354	tr|B6CG43|B6CG43_SOLPN	1249	91.92	1250	86.13	100	100	1	332	4081	1	1249	0	LO4	MDR1	Solanum pennellii (Tomato) (Lycopersicon pennellii)	ATP binding; ATPase activity, coupled to transmembrane movement of substances; integral component of membrane	GO:0005524; GO:0042626; GO:0016021	NA	GO:0005524~ATP binding;GO:0042626~ATPase activity, coupled to transmembrane movement of substances	NA	GO:0016021~integral to membrane
Locus_17901_Transcript_1/1_Confidence_1.000_Length_1387	1387	tr|Q43140|Q43140_SESIN	396	91.92	396	85.65	100	32	0	184	1371	1	396	0	Acyl-[acyl-carrier-protein] desaturase (EC 1.14.19.2)	NA	Sesamum indicum (Oriental sesame) (Sesamum orientale)	acyl-[acyl-carrier-protein] desaturase activity; chloroplast; fatty acid biosynthetic process; metal ion binding	GO:0045300; GO:0009507; GO:0006633; GO:0046872	NA	GO:0045300~acyl-[acyl-carrier-protein] desaturase activity;GO:0046872~metal ion binding	GO:0006633~fatty acid biosynthetic process	GO:0009507~chloroplast
Locus_820_Transcript_1/1_Confidence_1.000_Length_1790	1790	tr|M0ZSD6|M0ZSD6_SOLTU	444	91.89	444	74.41	100	36	0	154	1485	1	444	0	Uncharacterized protein	PGSC0003DMG402002721	Solanum tuberosum (Potato)	glycolysis; magnesium ion binding; phosphopyruvate hydratase activity; phosphopyruvate hydratase complex	GO:0006096; GO:0000287; GO:0004634; GO:0000015	NA	GO:0000287~magnesium ion binding;GO:0004634~phosphopyruvate hydratase activity	GO:0006096~glycolysis	GO:0000015~phosphopyruvate hydratase complex
Locus_9839_Transcript_1/1_Confidence_1.000_Length_787	787	tr|S8D472|S8D472_9LAMI	74	91.89	74	28.21	100	6	0	326	547	1	74	3e-41	Uncharacterized protein	M569_00246	Genlisea aurea	NA	NA	NA	NA	NA	NA
Locus_20884_Transcript_1/1_Confidence_1.000_Length_702	702	tr|W1P0W8|W1P0W8_AMBTC	98	91.84	98	41.88	100	8	0	634	341	1	98	5e-45	Uncharacterized protein	AMTR_s00002p00272060	Amborella trichopoda	NA	NA	NA	NA	NA	NA
Locus_5328_Transcript_1/1_Confidence_1.000_Length_1120	1120	tr|K4CTZ5|K4CTZ5_SOLLC	220	91.82	220	58.93	100	18	0	1024	365	1	220	1e-135	Uncharacterized protein	Solyc09g061620.2	Solanum lycopersicum (Tomato) (Lycopersicon esculentum)	Golgi apparatus; integral component of membrane; response to salt stress; vacuole; vesicle-mediated transport	GO:0005794; GO:0016021; GO:0009651; GO:0005773; GO:0016192	NA	NA	GO:0009651~response to salt stress;GO:0016192~vesicle-mediated transport	GO:0005794~Golgi apparatus;GO:0016021~integral to membrane;GO:0005773~vacuole
Locus_24887_Transcript_1/1_Confidence_1.000_Length_2016	2016	tr|A5BNS7|A5BNS7_VITVI	557	91.74	557	82.89	100	46	0	83	1753	1	557	0	Putative uncharacterized protein	VITISV_000290	Vitis vinifera (Grape)	ATP binding; cytosol; protein folding	GO:0005524; GO:0005829; GO:0006457	NA	GO:0005524~ATP binding	GO:0006457~protein folding	GO:0005829~cytosol
Locus_9653_Transcript_1/1_Confidence_1.000_Length_950	950	tr|V7B8C8|V7B8C8_PHAVU	133	91.73	133	42	100	11	0	214	612	1	133	2e-72	Uncharacterized protein	PHAVU_008G136100g	Phaseolus vulgaris (Kidney bean) (French bean)	ribosome; structural constituent of ribosome; translation	GO:0005840; GO:0003735; GO:0006412	NA	GO:0003735~structural constituent of ribosome	GO:0006412~translation	GO:0005840~ribosome
Locus_8367_Transcript_1/1_Confidence_1.000_Length_1357	1357	tr|S8D5W4|S8D5W4_9LAMI	169	91.72	169	37.36	100	14	0	411	917	1	169	5e-111	Uncharacterized protein (Fragment)	M569_01949	Genlisea aurea	RNA binding; metal ion binding; nucleotide binding	GO:0003723; GO:0046872; GO:0000166	NA	GO:0003723~RNA binding;GO:0046872~metal ion binding;GO:0000166~nucleotide binding	NA	NA
Locus_9200_Transcript_1/1_Confidence_1.000_Length_1422	1422	tr|Q0PW29|Q0PW29_GOSHI	359	91.64	359	75.74	100	29	1	1308	232	2	359	0	GRP-like protein 2	GRPL2	Gossypium hirsutum (Upland cotton) (Gossypium mexicanum)	cellulose biosynthetic process; intramolecular transferase activity	GO:0030244; GO:0016866	NA	GO:0016866~intramolecular transferase activity	GO:0030244~cellulose biosynthetic process	NA
Locus_36175_Transcript_1/1_Confidence_1.000_Length_804	804	tr|I3SFU5|I3SFU5_LOTJA	166	91.57	166	61.94	100	14	0	184	681	1	166	5e-108	Uncharacterized protein	NA	Lotus japonicus (Lotus corniculatus var. japonicus)	regulation of RNA metabolic process; ribonuclease inhibitor activity	GO:0051252; GO:0008428	NA	GO:0008428~ribonuclease inhibitor activity	GO:0051252~regulation of RNA metabolic process	NA
Locus_62393_Transcript_1/1_Confidence_1.000_Length_795	795	tr|I3SZ07|I3SZ07_LOTJA	141	91.49	141	53.21	100	12	0	79	501	1	141	8e-58	Histone H2A	NA	Lotus japonicus (Lotus corniculatus var. japonicus)	DNA binding; nucleosome; nucleosome assembly; nucleus	GO:0003677; GO:0000786; GO:0006334; GO:0005634	NA	GO:0003677~DNA binding	GO:0006334~nucleosome assembly	GO:0000786~nucleosome;GO:0005634~nucleus
Locus_63593_Transcript_1/1_Confidence_1.000_Length_1536	1536	tr|M1ARI7|M1ARI7_SOLTU	444	91.44	444	86.72	100	38	0	47	1378	1	444	0	Uncharacterized protein	PGSC0003DMG400011044	Solanum tuberosum (Potato)	apoplast; chloroplast; copper ion binding; glycolysis; magnesium ion binding; mitochondrial envelope; phosphopyruvate hydratase activity; phosphopyruvate hydratase complex; plasma membrane; plasmodesma; response to abscisic acid; response to cadmium ion; response to cold; response to light stimulus; response to salt stress	GO:0048046; GO:0009507; GO:0005507; GO:0006096; GO:0000287; GO:0005740; GO:0004634; GO:0000015; GO:0005886; GO:0009506; GO:0009737; GO:0046686; GO:0009409; GO:0009416; GO:0009651	NA	GO:0005507~copper ion binding;GO:0000287~magnesium ion binding;GO:0004634~phosphopyruvate hydratase activity	GO:0006096~glycolysis;GO:0009737~response to abscisic acid stimulus;GO:0046686~response to cadmium ion;GO:0009409~response to cold;GO:0009416~response to light stimulus;GO:0009651~response to salt stress	GO:0048046~apoplast;GO:0009507~chloroplast;GO:0005740~mitochondrial envelope;GO:0000015~phosphopyruvate hydratase complex;GO:0005886~plasma membrane;GO:0009506~plasmodesma
Locus_19737_Transcript_1/1_Confidence_1.000_Length_1859	1859	tr|C0KWD9|C0KWD9_9ERIC	361	91.41	361	58.26	100	31	0	336	1418	1	361	0	GDP-D-mannose pyrophosphorylase (EC 2.7.7.22)	GMP	Actinidia latifolia	biosynthetic process; mannose-1-phosphate guanylyltransferase (GDP) activity	GO:0009058; GO:0008928	NA	GO:0008928~mannose-1-phosphate guanylyltransferase (GDP) activity	GO:0009058~biosynthetic process	NA
Locus_31453_Transcript_1/1_Confidence_1.000_Length_1211	1211	tr|M5X2D5|M5X2D5_PRUPE	198	91.41	198	49.05	100	17	0	876	283	1	198	7e-131	Uncharacterized protein	PRUPE_ppa011750mg	Prunus persica (Peach) (Amygdalus persica)	small-subunit processome	GO:0032040	NA	NA	NA	GO:0032040~small-subunit processome
Locus_22206_Transcript_1/1_Confidence_1.000_Length_1768	1768	tr|F2YQ42|F2YQ42_9ROSA	510	91.37	510	86.54	100	44	0	33	1562	1	510	0	Pyruvate kinase (EC 2.7.1.40)	PK	Eriobotrya japonica	glycolysis; magnesium ion binding; potassium ion binding; pyruvate kinase activity	GO:0006096; GO:0000287; GO:0030955; GO:0004743	Carbohydrate degradation; glycolysis; pyruvate from D-glyceraldehyde 3-phosphate: step 5/5.	GO:0000287~magnesium ion binding;GO:0030955~potassium ion binding;GO:0004743~pyruvate kinase activity	GO:0006096~glycolysis	NA
Locus_56437_Transcript_1/1_Confidence_1.000_Length_493	493	tr|B9RMC7|B9RMC7_RICCO	69	91.3	69	41.99	100	6	0	348	142	1	69	4e-14	Putative uncharacterized protein	RCOM_1079680	Ricinus communis (Castor bean)	NA	NA	NA	NA	NA	NA
Locus_20147_Transcript_1/1_Confidence_1.000_Length_2345	2345	tr|Q6TKR0|Q6TKR0_TOBAC	389	91.26	389	49.77	100	34	0	929	2095	1	389	0	Ribosomal protein L3A	RPL3A	Nicotiana tabacum (Common tobacco)	ribosome; structural constituent of ribosome; translation	GO:0005840; GO:0003735; GO:0006412	NA	GO:0003735~structural constituent of ribosome	GO:0006412~translation	GO:0005840~ribosome
Locus_25336_Transcript_1/1_Confidence_1.000_Length_596	596	tr|K4C223|K4C223_SOLLC	114	91.23	114	57.38	100	10	0	527	186	1	114	2e-74	DNA-directed RNA polymerase subunit	Solyc05g053430.2	Solanum lycopersicum (Tomato) (Lycopersicon esculentum)	DNA binding; DNA-directed RNA polymerase II, core complex; DNA-directed RNA polymerase IV complex; DNA-directed RNA polymerase V complex; DNA-directed RNA polymerase activity; RNA-directed DNA methylation; transcription, DNA-templated; zinc ion binding	GO:0003677; GO:0005665; GO:0000418; GO:0000419; GO:0003899; GO:0080188; GO:0006351; GO:0008270	NA	GO:0003677~DNA binding;GO:0003899~DNA-directed RNA polymerase activity;GO:0008270~zinc ion binding	GO:0080188~RNA-directed DNA methylation;GO:0006351~transcription, DNA-dependent	GO:0005665~DNA-directed RNA polymerase II, core complex;GO:0000418~DNA-directed RNA polymerase IV complex;GO:0000419~DNA-directed RNA polymerase V complex
Locus_40947_Transcript_1/1_Confidence_1.000_Length_1409	1409	tr|B9SZ78|B9SZ78_RICCO	376	91.22	376	80.06	100	33	0	66	1193	1	376	0	Dtdp-glucose 4-6-dehydratase, putative (EC 5.1.3.18)	RCOM_0484660	Ricinus communis (Castor bean)	GDP-mannose 3,5-epimerase activity; cellular metabolic process; coenzyme binding	GO:0047918; GO:0044237; GO:0050662	NA	GO:0047918~GDP-mannose 3,5-epimerase activity;GO:0050662~coenzyme binding	GO:0044237~cellular metabolic process	NA
Locus_21114_Transcript_1/1_Confidence_1.000_Length_1668	1668	tr|K4B344|K4B344_SOLLC	362	91.21	364	65.47	100	25	3	412	1488	1	362	0	Uncharacterized protein	Solyc01g108280.2	Solanum lycopersicum (Tomato) (Lycopersicon esculentum)	ATP binding; cytosol; defense response to bacterium; growth; leaf development; nucleus; protein serine/threonine kinase activity; regulation of anion channel activity; regulation of reactive oxygen species metabolic process; regulation of stomatal movement; response to abscisic acid; response to salt stress; response to water deprivation; stomatal movement; sucrose metabolic process; triglyceride…	GO:0005524; GO:0005829; GO:0042742; GO:0040007; GO:0048366; GO:0005634; GO:0004674; GO:0010359; GO:2000377; GO:0010119; GO:0009737; GO:0009651; GO:0009414; GO:0010118; GO:0005985; GO:0019432; GO:0006636	NA	GO:0005524~ATP binding;GO:0004674~protein serine/threonine kinase activity	GO:0042742~defense response to bacterium;GO:0040007~growth;GO:0048366~leaf development;GO:0010359~regulation of anion channel activity;GO:2000377~regulation of reactive oxygen species metabolic process;GO:0010119~regulation of stomatal movement;GO:0009737~response to abscisic acid stimulus;GO:0009651~response to salt stress;GO:0009414~response to water deprivation;GO:0010118~stomatal movement;GO:…	GO:0005829~cytosol;GO:0005634~nucleus
Locus_50616_Transcript_1/1_Confidence_1.000_Length_1103	1103	tr|M1AQP8|M1AQP8_SOLTU	215	91.16	215	58.48	100	19	0	959	315	1	215	1e-117	Uncharacterized protein	PGSC0003DMG400010834	Solanum tuberosum (Potato)	NA	NA	NA	NA	NA	NA
Locus_35303_Transcript_1/1_Confidence_1.000_Length_842	842	tr|S8CNN8|S8CNN8_9LAMI	135	91.11	135	48.1	100	12	0	166	570	1	135	1e-64	Uncharacterized protein	M569_05961	Genlisea aurea	NA	NA	NA	NA	NA	NA
Locus_11237_Transcript_1/1_Confidence_1.000_Length_497	497	tr|Q3HVK7|Q3HVK7_SOLTU	134	91.04	134	80.89	100	12	0	410	9	1	134	4e-82	Glycoprotein-like protein (Uncharacterized protein)	PGSC0003DMG400014700	Solanum tuberosum (Potato)	ribosome; structural constituent of ribosome; translation	GO:0005840; GO:0003735; GO:0006412	NA	GO:0003735~structural constituent of ribosome	GO:0006412~translation	GO:0005840~ribosome
Locus_36344_Transcript_1/1_Confidence_1.000_Length_902	902	tr|S8D0E7|S8D0E7_9LAMI	133	90.98	133	44.24	100	12	0	743	345	1	133	7e-75	Uncharacterized protein	M569_01958	Genlisea aurea	ribosome; structural constituent of ribosome; translation	GO:0005840; GO:0003735; GO:0006412	NA	GO:0003735~structural constituent of ribosome	GO:0006412~translation	GO:0005840~ribosome
Locus_23602_Transcript_1/1_Confidence_1.000_Length_906	906	tr|B9RWI8|B9RWI8_RICCO	206	90.78	206	68.21	100	19	0	54	671	1	206	6e-135	60S ribosomal protein L13a, putative	RCOM_1019840	Ricinus communis (Castor bean)	large ribosomal subunit; structural constituent of ribosome; translation	GO:0015934; GO:0003735; GO:0006412	NA	GO:0003735~structural constituent of ribosome	GO:0006412~translation	GO:0015934~large ribosomal subunit
Locus_25546_Transcript_1/1_Confidence_1.000_Length_1725	1725	tr|K4BIS6|K4BIS6_SOLLC	411	90.75	411	71.48	100	38	0	124	1356	1	411	0	Glutamate dehydrogenase	Solyc03g094010.2	Solanum lycopersicum (Tomato) (Lycopersicon esculentum)	ATP binding; cellular amino acid metabolic process; cobalt ion binding; copper ion binding; glutamate dehydrogenase (NAD+) activity; response to cadmium ion; response to salt stress; vacuolar membrane; zinc ion binding	GO:0005524; GO:0006520; GO:0050897; GO:0005507; GO:0004352; GO:0046686; GO:0009651; GO:0005774; GO:0008270	NA	GO:0005524~ATP binding;GO:0050897~cobalt ion binding;GO:0005507~copper ion binding;GO:0004352~glutamate dehydrogenase (NAD+) activity;GO:0008270~zinc ion binding	GO:0006520~cellular amino acid metabolic process;GO:0046686~response to cadmium ion;GO:0009651~response to salt stress	GO:0005774~vacuolar membrane
Locus_17502_Transcript_1/1_Confidence_1.000_Length_2577	2577	tr|H6VLE4|H6VLE4_SALMI	742	90.7	742	86.38	100	69	0	109	2334	1	742	0	4-hydroxy-3-methylbut-2-enyl diphosphate synthase	HDS	Salvia miltiorrhiza (Chinese sage)	4-hydroxy-3-methylbut-2-en-1-yl diphosphate synthase activity; iron ion binding; terpenoid biosynthetic process	GO:0046429; GO:0005506; GO:0016114	NA	GO:0046429~4-hydroxy-3-methylbut-2-en-1-yl diphosphate synthase activity;GO:0005506~iron ion binding	GO:0016114~terpenoid biosynthetic process	NA
Locus_12628_Transcript_1/1_Confidence_1.000_Length_738	738	tr|K4BMT6|K4BMT6_SOLLC	129	90.7	129	52.44	100	12	0	700	314	1	129	7e-82	Uncharacterized protein	Solyc03g121370.2	Solanum lycopersicum (Tomato) (Lycopersicon esculentum)	ribosome; structural constituent of ribosome; translation	GO:0005840; GO:0003735; GO:0006412	NA	GO:0003735~structural constituent of ribosome	GO:0006412~translation	GO:0005840~ribosome
Locus_30845_Transcript_1/1_Confidence_1.000_Length_963	963	tr|K4CM19|K4CM19_SOLLC	160	90.62	160	49.84	100	15	0	828	349	1	160	2e-90	Uncharacterized protein	Solyc08g067950.2	Solanum lycopersicum (Tomato) (Lycopersicon esculentum)	ribosome; structural constituent of ribosome; translation	GO:0005840; GO:0003735; GO:0006412	NA	GO:0003735~structural constituent of ribosome	GO:0006412~translation	GO:0005840~ribosome
Locus_18272_Transcript_1/1_Confidence_1.000_Length_1427	1427	tr|B9H3C0|B9H3C0_POPTR	356	90.45	356	74.84	100	31	1	1370	312	1	356	0	Glutamine synthetase (EC 6.3.1.2)	POPTR_0004s08380g	Populus trichocarpa (Western balsam poplar) (Populus balsamifera subsp. trichocarpa)	ATP binding; glutamate-ammonia ligase activity; glutamine biosynthetic process	GO:0005524; GO:0004356; GO:0006542	NA	GO:0005524~ATP binding;GO:0004356~glutamate-ammonia ligase activity	GO:0006542~glutamine biosynthetic process	NA
Locus_35287_Transcript_1/1_Confidence_1.000_Length_836	836	tr|S8C1A0|S8C1A0_9LAMI	157	90.45	157	56.34	100	15	0	57	527	1	157	1e-90	Peptidyl-prolyl cis-trans isomerase (EC 5.2.1.8) (Fragment)	M569_14242	Genlisea aurea	peptidyl-prolyl cis-trans isomerase activity; protein folding	GO:0003755; GO:0006457	NA	GO:0003755~peptidyl-prolyl cis-trans isomerase activity	GO:0006457~protein folding	NA
Locus_39590_Transcript_1/1_Confidence_1.000_Length_907	907	tr|S8CVR4|S8CVR4_9LAMI	188	90.43	188	62.18	100	18	0	54	617	1	188	2e-124	60S ribosome subunit biogenesis protein NIP7 homolog	M569_03268	Genlisea aurea	RNA binding; nucleus; ribosome assembly	GO:0003723; GO:0005634; GO:0042255	NA	GO:0003723~RNA binding	GO:0042255~ribosome assembly	GO:0005634~nucleus
Locus_37370_Transcript_1/1_Confidence_1.000_Length_2562	2562	tr|S8CX07|S8CX07_9LAMI	621	90.4	625	73.19	100	56	3	250	2124	1	621	0	Uncharacterized protein	M569_02855	Genlisea aurea	GTP binding; GTPase activity	GO:0005525; GO:0003924	NA	GO:0005525~GTP binding;GO:0003924~GTPase activity	NA	NA
Locus_2030_Transcript_1/1_Confidence_1.000_Length_1949	1949	tr|S8CHJ6|S8CHJ6_9LAMI	603	90.38	603	92.82	100	58	0	1947	139	1	603	0	Uncharacterized protein (Fragment)	M569_10740	Genlisea aurea	GTP binding; GTPase activity	GO:0005525; GO:0003924	NA	GO:0005525~GTP binding;GO:0003924~GTPase activity	NA	NA
Locus_17872_Transcript_1/1_Confidence_1.000_Length_1348	1348	tr|S8D3B8|S8D3B8_9LAMI	280	90.36	280	62.31	100	26	1	1141	305	1	280	0	Uncharacterized protein (Fragment)	M569_02867	Genlisea aurea	membrane	GO:0016020	NA	NA	NA	GO:0016020~membrane
Locus_10725_Transcript_1/1_Confidence_1.000_Length_1646	1646	tr|A0MQ80|A0MQ80_ACAEB	434	90.32	434	79.1	100	42	0	156	1457	1	434	0	Monodehydroascorbate reductase	NA	Acanthus ebracteatus (Holly-leaved mangrove)	cell redox homeostasis; flavin adenine dinucleotide binding; oxidoreductase activity	GO:0045454; GO:0050660; GO:0016491	NA	GO:0050660~flavin adenine dinucleotide binding;GO:0016491~oxidoreductase activity	GO:0045454~cell redox homeostasis	NA
Locus_11435_Transcript_1/1_Confidence_1.000_Length_1854	1854	sp|O04857|PP12_TOBAC	310	90.32	310	50.16	100	29	1	1696	770	1	310	0	Serine/threonine-protein phosphatase PP1 isozyme 2 (EC 3.1.3.16)	NPP2	Nicotiana tabacum (Common tobacco)	metal ion binding; phosphoprotein phosphatase activity	GO:0046872; GO:0004721	NA	GO:0046872~metal ion binding;GO:0004721~phosphoprotein phosphatase activity	NA	NA
Locus_8729_Transcript_1/1_Confidence_1.000_Length_918	918	tr|K4DI03|K4DI03_SOLLC	103	90.29	103	33.66	100	10	0	187	495	1	103	6e-61	Signal recognition particle 9 kDa protein (SRP9)	Solyc12g099820.1	Solanum lycopersicum (Tomato) (Lycopersicon esculentum)	7S RNA binding; SRP-dependent cotranslational protein targeting to membrane; negative regulation of translational elongation; signal recognition particle, endoplasmic reticulum targeting	GO:0008312; GO:0006614; GO:0045900; GO:0005786	NA	GO:0008312~7S RNA binding	GO:0006614~SRP-dependent cotranslational protein targeting to membrane;GO:0045900~negative regulation of translational elongation	GO:0005786~signal recognition particle, endoplasmic reticulum targeting
Locus_5882_Transcript_1/1_Confidence_1.000_Length_637	637	tr|M1BUK8|M1BUK8_SOLTU	72	90.28	72	33.91	100	7	0	614	399	1	72	6e-39	Uncharacterized protein	PGSC0003DMG400020649	Solanum tuberosum (Potato)	electron transport chain; mitochondrial inner membrane; respiratory chain; ubiquinol-cytochrome-c reductase activity	GO:0022900; GO:0005743; GO:0070469; GO:0008121	NA	GO:0008121~ubiquinol-cytochrome-c reductase activity	GO:0022900~electron transport chain	GO:0005743~mitochondrial inner membrane;GO:0070469~respiratory chain
Locus_23486_Transcript_1/1_Confidence_1.000_Length_2165	2165	tr|B9RWQ2|B9RWQ2_RICCO	574	90.26	575	79.68	100	54	2	119	1840	1	574	0	Chaperonin-60kD, ch60, putative	RCOM_1023530	Ricinus communis (Castor bean)	ATP binding; cytoplasm; protein refolding	GO:0005524; GO:0005737; GO:0042026	NA	GO:0005524~ATP binding	GO:0042026~protein refolding	GO:0005737~cytoplasm
Locus_18661_Transcript_1/1_Confidence_1.000_Length_2644	2644	tr|B9HHN5|B9HHN5_POPTR	563	90.23	563	63.88	100	55	0	751	2439	1	563	0	Diminuto family protein (Uncharacterized protein)	POPTR_0008s08440g	Populus trichocarpa (Western balsam poplar) (Populus balsamifera subsp. trichocarpa)	UDP-N-acetylmuramate dehydrogenase activity; flavin adenine dinucleotide binding	GO:0008762; GO:0050660	NA	GO:0008762~UDP-N-acetylmuramate dehydrogenase activity;GO:0050660~flavin adenine dinucleotide binding	NA	NA
Locus_3466_Transcript_1/1_Confidence_1.000_Length_2305	2305	sp|Q42908|PMGI_MESCR	559	90.16	559	72.75	100	55	0	279	1955	1	559	0	2,3-bisphosphoglycerate-independent phosphoglycerate mutase (BPG-independent PGAM) (Phosphoglyceromutase) (EC 5.4.2.12) (PGAM-I)	PGM1	Mesembryanthemum crystallinum (Common ice plant) (Cryophytum crystallinum)	cytoplasm; glycolysis; manganese ion binding; phosphoglycerate mutase activity; response to stress	GO:0005737; GO:0006096; GO:0030145; GO:0004619; GO:0006950	Carbohydrate degradation; glycolysis; pyruvate from D-glyceraldehyde 3-phosphate: step 3/5.	GO:0030145~manganese ion binding;GO:0004619~phosphoglycerate mutase activity	GO:0006096~glycolysis;GO:0006950~response to stress	GO:0005737~cytoplasm
Locus_2392_Transcript_1/1_Confidence_1.000_Length_6174	6174	tr|S8CV90|S8CV90_9LAMI	1941	90.11	1941	94.31	100	184	5	6108	307	2	1941	0	Uncharacterized protein (Fragment)	M569_04038	Genlisea aurea	(1->3)-beta-D-glucan biosynthetic process; 1,3-beta-D-glucan synthase activity; 1,3-beta-D-glucan synthase complex	GO:0006075; GO:0003843; GO:0000148	NA	GO:0003843~1,3-beta-D-glucan synthase activity	GO:0006075~(1->3)-beta-D-glucan biosynthetic process	GO:0000148~1,3-beta-D-glucan synthase complex
Locus_13438_Transcript_1/1_Confidence_1.000_Length_3243	3243	tr|K4B3G7|K4B3G7_SOLLC	886	90.1	889	82.24	100	84	3	244	2907	1	886	0	Coatomer subunit gamma	Solyc01g109540.2	Solanum lycopersicum (Tomato) (Lycopersicon esculentum)	COPI vesicle coat; chloroplast; cytosol; intracellular protein transport; plasma membrane; plasmodesma; structural molecule activity; vesicle-mediated transport	GO:0030126; GO:0009507; GO:0005829; GO:0006886; GO:0005886; GO:0009506; GO:0005198; GO:0016192	NA	GO:0005198~structural molecule activity	GO:0006886~intracellular protein transport;GO:0016192~vesicle-mediated transport	GO:0030126~COPI vesicle coat;GO:0009507~chloroplast;GO:0005829~cytosol;GO:0005886~plasma membrane;GO:0009506~plasmodesma
Locus_53442_Transcript_1/1_Confidence_1.000_Length_922	922	tr|K4BEE8|K4BEE8_SOLLC	230	90	230	74.84	100	23	0	8	697	1	230	2e-136	Uncharacterized protein	Solyc03g007250.1	Solanum lycopersicum (Tomato) (Lycopersicon esculentum)	NA	NA	NA	NA	NA	NA
Locus_4420_Transcript_1/1_Confidence_1.000_Length_1203	1203	tr|Q08G57|Q08G57_PLAMJ	200	90	200	49.88	100	19	1	135	731	1	200	3e-129	1,2-dihydroxy-3-keto-5-methylthiopentene dioxygenase (EC 1.13.11.54) (Acireductone dioxygenase (Fe(2+)-requiring))	ard1	Plantago major (Common plantain)	L-methionine salvage from methylthioadenosine; acireductone dioxygenase [iron(II)-requiring] activity; cytoplasm; iron ion binding; nucleus	GO:0019509; GO:0010309; GO:0005737; GO:0005506; GO:0005634	Amino-acid biosynthesis; L-methionine biosynthesis via salvage pathway; L-methionine from S-methyl-5-thio-alpha-D-ribose 1-phosphate: step 5/6.	GO:0010309~acireductone dioxygenase [iron(II)-requiring] activity;GO:0005506~iron ion binding	GO:0019509~L-methionine salvage from methylthioadenosine	GO:0005737~cytoplasm;GO:0005634~nucleus
Locus_2674_Transcript_1/1_Confidence_1.000_Length_736	736	tr|K4BDL7|K4BDL7_SOLLC	69	89.86	69	28.12	100	7	0	519	313	1	69	1e-26	Uncharacterized protein	Solyc02g094220.1	Solanum lycopersicum (Tomato) (Lycopersicon esculentum)	NA	NA	NA	NA	NA	NA
Locus_8259_Transcript_1/1_Confidence_1.000_Length_2329	2329	tr|B9GSD7|B9GSD7_POPTR	490	89.82	491	63.25	100	49	1	113	1585	1	490	0	Fumarate hydratase 1 family protein	POPTR_0002s20240g	Populus trichocarpa (Western balsam poplar) (Populus balsamifera subsp. trichocarpa)	fumarate hydratase activity; fumarate metabolic process; pollen tube development; response to oxidative stress; response to salt stress; tricarboxylic acid cycle; tricarboxylic acid cycle enzyme complex	GO:0004333; GO:0006106; GO:0048868; GO:0006979; GO:0009651; GO:0006099; GO:0045239	NA	GO:0004333~fumarate hydratase activity	GO:0006106~fumarate metabolic process;GO:0048868~pollen tube development;GO:0006979~response to oxidative stress;GO:0009651~response to salt stress;GO:0006099~tricarboxylic acid cycle	GO:0045239~tricarboxylic acid cycle enzyme complex
Locus_60954_Transcript_1/1_Confidence_1.000_Length_1199	1199	tr|K9W6E4|K9W6E4_MALDO	304	89.8	304	76.06	100	31	0	1141	230	1	304	0	Cell cycle-dependent kinase B11	CDKB1;1	Malus domestica (Apple) (Pyrus malus)	ATP binding; protein serine/threonine kinase activity	GO:0005524; GO:0004674	NA	GO:0005524~ATP binding;GO:0004674~protein serine/threonine kinase activity	NA	NA
Locus_14_Transcript_376/1093_Confidence_1.000_Length_1945	1945	sp|Q42954|KPYC_TOBAC	508	89.76	508	78.35	100	52	0	1793	270	1	508	0	Pyruvate kinase, cytosolic isozyme (PK) (EC 2.7.1.40)	NA	Nicotiana tabacum (Common tobacco)	ATP binding; cytoplasm; glycolysis; magnesium ion binding; potassium ion binding; pyruvate kinase activity	GO:0005524; GO:0005737; GO:0006096; GO:0000287; GO:0030955; GO:0004743	Carbohydrate degradation; glycolysis; pyruvate from D-glyceraldehyde 3-phosphate: step 5/5.	GO:0005524~ATP binding;GO:0000287~magnesium ion binding;GO:0030955~potassium ion binding;GO:0004743~pyruvate kinase activity	GO:0006096~glycolysis	GO:0005737~cytoplasm
Locus_14_Transcript_830/1093_Confidence_1.000_Length_1945	1945	sp|Q42954|KPYC_TOBAC	508	89.76	508	78.35	100	52	0	153	1676	1	508	0	Pyruvate kinase, cytosolic isozyme (PK) (EC 2.7.1.40)	NA	Nicotiana tabacum (Common tobacco)	ATP binding; cytoplasm; glycolysis; magnesium ion binding; potassium ion binding; pyruvate kinase activity	GO:0005524; GO:0005737; GO:0006096; GO:0000287; GO:0030955; GO:0004743	Carbohydrate degradation; glycolysis; pyruvate from D-glyceraldehyde 3-phosphate: step 5/5.	GO:0005524~ATP binding;GO:0000287~magnesium ion binding;GO:0030955~potassium ion binding;GO:0004743~pyruvate kinase activity	GO:0006096~glycolysis	GO:0005737~cytoplasm
Locus_49030_Transcript_1/1_Confidence_1.000_Length_661	661	tr|B9N297|B9N297_POPTR	68	89.71	68	30.86	100	7	0	126	329	1	68	2e-37	Uncharacterized protein	POPTR_0019s13510g POPTR_0019s13530g	Populus trichocarpa (Western balsam poplar) (Populus balsamifera subsp. trichocarpa)	NA	NA	NA	NA	NA	NA
Locus_15732_Transcript_1/1_Confidence_1.000_Length_1379	1379	tr|S8DYR8|S8DYR8_9LAMI	329	89.67	329	71.57	100	31	1	1308	331	1	329	0	Uncharacterized protein (Fragment)	M569_06331	Genlisea aurea	ATP citrate synthase activity; cofactor binding; succinate-CoA ligase (ADP-forming) activity	GO:0003878; GO:0048037; GO:0004775	NA	GO:0003878~ATP citrate synthase activity;GO:0048037~cofactor binding;GO:0004775~succinate-CoA ligase (ADP-forming) activity	NA	NA
Locus_55296_Transcript_1/1_Confidence_1.000_Length_892	892	tr|V4W8C9|V4W8C9_9ROSI	209	89.47	209	70.29	100	22	0	684	58	1	209	4e-129	Uncharacterized protein	CICLE_v10016702mg	Citrus clementina	NA	NA	NA	NA	NA	NA
Locus_9987_Transcript_1/1_Confidence_1.000_Length_1771	1771	tr|O48942|O48942_PERFR	474	89.45	474	80.29	100	48	1	77	1492	1	474	0	Beta-ketoacyl-ACP synthase I	KAS I	Perilla frutescens (Beefsteak mint) (Perilla ocymoides)	fatty acid biosynthetic process; transferase activity, transferring acyl groups other than amino-acyl groups	GO:0006633; GO:0016747	NA	GO:0016747~transferase activity, transferring acyl groups other than amino-acyl groups	GO:0006633~fatty acid biosynthetic process	NA
Locus_14_Transcript_541/1093_Confidence_1.000_Length_3177	3177	tr|K4CPC9|K4CPC9_SOLLC	896	89.44	900	84.99	100	90	3	98	2794	1	896	0	Uncharacterized protein	Solyc08g081320.2	Solanum lycopersicum (Tomato) (Lycopersicon esculentum)	clathrin adaptor complex; intracellular protein transport; plasmodesma; protein transporter activity; vesicle-mediated transport	GO:0030131; GO:0006886; GO:0009506; GO:0008565; GO:0016192	NA	GO:0008565~protein transporter activity	GO:0006886~intracellular protein transport;GO:0016192~vesicle-mediated transport	GO:0030131~clathrin adaptor complex;GO:0009506~plasmodesma
Locus_14_Transcript_577/1093_Confidence_1.000_Length_3177	3177	tr|K4CPC9|K4CPC9_SOLLC	896	89.44	900	84.99	100	90	3	3080	384	1	896	0	Uncharacterized protein	Solyc08g081320.2	Solanum lycopersicum (Tomato) (Lycopersicon esculentum)	clathrin adaptor complex; intracellular protein transport; plasmodesma; protein transporter activity; vesicle-mediated transport	GO:0030131; GO:0006886; GO:0009506; GO:0008565; GO:0016192	NA	GO:0008565~protein transporter activity	GO:0006886~intracellular protein transport;GO:0016192~vesicle-mediated transport	GO:0030131~clathrin adaptor complex;GO:0009506~plasmodesma
Locus_1303_Transcript_1/1_Confidence_1.000_Length_1183	1183	tr|S8EAM5|S8EAM5_9LAMI	245	89.39	245	62.13	100	26	0	80	814	1	245	4e-159	14-3-3 protein	M569_01851	Genlisea aurea	NA	NA	NA	NA	NA	NA
Locus_4020_Transcript_1/1_Confidence_1.000_Length_3690	3690	tr|K4AYB2|K4AYB2_SOLLC	1083	89.29	1083	88.05	100	99	2	174	3371	1	1083	0	Cellulose synthase (EC 2.4.1.12)	Solyc01g087210.2	Solanum lycopersicum (Tomato) (Lycopersicon esculentum)	Golgi apparatus; cellulose biosynthetic process; cellulose synthase (UDP-forming) activity; endosome; integral component of membrane; lignin biosynthetic process; plasmodesma; primary cell wall biogenesis; regulation of carbohydrate biosynthetic process; secondary cell wall biogenesis; trans-Golgi network; zinc ion binding	GO:0005794; GO:0030244; GO:0016760; GO:0005768; GO:0016021; GO:0009809; GO:0009506; GO:0009833; GO:0043255; GO:0009834; GO:0005802; GO:0008270	Glycan metabolism; plant cellulose biosynthesis.	GO:0016760~cellulose synthase (UDP-forming) activity;GO:0008270~zinc ion binding	GO:0030244~cellulose biosynthetic process;GO:0009809~lignin biosynthetic process;GO:0009833~primary cell wall biogenesis;GO:0043255~regulation of carbohydrate biosynthetic process;GO:0009834~secondary cell wall biogenesis	GO:0005794~Golgi apparatus;GO:0005768~endosome;GO:0016021~integral to membrane;GO:0009506~plasmodesma;GO:0005802~trans-Golgi network
Locus_25629_Transcript_1/1_Confidence_1.000_Length_3393	3393	tr|S8CKB4|S8CKB4_9LAMI	772	89.26	773	68.35	100	82	1	3373	1055	1	772	0	Uncharacterized protein	M569_07629	Genlisea aurea	NA	NA	NA	NA	NA	NA
Locus_22352_Transcript_1/1_Confidence_1.000_Length_3204	3204	tr|S8D306|S8D306_9LAMI	734	89.24	734	68.73	100	79	0	398	2599	1	734	0	Uncharacterized protein	M569_00979	Genlisea aurea	cullin-RING ubiquitin ligase complex; ubiquitin-dependent protein catabolic process	GO:0031461; GO:0006511	NA	NA	GO:0006511~ubiquitin-dependent protein catabolic process	GO:0031461~cullin-RING ubiquitin ligase complex
Locus_37614_Transcript_1/1_Confidence_1.000_Length_2253	2253	tr|L0BXX7|L0BXX7_PLESU	711	89.17	711	94.67	100	77	0	73	2205	1	711	0	Phenylalanine ammonia-lyase (EC 4.3.1.24)	PAL1	Plectranthus scutellarioides (Coleus) (Solenostemon scutellarioides)	L-phenylalanine catabolic process; cinnamic acid biosynthetic process; cytoplasm; phenylalanine ammonia-lyase activity	GO:0006559; GO:0009800; GO:0005737; GO:0045548	Phenylpropanoid metabolism; trans-cinnamate biosynthesis; trans-cinnamate from L-phenylalanine: step 1/1.	GO:0045548~phenylalanine ammonia-lyase activity	GO:0006559~L-phenylalanine catabolic process;GO:0009800~cinnamic acid biosynthetic process	GO:0005737~cytoplasm
Locus_33291_Transcript_1/1_Confidence_1.000_Length_1150	1150	tr|Q6RH11|Q6RH11_CAPAN	212	89.15	212	55.3	100	23	0	98	733	1	212	2e-134	40S ribosomal protein S5	RpS5	Capsicum annuum (Bell pepper)	RNA binding; small ribosomal subunit; structural constituent of ribosome; translation	GO:0003723; GO:0015935; GO:0003735; GO:0006412	NA	GO:0003723~RNA binding;GO:0003735~structural constituent of ribosome	GO:0006412~translation	GO:0015935~small ribosomal subunit
Locus_23639_Transcript_1/1_Confidence_1.000_Length_767	767	tr|M5WR88|M5WR88_PRUPE	147	89.12	147	57.5	100	16	0	648	208	1	147	6e-92	Uncharacterized protein	PRUPE_ppa012969mg	Prunus persica (Peach) (Amygdalus persica)	ribosome; structural constituent of ribosome; translation	GO:0005840; GO:0003735; GO:0006412	NA	GO:0003735~structural constituent of ribosome	GO:0006412~translation	GO:0005840~ribosome
Locus_16846_Transcript_1/1_Confidence_1.000_Length_2001	2001	tr|V4SNN5|V4SNN5_9ROSI	376	89.1	376	56.37	100	37	1	1800	685	1	376	0	Uncharacterized protein	CICLE_v10031854mg	Citrus clementina	ATP binding; protein serine/threonine kinase activity	GO:0005524; GO:0004674	NA	GO:0005524~ATP binding;GO:0004674~protein serine/threonine kinase activity	NA	NA
Locus_4921_Transcript_1/1_Confidence_1.000_Length_1139	1139	tr|K4B3H5|K4B3H5_SOLLC	229	89.08	229	60.32	100	24	1	968	285	1	229	4e-136	Uncharacterized protein	Solyc01g109620.2	Solanum lycopersicum (Tomato) (Lycopersicon esculentum)	4 iron, 4 sulfur cluster binding; membrane; oxidoreductase activity, acting on NAD(P)H	GO:0051539; GO:0016020; GO:0016651	NA	GO:0051539~4 iron, 4 sulfur cluster binding;GO:0016651~oxidoreductase activity, acting on NADH or NADPH	NA	GO:0016020~membrane
Locus_6060_Transcript_1/1_Confidence_1.000_Length_996	996	tr|B9RTH6|B9RTH6_RICCO	183	89.07	183	55.12	100	20	0	786	238	1	183	5e-118	ADP-ribosylation factor, putative	RCOM_0910690	Ricinus communis (Castor bean)	GTP binding; intracellular; small GTPase mediated signal transduction	GO:0005525; GO:0005622; GO:0007264	NA	GO:0005525~GTP binding	GO:0007264~small GTPase mediated signal transduction	GO:0005622~intracellular
Locus_9007_Transcript_1/1_Confidence_1.000_Length_1230	1230	tr|V4W8C9|V4W8C9_9ROSI	209	89	209	50.98	100	23	0	95	721	1	209	1e-127	Uncharacterized protein	CICLE_v10016702mg	Citrus clementina	NA	NA	NA	NA	NA	NA
Locus_19229_Transcript_1/1_Confidence_1.000_Length_702	702	tr|S8D116|S8D116_9LAMI	63	88.89	63	26.92	100	7	0	526	338	1	63	2e-30	Uncharacterized protein (Fragment)	M569_01308	Genlisea aurea	NA	NA	NA	NA	NA	NA
Locus_46375_Transcript_1/1_Confidence_1.000_Length_223	223	tr|Q704Y4|Q704Y4_TOBAC	36	88.89	36	48.43	100	4	0	112	5	1	36	4e-15	Gh3 deduced protein (Fragment)	gh3	Nicotiana tabacum (Common tobacco)	NA	NA	NA	NA	NA	NA
Locus_13890_Transcript_1/1_Confidence_1.000_Length_1393	1393	tr|S8E8K3|S8E8K3_9LAMI	339	88.86	341	73.44	100	36	1	187	1209	1	339	0	Uncharacterized protein	M569_05966	Genlisea aurea	NA	NA	NA	NA	NA	NA
Locus_31749_Transcript_1/1_Confidence_1.000_Length_2306	2306	tr|S8CCP6|S8CCP6_9LAMI	417	88.84	430	55.94	100	34	3	347	1633	1	417	0	Uncharacterized protein	M569_10038	Genlisea aurea	NA	NA	NA	NA	NA	NA
Locus_2330_Transcript_1/1_Confidence_1.000_Length_1223	1223	tr|V4SWU9|V4SWU9_9ROSI	358	88.83	358	87.82	100	40	0	1138	65	1	358	0	Fructose-bisphosphate aldolase (EC 4.1.2.13)	CICLE_v10012049mg	Citrus clementina	fructose-bisphosphate aldolase activity; glycolysis	GO:0004332; GO:0006096	NA	GO:0004332~fructose-bisphosphate aldolase activity	GO:0006096~glycolysis	NA
Locus_9685_Transcript_1/1_Confidence_1.000_Length_776	776	tr|D7T2Y2|D7T2Y2_VITVI	107	88.79	107	41.37	100	8	2	147	455	1	107	8e-58	Putative uncharacterized protein	VIT_13s0064g01230	Vitis vinifera (Grape)	NA	NA	NA	NA	NA	NA
Locus_36547_Transcript_1/1_Confidence_1.000_Length_449	449	tr|S8D7L7|S8D7L7_9LAMI	89	88.76	89	59.47	100	10	0	40	306	1	89	4e-37	Hypoxia-responsive family protein (Fragment)	M569_01337	Genlisea aurea	integral component of membrane	GO:0016021	NA	NA	NA	GO:0016021~integral to membrane
Locus_3066_Transcript_1/1_Confidence_1.000_Length_543	543	tr|J9RV90|J9RV90_POPTR	80	88.75	80	44.2	100	9	0	539	300	1	80	3e-43	Serine hydroxymethyltransferase (Fragment)	SHMT1	Populus trichocarpa (Western balsam poplar) (Populus balsamifera subsp. trichocarpa)	L-serine metabolic process; glycine hydroxymethyltransferase activity; glycine metabolic process; methyltransferase activity; polar nucleus fusion; pollen development; pyridoxal phosphate binding	GO:0006563; GO:0004372; GO:0006544; GO:0008168; GO:0010197; GO:0009555; GO:0030170	NA	GO:0004372~glycine hydroxymethyltransferase activity;GO:0008168~methyltransferase activity;GO:0030170~pyridoxal phosphate binding	GO:0006563~L-serine metabolic process;GO:0006544~glycine metabolic process;GO:0010197~polar nucleus fusion;GO:0009555~pollen development	NA
Locus_6875_Transcript_1/1_Confidence_1.000_Length_1478	1478	tr|F6I3B6|F6I3B6_VITVI	274	88.69	274	55.62	100	31	0	1353	532	1	274	1e-180	Putative uncharacterized protein	VIT_09s0070g00060	Vitis vinifera (Grape)	nucleic acid binding; nucleus	GO:0003676; GO:0005634	NA	GO:0003676~nucleic acid binding	NA	GO:0005634~nucleus
Locus_200_Transcript_44/345_Confidence_1.000_Length_1796	1796	tr|I1KA67|I1KA67_SOYBN	465	88.63	466	77.84	100	50	1	1744	347	1	463	0	Uncharacterized protein	NA	Glycine max (Soybean) (Glycine hispida)	integral component of membrane	GO:0016021	NA	NA	NA	GO:0016021~integral to membrane
Locus_200_Transcript_262/345_Confidence_1.000_Length_1796	1796	tr|I1KA67|I1KA67_SOYBN	465	88.63	466	77.84	100	50	1	53	1450	1	463	0	Uncharacterized protein	NA	Glycine max (Soybean) (Glycine hispida)	integral component of membrane	GO:0016021	NA	NA	NA	GO:0016021~integral to membrane
Locus_13619_Transcript_1/1_Confidence_1.000_Length_877	877	tr|S8DRF4|S8DRF4_9LAMI	167	88.62	167	57.13	100	19	0	2	502	1	167	1e-102	Uncharacterized protein (Fragment)	M569_12438	Genlisea aurea	intracellular protein transport; membrane; vesicle-mediated transport	GO:0006886; GO:0016020; GO:0016192	NA	NA	GO:0006886~intracellular protein transport;GO:0016192~vesicle-mediated transport	GO:0016020~membrane
Locus_36018_Transcript_1/1_Confidence_1.000_Length_2281	2281	tr|S8C831|S8C831_9LAMI	491	88.59	491	64.58	100	56	0	519	1991	1	491	0	Uncharacterized protein (Fragment)	M569_14246	Genlisea aurea	biosynthetic process; catalytic activity; pyridoxal phosphate binding	GO:0009058; GO:0003824; GO:0030170	NA	GO:0003824~catalytic activity;GO:0030170~pyridoxal phosphate binding	GO:0009058~biosynthetic process	NA
Locus_4648_Transcript_1/1_Confidence_1.000_Length_1312	1312	tr|K4CXZ1|K4CXZ1_SOLLC	289	88.58	289	66.08	100	33	0	1157	291	1	289	0	Uncharacterized protein	Solyc10g008140.2	Solanum lycopersicum (Tomato) (Lycopersicon esculentum)	cell wall; chloroplast; mitochondrial respiratory chain complex I; plasmodesma; vacuolar membrane	GO:0005618; GO:0009507; GO:0005747; GO:0009506; GO:0005774	NA	NA	NA	GO:0005618~cell wall;GO:0009507~chloroplast;GO:0005747~mitochondrial respiratory chain complex I;GO:0009506~plasmodesma;GO:0005774~vacuolar membrane
Locus_3508_Transcript_1/1_Confidence_1.000_Length_879	879	tr|D7SQJ8|D7SQJ8_VITVI	254	88.58	254	86.69	100	29	0	769	8	1	254	1e-167	Putative uncharacterized protein	VIT_07s0141g00240	Vitis vinifera (Grape)	2 iron, 2 sulfur cluster binding; mitochondrial respiratory chain complex I; oxidoreductase activity; response to oxidative stress; zinc ion binding	GO:0051537; GO:0005747; GO:0016491; GO:0006979; GO:0008270	NA	GO:0051537~2 iron, 2 sulfur cluster binding;GO:0016491~oxidoreductase activity;GO:0008270~zinc ion binding	GO:0006979~response to oxidative stress	GO:0005747~mitochondrial respiratory chain complex I
Locus_6367_Transcript_1/1_Confidence_1.000_Length_776	776	tr|S8CWS0|S8CWS0_9LAMI	254	88.58	254	98.2	100	28	1	776	18	1	254	2e-166	Serine/threonine-protein phosphatase (EC 3.1.3.16) (Fragment)	M569_05400	Genlisea aurea	hydrolase activity	GO:0016787	NA	GO:0016787~hydrolase activity	NA	NA
Locus_51246_Transcript_1/1_Confidence_1.000_Length_812	812	tr|Q8GUB2|Q8GUB2_MESCR	70	88.57	70	25.86	100	8	0	215	424	1	70	2e-36	Vacuolar ATPase subunit e-like (EC 3.6.1.34)	vha-e	Mesembryanthemum crystallinum (Common ice plant) (Cryophytum crystallinum)	ATP hydrolysis coupled proton transport; hydrogen ion transmembrane transporter activity; hydrolase activity; proton-transporting V-type ATPase, V0 domain	GO:0015991; GO:0015078; GO:0016787; GO:0033179	NA	GO:0015078~hydrogen ion transmembrane transporter activity;GO:0016787~hydrolase activity	GO:0015991~ATP hydrolysis coupled proton transport	GO:0033179~proton-transporting V-type ATPase, V0 domain
Locus_12888_Transcript_1/1_Confidence_1.000_Length_2372	2372	tr|K4ASG3|K4ASG3_SOLLC	437	88.56	437	55.27	100	50	0	437	1747	1	437	0	Uncharacterized protein	Solyc01g005970.2	Solanum lycopersicum (Tomato) (Lycopersicon esculentum)	NA	NA	NA	NA	NA	NA
Locus_22315_Transcript_1/1_Confidence_1.000_Length_1853	1853	tr|B3Y000|B3Y000_NICBE	489	88.55	489	79.17	100	56	0	1718	252	1	489	0	Serine palmitoyltransferase	NA	Nicotiana benthamiana	biosynthetic process; pyridoxal phosphate binding; transferase activity	GO:0009058; GO:0030170; GO:0016740	NA	GO:0030170~pyridoxal phosphate binding;GO:0016740~transferase activity	GO:0009058~biosynthetic process	NA
Locus_6831_Transcript_1/1_Confidence_1.000_Length_1394	1394	tr|M1BCU6|M1BCU6_SOLTU	332	88.55	332	71.45	100	33	1	102	1082	1	332	0	Uncharacterized protein	PGSC0003DMG400016412	Solanum tuberosum (Potato)	ATP citrate synthase activity; cell wall; cofactor binding; copper ion binding; response to cadmium ion; succinate-CoA ligase (ADP-forming) activity	GO:0003878; GO:0005618; GO:0048037; GO:0005507; GO:0046686; GO:0004775	NA	GO:0003878~ATP citrate synthase activity;GO:0048037~cofactor binding;GO:0005507~copper ion binding;GO:0004775~succinate-CoA ligase (ADP-forming) activity	GO:0046686~response to cadmium ion	GO:0005618~cell wall
Locus_8256_Transcript_1/1_Confidence_1.000_Length_1300	1300	tr|O23771|O23771_CRAPL	288	88.54	288	66.46	100	33	0	948	85	1	288	0	Major intrinsic protein PIPB	PIPb	Craterostigma plantagineum (Blue gem) (Torenia plantagineum)	integral component of membrane; transporter activity	GO:0016021; GO:0005215	NA	GO:0005215~transporter activity	NA	GO:0016021~integral to membrane
Locus_15561_Transcript_1/1_Confidence_1.000_Length_720	720	tr|V4W9G7|V4W9G7_9ROSI	130	88.46	130	54.17	100	15	0	624	235	1	130	4e-72	Uncharacterized protein	CICLE_v10017164mg	Citrus clementina	prefoldin complex; protein folding	GO:0016272; GO:0006457	NA	NA	GO:0006457~protein folding	GO:0016272~prefoldin complex
Locus_17612_Transcript_1/1_Confidence_1.000_Length_1362	1362	tr|I2AWM9|I2AWM9_SESIN	225	88.44	225	49.56	100	26	0	106	780	1	225	5e-144	Superoxide dismutase (EC 1.15.1.1)	SOD	Sesamum indicum (Oriental sesame) (Sesamum orientale)	metal ion binding; superoxide dismutase activity; superoxide metabolic process	GO:0046872; GO:0004784; GO:0006801	NA	GO:0046872~metal ion binding;GO:0004784~superoxide dismutase activity	GO:0006801~superoxide metabolic process	NA
Locus_8239_Transcript_1/1_Confidence_1.000_Length_584	584	tr|M1CM59|M1CM59_SOLTU	147	88.44	147	75.51	100	17	0	136	576	1	147	2e-92	Uncharacterized protein	PGSC0003DMG400027382	Solanum tuberosum (Potato)	calcium ion binding; cytosol; nucleus; plasma membrane; response to cold	GO:0005509; GO:0005829; GO:0005634; GO:0005886; GO:0009409	NA	GO:0005509~calcium ion binding	GO:0009409~response to cold	GO:0005829~cytosol;GO:0005634~nucleus;GO:0005886~plasma membrane
Locus_23087_Transcript_1/1_Confidence_1.000_Length_1147	1147	tr|S8DRQ7|S8DRQ7_9LAMI	293	88.4	293	76.63	100	34	0	269	1147	1	293	0	Uncharacterized protein (Fragment)	M569_08982	Genlisea aurea	NA	NA	NA	NA	NA	NA
Locus_2376_Transcript_1/1_Confidence_1.000_Length_1853	1853	tr|E2D5V0|E2D5V0_SESIN	465	88.39	465	75.28	100	54	0	319	1713	1	465	0	Geranylgeranyl reductase	Chl P	Sesamum indicum (Oriental sesame) (Sesamum orientale)	chlorophyll biosynthetic process; geranylgeranyl reductase activity; oxidoreductase activity, acting on the CH-CH group of donors, NAD or NADP as acceptor; photosynthesis	GO:0015995; GO:0045550; GO:0016628; GO:0015979	NA	GO:0045550~geranylgeranyl reductase activity;GO:0016628~oxidoreductase activity, acting on the CH-CH group of donors, NAD or NADP as acceptor	GO:0015995~chlorophyll biosynthetic process;GO:0015979~photosynthesis	NA
Locus_14483_Transcript_1/1_Confidence_1.000_Length_758	758	tr|K4D438|K4D438_SOLLC	112	88.39	112	44.33	100	13	0	554	219	1	112	2e-57	Uncharacterized protein	Solyc10g086040.1	Solanum lycopersicum (Tomato) (Lycopersicon esculentum)	NA	NA	NA	NA	NA	NA
Locus_2237_Transcript_1/1_Confidence_1.000_Length_4357	4357	tr|K4BVH7|K4BVH7_SOLLC	1218	88.34	1218	83.87	100	142	0	274	3927	1	1218	0	Uncharacterized protein	Solyc04g080980.2	Solanum lycopersicum (Tomato) (Lycopersicon esculentum)	COPI vesicle coat; intracellular protein transport; structural molecule activity; vesicle-mediated transport	GO:0030126; GO:0006886; GO:0005198; GO:0016192	NA	GO:0005198~structural molecule activity	GO:0006886~intracellular protein transport;GO:0016192~vesicle-mediated transport	GO:0030126~COPI vesicle coat
Locus_37355_Transcript_1/1_Confidence_1.000_Length_1991	1991	tr|K4BPG2|K4BPG2_SOLLC	539	88.31	539	81.22	100	63	0	362	1978	1	539	0	Uncharacterized protein	Solyc04g010070.2	Solanum lycopersicum (Tomato) (Lycopersicon esculentum)	calcium ion binding; cytosol	GO:0005509; GO:0005829	NA	GO:0005509~calcium ion binding	NA	GO:0005829~cytosol
Locus_22683_Transcript_1/1_Confidence_1.000_Length_639	639	tr|I3SI56|I3SI56_LOTJA	77	88.31	77	36.15	100	9	0	457	227	1	77	5e-42	Uncharacterized protein	NA	Lotus japonicus (Lotus corniculatus var. japonicus)	NA	NA	NA	NA	NA	NA
Locus_17708_Transcript_1/1_Confidence_1.000_Length_500	500	tr|A5BDF7|A5BDF7_VITVI	111	88.29	111	66.6	100	13	0	496	164	1	111	4e-68	Putative uncharacterized protein	VITISV_024691	Vitis vinifera (Grape)	ATP binding; protein kinase activity	GO:0005524; GO:0004672	NA	GO:0005524~ATP binding;GO:0004672~protein kinase activity	NA	NA
Locus_223_Transcript_1/1_Confidence_1.000_Length_2438	2438	tr|H6VLE4|H6VLE4_SALMI	742	88.27	742	91.3	100	87	0	2253	28	1	742	0	4-hydroxy-3-methylbut-2-enyl diphosphate synthase	HDS	Salvia miltiorrhiza (Chinese sage)	4-hydroxy-3-methylbut-2-en-1-yl diphosphate synthase activity; iron ion binding; terpenoid biosynthetic process	GO:0046429; GO:0005506; GO:0016114	NA	GO:0046429~4-hydroxy-3-methylbut-2-en-1-yl diphosphate synthase activity;GO:0005506~iron ion binding	GO:0016114~terpenoid biosynthetic process	NA
Locus_12864_Transcript_1/1_Confidence_1.000_Length_3766	3766	tr|S8EK74|S8EK74_9LAMI	1137	88.21	1137	90.57	100	125	4	232	3615	1	1137	0	Uncharacterized protein (Fragment)	M569_01753	Genlisea aurea	cellulose biosynthetic process; cellulose synthase (UDP-forming) activity; integral component of membrane	GO:0030244; GO:0016760; GO:0016021	NA	GO:0016760~cellulose synthase (UDP-forming) activity	GO:0030244~cellulose biosynthetic process	GO:0016021~integral to membrane
Locus_5721_Transcript_1/1_Confidence_1.000_Length_1209	1209	tr|D7T1Q4|D7T1Q4_VITVI	246	88.21	246	61.04	100	29	0	101	838	1	246	4e-140	Putative uncharacterized protein	VIT_06s0009g00270	Vitis vinifera (Grape)	NA	NA	NA	NA	NA	NA
Locus_420_Transcript_1/1_Confidence_1.000_Length_2470	2470	tr|K4CBH4|K4CBH4_SOLLC	657	88.15	658	79.92	100	75	2	226	2193	1	657	0	Uncharacterized protein	Solyc07g007030.1	Solanum lycopersicum (Tomato) (Lycopersicon esculentum)	integral component of membrane	GO:0016021	NA	NA	NA	GO:0016021~integral to membrane
Locus_4304_Transcript_1/1_Confidence_1.000_Length_1030	1030	tr|E5GBD5|E5GBD5_CUCME	194	88.14	194	56.5	100	23	0	142	723	1	194	4e-122	60S ribosomal protein l9	NA	Cucumis melo subsp. melo	rRNA binding; ribosome; structural constituent of ribosome; translation	GO:0019843; GO:0005840; GO:0003735; GO:0006412	NA	GO:0019843~rRNA binding;GO:0003735~structural constituent of ribosome	GO:0006412~translation	GO:0005840~ribosome
Locus_3701_Transcript_1/1_Confidence_1.000_Length_1747	1747	tr|M1A2W7|M1A2W7_SOLTU	478	88.12	480	82.43	100	55	1	25	1464	1	478	0	Uncharacterized protein	PGSC0003DMG402005259	Solanum tuberosum (Potato)	NA	NA	NA	NA	NA	NA
Locus_4521_Transcript_1/1_Confidence_1.000_Length_4179	4179	tr|F6HJZ9|F6HJZ9_VITVI	1218	88.01	1218	87.44	100	146	0	281	3934	1	1218	0	Putative uncharacterized protein	VIT_12s0035g01840	Vitis vinifera (Grape)	cell wall; cytosol; plasma membrane; response to auxin; vegetative to reproductive phase transition of meristem; xylem and phloem pattern formation	GO:0005618; GO:0005829; GO:0005886; GO:0009733; GO:0010228; GO:0010051	NA	NA	GO:0009733~response to auxin stimulus;GO:0010228~vegetative to reproductive phase transition of meristem;GO:0010051~xylem and phloem pattern formation	GO:0005618~cell wall;GO:0005829~cytosol;GO:0005886~plasma membrane
Locus_72410_Transcript_1/1_Confidence_1.000_Length_1322	1322	tr|H6WP27|H6WP27_CUCSA	356	87.92	356	80.79	100	43	0	84	1151	1	356	0	Glutamine synthetase (EC 6.3.1.2)	GS1	Cucumis sativus (Cucumber)	ATP binding; glutamate-ammonia ligase activity; glutamine biosynthetic process	GO:0005524; GO:0004356; GO:0006542	NA	GO:0005524~ATP binding;GO:0004356~glutamate-ammonia ligase activity	GO:0006542~glutamine biosynthetic process	NA
Locus_52345_Transcript_1/1_Confidence_1.000_Length_1878	1878	tr|B9SF60|B9SF60_RICCO	546	87.91	546	87.22	100	64	1	158	1789	1	546	0	T-complex protein 1 subunit alpha	RCOM_1276510	Ricinus communis (Castor bean)	ATP binding; cytoplasm; protein folding	GO:0005524; GO:0005737; GO:0006457	NA	GO:0005524~ATP binding	GO:0006457~protein folding	GO:0005737~cytoplasm
Locus_8730_Transcript_1/1_Confidence_1.000_Length_3125	3125	tr|Q43140|Q43140_SESIN	396	87.88	396	38.02	100	48	0	1487	300	1	396	0	Acyl-[acyl-carrier-protein] desaturase (EC 1.14.19.2)	NA	Sesamum indicum (Oriental sesame) (Sesamum orientale)	acyl-[acyl-carrier-protein] desaturase activity; chloroplast; fatty acid biosynthetic process; metal ion binding	GO:0045300; GO:0009507; GO:0006633; GO:0046872	NA	GO:0045300~acyl-[acyl-carrier-protein] desaturase activity;GO:0046872~metal ion binding	GO:0006633~fatty acid biosynthetic process	GO:0009507~chloroplast
Locus_42381_Transcript_1/1_Confidence_1.000_Length_1855	1855	tr|F8RGR8|F8RGR8_PERFR	313	87.86	313	50.62	100	38	0	1645	707	1	313	0	Hydroxyphenylpyruvate reductase	Hppr	Perilla frutescens (Beefsteak mint) (Perilla ocymoides)	NAD binding; oxidoreductase activity, acting on the CH-OH group of donors, NAD or NADP as acceptor	GO:0051287; GO:0016616	NA	GO:0051287~NAD binding;GO:0016616~oxidoreductase activity, acting on the CH-OH group of donors, NAD or NADP as acceptor	NA	NA
Locus_14_Transcript_159/1093_Confidence_1.000_Length_6759	6759	tr|F6GVU1|F6GVU1_VITVI	2149	87.84	2154	95.61	100	256	4	6512	54	1	2149	0	Putative uncharacterized protein	VIT_14s0083g00750	Vitis vinifera (Grape)	plasma membrane	GO:0005886	NA	NA	NA	GO:0005886~plasma membrane
Locus_14_Transcript_1083/1093_Confidence_1.000_Length_6759	6759	tr|F6GVU1|F6GVU1_VITVI	2149	87.84	2154	95.61	100	256	4	248	6706	1	2149	0	Putative uncharacterized protein	VIT_14s0083g00750	Vitis vinifera (Grape)	plasma membrane	GO:0005886	NA	NA	NA	GO:0005886~plasma membrane
Locus_11049_Transcript_1/1_Confidence_1.000_Length_1178	1178	tr|Q38PG7|Q38PG7_OLEEU	287	87.8	287	73.09	100	35	0	83	943	1	287	1e-174	Plasma membrane intrinsic protein	pip2	Olea europaea (Common olive)	integral component of membrane; transporter activity	GO:0016021; GO:0005215	NA	GO:0005215~transporter activity	NA	GO:0016021~integral to membrane
Locus_14_Transcript_393/1093_Confidence_1.000_Length_2759	2759	tr|K4CPD1|K4CPD1_SOLLC	768	87.78	769	83.62	100	85	4	132	2426	5	768	0	Uncharacterized protein	Solyc08g081340.2	Solanum lycopersicum (Tomato) (Lycopersicon esculentum)	ATP binding; ATP-dependent DNA helicase activity; DNA binding; cytoplasm; nucleotide-excision repair; response to UV-B	GO:0005524; GO:0004003; GO:0003677; GO:0005737; GO:0006289; GO:0010224	NA	GO:0005524~ATP binding;GO:0004003~ATP-dependent DNA helicase activity;GO:0003677~DNA binding	GO:0006289~nucleotide-excision repair;GO:0010224~response to UV-B	GO:0005737~cytoplasm
Locus_14_Transcript_847/1093_Confidence_1.000_Length_2759	2759	tr|K4CPD1|K4CPD1_SOLLC	768	87.78	769	83.62	100	85	4	2628	334	5	768	0	Uncharacterized protein	Solyc08g081340.2	Solanum lycopersicum (Tomato) (Lycopersicon esculentum)	ATP binding; ATP-dependent DNA helicase activity; DNA binding; cytoplasm; nucleotide-excision repair; response to UV-B	GO:0005524; GO:0004003; GO:0003677; GO:0005737; GO:0006289; GO:0010224	NA	GO:0005524~ATP binding;GO:0004003~ATP-dependent DNA helicase activity;GO:0003677~DNA binding	GO:0006289~nucleotide-excision repair;GO:0010224~response to UV-B	GO:0005737~cytoplasm
Locus_21837_Transcript_1/1_Confidence_1.000_Length_2898	2898	tr|S8D306|S8D306_9LAMI	734	87.74	734	75.98	100	90	0	400	2601	1	734	0	Uncharacterized protein	M569_00979	Genlisea aurea	cullin-RING ubiquitin ligase complex; ubiquitin-dependent protein catabolic process	GO:0031461; GO:0006511	NA	NA	GO:0006511~ubiquitin-dependent protein catabolic process	GO:0031461~cullin-RING ubiquitin ligase complex
Locus_46739_Transcript_1/1_Confidence_1.000_Length_1674	1674	tr|B9N5J2|B9N5J2_POPTR	306	87.74	310	55.56	100	34	1	1508	579	1	306	0	COP9 signalosome subunit 6 family protein	POPTR_0011s17270g	Populus trichocarpa (Western balsam poplar) (Populus balsamifera subsp. trichocarpa)	COP9 signalosome assembly; ubiquitin-dependent protein catabolic process	GO:0010387; GO:0006511	NA	NA	GO:0010387~signalosome assembly;GO:0006511~ubiquitin-dependent protein catabolic process	NA
Locus_27925_Transcript_1/1_Confidence_1.000_Length_2927	2927	tr|M1BQQ1|M1BQQ1_SOLTU	808	87.62	816	83.64	100	93	1	217	2664	1	808	0	Ribonucleoside-diphosphate reductase (EC 1.17.4.1)	PGSC0003DMG400019692	Solanum tuberosum (Potato)	ATP binding; DNA replication; ribonucleoside-diphosphate reductase activity, thioredoxin disulfide as acceptor; ribonucleoside-diphosphate reductase complex	GO:0005524; GO:0006260; GO:0004748; GO:0005971	Genetic information processing; DNA replication.	GO:0005524~ATP binding;GO:0004748~ribonucleoside-diphosphate reductase activity, thioredoxin disulfide as acceptor	GO:0006260~DNA replication	GO:0005971~ribonucleoside-diphosphate reductase complex
Locus_9752_Transcript_1/1_Confidence_1.000_Length_1988	1988	tr|S8DLB2|S8DLB2_9LAMI	618	87.54	618	93.26	100	77	0	1863	10	1	618	0	Uncharacterized protein (Fragment)	M569_14491	Genlisea aurea	peptidyl-prolyl cis-trans isomerase activity; protein folding	GO:0003755; GO:0006457	NA	GO:0003755~peptidyl-prolyl cis-trans isomerase activity	GO:0006457~protein folding	NA
Locus_17356_Transcript_1/1_Confidence_1.000_Length_2295	2295	tr|K4AYK5|K4AYK5_SOLLC	464	87.5	464	60.65	100	55	2	23	1411	1	462	0	Uncharacterized protein	Solyc01g088150.2	Solanum lycopersicum (Tomato) (Lycopersicon esculentum)	NAD binding; carbohydrate metabolic process; glycerol-3-phosphate catabolic process; glycerol-3-phosphate dehydrogenase [NAD+] activity; glycerol-3-phosphate dehydrogenase complex; systemic acquired resistance	GO:0051287; GO:0005975; GO:0046168; GO:0004367; GO:0009331; GO:0009627	NA	GO:0051287~NAD binding;GO:0004367~glycerol-3-phosphate dehydrogenase [NAD+] activity	GO:0005975~carbohydrate metabolic process;GO:0046168~glycerol-3-phosphate catabolic process;GO:0009627~systemic acquired resistance	GO:0009331~glycerol-3-phosphate dehydrogenase complex
Locus_22881_Transcript_1/1_Confidence_1.000_Length_1074	1074	tr|V7AEA6|V7AEA6_PHAVU	272	87.5	272	75.98	100	34	0	253	1068	1	272	2e-169	Uncharacterized protein	PHAVU_011G026100g	Phaseolus vulgaris (Kidney bean) (French bean)	ER retention sequence binding; integral component of membrane; protein retention in ER lumen	GO:0046923; GO:0016021; GO:0006621	NA	GO:0046923~ER retention sequence binding	GO:0006621~protein retention in ER lumen	GO:0016021~integral to membrane
Locus_38948_Transcript_1/1_Confidence_1.000_Length_1095	1095	tr|I1MBV8|I1MBV8_SOYBN	184	87.5	184	50.41	100	23	0	844	293	1	184	4e-116	Uncharacterized protein	NA	Glycine max (Soybean) (Glycine hispida)	GTP binding; intracellular; small GTPase mediated signal transduction	GO:0005525; GO:0005622; GO:0007264	NA	GO:0005525~GTP binding	GO:0007264~small GTPase mediated signal transduction	GO:0005622~intracellular
Locus_26244_Transcript_1/1_Confidence_1.000_Length_351	351	tr|Q6ZXH0|Q6ZXH0_POPCA	72	87.5	72	61.54	100	7	1	140	349	1	72	2e-36	Putative glutamine synthetase (Fragment)	gln	Populus canadensis (Canadian poplar) (Populus deltoides x Populus nigra)	glutamate-ammonia ligase activity; glutamine biosynthetic process	GO:0004356; GO:0006542	NA	GO:0004356~glutamate-ammonia ligase activity	GO:0006542~glutamine biosynthetic process	NA
Locus_59205_Transcript_1/1_Confidence_1.000_Length_209	209	tr|M1AJ67|M1AJ67_SOLTU	56	87.5	56	80.38	100	7	0	5	172	1	56	3e-17	Uncharacterized protein	PGSC0003DMG400009256	Solanum tuberosum (Potato)	chloroplast	GO:0009507	NA	NA	NA	GO:0009507~chloroplast
Locus_5268_Transcript_1/1_Confidence_1.000_Length_2377	2377	tr|C5DB68|C5DB68_VITVI	510	87.4	516	65.12	100	59	1	2354	807	1	510	0	Pyruvate kinase (EC 2.7.1.40)	40N03_150	Vitis vinifera (Grape)	glycolysis; magnesium ion binding; potassium ion binding; pyruvate kinase activity	GO:0006096; GO:0000287; GO:0030955; GO:0004743	Carbohydrate degradation; glycolysis; pyruvate from D-glyceraldehyde 3-phosphate: step 5/5.	GO:0000287~magnesium ion binding;GO:0030955~potassium ion binding;GO:0004743~pyruvate kinase activity	GO:0006096~glycolysis	NA
Locus_13817_Transcript_1/1_Confidence_1.000_Length_2069	2069	tr|A9Z0P8|A9Z0P8_DATME	538	87.36	538	78.01	100	68	0	1937	324	1	538	0	Calcium-dependent protein kinase 1	NA	Datura metel (Devil's trumpet) (Datura fastuosa)	ATP binding; calcium ion binding; protein serine/threonine kinase activity	GO:0005524; GO:0005509; GO:0004674	NA	GO:0005524~ATP binding;GO:0005509~calcium ion binding;GO:0004674~protein serine/threonine kinase activity	NA	NA
Locus_8857_Transcript_1/1_Confidence_1.000_Length_1155	1155	tr|S8DJL3|S8DJL3_9LAMI	258	87.36	261	67.79	100	30	1	12	794	1	258	3e-155	Uncharacterized protein	M569_11724	Genlisea aurea	ATPase activity, coupled to transmembrane movement of substances	GO:0042626	NA	GO:0042626~ATPase activity, coupled to transmembrane movement of substances	NA	NA
Locus_60068_Transcript_1/1_Confidence_1.000_Length_666	666	tr|M5XFI3|M5XFI3_PRUPE	150	87.33	150	67.57	100	19	0	113	562	1	150	2e-86	Uncharacterized protein	PRUPE_ppa012907mg	Prunus persica (Peach) (Amygdalus persica)	calcium ion binding	GO:0005509	NA	GO:0005509~calcium ion binding	NA	NA
Locus_13364_Transcript_1/1_Confidence_1.000_Length_1218	1218	tr|B7FL82|B7FL82_MEDTR	267	87.27	267	65.76	100	34	0	93	893	1	267	3e-165	26S proteasome non-ATPase regulatory subunit	MTR_1g016750	Medicago truncatula (Barrel medic) (Medicago tribuloides)	chloroplast envelope; cotyledon development; cytosol; flower development; post-embryonic root development; proteasome assembly; proteasome regulatory particle; proteasome-mediated ubiquitin-dependent protein catabolic process; regulation of anthocyanin biosynthetic process; response to auxin; response to cytokinin; response to heat; response to misfolded protein; skotomorphogenesis	GO:0009941; GO:0048825; GO:0005829; GO:0009908; GO:0048528; GO:0043248; GO:0005838; GO:0043161; GO:0031540; GO:0009733; GO:0009735; GO:0009408; GO:0051788; GO:0009647	NA	NA	GO:0048825~cotyledon development;GO:0009908~flower development;GO:0048528~post-embryonic root development;GO:0043248~proteasome assembly;GO:0043161~proteasomal ubiquitin-dependent protein catabolic process;GO:0031540~regulation of anthocyanin biosynthetic process;GO:0009733~response to auxin stimulus;GO:0009735~response to cytokinin stimulus;GO:0009408~response to heat;GO:0051788~response to misf…	GO:0009941~chloroplast envelope;GO:0005829~cytosol;GO:0005838~proteasome regulatory particle
Locus_24580_Transcript_1/1_Confidence_1.000_Length_1044	1044	tr|V4T6Z4|V4T6Z4_9ROSI	329	87.23	329	94.54	100	41	1	58	1044	1	328	0	Uncharacterized protein	CICLE_v10032088mg	Citrus clementina	deoxyribonucleoside diphosphate metabolic process; oxidoreductase activity	GO:0009186; GO:0016491	NA	GO:0016491~oxidoreductase activity	GO:0009186~deoxyribonucleoside diphosphate metabolic process	NA
Locus_47855_Transcript_1/1_Confidence_1.000_Length_642	642	tr|K4CNW1|K4CNW1_SOLLC	70	87.14	70	32.71	100	9	0	192	401	1	70	6e-39	Uncharacterized protein	Solyc08g079610.2	Solanum lycopersicum (Tomato) (Lycopersicon esculentum)	core TFIIH complex; nucleotide-excision repair; regulation of transcription, DNA-templated	GO:0000439; GO:0006289; GO:0006355	NA	NA	GO:0006289~nucleotide-excision repair;GO:0006355~regulation of transcription, DNA-dependent	GO:0000439~core TFIIH complex
Locus_52_Transcript_1/1_Confidence_1.000_Length_1996	1996	tr|S8C709|S8C709_9LAMI	419	87.11	419	62.98	100	54	0	416	1672	1	419	0	Uncharacterized protein	M569_12219	Genlisea aurea	NA	NA	NA	NA	NA	NA
Locus_200_Transcript_146/345_Confidence_1.000_Length_3866	3866	tr|S8EK74|S8EK74_9LAMI	1137	87.08	1138	88.31	100	141	5	3540	142	1	1137	0	Uncharacterized protein (Fragment)	M569_01753	Genlisea aurea	cellulose biosynthetic process; cellulose synthase (UDP-forming) activity; integral component of membrane	GO:0030244; GO:0016760; GO:0016021	NA	GO:0016760~cellulose synthase (UDP-forming) activity	GO:0030244~cellulose biosynthetic process	GO:0016021~integral to membrane
Locus_200_Transcript_256/345_Confidence_1.000_Length_3866	3866	tr|S8EK74|S8EK74_9LAMI	1137	87.08	1138	88.31	100	141	5	327	3725	1	1137	0	Uncharacterized protein (Fragment)	M569_01753	Genlisea aurea	cellulose biosynthetic process; cellulose synthase (UDP-forming) activity; integral component of membrane	GO:0030244; GO:0016760; GO:0016021	NA	GO:0016760~cellulose synthase (UDP-forming) activity	GO:0030244~cellulose biosynthetic process	GO:0016021~integral to membrane
Locus_60876_Transcript_1/1_Confidence_1.000_Length_1860	1860	tr|C4P7W7|C4P7W7_VITVI	439	87.02	439	70.81	100	56	1	367	1680	1	439	0	CBL-interacting protein kinase 18	CIPK018 VIT_06s0009g01840	Vitis vinifera (Grape)	ATP binding; cytosol; nucleus; protein serine/threonine kinase activity; response to abscisic acid; response to cytokinin; signal transduction	GO:0005524; GO:0005829; GO:0005634; GO:0004674; GO:0009737; GO:0009735; GO:0007165	NA	GO:0005524~ATP binding;GO:0004674~protein serine/threonine kinase activity	GO:0009737~response to abscisic acid stimulus;GO:0009735~response to cytokinin stimulus;GO:0007165~signal transduction	GO:0005829~cytosol;GO:0005634~nucleus
Locus_15500_Transcript_1/1_Confidence_1.000_Length_1218	1218	tr|K4D686|K4D686_SOLLC	339	87.02	339	83.5	100	44	0	21	1037	1	339	0	Uncharacterized protein	Solyc11g012820.1	Solanum lycopersicum (Tomato) (Lycopersicon esculentum)	ATP binding; nucleoside-triphosphatase activity	GO:0005524; GO:0017111	NA	GO:0005524~ATP binding;GO:0017111~nucleoside-triphosphatase activity	NA	NA
Locus_18376_Transcript_1/1_Confidence_1.000_Length_2273	2273	tr|F6M9V4|F6M9V4_SALMI	605	86.99	607	80.11	100	77	1	2177	357	1	605	0	Pyruvate decarboxylase (EC 4.1.1.1)	PDC	Salvia miltiorrhiza f. alba	magnesium ion binding; pyruvate decarboxylase activity; thiamine pyrophosphate binding	GO:0000287; GO:0004737; GO:0030976	NA	GO:0000287~magnesium ion binding;GO:0004737~pyruvate decarboxylase activity;GO:0030976~thiamine pyrophosphate binding	NA	NA
Locus_869_Transcript_1/1_Confidence_1.000_Length_1127	1127	tr|I3QHT2|I3QHT2_APIGR	290	86.99	292	77.73	100	36	1	1091	216	1	290	2e-157	SAT	SAT	Apium graveolens (Celery)	cysteine biosynthetic process from serine; cytoplasm; serine O-acetyltransferase activity	GO:0006535; GO:0005737; GO:0009001	NA	GO:0009001~serine O-acetyltransferase activity	GO:0006535~cysteine biosynthetic process from serine	GO:0005737~cytoplasm
Locus_3254_Transcript_1/1_Confidence_1.000_Length_747	747	tr|S8DJG0|S8DJG0_9LAMI	115	86.96	115	46.18	100	15	0	216	560	1	115	8e-66	Uncharacterized protein (Fragment)	M569_11792	Genlisea aurea	nucleic acid binding	GO:0003676	NA	GO:0003676~nucleic acid binding	NA	NA
Locus_33107_Transcript_1/1_Confidence_1.000_Length_1929	1929	tr|S8D0H0|S8D0H0_9LAMI	448	86.86	449	69.83	100	52	2	83	1411	1	448	0	Elongation factor Tu	M569_03933	Genlisea aurea	GTP binding; GTPase activity; intracellular; translation elongation factor activity	GO:0005525; GO:0003924; GO:0005622; GO:0003746	NA	GO:0005525~GTP binding;GO:0003924~GTPase activity;GO:0003746~translation elongation factor activity	NA	GO:0005622~intracellular
Locus_34037_Transcript_1/1_Confidence_1.000_Length_1238	1238	tr|M1A0Y3|M1A0Y3_SOLTU	350	86.86	350	84.81	100	46	0	40	1089	1	350	0	L-lactate dehydrogenase (EC 1.1.1.27)	PGSC0003DMG400004800	Solanum tuberosum (Potato)	L-lactate dehydrogenase activity; cellular carbohydrate metabolic process; cytosol; glycolysis; plasma membrane; response to abscisic acid; response to salt stress	GO:0004459; GO:0044262; GO:0005829; GO:0006096; GO:0005886; GO:0009737; GO:0009651	Fermentation; pyruvate fermentation to lactate; (S)-lactate from pyruvate: step 1/1.	GO:0004459~L-lactate dehydrogenase activity	GO:0044262~cellular carbohydrate metabolic process;GO:0006096~glycolysis;GO:0009737~response to abscisic acid stimulus;GO:0009651~response to salt stress	GO:0005829~cytosol;GO:0005886~plasma membrane
Locus_82623_Transcript_1/1_Confidence_1.000_Length_816	816	tr|K4BJL4|K4BJL4_SOLLC	129	86.82	129	47.43	100	17	0	116	502	1	129	9e-68	Uncharacterized protein	Solyc03g097970.2	Solanum lycopersicum (Tomato) (Lycopersicon esculentum)	NA	NA	NA	NA	NA	NA
Locus_14_Transcript_375/1093_Confidence_1.000_Length_2077	2077	tr|M4E8B9|M4E8B9_BRARP	470	86.81	470	67.89	100	62	0	628	2037	1	470	0	Uncharacterized protein	BRA025025	Brassica rapa subsp. pekinensis (Chinese cabbage) (Brassica pekinensis)	fatty acid biosynthetic process; transferase activity, transferring acyl groups other than amino-acyl groups	GO:0006633; GO:0016747	NA	GO:0016747~transferase activity, transferring acyl groups other than amino-acyl groups	GO:0006633~fatty acid biosynthetic process	NA
Locus_14_Transcript_829/1093_Confidence_1.000_Length_2077	2077	tr|M4E8B9|M4E8B9_BRARP	470	86.81	470	67.89	100	62	0	1450	41	1	470	0	Uncharacterized protein	BRA025025	Brassica rapa subsp. pekinensis (Chinese cabbage) (Brassica pekinensis)	fatty acid biosynthetic process; transferase activity, transferring acyl groups other than amino-acyl groups	GO:0006633; GO:0016747	NA	GO:0016747~transferase activity, transferring acyl groups other than amino-acyl groups	GO:0006633~fatty acid biosynthetic process	NA
Locus_7044_Transcript_1/1_Confidence_1.000_Length_1895	1895	tr|K4C712|K4C712_SOLLC	432	86.81	432	68.39	100	55	1	1664	375	1	432	0	Glycylpeptide N-tetradecanoyltransferase (EC 2.3.1.97)	Solyc06g062810.1	Solanum lycopersicum (Tomato) (Lycopersicon esculentum)	N-terminal protein myristoylation; cytosol; embryonic shoot morphogenesis; glycylpeptide N-tetradecanoyltransferase activity; growth; ribosome	GO:0006499; GO:0005829; GO:0010064; GO:0004379; GO:0040007; GO:0005840	NA	GO:0004379~glycylpeptide N-tetradecanoyltransferase activity	GO:0006499~N-terminal protein myristoylation;GO:0010064~embryonic shoot morphogenesis;GO:0040007~growth	GO:0005829~cytosol;GO:0005840~ribosome
Locus_41182_Transcript_1/1_Confidence_1.000_Length_468	468	tr|B9I1Z5|B9I1Z5_POPTR	106	86.79	106	67.95	100	14	0	436	119	1	106	1e-62	Protein yippee-like	POPTR_0012s02610g	Populus trichocarpa (Western balsam poplar) (Populus balsamifera subsp. trichocarpa)	NA	NA	NA	NA	NA	NA
Locus_13191_Transcript_1/1_Confidence_1.000_Length_822	822	tr|D7SVL8|D7SVL8_VITVI	118	86.78	121	44.16	100	13	2	735	373	1	118	1e-66	Putative uncharacterized protein	VIT_14s0068g01590	Vitis vinifera (Grape)	NA	NA	NA	NA	NA	NA
Locus_12959_Transcript_1/1_Confidence_1.000_Length_897	897	tr|S8CHC6|S8CHC6_9LAMI	68	86.76	68	22.74	100	9	0	701	498	1	68	9e-35	Cytochrome b-c1 complex subunit 6 (Complex III subunit 6) (Mitochondrial hinge protein) (Fragment)	M569_08449	Genlisea aurea	mitochondrial electron transport, ubiquinol to cytochrome c; mitochondrial inner membrane; respiratory chain; ubiquinol-cytochrome-c reductase activity	GO:0006122; GO:0005743; GO:0070469; GO:0008121	NA	GO:0008121~ubiquinol-cytochrome-c reductase activity	GO:0006122~mitochondrial electron transport, ubiquinol to cytochrome c	GO:0005743~mitochondrial inner membrane;GO:0070469~respiratory chain
Locus_74493_Transcript_1/1_Confidence_1.000_Length_481	481	tr|G3EYB8|G3EYB8_9ASTR	83	86.75	83	51.77	100	11	0	6	254	1	83	2e-47	Gibberellin 2-oxidase (Fragment)	GA2OX	Helianthus argophyllus	oxidoreductase activity, acting on paired donors, with incorporation or reduction of molecular oxygen, 2-oxoglutarate as one donor, and incorporation of one atom each of oxygen into both donors	GO:0016706	NA	GO:0016706~oxidoreductase activity, acting on paired donors, with incorporation or reduction of molecular oxygen, 2-oxoglutarate as one donor, and incorporation of one atom each of oxygen into both donors	NA	NA
Locus_35833_Transcript_1/1_Confidence_1.000_Length_2968	2968	tr|M1CV55|M1CV55_SOLTU	791	86.73	791	79.95	100	105	0	2890	518	1	791	0	Vacuolar protein sorting-associated protein 35	PGSC0003DMG400029334	Solanum tuberosum (Potato)	protein transport; retrograde transport, endosome to Golgi; retromer complex	GO:0015031; GO:0042147; GO:0030904	NA	NA	GO:0015031~protein transport;GO:0042147~retrograde transport, endosome to Golgi	GO:0030904~retromer complex
Locus_10433_Transcript_1/1_Confidence_1.000_Length_1602	1602	tr|D7U8I2|D7U8I2_VITVI	354	86.72	354	66.29	100	47	0	122	1183	1	354	0	Putative uncharacterized protein	VIT_08s0032g00090	Vitis vinifera (Grape)	DNA binding; DNA replication; nucleoside-triphosphatase activity; nucleotide binding	GO:0003677; GO:0006260; GO:0017111; GO:0000166	NA	GO:0003677~DNA binding;GO:0017111~nucleoside-triphosphatase activity;GO:0000166~nucleotide binding	GO:0006260~DNA replication	NA
Locus_4355_Transcript_1/1_Confidence_1.000_Length_2233	2233	tr|K4DH49|K4DH49_SOLLC	617	86.71	617	82.89	100	80	1	116	1960	1	617	0	Uncharacterized protein	Solyc12g095760.1	Solanum lycopersicum (Tomato) (Lycopersicon esculentum)	6-phosphofructokinase activity; 6-phosphofructokinase complex; ATP binding; diphosphate-fructose-6-phosphate 1-phosphotransferase activity; glycolysis; photosynthesis; response to fructose; response to glucose; response to sucrose	GO:0003872; GO:0005945; GO:0005524; GO:0047334; GO:0006096; GO:0015979; GO:0009750; GO:0009749; GO:0009744	NA	GO:0003872~6-phosphofructokinase activity;GO:0005524~ATP binding;GO:0047334~diphosphate-fructose-6-phosphate 1-phosphotransferase activity	GO:0006096~glycolysis;GO:0015979~photosynthesis;GO:0009750~response to fructose stimulus;GO:0009749~response to glucose stimulus;GO:0009744~response to sucrose stimulus	GO:0005945~6-phosphofructokinase complex
Locus_41280_Transcript_1/1_Confidence_1.000_Length_1346	1346	tr|S8DS25|S8DS25_9LAMI	344	86.67	345	76.89	100	44	1	57	1091	1	343	0	Uncharacterized protein (Fragment)	M569_08872	Genlisea aurea	NAD binding; isocitrate dehydrogenase (NAD+) activity; magnesium ion binding; tricarboxylic acid cycle	GO:0051287; GO:0004449; GO:0000287; GO:0006099	NA	GO:0051287~NAD binding;GO:0004449~isocitrate dehydrogenase (NAD+) activity;GO:0000287~magnesium ion binding	GO:0006099~tricarboxylic acid cycle	NA
Locus_26389_Transcript_1/1_Confidence_1.000_Length_863	863	tr|R4TXG1|R4TXG1_POPTO	104	86.67	105	36.5	100	11	1	177	491	1	102	2e-59	AUX/IAA	NA	Populus tomentosa (Chinese white poplar)	NA	NA	NA	NA	NA	NA
Locus_7406_Transcript_1/1_Confidence_1.000_Length_1545	1545	tr|K4D925|K4D925_SOLLC	386	86.63	389	75.53	100	47	2	74	1234	1	386	0	Uncharacterized protein	LOC544050	Solanum lycopersicum (Tomato) (Lycopersicon esculentum)	ATP:ADP antiporter activity; chloroplast envelope; copper ion binding; integral component of membrane; mitochondrial inner membrane; vacuolar membrane	GO:0005471; GO:0009941; GO:0005507; GO:0016021; GO:0005743; GO:0005774	NA	GO:0005471~ATP:ADP antiporter activity;GO:0005507~copper ion binding	NA	GO:0009941~chloroplast envelope;GO:0016021~integral to membrane;GO:0005743~mitochondrial inner membrane;GO:0005774~vacuolar membrane
Locus_13595_Transcript_1/1_Confidence_1.000_Length_859	859	tr|S8CB18|S8CB18_9LAMI	112	86.61	112	39.12	100	15	0	337	2	1	112	3e-51	Uncharacterized protein (Fragment)	M569_10727	Genlisea aurea	cytoskeleton; regulation of actin filament polymerization	GO:0005856; GO:0030833	NA	NA	GO:0030833~regulation of actin filament polymerization	GO:0005856~cytoskeleton
Locus_47190_Transcript_1/1_Confidence_1.000_Length_680	680	tr|K4D438|K4D438_SOLLC	112	86.61	112	49.41	100	15	0	547	212	1	112	6e-58	Uncharacterized protein	Solyc10g086040.1	Solanum lycopersicum (Tomato) (Lycopersicon esculentum)	NA	NA	NA	NA	NA	NA
Locus_15185_Transcript_1/1_Confidence_1.000_Length_2479	2479	tr|Q2PQA6|Q2PQA6_IPONI	622	86.58	626	75.76	100	76	4	232	2103	1	620	0	ZTL	NA	Ipomoea nil (Japanese morning glory) (Pharbitis nil)	membrane; scavenger receptor activity; signal transducer activity	GO:0016020; GO:0005044; GO:0004871	NA	GO:0005044~scavenger receptor activity;GO:0004871~signal transducer activity	NA	GO:0016020~membrane
Locus_30613_Transcript_1/1_Confidence_1.000_Length_578	578	tr|I1LTS8|I1LTS8_SOYBN	67	86.57	67	34.78	100	9	0	55	255	1	67	7e-35	Uncharacterized protein	NA	Glycine max (Soybean) (Glycine hispida)	cytochrome-c oxidase activity; electron carrier activity; mitochondrial respiratory chain	GO:0004129; GO:0009055; GO:0005746	NA	GO:0004129~cytochrome-c oxidase activity;GO:0009055~electron carrier activity	NA	GO:0005746~mitochondrial respiratory chain
Locus_26565_Transcript_1/1_Confidence_1.000_Length_1182	1182	tr|B9RGC2|B9RGC2_RICCO	305	86.56	305	77.41	100	40	1	1157	246	1	305	0	E3 ubiquitin-protein ligase (EC 6.3.2.-)	RCOM_1452850	Ricinus communis (Castor bean)	multicellular organismal development; nucleus; ubiquitin-dependent protein catabolic process; ubiquitin-protein ligase activity; zinc ion binding	GO:0007275; GO:0005634; GO:0006511; GO:0004842; GO:0008270	Protein modification; protein ubiquitination.	GO:0004842~ubiquitin-protein ligase activity;GO:0008270~zinc ion binding	GO:0007275~multicellular organismal development;GO:0006511~ubiquitin-dependent protein catabolic process	GO:0005634~nucleus
Locus_345_Transcript_1/1_Confidence_1.000_Length_1169	1169	tr|V4KZ46|V4KZ46_THESL	274	86.5	274	70.32	100	36	1	127	945	1	274	4e-176	Proteasome subunit beta type (EC 3.4.25.1)	EUTSA_v10004761mg	Thellungiella salsuginea (Saltwater cress) (Arabidopsis glauca)	proteasome core complex; proteolysis involved in cellular protein catabolic process; threonine-type endopeptidase activity	GO:0005839; GO:0051603; GO:0004298	NA	GO:0004298~threonine-type endopeptidase activity	GO:0051603~proteolysis involved in cellular protein catabolic process	GO:0005839~proteasome core complex
Locus_24215_Transcript_1/1_Confidence_1.000_Length_1354	1354	tr|B9RYB6|B9RYB6_RICCO	318	86.48	318	70.46	100	43	0	35	988	1	318	0	DNA-directed RNA polymerase II subunit, putative	RCOM_0811900	Ricinus communis (Castor bean)	DNA binding; DNA-directed RNA polymerase activity; transcription, DNA-templated	GO:0003677; GO:0003899; GO:0006351	NA	GO:0003677~DNA binding;GO:0003899~DNA-directed RNA polymerase activity	GO:0006351~transcription, DNA-dependent	NA
Locus_14_Transcript_228/1093_Confidence_1.000_Length_2394	2394	tr|S8D2S2|S8D2S2_9LAMI	288	86.46	288	36.09	100	39	0	2219	1356	1	288	0	Uncharacterized protein (Fragment)	M569_01060	Genlisea aurea	3-deoxy-8-phosphooctulonate synthase activity; biosynthetic process; cytoplasm	GO:0008676; GO:0009058; GO:0005737	NA	GO:0008676~3-deoxy-8-phosphooctulonate synthase activity	GO:0009058~biosynthetic process	GO:0005737~cytoplasm
Locus_14_Transcript_410/1093_Confidence_1.000_Length_2394	2394	tr|S8D2S2|S8D2S2_9LAMI	288	86.46	288	36.09	100	39	0	176	1039	1	288	0	Uncharacterized protein (Fragment)	M569_01060	Genlisea aurea	3-deoxy-8-phosphooctulonate synthase activity; biosynthetic process; cytoplasm	GO:0008676; GO:0009058; GO:0005737	NA	GO:0008676~3-deoxy-8-phosphooctulonate synthase activity	GO:0009058~biosynthetic process	GO:0005737~cytoplasm
Locus_10060_Transcript_1/1_Confidence_1.000_Length_2222	2222	tr|K4D9A2|K4D9A2_SOLLC	487	86.45	487	65.75	100	65	1	2127	667	1	486	0	Uncharacterized protein	Solyc11g064890.1	Solanum lycopersicum (Tomato) (Lycopersicon esculentum)	ATP binding; protein kinase activity	GO:0005524; GO:0004672	NA	GO:0005524~ATP binding;GO:0004672~protein kinase activity	NA	NA
Locus_23321_Transcript_1/1_Confidence_1.000_Length_2368	2368	tr|S8DAP6|S8DAP6_9LAMI	715	86.43	715	90.58	100	93	2	2367	232	2	715	0	Uncharacterized protein (Fragment)	M569_00164	Genlisea aurea	ATP binding; ATPase activity	GO:0005524; GO:0016887	NA	GO:0005524~ATP binding;GO:0016887~ATPase activity	NA	NA
Locus_15901_Transcript_1/1_Confidence_1.000_Length_2384	2384	tr|K4CBH4|K4CBH4_SOLLC	657	86.34	659	82.93	100	88	1	102	2078	1	657	0	Uncharacterized protein	Solyc07g007030.1	Solanum lycopersicum (Tomato) (Lycopersicon esculentum)	integral component of membrane	GO:0016021	NA	NA	NA	GO:0016021~integral to membrane
Locus_18465_Transcript_1/1_Confidence_1.000_Length_1719	1719	tr|K4DFU3|K4DFU3_SOLLC	496	86.29	496	86.56	100	62	2	77	1552	3	496	0	6-phosphogluconate dehydrogenase, decarboxylating (EC 1.1.1.44)	Solyc12g056120.1	Solanum lycopersicum (Tomato) (Lycopersicon esculentum)	NADP binding; chloroplast stroma; cytosol; membrane; mitochondrion; pentose-phosphate shunt; phosphogluconate dehydrogenase (decarboxylating) activity; plasmodesma; response to cadmium ion; response to fructose; response to glucose; response to salt stress; response to sucrose	GO:0050661; GO:0009570; GO:0005829; GO:0016020; GO:0005739; GO:0006098; GO:0004616; GO:0009506; GO:0046686; GO:0009750; GO:0009749; GO:0009651; GO:0009744	Carbohydrate degradation; pentose phosphate pathway; D-ribulose 5-phosphate from D-glucose 6-phosphate (oxidative stage): step 3/3.	GO:0050661~NADP binding;GO:0004616~phosphogluconate dehydrogenase (decarboxylating) activity	GO:0006098~pentose-phosphate shunt;GO:0046686~response to cadmium ion;GO:0009750~response to fructose stimulus;GO:0009749~response to glucose stimulus;GO:0009651~response to salt stress;GO:0009744~response to sucrose stimulus	GO:0009570~chloroplast stroma;GO:0005829~cytosol;GO:0016020~membrane;GO:0005739~mitochondrion;GO:0009506~plasmodesma
Locus_30529_Transcript_1/1_Confidence_1.000_Length_548	548	tr|B9MZY7|B9MZY7_POPTR	102	86.27	102	55.84	100	14	0	48	353	1	102	1e-60	Uncharacterized protein	POPTR_0008s22890g	Populus trichocarpa (Western balsam poplar) (Populus balsamifera subsp. trichocarpa)	cell redox homeostasis; electron carrier activity; protein disulfide oxidoreductase activity	GO:0045454; GO:0009055; GO:0015035	NA	GO:0009055~electron carrier activity;GO:0015035~protein disulfide oxidoreductase activity	GO:0045454~cell redox homeostasis	NA
Locus_859_Transcript_1/1_Confidence_1.000_Length_1314	1314	tr|V4UR92|V4UR92_9ROSI	260	86.26	262	59.82	100	33	2	1132	350	1	260	2e-152	Uncharacterized protein (Fragment)	CICLE_v100124841mg	Citrus clementina	intracellular protein transport; membrane	GO:0006886; GO:0016020	NA	NA	GO:0006886~intracellular protein transport	GO:0016020~membrane
Locus_44554_Transcript_1/1_Confidence_1.000_Length_1283	1283	tr|K4CRQ9|K4CRQ9_SOLLC	316	86.25	320	74.82	100	40	2	27	986	1	316	0	Uncharacterized protein	Solyc09g014320.2	Solanum lycopersicum (Tomato) (Lycopersicon esculentum)	tRNA methyltransferase activity	GO:0008175	NA	GO:0008175~tRNA methyltransferase activity	NA	NA
Locus_20607_Transcript_1/1_Confidence_1.000_Length_1877	1877	tr|F6H779|F6H779_VITVI	327	86.24	327	52.26	100	42	2	672	1643	1	327	0	E3 ubiquitin-protein ligase (EC 6.3.2.-)	VIT_16s0098g01850	Vitis vinifera (Grape)	multicellular organismal development; nucleus; ubiquitin-dependent protein catabolic process; ubiquitin-protein ligase activity; zinc ion binding	GO:0007275; GO:0005634; GO:0006511; GO:0004842; GO:0008270	Protein modification; protein ubiquitination.	GO:0004842~ubiquitin-protein ligase activity;GO:0008270~zinc ion binding	GO:0007275~multicellular organismal development;GO:0006511~ubiquitin-dependent protein catabolic process	GO:0005634~nucleus
Locus_68605_Transcript_1/1_Confidence_1.000_Length_2737	2737	tr|K4BC18|K4BC18_SOLLC	534	86.22	537	58.86	100	71	1	2230	620	1	534	0	Uncharacterized protein	Solyc02g088630.2	Solanum lycopersicum (Tomato) (Lycopersicon esculentum)	transferase activity, transferring glycosyl groups	GO:0016757	NA	GO:0016757~transferase activity, transferring glycosyl groups	NA	NA
Locus_68238_Transcript_1/1_Confidence_1.000_Length_1232	1232	tr|S8DJL3|S8DJL3_9LAMI	258	86.21	261	63.56	100	33	1	227	1009	1	258	1e-158	Uncharacterized protein	M569_11724	Genlisea aurea	ATPase activity, coupled to transmembrane movement of substances	GO:0042626	NA	GO:0042626~ATPase activity, coupled to transmembrane movement of substances	NA	NA
Locus_1593_Transcript_1/1_Confidence_1.000_Length_3711	3711	tr|B9RQF8|B9RQF8_RICCO	839	86.1	849	68.63	100	104	3	918	3458	1	837	0	DNA binding protein, putative	RCOM_1491170	Ricinus communis (Castor bean)	lipid binding; nucleus; sequence-specific DNA binding; sequence-specific DNA binding transcription factor activity	GO:0008289; GO:0005634; GO:0043565; GO:0003700	NA	GO:0008289~lipid binding;GO:0043565~sequence-specific DNA binding;GO:0003700~sequence-specific DNA binding transcription factor activity	NA	GO:0005634~nucleus
Locus_21762_Transcript_1/1_Confidence_1.000_Length_2404	2404	tr|F6H2K4|F6H2K4_VITVI	675	86.07	675	84.23	100	92	2	2391	370	1	674	0	Putative uncharacterized protein	VIT_19s0014g00290	Vitis vinifera (Grape)	UDP-L-rhamnose synthase activity; UDP-glucose 4,6-dehydratase activity; UDP-rhamnose biosynthetic process; auxin efflux; coenzyme binding; cytosol; dTDP-4-dehydrorhamnose reductase activity; extracellular polysaccharide biosynthetic process; flavonol biosynthetic process; plasmodesma	GO:0010280; GO:0050377; GO:0010253; GO:0010315; GO:0050662; GO:0005829; GO:0008831; GO:0045226; GO:0051555; GO:0009506	NA	GO:0010280~UDP-L-rhamnose synthase activity;GO:0050377~UDP-glucose 4,6-dehydratase activity;GO:0050662~coenzyme binding;GO:0008831~dTDP-4-dehydrorhamnose reductase activity	GO:0010253~UDP-rhamnose biosynthetic process;GO:0010315~auxin efflux;GO:0045226~extracellular polysaccharide biosynthetic process;GO:0051555~flavonol biosynthetic process	GO:0005829~cytosol;GO:0009506~plasmodesma
Locus_19293_Transcript_1/1_Confidence_1.000_Length_2734	2734	tr|M1D2K2|M1D2K2_SOLTU	659	86.06	660	72.42	100	91	1	323	2302	1	659	0	Uncharacterized protein	PGSC0003DMG400031099	Solanum tuberosum (Potato)	Golgi apparatus; endosome; integral component of membrane; plasmodesma; trans-Golgi network; vacuolar membrane	GO:0005794; GO:0005768; GO:0016021; GO:0009506; GO:0005802; GO:0005774	NA	NA	NA	GO:0005794~Golgi apparatus;GO:0005768~endosome;GO:0016021~integral to membrane;GO:0009506~plasmodesma;GO:0005802~trans-Golgi network;GO:0005774~vacuolar membrane
Locus_31273_Transcript_1/1_Confidence_1.000_Length_1533	1533	tr|S8CZI5|S8CZI5_9LAMI	316	86.02	322	63.01	100	34	4	297	1250	1	315	0	E3 ubiquitin-protein ligase (EC 6.3.2.-)	M569_02273	Genlisea aurea	multicellular organismal development; nucleus; ubiquitin-dependent protein catabolic process; ubiquitin-protein ligase activity; zinc ion binding	GO:0007275; GO:0005634; GO:0006511; GO:0004842; GO:0008270	Protein modification; protein ubiquitination.	GO:0004842~ubiquitin-protein ligase activity;GO:0008270~zinc ion binding	GO:0007275~multicellular organismal development;GO:0006511~ubiquitin-dependent protein catabolic process	GO:0005634~nucleus
Locus_4520_Transcript_1/1_Confidence_1.000_Length_2237	2237	tr|M1CTD9|M1CTD9_SOLTU	399	86	400	53.64	100	43	3	472	1635	1	399	0	Uncharacterized protein	PGSC0003DMG400028851	Solanum tuberosum (Potato)	cellular metabolic process	GO:0044237	NA	NA	GO:0044237~cellular metabolic process	NA
Locus_14_Transcript_88/1093_Confidence_1.000_Length_1791	1791	tr|V4UMZ2|V4UMZ2_9ROSI	350	86	350	58.63	100	47	1	215	1258	1	350	0	Uncharacterized protein	CICLE_v10025978mg	Citrus clementina	NA	NA	NA	NA	NA	NA
Locus_14_Transcript_655/1093_Confidence_1.000_Length_1791	1791	tr|V4UMZ2|V4UMZ2_9ROSI	350	86	350	58.63	100	47	1	1577	534	1	350	0	Uncharacterized protein	CICLE_v10025978mg	Citrus clementina	NA	NA	NA	NA	NA	NA
Locus_26785_Transcript_1/1_Confidence_1.000_Length_1849	1849	tr|K4BMY9|K4BMY9_SOLLC	519	85.99	521	84.53	100	71	2	1806	244	1	519	0	Uncharacterized protein	Solyc03g121910.1	Solanum lycopersicum (Tomato) (Lycopersicon esculentum)	cellular amino acid metabolic process; pyridoxal phosphate binding	GO:0006520; GO:0030170	NA	GO:0030170~pyridoxal phosphate binding	GO:0006520~cellular amino acid metabolic process	NA
Locus_14_Transcript_563/1093_Confidence_1.000_Length_4141	4141	tr|K4BVH7|K4BVH7_SOLLC	1218	85.88	1218	88.24	100	170	1	3933	286	1	1218	0	Uncharacterized protein	Solyc04g080980.2	Solanum lycopersicum (Tomato) (Lycopersicon esculentum)	COPI vesicle coat; intracellular protein transport; structural molecule activity; vesicle-mediated transport	GO:0030126; GO:0006886; GO:0005198; GO:0016192	NA	GO:0005198~structural molecule activity	GO:0006886~intracellular protein transport;GO:0016192~vesicle-mediated transport	GO:0030126~COPI vesicle coat
Locus_14_Transcript_1015/1093_Confidence_1.000_Length_4141	4141	tr|K4BVH7|K4BVH7_SOLLC	1218	85.88	1218	88.24	100	170	1	209	3856	1	1218	0	Uncharacterized protein	Solyc04g080980.2	Solanum lycopersicum (Tomato) (Lycopersicon esculentum)	COPI vesicle coat; intracellular protein transport; structural molecule activity; vesicle-mediated transport	GO:0030126; GO:0006886; GO:0005198; GO:0016192	NA	GO:0005198~structural molecule activity	GO:0006886~intracellular protein transport;GO:0016192~vesicle-mediated transport	GO:0030126~COPI vesicle coat
Locus_6553_Transcript_1/1_Confidence_1.000_Length_1205	1205	tr|B9T7B9|B9T7B9_RICCO	269	85.87	269	66.97	100	38	0	1071	265	1	269	2e-169	Protein YIF1A, putative	RCOM_1287280	Ricinus communis (Castor bean)	NA	NA	NA	NA	NA	NA
Locus_3121_Transcript_1/1_Confidence_1.000_Length_2022	2022	tr|S8CCZ9|S8CCZ9_9LAMI	537	85.85	537	79.67	100	73	2	1849	248	1	537	0	Uncharacterized protein	M569_12473	Genlisea aurea	ATP binding; GMP biosynthetic process; GMP synthase (glutamine-hydrolyzing) activity; asparagine biosynthetic process; asparagine synthase (glutamine-hydrolyzing) activity; pyrophosphatase activity	GO:0005524; GO:0006177; GO:0003922; GO:0006529; GO:0004066; GO:0016462	NA	GO:0005524~ATP binding;GO:0003922~GMP synthase (glutamine-hydrolyzing) activity;GO:0004066~asparagine synthase (glutamine-hydrolyzing) activity;GO:0016462~pyrophosphatase activity	GO:0006177~GMP biosynthetic process;GO:0006529~asparagine biosynthetic process	NA
Locus_14_Transcript_127/1093_Confidence_1.000_Length_1628	1628	tr|S8E409|S8E409_9LAMI	459	85.84	459	84.58	100	65	0	1381	5	1	459	0	Uncharacterized protein	M569_04319	Genlisea aurea	NA	NA	NA	NA	NA	NA
Locus_14_Transcript_915/1093_Confidence_1.000_Length_1628	1628	tr|S8E409|S8E409_9LAMI	459	85.84	459	84.58	100	65	0	248	1624	1	459	0	Uncharacterized protein	M569_04319	Genlisea aurea	NA	NA	NA	NA	NA	NA
Locus_6341_Transcript_1/1_Confidence_1.000_Length_2573	2573	tr|M1C944|M1C944_SOLTU	790	85.8	796	92.81	100	105	5	2561	180	1	790	0	Potassium transporter	PGSC0003DMG400024311	Solanum tuberosum (Potato)	integral component of membrane; potassium ion transmembrane transporter activity	GO:0016021; GO:0015079	NA	GO:0015079~potassium ion transmembrane transporter activity	NA	GO:0016021~integral to membrane
Locus_10931_Transcript_1/1_Confidence_1.000_Length_788	788	tr|V7BUN9|V7BUN9_PHAVU	218	85.78	218	82.99	100	30	1	111	761	1	218	4e-137	Uncharacterized protein	PHAVU_005G093700g	Phaseolus vulgaris (Kidney bean) (French bean)	GTP binding; protein transport; small GTPase mediated signal transduction	GO:0005525; GO:0015031; GO:0007264	NA	GO:0005525~GTP binding	GO:0015031~protein transport;GO:0007264~small GTPase mediated signal transduction	NA
Locus_21077_Transcript_1/1_Confidence_1.000_Length_1042	1042	tr|A5AYX9|A5AYX9_VITVI	246	85.77	246	70.83	100	35	0	11	748	1	246	3e-147	Putative uncharacterized protein	VITISV_009953	Vitis vinifera (Grape)	NA	NA	NA	NA	NA	NA
Locus_37951_Transcript_1/1_Confidence_1.000_Length_1316	1316	tr|S8CY74|S8CY74_9LAMI	355	85.63	355	80.93	100	51	0	1158	94	1	355	0	Uncharacterized protein (Fragment)	M569_02815	Genlisea aurea	nutrient reservoir activity	GO:0045735	NA	GO:0045735~nutrient reservoir activity	NA	NA
Locus_21101_Transcript_1/1_Confidence_1.000_Length_1289	1289	tr|D7T2M7|D7T2M7_VITVI	320	85.62	320	74.48	100	46	0	1146	187	1	320	0	Putative uncharacterized protein	VIT_05s0094g01420	Vitis vinifera (Grape)	UDP-glucosyltransferase activity; cytosol; inosine catabolic process; inosine nucleosidase activity; leaf senescence	GO:0035251; GO:0005829; GO:0006148; GO:0047724; GO:0010150	NA	GO:0035251~UDP-glucosyltransferase activity;GO:0047724~inosine nucleosidase activity	GO:0006148~inosine catabolic process;GO:0010150~leaf senescence	GO:0005829~cytosol
Locus_13680_Transcript_1/1_Confidence_1.000_Length_885	885	tr|M1C160|M1C160_SOLTU	208	85.58	208	70.51	100	30	0	874	251	1	208	1e-132	Uncharacterized protein	PGSC0003DMG400022319	Solanum tuberosum (Potato)	cytosol	GO:0005829	NA	NA	NA	GO:0005829~cytosol
Locus_11113_Transcript_1/1_Confidence_1.000_Length_839	839	tr|M0SL26|M0SL26_MUSAM	104	85.58	104	37.19	100	15	0	711	400	1	104	6e-55	Uncharacterized protein	NA	Musa acuminata subsp. malaccensis (Wild banana) (Musa malaccensis)	NA	NA	NA	NA	NA	NA
Locus_3859_Transcript_1/1_Confidence_1.000_Length_1803	1803	tr|O48944|O48944_PERFR	401	85.57	402	66.89	100	56	2	459	1661	1	401	0	Beta-ketoacyl-ACP synthase IIIA	KAS IIIA	Perilla frutescens (Beefsteak mint) (Perilla ocymoides)	3-oxoacyl-[acyl-carrier-protein] synthase activity; fatty acid biosynthetic process	GO:0004315; GO:0006633	NA	GO:0004315~3-oxoacyl-[acyl-carrier-protein] synthase activity	GO:0006633~fatty acid biosynthetic process	NA
Locus_17400_Transcript_1/1_Confidence_1.000_Length_1214	1214	tr|M0ZWK0|M0ZWK0_SOLTU	274	85.56	277	68.45	100	32	2	120	935	1	274	2e-173	Proteasome subunit alpha type (EC 3.4.25.1)	PGSC0003DMG400003740	Solanum tuberosum (Potato)	cytoplasm; nucleus; proteasome core complex, alpha-subunit complex; threonine-type endopeptidase activity; ubiquitin-dependent protein catabolic process	GO:0005737; GO:0005634; GO:0019773; GO:0004298; GO:0006511	NA	GO:0004298~threonine-type endopeptidase activity	GO:0006511~ubiquitin-dependent protein catabolic process	GO:0005737~cytoplasm;GO:0005634~nucleus;GO:0019773~proteasome core complex, alpha-subunit complex
Locus_4854_Transcript_1/1_Confidence_1.000_Length_1134	1134	tr|C6TE24|C6TE24_SOYBN	297	85.52	297	78.57	100	43	0	1133	243	1	297	8e-175	Putative uncharacterized protein	NA	Glycine max (Soybean) (Glycine hispida)	integral component of membrane; transport	GO:0016021; GO:0006810	NA	NA	GO:0006810~transport	GO:0016021~integral to membrane
Locus_6846_Transcript_1/1_Confidence_1.000_Length_1547	1547	tr|W1P939|W1P939_AMBTC	352	85.51	352	68.26	100	48	2	1366	314	1	350	0	Uncharacterized protein	AMTR_s00077p00047910	Amborella trichopoda	NA	NA	NA	NA	NA	NA
Locus_15127_Transcript_1/1_Confidence_1.000_Length_981	981	tr|K4CTC9|K4CTC9_SOLLC	210	85.51	214	65.44	100	26	2	128	769	1	209	4e-127	Uncharacterized protein	Solyc09g056340.2	Solanum lycopersicum (Tomato) (Lycopersicon esculentum)	GTP binding; protein transport; small GTPase mediated signal transduction	GO:0005525; GO:0015031; GO:0007264	NA	GO:0005525~GTP binding	GO:0015031~protein transport;GO:0007264~small GTPase mediated signal transduction	NA
Locus_2747_Transcript_1/1_Confidence_1.000_Length_2001	2001	tr|D7TPA6|D7TPA6_VITVI	402	85.5	407	61.02	100	54	1	1640	420	1	402	0	Putative uncharacterized protein	VIT_07s0104g00570	Vitis vinifera (Grape)	cellular response to salt stress; cellular response to water deprivation; cytosol	GO:0071472; GO:0042631; GO:0005829	NA	NA	GO:0071472~cellular response to salt stress;GO:0042631~cellular response to water deprivation	GO:0005829~cytosol
Locus_28351_Transcript_1/1_Confidence_1.000_Length_843	843	tr|S8E7Q8|S8E7Q8_9LAMI	193	85.49	193	68.68	100	28	0	109	687	1	193	9e-124	Uncharacterized protein	M569_06312	Genlisea aurea	mRNA processing; nucleus; phosphoprotein phosphatase activity	GO:0006397; GO:0005634; GO:0004721	NA	GO:0004721~phosphoprotein phosphatase activity	GO:0006397~mRNA processing	GO:0005634~nucleus
Locus_1777_Transcript_1/1_Confidence_1.000_Length_2080	2080	tr|K4BFE2|K4BFE2_SOLLC	548	85.45	550	79.33	100	74	3	1905	268	1	548	0	Uncharacterized protein	Solyc03g031700.2	Solanum lycopersicum (Tomato) (Lycopersicon esculentum)	cellular iron ion homeostasis; chloroplast stroma; iron-sulfur cluster assembly; regulation of response to red or far red light	GO:0006879; GO:0009570; GO:0016226; GO:2000030	NA	NA	GO:0006879~cellular iron ion homeostasis;GO:0016226~iron-sulfur cluster assembly;GO:2000030~regulation of response to red or far red light	GO:0009570~chloroplast stroma
Locus_34504_Transcript_1/1_Confidence_1.000_Length_555	555	tr|A5CB04|A5CB04_VITVI	103	85.44	103	55.68	100	15	0	246	554	1	103	2e-57	Putative uncharacterized protein	VIT_11s0052g00590 VITISV_030526	Vitis vinifera (Grape)	NA	NA	NA	NA	NA	NA
Locus_7657_Transcript_1/1_Confidence_1.000_Length_1249	1249	tr|S8E2Q8|S8E2Q8_9LAMI	144	85.42	144	34.59	100	21	0	157	588	1	144	2e-85	Uncharacterized protein	M569_04813	Genlisea aurea	NA	NA	NA	NA	NA	NA
Locus_13285_Transcript_1/1_Confidence_1.000_Length_3807	3807	tr|M1BAC1|M1BAC1_SOLTU	979	85.41	1001	78.88	100	119	3	271	3258	1	979	0	Uncharacterized protein	PGSC0003DMG400015752	Solanum tuberosum (Potato)	protein O-linked glycosylation	GO:0006493	NA	NA	GO:0006493~protein O-linked glycosylation	NA
Locus_1637_Transcript_1/1_Confidence_1.000_Length_2424	2424	tr|Q40495|Q40495_TOBAC	739	85.41	740	91.58	100	103	2	158	2365	1	739	0	N-ethylmaleimide sensitive fusion protein	NtNSF-1	Nicotiana tabacum (Common tobacco)	ATP binding; nucleoside-triphosphatase activity	GO:0005524; GO:0017111	NA	GO:0005524~ATP binding;GO:0017111~nucleoside-triphosphatase activity	NA	NA
Locus_7928_Transcript_1/1_Confidence_1.000_Length_1593	1593	tr|Q2WBN0|Q2WBN0_9LAMI	390	85.38	390	73.45	100	57	0	102	1271	1	390	0	Chalcone synthase	chs	Misopates orontium	biosynthetic process; transferase activity, transferring acyl groups other than amino-acyl groups	GO:0009058; GO:0016747	NA	GO:0016747~transferase activity, transferring acyl groups other than amino-acyl groups	GO:0009058~biosynthetic process	NA
Locus_14_Transcript_549/1093_Confidence_1.000_Length_2541	2541	tr|S8C0F9|S8C0F9_9LAMI	604	85.36	608	71.78	100	81	6	2181	370	1	604	0	Uncharacterized protein	M569_14669	Genlisea aurea	mRNA splicing, via spliceosome; spliceosomal complex	GO:0000398; GO:0005681	NA	NA	GO:0000398~nuclear mRNA splicing, via spliceosome	GO:0005681~spliceosomal complex
Locus_14_Transcript_1004/1093_Confidence_1.000_Length_2541	2541	tr|S8C0F9|S8C0F9_9LAMI	604	85.36	608	71.78	100	81	6	361	2172	1	604	0	Uncharacterized protein	M569_14669	Genlisea aurea	mRNA splicing, via spliceosome; spliceosomal complex	GO:0000398; GO:0005681	NA	NA	GO:0000398~nuclear mRNA splicing, via spliceosome	GO:0005681~spliceosomal complex
Locus_40564_Transcript_1/1_Confidence_1.000_Length_515	515	tr|S8CE28|S8CE28_9LAMI	75	85.33	75	43.69	100	11	0	513	289	1	75	2e-26	Uncharacterized protein (Fragment)	M569_09559	Genlisea aurea	NA	NA	NA	NA	NA	NA
Locus_39055_Transcript_1/1_Confidence_1.000_Length_1243	1243	tr|V4RLB2|V4RLB2_9ROSI	151	85.31	177	42.72	100	0	1	32	562	1	151	4e-96	Uncharacterized protein	CICLE_v10006145mg CICLE_v10022677mg	Citrus clementina	ribosome; structural constituent of ribosome; translation	GO:0005840; GO:0003735; GO:0006412	NA	GO:0003735~structural constituent of ribosome	GO:0006412~translation	GO:0005840~ribosome
Locus_26339_Transcript_1/1_Confidence_1.000_Length_2439	2439	tr|F6HB66|F6HB66_VITVI	684	85.26	685	84.26	100	99	2	2323	272	1	684	0	Putative uncharacterized protein	VIT_13s0064g00050	Vitis vinifera (Grape)	carbohydrate binding; carbohydrate biosynthetic process; glutamine-fructose-6-phosphate transaminase (isomerizing) activity	GO:0030246; GO:0016051; GO:0004360	NA	GO:0030246~carbohydrate binding;GO:0004360~glutamine-fructose-6-phosphate transaminase (isomerizing) activity	GO:0016051~carbohydrate biosynthetic process	NA
Locus_200_Transcript_148/345_Confidence_1.000_Length_3454	3454	tr|F6H9P7|F6H9P7_VITVI	995	85.24	996	86.51	100	145	2	196	3180	1	995	0	Putative uncharacterized protein	VIT_11s0065g00340	Vitis vinifera (Grape)	ATP binding; ATP-dependent helicase activity; cytosol; nucleic acid binding; specification of floral organ identity	GO:0005524; GO:0008026; GO:0005829; GO:0003676; GO:0010093	NA	GO:0005524~ATP binding;GO:0008026~ATP-dependent helicase activity;GO:0003676~nucleic acid binding	GO:0010093~specification of floral organ identity	GO:0005829~cytosol
Locus_200_Transcript_258/345_Confidence_1.000_Length_3454	3454	tr|F6H9P7|F6H9P7_VITVI	995	85.24	996	86.51	100	145	2	3259	275	1	995	0	Putative uncharacterized protein	VIT_11s0065g00340	Vitis vinifera (Grape)	ATP binding; ATP-dependent helicase activity; cytosol; nucleic acid binding; specification of floral organ identity	GO:0005524; GO:0008026; GO:0005829; GO:0003676; GO:0010093	NA	GO:0005524~ATP binding;GO:0008026~ATP-dependent helicase activity;GO:0003676~nucleic acid binding	GO:0010093~specification of floral organ identity	GO:0005829~cytosol
Locus_30143_Transcript_1/1_Confidence_1.000_Length_3871	3871	tr|D7UD32|D7UD32_VITVI	1052	85.08	1052	81.53	100	156	1	3794	642	1	1052	0	Putative uncharacterized protein	VIT_13s0067g01920	Vitis vinifera (Grape)	intracellular protein transport; nucleus	GO:0006886; GO:0005634	NA	NA	GO:0006886~intracellular protein transport	GO:0005634~nucleus
Locus_9089_Transcript_1/1_Confidence_1.000_Length_2198	2198	tr|V4T4Q6|V4T4Q6_9ROSI	529	85.07	529	72.2	100	78	1	1877	294	1	529	0	Serine hydroxymethyltransferase (EC 2.1.2.1)	CICLE_v10019689mg	Citrus clementina	L-serine metabolic process; glycine hydroxymethyltransferase activity; glycine metabolic process; pyridoxal phosphate binding	GO:0006563; GO:0004372; GO:0006544; GO:0030170	One-carbon metabolism; tetrahydrofolate interconversion.	GO:0004372~glycine hydroxymethyltransferase activity;GO:0030170~pyridoxal phosphate binding	GO:0006563~L-serine metabolic process;GO:0006544~glycine metabolic process	NA
Locus_43900_Transcript_1/1_Confidence_1.000_Length_1187	1187	tr|M1CGQ9|M1CGQ9_SOLTU	221	85.07	221	55.86	100	33	0	914	252	1	221	1e-132	Golgi SNAP receptor complex member 1	PGSC0003DMG400026095	Solanum tuberosum (Potato)	ER to Golgi vesicle-mediated transport; Golgi membrane; cis-Golgi network; integral component of membrane; protein transport	GO:0006888; GO:0000139; GO:0005801; GO:0016021; GO:0015031	NA	NA	GO:0006888~ER to Golgi vesicle-mediated transport;GO:0015031~protein transport	GO:0000139~Golgi membrane;GO:0005801~cis-Golgi network;GO:0016021~integral to membrane
Locus_3482_Transcript_1/1_Confidence_1.000_Length_1532	1532	tr|B7FNA1|B7FNA1_MEDTR	413	84.99	413	80.87	100	62	0	8	1246	1	413	0	Putative uncharacterized protein	NA	Medicago truncatula (Barrel medic) (Medicago tribuloides)	cation-transporting ATPase activity; integral component of membrane	GO:0019829; GO:0016021	NA	GO:0019829~cation-transporting ATPase activity	NA	GO:0016021~integral to membrane
Locus_14_Transcript_465/1093_Confidence_1.000_Length_3115	3115	tr|K4DGX0|K4DGX0_SOLLC	888	84.91	888	85.52	100	133	1	2929	269	1	888	0	Uncharacterized protein	Solyc12g088990.1	Solanum lycopersicum (Tomato) (Lycopersicon esculentum)	NA	NA	NA	NA	NA	NA
Locus_14_Transcript_886/1093_Confidence_1.000_Length_3115	3115	tr|K4DGX0|K4DGX0_SOLLC	888	84.91	888	85.52	100	133	1	187	2847	1	888	0	Uncharacterized protein	Solyc12g088990.1	Solanum lycopersicum (Tomato) (Lycopersicon esculentum)	NA	NA	NA	NA	NA	NA
Locus_29647_Transcript_1/1_Confidence_1.000_Length_842	842	tr|V4T8M4|V4T8M4_9ROSI	159	84.91	159	56.65	100	23	1	732	259	1	159	3e-92	Uncharacterized protein	CICLE_v10002744mg	Citrus clementina	NA	NA	NA	NA	NA	NA
Locus_9909_Transcript_1/1_Confidence_1.000_Length_2979	2979	tr|K4B4Z7|K4B4Z7_SOLLC	785	84.84	805	81.07	100	94	6	219	2609	1	785	0	Uncharacterized protein	cul4	Solanum lycopersicum (Tomato) (Lycopersicon esculentum)	cullin-RING ubiquitin ligase complex; ubiquitin-dependent protein catabolic process	GO:0031461; GO:0006511	NA	NA	GO:0006511~ubiquitin-dependent protein catabolic process	GO:0031461~cullin-RING ubiquitin ligase complex
Locus_3700_Transcript_1/1_Confidence_1.000_Length_1769	1769	tr|A0MQ82|A0MQ82_ACAEB	224	84.82	224	37.99	100	34	0	80	751	1	224	6e-135	Superoxide dismutase (EC 1.15.1.1) (Fragment)	NA	Acanthus ebracteatus (Holly-leaved mangrove)	metal ion binding; superoxide dismutase activity; superoxide metabolic process	GO:0046872; GO:0004784; GO:0006801	NA	GO:0046872~metal ion binding;GO:0004784~superoxide dismutase activity	GO:0006801~superoxide metabolic process	NA
Locus_16255_Transcript_1/1_Confidence_1.000_Length_3069	3069	tr|K4CLM6|K4CLM6_SOLLC	827	84.78	828	80.94	100	124	2	396	2876	1	827	0	Uncharacterized protein	Solyc08g066500.2	Solanum lycopersicum (Tomato) (Lycopersicon esculentum)	lipid binding; nucleus; positive regulation of cell differentiation; positive regulation of cell proliferation; primary shoot apical meristem specification; procambium histogenesis; response to auxin; sequence-specific DNA binding; sequence-specific DNA binding transcription factor activity; xylem development	GO:0008289; GO:0005634; GO:0045597; GO:0008284; GO:0010072; GO:0010067; GO:0009733; GO:0043565; GO:0003700; GO:0010089	NA	GO:0008289~lipid binding;GO:0043565~sequence-specific DNA binding;GO:0003700~sequence-specific DNA binding transcription factor activity	GO:0045597~positive regulation of cell differentiation;GO:0008284~positive regulation of cell proliferation;GO:0010072~primary shoot apical meristem specification;GO:0010067~procambium histogenesis;GO:0009733~response to auxin stimulus;GO:0010089~xylem development	GO:0005634~nucleus
Locus_1762_Transcript_1/1_Confidence_1.000_Length_549	549	tr|Q1EMQ3|Q1EMQ3_PLAMJ	131	84.73	131	71.58	100	20	0	146	538	1	131	3e-79	Profilin	pf1	Plantago major (Common plantain)	actin cytoskeleton organization; cytoplasm; cytoskeleton	GO:0030036; GO:0005737; GO:0005856	NA	NA	GO:0030036~actin cytoskeleton organization	GO:0005737~cytoplasm;GO:0005856~cytoskeleton
Locus_1250_Transcript_1/1_Confidence_1.000_Length_891	891	tr|O48570|O48570_ANTMA	165	84.62	169	56.9	100	21	1	837	331	2	165	2e-73	Fimbriata-associated protein (Fragment)	fap2	Antirrhinum majus (Garden snapdragon)	ubiquitin-dependent protein catabolic process	GO:0006511	NA	NA	GO:0006511~ubiquitin-dependent protein catabolic process	NA
Locus_21499_Transcript_1/1_Confidence_1.000_Length_723	723	tr|B3F8H4|B3F8H4_NICLS	156	84.62	156	64.73	100	24	0	253	720	1	156	5e-80	Phosphate-melvalonate kinase (Fragment)	NA	Nicotiana langsdorffii x Nicotiana sanderae (Ornamental tobacco)	kinase activity	GO:0016301	NA	GO:0016301~kinase activity	NA	NA
Locus_4916_Transcript_1/1_Confidence_1.000_Length_1435	1435	tr|M1ASA5|M1ASA5_SOLTU	454	84.58	454	94.91	100	69	1	1402	44	1	454	0	Uncharacterized protein	PGSC0003DMG401011206	Solanum tuberosum (Potato)	ATP hydrolysis coupled proton transport; proton-transporting ATPase activity, rotational mechanism; vacuolar proton-transporting V-type ATPase, V1 domain	GO:0015991; GO:0046961; GO:0000221	NA	GO:0046961~proton-transporting ATPase activity, rotational mechanism	GO:0015991~ATP hydrolysis coupled proton transport	GO:0000221~vacuolar proton-transporting V-type ATPase, V1 domain
Locus_6774_Transcript_1/1_Confidence_1.000_Length_2737	2737	tr|D7SKZ0|D7SKZ0_VITVI	844	84.52	846	92.73	100	123	5	2706	187	1	844	0	Putative uncharacterized protein	VIT_06s0004g02800	Vitis vinifera (Grape)	determination of bilateral symmetry; lipid binding; meristem initiation; nucleus; polarity specification of adaxial/abaxial axis; radial pattern formation; sequence-specific DNA binding; sequence-specific DNA binding transcription factor activity; xylem and phloem pattern formation	GO:0009855; GO:0008289; GO:0010014; GO:0005634; GO:0009944; GO:0009956; GO:0043565; GO:0003700; GO:0010051	NA	GO:0008289~lipid binding;GO:0043565~sequence-specific DNA binding;GO:0003700~sequence-specific DNA binding transcription factor activity	GO:0009855~determination of bilateral symmetry;GO:0010014~meristem initiation;GO:0009944~polarity specification of adaxial/abaxial axis;GO:0009956~radial pattern formation;GO:0010051~xylem and phloem pattern formation	GO:0005634~nucleus
Locus_2224_Transcript_1/1_Confidence_1.000_Length_5332	5332	tr|M5X7S3|M5X7S3_PRUPE	1410	84.49	1412	79.44	100	203	5	4881	688	1	1410	0	Uncharacterized protein	PRUPE_ppa000245mg	Prunus persica (Peach) (Amygdalus persica)	ATP binding; ATPase activity, coupled to transmembrane movement of substances; integral component of membrane	GO:0005524; GO:0042626; GO:0016021	NA	GO:0005524~ATP binding;GO:0042626~ATPase activity, coupled to transmembrane movement of substances	NA	GO:0016021~integral to membrane
Locus_30041_Transcript_1/1_Confidence_1.000_Length_936	936	tr|M1AQW6|M1AQW6_SOLTU	122	84.43	122	39.1	100	19	0	771	406	1	122	3e-69	Uncharacterized protein	PGSC0003DMG400010893	Solanum tuberosum (Potato)	NA	NA	NA	NA	NA	NA
Locus_54860_Transcript_1/1_Confidence_1.000_Length_1152	1152	tr|S8DLR5|S8DLR5_9LAMI	122	84.43	122	31.77	100	19	0	499	864	1	122	7e-69	Uncharacterized protein (Fragment)	M569_14266	Genlisea aurea	NA	NA	NA	NA	NA	NA
Locus_45755_Transcript_1/1_Confidence_1.000_Length_1438	1438	tr|E8ZAP2|E8ZAP2_PLESU	427	84.42	430	89.71	100	62	1	3	1292	3	427	0	Hydroxycinnamoyl transferase (EC 2.3.1.133)	cbhct2	Plectranthus scutellarioides (Coleus) (Solenostemon scutellarioides)	shikimate O-hydroxycinnamoyltransferase activity	GO:0047172	NA	GO:0047172~shikimate O-hydroxycinnamoyltransferase activity	NA	NA
Locus_58431_Transcript_1/1_Confidence_1.000_Length_1637	1637	tr|Q3HVN3|Q3HVN3_SOLTU	391	84.4	391	71.66	100	60	1	1501	332	1	391	0	Putative uncharacterized protein	NA	Solanum tuberosum (Potato)	cobalt ion binding; cytosol; glycolysis; nucleus; pyruvate dehydrogenase (acetyl-transferring) activity; response to salt stress; zinc ion binding	GO:0050897; GO:0005829; GO:0006096; GO:0005634; GO:0004739; GO:0009651; GO:0008270	NA	GO:0050897~cobalt ion binding;GO:0004739~pyruvate dehydrogenase (acetyl-transferring) activity;GO:0008270~zinc ion binding	GO:0006096~glycolysis;GO:0009651~response to salt stress	GO:0005829~cytosol;GO:0005634~nucleus
Locus_16590_Transcript_1/1_Confidence_1.000_Length_900	900	tr|S8CLD3|S8CLD3_9LAMI	139	84.4	141	47	100	20	2	826	404	1	139	2e-76	Uncharacterized protein	M569_06818	Genlisea aurea	NA	NA	NA	NA	NA	NA
Locus_43560_Transcript_1/1_Confidence_1.000_Length_1668	1668	tr|J3Y696|J3Y696_ORORA	466	84.33	466	83.81	100	69	4	90	1478	1	465	0	ABA 8'-hydroxylase CYP707A2	CYP707A2	Orobanche ramosa (Hemp broomrape) (Phelipanche ramosa)	heme binding; iron ion binding; monooxygenase activity; oxidoreductase activity, acting on paired donors, with incorporation or reduction of molecular oxygen	GO:0020037; GO:0005506; GO:0004497; GO:0016705	NA	GO:0020037~heme binding;GO:0005506~iron ion binding;GO:0004497~monooxygenase activity;GO:0016705~oxidoreductase activity, acting on paired donors, with incorporation or reduction of molecular oxygen	NA	NA
Locus_11809_Transcript_1/1_Confidence_1.000_Length_1703	1703	tr|K4DBI7|K4DBI7_SOLLC	350	84.29	350	61.66	100	54	1	165	1214	1	349	7e-178	Uncharacterized protein	Solyc12g006500.1	Solanum lycopersicum (Tomato) (Lycopersicon esculentum)	integral component of membrane	GO:0016021	NA	NA	NA	GO:0016021~integral to membrane
Locus_24916_Transcript_1/1_Confidence_1.000_Length_2550	2550	tr|K4B476|K4B476_SOLLC	620	84.24	622	73.18	100	93	3	2268	403	2	618	0	Uncharacterized protein	Solyc01g112150.2	Solanum lycopersicum (Tomato) (Lycopersicon esculentum)	vesicle docking involved in exocytosis	GO:0006904	NA	NA	GO:0006904~vesicle docking involved in exocytosis	NA
Locus_17020_Transcript_1/1_Confidence_1.000_Length_3319	3319	tr|I1T430|I1T430_9ROSI	974	84.22	982	88.76	100	142	4	3218	288	1	974	0	Cellulose synthase (EC 2.4.1.12)	NA	Gossypium trilobum	cellulose biosynthetic process; cellulose synthase (UDP-forming) activity; integral component of membrane	GO:0030244; GO:0016760; GO:0016021	Glycan metabolism; plant cellulose biosynthesis.	GO:0016760~cellulose synthase (UDP-forming) activity	GO:0030244~cellulose biosynthetic process	GO:0016021~integral to membrane
Locus_28184_Transcript_1/1_Confidence_1.000_Length_1023	1023	tr|B9SKB2|B9SKB2_RICCO	215	84.19	215	63.05	100	33	1	112	753	1	215	4e-128	Putative uncharacterized protein	RCOM_0757660	Ricinus communis (Castor bean)	GTP binding; hydrolase activity; protein transport; small GTPase mediated signal transduction	GO:0005525; GO:0016787; GO:0015031; GO:0007264	NA	GO:0005525~GTP binding;GO:0016787~hydrolase activity	GO:0015031~protein transport;GO:0007264~small GTPase mediated signal transduction	NA
Locus_35003_Transcript_1/1_Confidence_1.000_Length_3858	3858	tr|S8E9K9|S8E9K9_9LAMI	1123	84.12	1127	87.64	100	163	9	205	3561	1	1119	0	Uncharacterized protein (Fragment)	M569_05580	Genlisea aurea	regulation of transcription, DNA-templated	GO:0006355	NA	NA	GO:0006355~regulation of transcription, DNA-dependent	NA
Locus_5711_Transcript_1/1_Confidence_1.000_Length_1094	1094	tr|K0A1Y4|K0A1Y4_SALMI	333	84.08	333	91.32	100	53	0	63	1061	1	333	0	Transparent testa	TTG1	Salvia miltiorrhiza (Chinese sage)	NA	NA	NA	NA	NA	NA
Locus_39058_Transcript_1/1_Confidence_1.000_Length_809	809	tr|M1CNX5|M1CNX5_SOLTU	111	84.07	113	41.9	100	16	1	330	668	1	111	2e-62	Uncharacterized protein	PGSC0003DMG400027821	Solanum tuberosum (Potato)	NA	NA	NA	NA	NA	NA
Locus_22440_Transcript_1/1_Confidence_1.000_Length_698	698	tr|S8C3I7|S8C3I7_9LAMI	232	84.05	232	99.71	100	37	0	2	697	1	232	8e-150	Uncharacterized protein (Fragment)	M569_15886	Genlisea aurea	carbohydrate metabolic process; hydrolase activity, hydrolyzing O-glycosyl compounds	GO:0005975; GO:0004553	NA	GO:0004553~hydrolase activity, hydrolyzing O-glycosyl compounds	GO:0005975~carbohydrate metabolic process	NA
Locus_6848_Transcript_1/1_Confidence_1.000_Length_2280	2280	tr|V4T255|V4T255_9ROSI	527	84.02	532	70	100	75	2	187	1782	1	522	0	Uncharacterized protein	CICLE_v10000835mg	Citrus clementina	3-deoxy-7-phosphoheptulonate synthase activity; aromatic amino acid family biosynthetic process	GO:0003849; GO:0009073	NA	GO:0003849~3-deoxy-7-phosphoheptulonate synthase activity	GO:0009073~aromatic amino acid family biosynthetic process	NA
Locus_14_Transcript_601/1093_Confidence_1.000_Length_5551	5551	tr|S8E1H3|S8E1H3_9LAMI	1754	83.92	1754	94.79	100	279	2	5332	77	1	1753	0	Uncharacterized protein (Fragment)	M569_08614	Genlisea aurea	(1->3)-beta-D-glucan biosynthetic process; 1,3-beta-D-glucan synthase activity; 1,3-beta-D-glucan synthase complex	GO:0006075; GO:0003843; GO:0000148	NA	GO:0003843~1,3-beta-D-glucan synthase activity	GO:0006075~(1->3)-beta-D-glucan biosynthetic process	GO:0000148~1,3-beta-D-glucan synthase complex
Locus_14_Transcript_1050/1093_Confidence_1.000_Length_5551	5551	tr|S8E1H3|S8E1H3_9LAMI	1754	83.92	1754	94.79	100	279	2	220	5475	1	1753	0	Uncharacterized protein (Fragment)	M569_08614	Genlisea aurea	(1->3)-beta-D-glucan biosynthetic process; 1,3-beta-D-glucan synthase activity; 1,3-beta-D-glucan synthase complex	GO:0006075; GO:0003843; GO:0000148	NA	GO:0003843~1,3-beta-D-glucan synthase activity	GO:0006075~(1->3)-beta-D-glucan biosynthetic process	GO:0000148~1,3-beta-D-glucan synthase complex
Locus_23283_Transcript_1/1_Confidence_1.000_Length_1564	1564	tr|M1C9X5|M1C9X5_SOLTU	342	83.92	342	65.6	100	55	0	1310	285	1	342	0	Uncharacterized protein	PGSC0003DMG400024513	Solanum tuberosum (Potato)	ATP binding; cytosol; protein serine/threonine kinase activity	GO:0005524; GO:0005829; GO:0004674	NA	GO:0005524~ATP binding;GO:0004674~protein serine/threonine kinase activity	NA	GO:0005829~cytosol
Locus_10048_Transcript_1/1_Confidence_1.000_Length_1676	1676	tr|N0A0C4|N0A0C4_POPTO	439	83.86	446	79.83	100	57	6	157	1479	4	439	0	UDP-glucuronate decarboxylase protein 5	UXS5	Populus tomentosa (Chinese white poplar)	catalytic activity; cellular metabolic process; coenzyme binding	GO:0003824; GO:0044237; GO:0050662	NA	GO:0003824~catalytic activity;GO:0050662~coenzyme binding	GO:0044237~cellular metabolic process	NA
Locus_20360_Transcript_1/1_Confidence_1.000_Length_3519	3519	tr|F6GUM1|F6GUM1_VITVI	1087	83.81	1087	92.67	100	168	4	3505	266	1	1086	0	Putative uncharacterized protein	VIT_06s0004g07060	Vitis vinifera (Grape)	ATP binding; cytosol; plasma membrane; plasmodesma; response to cadmium ion; response to other organism; small protein activating enzyme activity; ubiquitin-protein ligase activity	GO:0005524; GO:0005829; GO:0005886; GO:0009506; GO:0046686; GO:0051707; GO:0008641; GO:0004842	NA	GO:0005524~ATP binding;GO:0008641~small protein activating enzyme activity;GO:0004842~ubiquitin-protein ligase activity	GO:0046686~response to cadmium ion;GO:0051707~response to other organism	GO:0005829~cytosol;GO:0005886~plasma membrane;GO:0009506~plasmodesma
Locus_1220_Transcript_1/1_Confidence_1.000_Length_2372	2372	tr|H6VLG2|H6VLG2_SALMI	713	83.8	716	90.56	100	112	2	33	2177	1	713	0	Putative 1-deoxy-D-xylulose 5-phosphate synthase of	DXS3	Salvia miltiorrhiza (Chinese sage)	1-deoxy-D-xylulose-5-phosphate synthase activity; terpenoid biosynthetic process	GO:0008661; GO:0016114	NA	GO:0008661~1-deoxy-D-xylulose-5-phosphate synthase activity	GO:0016114~terpenoid biosynthetic process	NA
Locus_15770_Transcript_1/1_Confidence_1.000_Length_2552	2552	tr|M1ATE6|M1ATE6_SOLTU	605	83.8	605	71.12	100	92	3	1806	10	1	605	0	Uncharacterized protein	PGSC0003DMG400011448	Solanum tuberosum (Potato)	cytosol	GO:0005829	NA	NA	NA	GO:0005829~cytosol
Locus_26456_Transcript_1/1_Confidence_1.000_Length_519	519	tr|A5BDF7|A5BDF7_VITVI	111	83.78	111	64.16	100	18	0	515	183	1	111	1e-63	Putative uncharacterized protein	VITISV_024691	Vitis vinifera (Grape)	ATP binding; protein kinase activity	GO:0005524; GO:0004672	NA	GO:0005524~ATP binding;GO:0004672~protein kinase activity	NA	NA
Locus_14_Transcript_108/1093_Confidence_1.000_Length_2265	2265	tr|V4W3N9|V4W3N9_9ROSI	532	83.74	535	70.86	100	84	2	382	1986	1	532	0	Uncharacterized protein	CICLE_v10014869mg	Citrus clementina	transferase activity, transferring glycosyl groups	GO:0016757	NA	GO:0016757~transferase activity, transferring glycosyl groups	NA	NA
Locus_14_Transcript_1071/1093_Confidence_1.000_Length_2265	2265	tr|V4W3N9|V4W3N9_9ROSI	532	83.74	535	70.86	100	84	2	1884	280	1	532	0	Uncharacterized protein	CICLE_v10014869mg	Citrus clementina	transferase activity, transferring glycosyl groups	GO:0016757	NA	GO:0016757~transferase activity, transferring glycosyl groups	NA	NA
Locus_7739_Transcript_1/1_Confidence_1.000_Length_2807	2807	tr|K4CWI4|K4CWI4_SOLLC	785	83.69	797	85.18	100	109	10	258	2624	1	784	0	Uncharacterized protein	Solyc09g091580.2	Solanum lycopersicum (Tomato) (Lycopersicon esculentum)	ATP binding; chloroplast; protein kinase activity	GO:0005524; GO:0009507; GO:0004672	NA	GO:0005524~ATP binding;GO:0004672~protein kinase activity	NA	GO:0009507~chloroplast
Locus_11262_Transcript_1/1_Confidence_1.000_Length_1474	1474	tr|M1CKG3|M1CKG3_SOLTU	392	83.67	392	79.78	100	53	3	135	1277	1	392	0	Uncharacterized protein	PGSC0003DMG400026997	Solanum tuberosum (Potato)	ATP binding; protein serine/threonine kinase activity	GO:0005524; GO:0004674	NA	GO:0005524~ATP binding;GO:0004674~protein serine/threonine kinase activity	NA	NA
Locus_2924_Transcript_1/1_Confidence_1.000_Length_1459	1459	tr|S8E8K7|S8E8K7_9LAMI	159	83.65	159	32.69	100	26	0	360	836	1	159	3e-75	Uncharacterized protein (Fragment)	M569_05971	Genlisea aurea	RNA binding; large ribosomal subunit; structural constituent of ribosome; transferase activity; translation	GO:0003723; GO:0015934; GO:0003735; GO:0016740; GO:0006412	NA	GO:0003723~RNA binding;GO:0003735~structural constituent of ribosome;GO:0016740~transferase activity	GO:0006412~translation	GO:0015934~large ribosomal subunit
Locus_62507_Transcript_1/1_Confidence_1.000_Length_1436	1436	tr|A5AR53|A5AR53_VITVI	342	83.63	342	71.45	100	56	0	1351	326	1	342	0	Putative uncharacterized protein	VIT_14s0006g02620 VITISV_029334	Vitis vinifera (Grape)	NA	NA	NA	NA	NA	NA
Locus_19040_Transcript_1/1_Confidence_1.000_Length_1408	1408	tr|A5ALT5|A5ALT5_VITVI	417	83.61	421	89.7	100	64	2	131	1390	1	417	0	Putative uncharacterized protein	VIT_06s0080g01230 VITISV_030671	Vitis vinifera (Grape)	ATP binding; cell wall; cytosol; metal ion binding; nucleolus; photoperiodism, flowering; plasma membrane; plasmodesma; positive regulation of flower development; protein folding; regulation of ATPase activity; response to heat; response to salt stress	GO:0005524; GO:0005618; GO:0005829; GO:0046872; GO:0005730; GO:0048573; GO:0005886; GO:0009506; GO:0009911; GO:0006457; GO:0043462; GO:0009408; GO:0009651	NA	GO:0005524~ATP binding;GO:0046872~metal ion binding	GO:0048573~photoperiodism, flowering;GO:0009911~positive regulation of flower development;GO:0006457~protein folding;GO:0043462~regulation of ATPase activity;GO:0009408~response to heat;GO:0009651~response to salt stress	GO:0005618~cell wall;GO:0005829~cytosol;GO:0005730~nucleolus;GO:0005886~plasma membrane;GO:0009506~plasmodesma
Locus_14_Transcript_296/1093_Confidence_1.000_Length_2001	2001	tr|K4BNP4|K4BNP4_SOLLC	414	83.61	415	62.22	100	60	3	478	1713	4	413	0	Uncharacterized protein	Solyc04g007370.2	Solanum lycopersicum (Tomato) (Lycopersicon esculentum)	positive gravitropism	GO:0009958	NA	NA	GO:0009958~positive gravitropism	NA
Locus_14_Transcript_752/1093_Confidence_1.000_Length_2001	2001	tr|K4BNP4|K4BNP4_SOLLC	414	83.61	415	62.22	100	60	3	1524	289	4	413	0	Uncharacterized protein	Solyc04g007370.2	Solanum lycopersicum (Tomato) (Lycopersicon esculentum)	positive gravitropism	GO:0009958	NA	NA	GO:0009958~positive gravitropism	NA
Locus_28332_Transcript_1/1_Confidence_1.000_Length_1483	1483	tr|S8CPM8|S8CPM8_9LAMI	298	83.61	299	60.49	100	48	1	904	8	1	298	4e-131	Uncharacterized protein	M569_05628	Genlisea aurea	NA	NA	NA	NA	NA	NA
Locus_14_Transcript_251/1093_Confidence_1.000_Length_1352	1352	tr|M1A6N4|M1A6N4_SOLTU	66	83.58	67	14.87	100	10	1	514	314	1	66	3e-22	Uncharacterized protein	PGSC0003DMG400006185	Solanum tuberosum (Potato)	ubiquitin-dependent protein catabolic process	GO:0006511	NA	NA	GO:0006511~ubiquitin-dependent protein catabolic process	NA
Locus_14_Transcript_433/1093_Confidence_1.000_Length_1352	1352	tr|M1A6N4|M1A6N4_SOLTU	66	83.58	67	14.87	100	10	1	839	1039	1	66	3e-22	Uncharacterized protein	PGSC0003DMG400006185	Solanum tuberosum (Potato)	ubiquitin-dependent protein catabolic process	GO:0006511	NA	NA	GO:0006511~ubiquitin-dependent protein catabolic process	NA
Locus_6358_Transcript_1/1_Confidence_1.000_Length_1938	1938	tr|S8C8N3|S8C8N3_9LAMI	213	83.57	213	32.97	100	35	0	6	644	1	213	1e-103	Uncharacterized protein	M569_11548	Genlisea aurea	NA	NA	NA	NA	NA	NA
Locus_24558_Transcript_1/1_Confidence_1.000_Length_2329	2329	tr|M1D0L7|M1D0L7_SOLTU	455	83.55	456	58.74	100	74	1	2022	655	1	455	0	Uncharacterized protein	PGSC0003DMG400030629	Solanum tuberosum (Potato)	ATP binding; cysteine desulfurase activity; cysteine metabolic process; iron-sulfur cluster assembly; pyridoxal phosphate binding; zinc ion binding	GO:0005524; GO:0031071; GO:0006534; GO:0016226; GO:0030170; GO:0008270	NA	GO:0005524~ATP binding;GO:0031071~cysteine desulfurase activity;GO:0030170~pyridoxal phosphate binding;GO:0008270~zinc ion binding	GO:0006534~cysteine metabolic process;GO:0016226~iron-sulfur cluster assembly	NA
Locus_53070_Transcript_1/1_Confidence_1.000_Length_874	874	tr|C6TFY7|C6TFY7_SOYBN	97	83.51	97	33.3	100	16	0	176	466	1	97	3e-49	Uncharacterized protein	NA	Glycine max (Soybean) (Glycine hispida)	cytoplasm; protein folding	GO:0005737; GO:0006457	NA	NA	GO:0006457~protein folding	GO:0005737~cytoplasm
Locus_36166_Transcript_1/1_Confidence_1.000_Length_711	711	tr|Q3HVP0|Q3HVP0_SOLTU	115	83.48	115	48.52	100	19	0	568	224	1	115	8e-29	60s acidic ribosomal protein-like protein	NA	Solanum tuberosum (Potato)	ribosome; structural constituent of ribosome; translational elongation	GO:0005840; GO:0003735; GO:0006414	NA	GO:0003735~structural constituent of ribosome	GO:0006414~translational elongation	GO:0005840~ribosome
Locus_6208_Transcript_1/1_Confidence_1.000_Length_2249	2249	tr|B4YYG1|B4YYG1_COFCA	537	83.46	538	71.77	100	86	2	1937	330	1	537	0	Mannan synthase	ManS2	Coffea canephora (Robusta coffee)	NA	NA	NA	NA	NA	NA
Locus_13777_Transcript_1/1_Confidence_1.000_Length_1725	1725	tr|S8C716|S8C716_9LAMI	417	83.45	417	72.52	100	66	2	209	1450	1	417	0	Uncharacterized protein	M569_12208	Genlisea aurea	metal ion binding	GO:0046872	NA	GO:0046872~metal ion binding	NA	NA
Locus_31935_Transcript_1/1_Confidence_1.000_Length_1092	1092	tr|M1BPW2|M1BPW2_SOLTU	246	83.4	253	69.51	100	35	3	1013	255	1	246	3e-135	Uncharacterized protein	PGSC0003DMG400019486	Solanum tuberosum (Potato)	membrane	GO:0016020	NA	NA	NA	GO:0016020~membrane
Locus_10429_Transcript_1/1_Confidence_1.000_Length_4041	4041	tr|K4DA21|K4DA21_SOLLC	1161	83.39	1162	86.27	100	184	5	3801	340	1	1161	0	Uncharacterized protein	Solyc11g068640.1	Solanum lycopersicum (Tomato) (Lycopersicon esculentum)	cell plate; cytosol; endocytosis; nucleus; plasma membrane; plasmodesma; pollen development	GO:0009504; GO:0005829; GO:0006897; GO:0005634; GO:0005886; GO:0009506; GO:0009555	NA	NA	GO:0006897~endocytosis;GO:0009555~pollen development	GO:0009504~cell plate;GO:0005829~cytosol;GO:0005634~nucleus;GO:0005886~plasma membrane;GO:0009506~plasmodesma
Locus_24239_Transcript_1/1_Confidence_1.000_Length_1453	1453	tr|K4C5M1|K4C5M1_SOLLC	289	83.39	289	59.67	100	48	0	130	996	1	289	3e-171	Uncharacterized protein	Solyc06g050770.2	Solanum lycopersicum (Tomato) (Lycopersicon esculentum)	intracellular protein transport; plasma membrane; plasmodesma; vacuolar membrane	GO:0006886; GO:0005886; GO:0009506; GO:0005774	NA	NA	GO:0006886~intracellular protein transport	GO:0005886~plasma membrane;GO:0009506~plasmodesma;GO:0005774~vacuolar membrane
Locus_4956_Transcript_1/1_Confidence_1.000_Length_1721	1721	tr|A9PHY8|A9PHY8_POPTR	498	83.37	499	86.98	100	79	3	14	1501	1	498	0	Glutathione-disulfide reductase family protein	POPTR_0003s17670g	Populus trichocarpa (Western balsam poplar) (Populus balsamifera subsp. trichocarpa)	NADP binding; cell redox homeostasis; flavin adenine dinucleotide binding; glutathione metabolic process; glutathione-disulfide reductase activity; peroxisome	GO:0050661; GO:0045454; GO:0050660; GO:0006749; GO:0004362; GO:0005777	NA	GO:0050661~NADP binding;GO:0050660~flavin adenine dinucleotide binding;GO:0004362~glutathione-disulfide reductase activity	GO:0045454~cell redox homeostasis;GO:0006749~glutathione metabolic process	GO:0005777~peroxisome
Locus_15896_Transcript_1/1_Confidence_1.000_Length_1686	1686	tr|K4BX32|K4BX32_SOLLC	426	83.37	427	75.98	100	69	2	183	1460	1	426	0	Uncharacterized protein	Solyc05g008580.2	Solanum lycopersicum (Tomato) (Lycopersicon esculentum)	phosphatidylserine biosynthetic process	GO:0006659	NA	NA	GO:0006659~phosphatidylserine biosynthetic process	NA
Locus_14_Transcript_580/1093_Confidence_1.000_Length_3785	3785	tr|K4B6W4|K4B6W4_SOLLC	1079	83.36	1082	85.76	100	176	3	181	3426	1	1078	0	Uncharacterized protein	Solyc02g065300.1	Solanum lycopersicum (Tomato) (Lycopersicon esculentum)	ATP binding; aminoacyl-tRNA editing activity; chloroplast; cytosol; leucine-tRNA ligase activity; leucyl-tRNA aminoacylation; plasmodesma	GO:0005524; GO:0002161; GO:0009507; GO:0005829; GO:0004823; GO:0006429; GO:0009506	NA	GO:0005524~ATP binding;GO:0002161~aminoacyl-tRNA editing activity;GO:0004823~leucine-tRNA ligase activity	GO:0006429~leucyl-tRNA aminoacylation	GO:0009507~chloroplast;GO:0005829~cytosol;GO:0009506~plasmodesma
Locus_14_Transcript_1031/1093_Confidence_1.000_Length_3785	3785	tr|K4B6W4|K4B6W4_SOLLC	1079	83.36	1082	85.76	100	176	3	3605	360	1	1078	0	Uncharacterized protein	Solyc02g065300.1	Solanum lycopersicum (Tomato) (Lycopersicon esculentum)	ATP binding; aminoacyl-tRNA editing activity; chloroplast; cytosol; leucine-tRNA ligase activity; leucyl-tRNA aminoacylation; plasmodesma	GO:0005524; GO:0002161; GO:0009507; GO:0005829; GO:0004823; GO:0006429; GO:0009506	NA	GO:0005524~ATP binding;GO:0002161~aminoacyl-tRNA editing activity;GO:0004823~leucine-tRNA ligase activity	GO:0006429~leucyl-tRNA aminoacylation	GO:0009507~chloroplast;GO:0005829~cytosol;GO:0009506~plasmodesma
Locus_6971_Transcript_1/1_Confidence_1.000_Length_2286	2286	tr|M1BKX0|M1BKX0_SOLTU	597	83.36	601	78.87	100	96	2	30	1832	1	597	0	Uncharacterized protein	PGSC0003DMG400018465	Solanum tuberosum (Potato)	Golgi apparatus; endosome; methyltransferase activity; trans-Golgi network	GO:0005794; GO:0005768; GO:0008168; GO:0005802	NA	GO:0008168~methyltransferase activity	NA	GO:0005794~Golgi apparatus;GO:0005768~endosome;GO:0005802~trans-Golgi network
Locus_26270_Transcript_1/1_Confidence_1.000_Length_2223	2223	tr|M1CK90|M1CK90_SOLTU	594	83.33	594	80.16	100	99	0	2062	281	1	594	0	Uncharacterized protein	PGSC0003DMG400026957	Solanum tuberosum (Potato)	ATP binding; glycerol metabolic process; glycerone kinase activity	GO:0005524; GO:0006071; GO:0004371	NA	GO:0005524~ATP binding;GO:0004371~glycerone kinase activity	GO:0006071~glycerol metabolic process	NA
Locus_8893_Transcript_1/1_Confidence_1.000_Length_1894	1894	tr|M5W8W1|M5W8W1_PRUPE	504	83.33	504	79.83	100	81	1	62	1564	1	504	0	Uncharacterized protein	PRUPE_ppa004528mg	Prunus persica (Peach) (Amygdalus persica)	carotenoid biosynthetic process; oxidoreductase activity, acting on paired donors, with incorporation or reduction of molecular oxygen	GO:0016117; GO:0016705	NA	GO:0016705~oxidoreductase activity, acting on paired donors, with incorporation or reduction of molecular oxygen	GO:0016117~carotenoid biosynthetic process	NA
Locus_20040_Transcript_1/1_Confidence_1.000_Length_1331	1331	tr|M1A6K9|M1A6K9_SOLTU	153	83.33	156	35.16	100	23	1	1103	636	1	153	1e-86	Uncharacterized protein	PGSC0003DMG400006170	Solanum tuberosum (Potato)	heat acclimation; metal ion binding; metal ion transport; plasmodesma	GO:0010286; GO:0046872; GO:0030001; GO:0009506	NA	GO:0046872~metal ion binding	GO:0010286~heat acclimation;GO:0030001~metal ion transport	GO:0009506~plasmodesma
Locus_44703_Transcript_1/1_Confidence_1.000_Length_600	600	tr|S8BZ22|S8BZ22_9LAMI	66	83.33	66	33	100	8	1	412	600	1	66	2e-28	Uncharacterized protein (Fragment)	M569_15136	Genlisea aurea	NA	NA	NA	NA	NA	NA
Locus_262_Transcript_1/1_Confidence_1.000_Length_1886	1886	tr|D7SH58|D7SH58_VITVI	375	83.29	377	59.97	100	60	2	194	1321	1	375	0	Putative uncharacterized protein	VIT_17s0000g00460	Vitis vinifera (Grape)	ATP hydrolysis coupled proton transport; hydrogen ion transmembrane transporter activity; proton-transporting V-type ATPase, V1 domain	GO:0015991; GO:0015078; GO:0033180	NA	GO:0015078~hydrogen ion transmembrane transporter activity	GO:0015991~ATP hydrolysis coupled proton transport	GO:0033180~proton-transporting V-type ATPase, V1 domain
Locus_4985_Transcript_1/1_Confidence_1.000_Length_1689	1689	sp|P19446|MDHG_CITLA	356	83.24	358	63.59	100	58	1	179	1252	1	356	0	Malate dehydrogenase, glyoxysomal (EC 1.1.1.37)	NA	Citrullus lanatus (Watermelon) (Citrullus vulgaris)	L-malate dehydrogenase activity; glyoxylate cycle; glyoxysome; malate metabolic process; tricarboxylic acid cycle	GO:0030060; GO:0006097; GO:0009514; GO:0006108; GO:0006099	NA	GO:0030060~L-malate dehydrogenase activity	GO:0006097~glyoxylate cycle;GO:0006108~malate metabolic process;GO:0006099~tricarboxylic acid cycle	GO:0009514~glyoxysome
Locus_33807_Transcript_1/1_Confidence_1.000_Length_2480	2480	tr|S8E085|S8E085_9LAMI	739	83.22	739	89.4	100	124	0	64	2280	1	739	0	Uncharacterized protein (Fragment)	M569_05707	Genlisea aurea	NA	NA	NA	NA	NA	NA
Locus_39715_Transcript_1/1_Confidence_1.000_Length_1420	1420	tr|K4CUG7|K4CUG7_SOLLC	345	83.19	345	72.89	100	58	0	1335	301	1	345	0	Uncharacterized protein	Solyc09g065400.1	Solanum lycopersicum (Tomato) (Lycopersicon esculentum)	NA	NA	NA	NA	NA	NA
Locus_53732_Transcript_1/1_Confidence_1.000_Length_2464	2464	tr|M5XX99|M5XX99_PRUPE	679	83.09	680	82.79	100	114	1	2240	201	1	679	0	Uncharacterized protein	PRUPE_ppa002379mg	Prunus persica (Peach) (Amygdalus persica)	zinc ion binding	GO:0008270	NA	GO:0008270~zinc ion binding	NA	NA
Locus_64038_Transcript_1/1_Confidence_1.000_Length_1117	1117	tr|V4VYX3|V4VYX3_9ROSI	266	83.08	266	71.44	100	45	0	209	1006	1	266	6e-164	Uncharacterized protein	CICLE_v10021713mg	Citrus clementina	cytoskeleton; phagocytosis	GO:0005856; GO:0006909	NA	NA	GO:0006909~phagocytosis	GO:0005856~cytoskeleton
Locus_3214_Transcript_1/1_Confidence_1.000_Length_1337	1337	tr|B9SXH6|B9SXH6_RICCO	319	83.07	319	71.58	100	48	3	1268	330	1	319	3e-154	Mitochondrial dicarboxylate carrier protein, putative	RCOM_0070090	Ricinus communis (Castor bean)	integral component of membrane; mitochondrial membrane; mitochondrial transport	GO:0016021; GO:0031966; GO:0006839	NA	NA	GO:0006839~mitochondrial transport	GO:0016021~integral to membrane;GO:0031966~mitochondrial membrane
Locus_8630_Transcript_1/1_Confidence_1.000_Length_1925	1925	tr|B5LAW2|B5LAW2_CAPAN	431	83.06	431	67.17	100	71	2	1736	447	2	431	0	Putative pyruvate dehydrogenase E1 alpha subunit	NA	Capsicum annuum (Bell pepper)	glycolysis; intracellular membrane-bounded organelle; pyruvate dehydrogenase (acetyl-transferring) activity	GO:0006096; GO:0043231; GO:0004739	NA	GO:0004739~pyruvate dehydrogenase (acetyl-transferring) activity	GO:0006096~glycolysis	GO:0043231~intracellular membrane-bounded organelle
Locus_49584_Transcript_1/1_Confidence_1.000_Length_943	943	tr|B9S5J2|B9S5J2_RICCO	124	83.06	124	39.45	100	20	1	556	188	1	124	6e-68	Putative uncharacterized protein	RCOM_0977290	Ricinus communis (Castor bean)	NA	NA	NA	NA	NA	NA
Locus_14_Transcript_554/1093_Confidence_1.000_Length_3771	3771	tr|K4DAZ4|K4DAZ4_SOLLC	1061	83.03	1061	84.41	100	176	3	225	3407	1	1057	0	Uncharacterized protein	Solyc11g072880.1	Solanum lycopersicum (Tomato) (Lycopersicon esculentum)	ATP binding; cation-transporting ATPase activity; cellular manganese ion homeostasis; integral component of endoplasmic reticulum membrane; manganese ion transport; metal ion binding; plasma membrane; response to cadmium ion; response to manganese ion; vacuolar membrane	GO:0005524; GO:0019829; GO:0030026; GO:0030176; GO:0006828; GO:0046872; GO:0005886; GO:0046686; GO:0010042; GO:0005774	NA	GO:0005524~ATP binding;GO:0019829~cation-transporting ATPase activity;GO:0046872~metal ion binding	GO:0030026~cellular manganese ion homeostasis;GO:0006828~manganese ion transport;GO:0046686~response to cadmium ion;GO:0010042~response to manganese ion	GO:0030176~integral to endoplasmic reticulum membrane;GO:0005886~plasma membrane;GO:0005774~vacuolar membrane
Locus_14_Transcript_570/1093_Confidence_1.000_Length_3771	3771	tr|K4DAZ4|K4DAZ4_SOLLC	1061	83.03	1061	84.41	100	176	3	3547	365	1	1057	0	Uncharacterized protein	Solyc11g072880.1	Solanum lycopersicum (Tomato) (Lycopersicon esculentum)	ATP binding; cation-transporting ATPase activity; cellular manganese ion homeostasis; integral component of endoplasmic reticulum membrane; manganese ion transport; metal ion binding; plasma membrane; response to cadmium ion; response to manganese ion; vacuolar membrane	GO:0005524; GO:0019829; GO:0030026; GO:0030176; GO:0006828; GO:0046872; GO:0005886; GO:0046686; GO:0010042; GO:0005774	NA	GO:0005524~ATP binding;GO:0019829~cation-transporting ATPase activity;GO:0046872~metal ion binding	GO:0030026~cellular manganese ion homeostasis;GO:0006828~manganese ion transport;GO:0046686~response to cadmium ion;GO:0010042~response to manganese ion	GO:0030176~integral to endoplasmic reticulum membrane;GO:0005886~plasma membrane;GO:0005774~vacuolar membrane
Locus_11162_Transcript_1/1_Confidence_1.000_Length_1277	1277	tr|D7TLR3|D7TLR3_VITVI	275	83.03	277	65.07	100	41	3	1071	253	1	275	4e-111	Putative uncharacterized protein	VIT_13s0019g01960	Vitis vinifera (Grape)	zinc ion binding	GO:0008270	NA	GO:0008270~zinc ion binding	NA	NA
Locus_39165_Transcript_1/1_Confidence_1.000_Length_1831	1831	tr|K4CFP5|K4CFP5_SOLLC	217	82.95	217	35.55	100	37	0	1664	1014	1	217	4e-127	Uncharacterized protein	Solyc07g053480.2	Solanum lycopersicum (Tomato) (Lycopersicon esculentum)	GTP binding; protein transport; small GTPase mediated signal transduction	GO:0005525; GO:0015031; GO:0007264	NA	GO:0005525~GTP binding	GO:0015031~protein transport;GO:0007264~small GTPase mediated signal transduction	NA
Locus_39821_Transcript_1/1_Confidence_1.000_Length_463	463	tr|C6TKV0|C6TKV0_SOYBN	117	82.91	117	75.81	100	20	0	410	60	1	117	4e-54	Uncharacterized protein	NA	Glycine max (Soybean) (Glycine hispida)	NA	NA	NA	NA	NA	NA
Locus_26129_Transcript_1/1_Confidence_1.000_Length_1640	1640	tr|M1CBP2|M1CBP2_SOLTU	350	82.86	350	64.02	100	52	3	1294	269	1	350	2e-160	Uncharacterized protein	PGSC0003DMG401024899	Solanum tuberosum (Potato)	magnesium ion transmembrane transporter activity; membrane	GO:0015095; GO:0016020	NA	GO:0015095~magnesium ion transmembrane transporter activity	NA	GO:0016020~membrane
Locus_11502_Transcript_1/1_Confidence_1.000_Length_1621	1621	tr|S8C2F1|S8C2F1_9LAMI	344	82.85	344	63.66	100	57	2	16	1041	1	344	0	Uncharacterized protein	M569_16177	Genlisea aurea	hydrolase activity	GO:0016787	NA	GO:0016787~hydrolase activity	NA	NA
Locus_47220_Transcript_1/1_Confidence_1.000_Length_1074	1074	tr|M5W001|M5W001_PRUPE	221	82.81	221	61.73	100	34	1	5	655	1	221	6e-70	Uncharacterized protein	PRUPE_ppa011157mg	Prunus persica (Peach) (Amygdalus persica)	nucleic acid binding; nucleotide binding	GO:0003676; GO:0000166	NA	GO:0003676~nucleic acid binding;GO:0000166~nucleotide binding	NA	NA
Locus_8151_Transcript_1/1_Confidence_1.000_Length_2368	2368	tr|F6HLD7|F6HLD7_VITVI	502	82.7	503	63.72	100	82	3	1604	108	1	502	0	Putative uncharacterized protein	VIT_08s0007g00140	Vitis vinifera (Grape)	hyperosmotic salinity response	GO:0042538	NA	NA	GO:0042538~hyperosmotic salinity response	NA
Locus_10295_Transcript_1/1_Confidence_1.000_Length_461	461	tr|V4S3F2|V4S3F2_9ROSI	52	82.69	52	33.84	100	9	0	460	305	1	52	2e-08	Uncharacterized protein (Fragment)	CICLE_v100129241mg	Citrus clementina	NA	NA	NA	NA	NA	NA
Locus_56961_Transcript_1/1_Confidence_1.000_Length_1681	1681	tr|K4BC83|K4BC83_SOLLC	438	82.65	438	78.17	100	73	1	1360	56	1	438	0	Uncharacterized protein	Solyc02g089310.1	Solanum lycopersicum (Tomato) (Lycopersicon esculentum)	NA	NA	NA	NA	NA	NA
Locus_12477_Transcript_1/1_Confidence_1.000_Length_1243	1243	tr|M1D3N1|M1D3N1_SOLTU	339	82.6	339	81.82	100	59	0	1166	150	1	339	0	Uncharacterized protein	PGSC0003DMG400031364	Solanum tuberosum (Potato)	adenosine kinase activity; phosphotransferase activity, alcohol group as acceptor; purine ribonucleoside salvage	GO:0004001; GO:0016773; GO:0006166	NA	GO:0004001~adenosine kinase activity;GO:0016773~phosphotransferase activity, alcohol group as acceptor	GO:0006166~purine ribonucleoside salvage	NA
Locus_368_Transcript_1/1_Confidence_1.000_Length_1738	1738	tr|S8E2A1|S8E2A1_9LAMI	247	82.59	247	42.64	100	39	2	1187	456	2	247	1e-138	Uncharacterized protein (Fragment)	M569_08414	Genlisea aurea	pentose-phosphate shunt, non-oxidative branch; ribose-5-phosphate isomerase activity	GO:0009052; GO:0004751	NA	GO:0004751~ribose-5-phosphate isomerase activity	GO:0009052~pentose-phosphate shunt, non-oxidative branch	NA
Locus_4970_Transcript_1/1_Confidence_1.000_Length_4166	4166	tr|A1E4D6|A1E4D6_COFCA	740	82.57	740	53.29	100	128	1	1532	3748	1	740	0	Ethylene receptor isoform 1 (Ethylene receptor isoform 2) (Ethylene receptor isoform 3)	ETR1	Coffea canephora (Robusta coffee)	ATP binding; endoplasmic reticulum membrane; ethylene-activated signaling pathway; phosphorelay response regulator activity; phosphorelay sensor kinase activity	GO:0005524; GO:0005789; GO:0009873; GO:0000156; GO:0000155	NA	GO:0005524~ATP binding;GO:0000156~two-component response regulator activity;GO:0000155~two-component sensor activity	GO:0009873~ethylene mediated signaling pathway	GO:0005789~endoplasmic reticulum membrane
Locus_82000_Transcript_1/1_Confidence_1.000_Length_970	970	tr|K4D9D2|K4D9D2_SOLLC	181	82.51	183	56.6	100	24	2	763	227	1	179	3e-103	Uncharacterized protein	Solyc11g065190.1	Solanum lycopersicum (Tomato) (Lycopersicon esculentum)	acid-amino acid ligase activity; cell proliferation; ubiquitin-dependent protein catabolic process	GO:0016881; GO:0008283; GO:0006511	NA	GO:0016881~acid-amino acid ligase activity	GO:0008283~cell proliferation;GO:0006511~ubiquitin-dependent protein catabolic process	NA
Locus_12483_Transcript_1/1_Confidence_1.000_Length_1219	1219	tr|E0CQ00|E0CQ00_VITVI	223	82.46	228	56.11	100	35	2	946	263	1	223	7e-130	Putative uncharacterized protein	VIT_18s0001g11970	Vitis vinifera (Grape)	NA	NA	NA	NA	NA	NA
Locus_36429_Transcript_1/1_Confidence_1.000_Length_952	952	tr|B9SSH0|B9SSH0_RICCO	57	82.46	57	17.96	100	10	0	206	376	1	57	2e-25	Putative uncharacterized protein	RCOM_1061850	Ricinus communis (Castor bean)	NA	NA	NA	NA	NA	NA
Locus_8875_Transcript_1/1_Confidence_1.000_Length_1662	1662	tr|M1BN71|M1BN71_SOLTU	481	82.44	484	87.36	100	82	2	38	1489	1	481	0	Uncharacterized protein	PGSC0003DMG400019063	Solanum tuberosum (Potato)	cellular response to phosphate starvation; coenzyme binding; glycolipid biosynthetic process; sulfotransferase activity; zinc ion binding	GO:0016036; GO:0050662; GO:0009247; GO:0008146; GO:0008270	NA	GO:0050662~coenzyme binding;GO:0008146~sulfotransferase activity;GO:0008270~zinc ion binding	GO:0016036~cellular response to phosphate starvation;GO:0009247~glycolipid biosynthetic process	NA
Locus_21785_Transcript_1/1_Confidence_1.000_Length_1381	1381	tr|S8DL71|S8DL71_9LAMI	256	82.42	256	55.61	100	45	0	916	149	1	256	5e-147	Uncharacterized protein	M569_14532	Genlisea aurea	hydrolase activity, acting on ester bonds; lipid metabolic process	GO:0016788; GO:0006629	NA	GO:0016788~hydrolase activity, acting on ester bonds	GO:0006629~lipid metabolic process	NA
Locus_48140_Transcript_1/1_Confidence_1.000_Length_1008	1008	tr|D7T9Q7|D7T9Q7_VITVI	250	82.4	250	74.4	100	44	0	12	761	1	250	6e-158	Putative uncharacterized protein	VIT_01s0011g01160	Vitis vinifera (Grape)	hydrolase activity	GO:0016787	NA	GO:0016787~hydrolase activity	NA	NA
Locus_22258_Transcript_1/1_Confidence_1.000_Length_1996	1996	tr|K4B968|K4B968_SOLLC	453	82.34	453	68.09	100	80	0	400	1758	1	453	0	Uncharacterized protein	Solyc02g078440.2	Solanum lycopersicum (Tomato) (Lycopersicon esculentum)	ATP-dependent DNA helicase activity; core TFIIH complex; nucleotide-excision repair	GO:0004003; GO:0000439; GO:0006289	NA	GO:0004003~ATP-dependent DNA helicase activity	GO:0006289~nucleotide-excision repair	GO:0000439~core TFIIH complex
Locus_27911_Transcript_1/1_Confidence_1.000_Length_1321	1321	tr|D7U8L0|D7U8L0_VITVI	307	82.32	311	70.63	100	50	3	207	1136	1	307	1e-139	Putative uncharacterized protein	VIT_08s0032g00440	Vitis vinifera (Grape)	intracellular protein transport; plasma membrane; vesicle-mediated transport	GO:0006886; GO:0005886; GO:0016192	NA	NA	GO:0006886~intracellular protein transport;GO:0016192~vesicle-mediated transport	GO:0005886~plasma membrane
Locus_60135_Transcript_1/1_Confidence_1.000_Length_574	574	tr|G7KGN2|G7KGN2_MEDTR	147	82.31	147	76.83	100	26	0	513	73	1	147	5e-85	Leghemoglobin	MTR_5g041610	Medicago truncatula (Barrel medic) (Medicago tribuloides)	heme binding; iron ion binding; oxygen binding; oxygen transport	GO:0020037; GO:0005506; GO:0019825; GO:0015671	NA	GO:0020037~heme binding;GO:0005506~iron ion binding;GO:0019825~oxygen binding	GO:0015671~oxygen transport	NA
Locus_14654_Transcript_1/1_Confidence_1.000_Length_745	745	tr|A5AH21|A5AH21_VITVI	124	82.26	124	49.93	100	22	0	728	357	1	124	2e-69	Putative uncharacterized protein	VIT_18s0001g10520 VITISV_043499	Vitis vinifera (Grape)	fatty acid beta-oxidation; glyoxylate metabolic process; peroxisome; seed germination; sterol binding	GO:0006635; GO:0046487; GO:0005777; GO:0009845; GO:0032934	NA	GO:0032934~sterol binding	GO:0006635~fatty acid beta-oxidation;GO:0046487~glyoxylate metabolic process;GO:0009845~seed germination	GO:0005777~peroxisome
Locus_13997_Transcript_1/1_Confidence_1.000_Length_2299	2299	tr|F6HQ17|F6HQ17_VITVI	576	82.15	577	75.29	100	102	1	133	1863	1	576	0	Putative uncharacterized protein	VIT_07s0104g01320	Vitis vinifera (Grape)	NA	NA	NA	NA	NA	NA
Locus_49873_Transcript_1/1_Confidence_1.000_Length_875	875	tr|D7TX98|D7TX98_VITVI	196	82.14	196	67.2	100	34	1	785	201	1	196	5e-108	Putative uncharacterized protein	VIT_13s0084g00850	Vitis vinifera (Grape)	chloroplast stroma; cytosol; defense response to bacterium; oxidoreductase activity; plasma membrane; response to salt stress	GO:0009570; GO:0005829; GO:0042742; GO:0016491; GO:0005886; GO:0009651	NA	GO:0016491~oxidoreductase activity	GO:0042742~defense response to bacterium;GO:0009651~response to salt stress	GO:0009570~chloroplast stroma;GO:0005829~cytosol;GO:0005886~plasma membrane
Locus_32154_Transcript_1/1_Confidence_1.000_Length_665	665	tr|M1A5V7|M1A5V7_SOLTU	123	82.11	123	55.49	100	22	0	231	599	1	123	4e-69	Uncharacterized protein	PGSC0003DMG400005984	Solanum tuberosum (Potato)	NA	NA	NA	NA	NA	NA
Locus_200_Transcript_109/345_Confidence_1.000_Length_2985	2985	tr|M1BHB8|M1BHB8_SOLTU	862	82.06	864	86.83	100	148	4	154	2736	1	860	0	Uncharacterized protein	PGSC0003DMG401017546	Solanum tuberosum (Potato)	catalytic activity; trehalose biosynthetic process	GO:0003824; GO:0005992	NA	GO:0003824~catalytic activity	GO:0005992~trehalose biosynthetic process	NA
Locus_200_Transcript_328/345_Confidence_1.000_Length_2985	2985	tr|M1BHB8|M1BHB8_SOLTU	862	82.06	864	86.83	100	148	4	2832	250	1	860	0	Uncharacterized protein	PGSC0003DMG401017546	Solanum tuberosum (Potato)	catalytic activity; trehalose biosynthetic process	GO:0003824; GO:0005992	NA	GO:0003824~catalytic activity	GO:0005992~trehalose biosynthetic process	NA
Locus_31105_Transcript_1/1_Confidence_1.000_Length_4276	4276	tr|I1JRU7|I1JRU7_SOYBN	1277	82.05	1287	90.29	100	219	4	221	4078	1	1276	0	Uncharacterized protein	NA	Glycine max (Soybean) (Glycine hispida)	cytoplasm	GO:0005737	NA	NA	NA	GO:0005737~cytoplasm
Locus_26492_Transcript_1/1_Confidence_1.000_Length_2647	2647	tr|O82676|O82676_CATRO	716	82.03	718	81.38	100	124	2	2448	298	2	715	0	1-deoxyxylulose 5-phosphate synthase	NA	Catharanthus roseus (Madagascar periwinkle) (Vinca rosea)	1-deoxy-D-xylulose-5-phosphate synthase activity; terpenoid biosynthetic process	GO:0008661; GO:0016114	NA	GO:0008661~1-deoxy-D-xylulose-5-phosphate synthase activity	GO:0016114~terpenoid biosynthetic process	NA
Locus_13943_Transcript_1/1_Confidence_1.000_Length_1682	1682	tr|V4SIW0|V4SIW0_9ROSI	445	82.02	445	79.37	100	80	0	1586	252	1	445	0	Uncharacterized protein	CICLE_v10029979mg	Citrus clementina	Rab GDP-dissociation inhibitor activity; protein transport	GO:0005093; GO:0015031	NA	GO:0005093~Rab GDP-dissociation inhibitor activity	GO:0015031~protein transport	NA
Locus_1352_Transcript_1/1_Confidence_1.000_Length_1054	1054	tr|B9IE13|B9IE13_POPTR	261	81.99	261	74.29	100	47	0	859	77	1	261	4e-144	Uncharacterized protein	POPTR_0015s03470g	Populus trichocarpa (Western balsam poplar) (Populus balsamifera subsp. trichocarpa)	NA	NA	NA	NA	NA	NA
Locus_6003_Transcript_1/1_Confidence_1.000_Length_1268	1268	tr|Q9ZSD5|Q9ZSD5_TOBAC	300	81.97	305	72.16	100	50	2	984	70	1	300	2e-163	Syntaxin-related protein Nt-syr1	Nt-Syr1	Nicotiana tabacum (Common tobacco)	intracellular protein transport; membrane; vesicle-mediated transport	GO:0006886; GO:0016020; GO:0016192	NA	NA	GO:0006886~intracellular protein transport;GO:0016192~vesicle-mediated transport	GO:0016020~membrane
Locus_39706_Transcript_1/1_Confidence_1.000_Length_642	642	tr|V4SL52|V4SL52_9ROSI	122	81.97	122	57.01	100	21	1	640	278	1	122	2e-56	Uncharacterized protein (Fragment)	CICLE_v100264481mg	Citrus clementina	nucleic acid binding; nucleotide binding	GO:0003676; GO:0000166	NA	GO:0003676~nucleic acid binding;GO:0000166~nucleotide binding	NA	NA
Locus_10383_Transcript_1/1_Confidence_1.000_Length_1791	1791	tr|M1CSK8|M1CSK8_SOLTU	133	81.95	133	22.28	100	24	0	788	1186	1	133	7e-68	Uncharacterized protein	PGSC0003DMG402028646 PGSC0003DMG401028646	Solanum tuberosum (Potato)	cell cycle; nucleus	GO:0007049; GO:0005634	NA	NA	GO:0007049~cell cycle	GO:0005634~nucleus
Locus_18783_Transcript_1/1_Confidence_1.000_Length_1500	1500	tr|B9SXZ3|B9SXZ3_RICCO	310	81.94	310	62	100	56	0	223	1152	1	310	0	Synaptic glycoprotein SC2, putative (EC 1.3.99.5)	RCOM_1206840	Ricinus communis (Castor bean)	3-oxo-5-alpha-steroid 4-dehydrogenase activity; cytoplasm; integral component of membrane; lipid metabolic process	GO:0003865; GO:0005737; GO:0016021; GO:0006629	NA	GO:0003865~3-oxo-5-alpha-steroid 4-dehydrogenase activity	GO:0006629~lipid metabolic process	GO:0005737~cytoplasm;GO:0016021~integral to membrane
Locus_22320_Transcript_1/1_Confidence_1.000_Length_1394	1394	tr|S8ELE2|S8ELE2_9LAMI	144	81.94	144	30.99	100	26	0	746	315	1	144	2e-66	Uncharacterized protein	M569_01303	Genlisea aurea	NA	NA	NA	NA	NA	NA
Locus_15168_Transcript_1/1_Confidence_1.000_Length_1912	1912	tr|M0ZZM6|M0ZZM6_SOLTU	397	81.8	401	62.92	100	69	1	258	1460	1	397	0	Uncharacterized protein	PGSC0003DMG400004514	Solanum tuberosum (Potato)	beta-1,4-mannosylglycoprotein 4-beta-N-acetylglucosaminyltransferase activity; membrane; protein N-linked glycosylation	GO:0003830; GO:0016020; GO:0006487	NA	GO:0003830~beta-1,4-mannosylglycoprotein 4-beta-N-acetylglucosaminyltransferase activity	GO:0006487~protein N-linked glycosylation	GO:0016020~membrane
Locus_4574_Transcript_1/1_Confidence_1.000_Length_3844	3844	tr|K4BUU6|K4BUU6_SOLLC	1031	81.78	1032	80.54	100	179	6	368	3460	7	1030	0	Uncharacterized protein	Solyc04g078610.2	Solanum lycopersicum (Tomato) (Lycopersicon esculentum)	ATP binding; cellulose microfibril organization; cytoplasm; kinesin complex; microtubule; microtubule motor activity; microtubule-based movement	GO:0005524; GO:0010215; GO:0005737; GO:0005871; GO:0005874; GO:0003777; GO:0007018	NA	GO:0005524~ATP binding;GO:0003777~microtubule motor activity	GO:0010215~cellulose microfibril organization;GO:0007018~microtubule-based movement	GO:0005737~cytoplasm;GO:0005871~kinesin complex;GO:0005874~microtubule
Locus_83571_Transcript_1/1_Confidence_1.000_Length_2757	2757	tr|V4SEI3|V4SEI3_9ROSI	751	81.76	751	81.72	100	122	3	284	2491	1	751	0	Uncharacterized protein	CICLE_v10027875mg	Citrus clementina	nucleic acid binding; zinc ion binding	GO:0003676; GO:0008270	NA	GO:0003676~nucleic acid binding;GO:0008270~zinc ion binding	NA	NA
Locus_11560_Transcript_1/1_Confidence_1.000_Length_1453	1453	tr|Q5DKU8|Q5DKU8_TOBAC	340	81.76	340	70.2	100	62	0	1333	314	1	340	0	Adenosine kinase isoform 2S	NA	Nicotiana tabacum (Common tobacco)	adenosine kinase activity; phosphotransferase activity, alcohol group as acceptor; purine ribonucleoside salvage	GO:0004001; GO:0016773; GO:0006166	NA	GO:0004001~adenosine kinase activity;GO:0016773~phosphotransferase activity, alcohol group as acceptor	GO:0006166~purine ribonucleoside salvage	NA
Locus_18794_Transcript_1/1_Confidence_1.000_Length_1944	1944	tr|D7TZ77|D7TZ77_VITVI	522	81.75	526	81.17	100	92	1	192	1769	1	522	0	Putative uncharacterized protein	VIT_09s0002g07860	Vitis vinifera (Grape)	carbohydrate metabolic process; glycerol kinase activity; glycerol-3-phosphate metabolic process	GO:0005975; GO:0004370; GO:0006072	NA	GO:0004370~glycerol kinase activity	GO:0005975~carbohydrate metabolic process;GO:0006072~glycerol-3-phosphate metabolic process	NA
Locus_29197_Transcript_1/1_Confidence_1.000_Length_2252	2252	tr|K4B2V2|K4B2V2_SOLLC	470	81.74	482	64.21	100	69	6	87	1511	1	470	0	Uncharacterized protein	Solyc01g107350.2	Solanum lycopersicum (Tomato) (Lycopersicon esculentum)	plasma membrane	GO:0005886	NA	NA	NA	GO:0005886~plasma membrane
Locus_11077_Transcript_1/1_Confidence_1.000_Length_2042	2042	tr|S8CJ94|S8CJ94_9LAMI	449	81.74	449	65.96	100	76	5	1659	325	1	447	0	Uncharacterized protein (Fragment)	M569_07974	Genlisea aurea	integral component of membrane; transferase activity, transferring hexosyl groups	GO:0016021; GO:0016758	NA	GO:0016758~transferase activity, transferring hexosyl groups	NA	GO:0016021~integral to membrane
Locus_19550_Transcript_1/1_Confidence_1.000_Length_3735	3735	tr|B9R8K0|B9R8K0_RICCO	219	81.74	219	17.59	100	39	1	3731	3075	1	218	2e-118	Carboxy-lyase, putative	RCOM_1600480	Ricinus communis (Castor bean)	lyase activity	GO:0016829	NA	GO:0016829~lyase activity	NA	NA
Locus_13346_Transcript_1/1_Confidence_1.000_Length_1719	1719	tr|M0ZKI7|M0ZKI7_SOLTU	456	81.72	465	81.15	100	59	5	1671	313	6	456	0	Uncharacterized protein	PGSC0003DMG400001048	Solanum tuberosum (Potato)	tryptophan synthase activity	GO:0004834	NA	GO:0004834~tryptophan synthase activity	NA	NA
Locus_55081_Transcript_1/1_Confidence_1.000_Length_858	858	tr|S8EB43|S8EB43_9LAMI	187	81.68	191	66.78	100	31	1	286	858	1	187	4e-105	Uncharacterized protein (Fragment)	M569_01628	Genlisea aurea	Piccolo NuA4 histone acetyltransferase complex	GO:0032777	NA	NA	NA	GO:0032777~Piccolo NuA4 histone acetyltransferase complex
Locus_2467_Transcript_1/1_Confidence_1.000_Length_1639	1639	tr|M1BZE8|M1BZE8_SOLTU	396	81.66	398	72.85	100	64	5	96	1268	1	396	0	Uncharacterized protein	PGSC0003DMG402021921	Solanum tuberosum (Potato)	magnesium ion binding; nucleotide biosynthetic process; ribonucleoside monophosphate biosynthetic process; ribose phosphate diphosphokinase activity	GO:0000287; GO:0009165; GO:0009156; GO:0004749	NA	GO:0000287~magnesium ion binding;GO:0004749~ribose phosphate diphosphokinase activity	GO:0009165~nucleotide biosynthetic process;GO:0009156~ribonucleoside monophosphate biosynthetic process	NA
Locus_28203_Transcript_1/1_Confidence_1.000_Length_1355	1355	tr|F6I0T3|F6I0T3_VITVI	229	81.66	229	50.7	100	42	0	177	863	1	229	2e-57	Putative uncharacterized protein	VIT_03s0038g03610	Vitis vinifera (Grape)	NA	NA	NA	NA	NA	NA
Locus_20609_Transcript_1/1_Confidence_1.000_Length_1375	1375	tr|M1D2D5|M1D2D5_SOLTU	342	81.58	342	74.62	100	59	1	1292	279	1	342	0	Uncharacterized protein	PGSC0003DMG402031052	Solanum tuberosum (Potato)	adenyl nucleotide binding; carbohydrate binding; carbohydrate metabolic process; isomerase activity	GO:0030554; GO:0030246; GO:0005975; GO:0016853	NA	GO:0030554~adenyl nucleotide binding;GO:0030246~carbohydrate binding;GO:0016853~isomerase activity	GO:0005975~carbohydrate metabolic process	NA
Locus_36889_Transcript_1/1_Confidence_1.000_Length_731	731	tr|A5C6I0|A5C6I0_VITVI	119	81.51	119	48.84	100	22	0	559	203	1	119	2e-66	Putative uncharacterized protein	VIT_05s0094g00450 VITISV_001097	Vitis vinifera (Grape)	NA	NA	NA	NA	NA	NA
Locus_50483_Transcript_1/1_Confidence_1.000_Length_2385	2385	tr|M1D2K2|M1D2K2_SOLTU	659	81.49	659	82.89	100	122	0	2140	164	1	659	0	Uncharacterized protein	PGSC0003DMG400031099	Solanum tuberosum (Potato)	Golgi apparatus; endosome; integral component of membrane; plasmodesma; trans-Golgi network; vacuolar membrane	GO:0005794; GO:0005768; GO:0016021; GO:0009506; GO:0005802; GO:0005774	NA	NA	NA	GO:0005794~Golgi apparatus;GO:0005768~endosome;GO:0016021~integral to membrane;GO:0009506~plasmodesma;GO:0005802~trans-Golgi network;GO:0005774~vacuolar membrane
Locus_84280_Transcript_1/1_Confidence_1.000_Length_368	368	tr|R0GCD0|R0GCD0_9BRAS	70	81.43	70	57.07	100	13	0	225	16	1	70	5e-35	Uncharacterized protein	CARUB_v10027488mg	Capsella rubella	ATP hydrolysis coupled proton transport; hydrogen ion transmembrane transporter activity; proton-transporting V-type ATPase, V0 domain	GO:0015991; GO:0015078; GO:0033179	NA	GO:0015078~hydrogen ion transmembrane transporter activity	GO:0015991~ATP hydrolysis coupled proton transport	GO:0033179~proton-transporting V-type ATPase, V0 domain
Locus_14414_Transcript_1/1_Confidence_1.000_Length_1012	1012	tr|A5C6M5|A5C6M5_VITVI	145	81.38	145	42.98	100	27	0	901	467	1	145	6e-71	Putative uncharacterized protein	VITISV_032482	Vitis vinifera (Grape)	mediator complex	GO:0016592	NA	NA	NA	GO:0016592~mediator complex
Locus_10612_Transcript_1/1_Confidence_1.000_Length_1599	1599	tr|M1CWX7|M1CWX7_SOLTU	427	81.29	433	81.24	100	74	4	1583	288	1	427	0	Uncharacterized protein	PGSC0003DMG400029755	Solanum tuberosum (Potato)	cytosol; plasma membrane; plastid; response to fungus	GO:0005829; GO:0005886; GO:0009536; GO:0009620	NA	NA	GO:0009620~response to fungus	GO:0005829~cytosol;GO:0005886~plasma membrane;GO:0009536~plastid
Locus_7064_Transcript_1/1_Confidence_1.000_Length_823	823	tr|G7IDQ0|G7IDQ0_MEDTR	64	81.25	64	23.33	100	12	0	635	444	1	64	6e-22	Cytochrome c oxidase subunit 5C	MTR_1g087020	Medicago truncatula (Barrel medic) (Medicago tribuloides)	mitochondrial respiratory chain	GO:0005746	NA	NA	NA	GO:0005746~mitochondrial respiratory chain
Locus_691_Transcript_1/1_Confidence_1.000_Length_2426	2426	tr|M1C1K7|M1C1K7_SOLTU	325	81.23	325	40.19	100	61	0	2308	1334	1	325	0	Uncharacterized protein	PGSC0003DMG400022418	Solanum tuberosum (Potato)	cytosol; oxidoreductase activity; zinc ion binding	GO:0005829; GO:0016491; GO:0008270	NA	GO:0016491~oxidoreductase activity;GO:0008270~zinc ion binding	NA	GO:0005829~cytosol
Locus_1405_Transcript_1/1_Confidence_1.000_Length_2476	2476	tr|R9S2F4|R9S2F4_SCUBA	661	81.2	665	80.57	100	118	3	2167	182	1	661	0	Zeaxanthin epoxidase, chloroplastic (EC 1.14.13.90)	ZEP	Scutellaria baicalensis (Baical skullcap)	abscisic acid biosynthetic process; antheraxanthin epoxidase activity; chloroplast; membrane; zeaxanthin epoxidase [overall] activity; zeaxanthin epoxidase activity	GO:0009688; GO:0052663; GO:0009507; GO:0016020; GO:0009540; GO:0052662	Plant hormone biosynthesis; abscisate biosynthesis.	GO:0052663~antheraxanthin epoxidase activity;GO:0009540~zeaxanthin epoxidase [overall] activity;GO:0052662~zeaxanthin epoxidase activity	GO:0009688~abscisic acid biosynthetic process	GO:0009507~chloroplast;GO:0016020~membrane
Locus_39069_Transcript_1/1_Confidence_1.000_Length_961	961	tr|M5W892|M5W892_PRUPE	154	81.17	154	48.07	100	29	0	717	256	1	154	6e-88	Uncharacterized protein	PRUPE_ppa012801mg	Prunus persica (Peach) (Amygdalus persica)	metal ion binding; metal ion transport	GO:0046872; GO:0030001	NA	GO:0046872~metal ion binding	GO:0030001~metal ion transport	NA
Locus_6085_Transcript_1/1_Confidence_1.000_Length_2238	2238	tr|M1C3R6|M1C3R6_SOLTU	536	81.16	536	71.85	100	98	1	2130	532	1	536	0	Uncharacterized protein	PGSC0003DMG400022947	Solanum tuberosum (Potato)	transferase activity, transferring phosphorus-containing groups	GO:0016772	NA	GO:0016772~transferase activity, transferring phosphorus-containing groups	NA	NA
Locus_58737_Transcript_1/1_Confidence_1.000_Length_560	560	tr|C6T5N2|C6T5N2_SOYBN	69	81.16	69	36.96	100	13	0	168	374	1	69	3e-27	Uncharacterized protein	NA	Glycine max (Soybean) (Glycine hispida)	NA	NA	NA	NA	NA	NA
Locus_35747_Transcript_1/1_Confidence_1.000_Length_955	955	tr|A5BA94|A5BA94_VITVI	240	81.15	244	76.65	100	42	1	941	210	1	240	2e-118	Putative uncharacterized protein	VIT_14s0108g01020 VITISV_012111	Vitis vinifera (Grape)	cell wall; extracellular region; membrane; plant-type cell wall organization	GO:0005618; GO:0005576; GO:0016020; GO:0009664	NA	NA	GO:0009664~plant-type cell wall organization	GO:0005618~cell wall;GO:0005576~extracellular region;GO:0016020~membrane
Locus_84003_Transcript_1/1_Confidence_1.000_Length_816	816	tr|V4TGR9|V4TGR9_9ROSI	270	81.11	270	99.26	100	49	2	3	812	3	270	2e-139	Uncharacterized protein	CICLE_v10032405mg	Citrus clementina	integral component of membrane	GO:0016021	NA	NA	NA	GO:0016021~integral to membrane
Locus_4219_Transcript_1/1_Confidence_1.000_Length_2780	2780	tr|M1A4E9|M1A4E9_SOLTU	892	81.05	897	96.8	100	159	3	67	2739	1	892	0	Uncharacterized protein	PGSC0003DMG400005691	Solanum tuberosum (Potato)	embryo sac development; nucleolus; rRNA processing	GO:0009553; GO:0005730; GO:0006364	NA	NA	GO:0009553~embryo sac development;GO:0006364~rRNA processing	GO:0005730~nucleolus
Locus_43304_Transcript_1/1_Confidence_1.000_Length_1992	1992	tr|K4D5K6|K4D5K6_SOLLC	532	81.05	533	80.27	100	95	3	140	1723	1	532	0	Uncharacterized protein	Solyc11g010450.1	Solanum lycopersicum (Tomato) (Lycopersicon esculentum)	6-phosphofructokinase activity; 6-phosphofructokinase complex; ATP binding; fructose 6-phosphate metabolic process; glycolysis	GO:0003872; GO:0005945; GO:0005524; GO:0006002; GO:0006096	NA	GO:0003872~6-phosphofructokinase activity;GO:0005524~ATP binding	GO:0006002~fructose 6-phosphate metabolic process;GO:0006096~glycolysis	GO:0005945~6-phosphofructokinase complex
Locus_19591_Transcript_1/1_Confidence_1.000_Length_1284	1284	tr|K0A1Y2|K0A1Y2_SALMI	236	81.01	237	55.37	100	38	2	1135	434	1	233	3e-94	Universal stress protein	USP	Salvia miltiorrhiza (Chinese sage)	response to stress	GO:0006950	NA	NA	GO:0006950~response to stress	NA
Locus_32507_Transcript_1/1_Confidence_1.000_Length_1175	1175	tr|K0A1Y2|K0A1Y2_SALMI	236	81.01	237	60.51	100	44	1	1009	299	1	236	1e-122	Universal stress protein	USP	Salvia miltiorrhiza (Chinese sage)	response to stress	GO:0006950	NA	NA	GO:0006950~response to stress	NA
Locus_40546_Transcript_1/1_Confidence_1.000_Length_1953	1953	tr|Q40473|Q40473_TOBAC	540	80.96	541	83.1	100	101	2	1859	240	1	540	0	PS60 protein	PS60	Nicotiana tabacum (Common tobacco)	copper ion binding; oxidoreductase activity	GO:0005507; GO:0016491	NA	GO:0005507~copper ion binding;GO:0016491~oxidoreductase activity	NA	NA
Locus_46843_Transcript_1/1_Confidence_1.000_Length_3552	3552	tr|K4BMN0|K4BMN0_SOLLC	704	80.88	706	59.63	100	128	3	3162	1057	1	703	0	Uncharacterized protein	Solyc03g120810.2	Solanum lycopersicum (Tomato) (Lycopersicon esculentum)	ATP binding; kinesin complex; microtubule; microtubule motor activity; microtubule-based movement; nucleus; plasma membrane	GO:0005524; GO:0005871; GO:0005874; GO:0003777; GO:0007018; GO:0005634; GO:0005886	NA	GO:0005524~ATP binding;GO:0003777~microtubule motor activity	GO:0007018~microtubule-based movement	GO:0005871~kinesin complex;GO:0005874~microtubule;GO:0005634~nucleus;GO:0005886~plasma membrane
Locus_18801_Transcript_1/1_Confidence_1.000_Length_1204	1204	tr|D7T0V6|D7T0V6_VITVI	297	80.87	298	74.25	100	56	1	1101	208	1	297	8e-173	Putative uncharacterized protein	VIT_19s0085g00500	Vitis vinifera (Grape)	oxidoreductase activity	GO:0016491	NA	GO:0016491~oxidoreductase activity	NA	NA
Locus_6412_Transcript_1/1_Confidence_1.000_Length_2100	2100	tr|A9UKE1|A9UKE1_OLEEU	443	80.81	443	63.29	100	85	0	278	1606	1	443	0	Plastidial delta-12 oleate desaturase	FAD6	Olea europaea (Common olive)	lipid metabolic process	GO:0006629	NA	NA	GO:0006629~lipid metabolic process	NA
Locus_54162_Transcript_1/1_Confidence_1.000_Length_1458	1458	tr|D7TV55|D7TV55_VITVI	375	80.8	375	77.16	100	69	1	79	1203	1	372	0	Putative uncharacterized protein	VIT_02s0025g00270	Vitis vinifera (Grape)	ATP binding; MAP kinase activity	GO:0005524; GO:0004707	NA	GO:0005524~ATP binding;GO:0004707~MAP kinase activity	NA	NA
Locus_16432_Transcript_1/1_Confidence_1.000_Length_2637	2637	tr|S8DA29|S8DA29_9LAMI	702	80.76	712	81	100	113	8	239	2335	2	702	0	Uncharacterized protein (Fragment)	M569_00417	Genlisea aurea	NA	NA	NA	NA	NA	NA
Locus_44067_Transcript_1/1_Confidence_1.000_Length_2578	2578	tr|S8CSE3|S8CSE3_9LAMI	772	80.75	774	90.07	100	145	3	58	2373	1	772	0	Uncharacterized protein	M569_04577	Genlisea aurea	ATP binding; DNA binding; DNA helicase activity; DNA replication initiation; MCM complex; nucleus	GO:0005524; GO:0003677; GO:0003678; GO:0006270; GO:0042555; GO:0005634	NA	GO:0005524~ATP binding;GO:0003677~DNA binding;GO:0003678~DNA helicase activity	GO:0006270~DNA-dependent DNA replication initiation	GO:0042555~MCM complex;GO:0005634~nucleus
Locus_1323_Transcript_1/1_Confidence_1.000_Length_1449	1449	tr|K4BMJ4|K4BMJ4_SOLLC	394	80.71	394	81.57	100	75	1	1220	39	1	393	0	Uncharacterized protein	Solyc03g120450.2	Solanum lycopersicum (Tomato) (Lycopersicon esculentum)	auxin biosynthetic process; cytosol; methionine-oxo-acid transaminase activity; negative regulation of ethylene biosynthetic process; negative regulation of indoleacetic acid biosynthetic process via tryptophan; pyridoxal phosphate binding; shade avoidance	GO:0009851; GO:0005829; GO:0010326; GO:0010366; GO:1901997; GO:0030170; GO:0009641	NA	GO:0010326~methionine-oxo-acid transaminase activity;GO:0030170~pyridoxal phosphate binding	GO:0009851~auxin biosynthetic process;GO:0010366~negative regulation of ethylene biosynthetic process;GO:0009641~shade avoidance	GO:0005829~cytosol
Locus_9186_Transcript_1/1_Confidence_1.000_Length_1892	1892	tr|M1CNM2|M1CNM2_SOLTU	554	80.69	554	87.84	100	105	1	59	1714	1	554	0	Uncharacterized protein	PGSC0003DMG400027764	Solanum tuberosum (Potato)	NA	NA	NA	NA	NA	NA
Locus_22065_Transcript_1/1_Confidence_1.000_Length_2101	2101	tr|S6B8M2|S6B8M2_TOBAC	264	80.68	264	37.7	100	51	0	357	1148	1	264	1e-144	ALS3-like protein	NtALS3	Nicotiana tabacum (Common tobacco)	NA	NA	NA	NA	NA	NA
Locus_904_Transcript_1/1_Confidence_1.000_Length_1637	1637	tr|Q1EMP1|Q1EMP1_PLAMJ	262	80.67	269	49.3	100	40	3	315	1109	1	261	3e-101	Photosystem II, 22 kDa Protein	psbs1	Plantago major (Common plantain)	NA	NA	NA	NA	NA	NA
Locus_71641_Transcript_1/1_Confidence_1.000_Length_2866	2866	tr|S8E344|S8E344_9LAMI	791	80.66	791	82.8	100	150	2	2583	217	2	791	0	Uncharacterized protein (Fragment)	M569_04633	Genlisea aurea	exocyst; vesicle docking involved in exocytosis	GO:0000145; GO:0006904	NA	NA	GO:0006904~vesicle docking involved in exocytosis	GO:0000145~exocyst
Locus_14_Transcript_27/1093_Confidence_1.000_Length_2150	2150	tr|S8CZD8|S8CZD8_9LAMI	696	80.66	698	97.4	100	132	2	2138	45	2	696	0	Uncharacterized protein (Fragment)	M569_04312	Genlisea aurea	catalytic activity	GO:0003824	NA	GO:0003824~catalytic activity	NA	NA
Locus_14_Transcript_40/1093_Confidence_1.000_Length_2150	2150	tr|S8CZD8|S8CZD8_9LAMI	696	80.66	698	97.4	100	132	2	13	2106	2	696	0	Uncharacterized protein (Fragment)	M569_04312	Genlisea aurea	catalytic activity	GO:0003824	NA	GO:0003824~catalytic activity	NA	NA
Locus_6050_Transcript_1/1_Confidence_1.000_Length_1188	1188	tr|B7X938|B7X938_HEVBR	340	80.64	346	87.37	100	61	2	1155	118	1	340	0	2-methyl-6-phytylbenzoquinone methyltranferase	mpbqmt	Hevea brasiliensis (Para rubber tree) (Siphonia brasiliensis)	methyltransferase activity	GO:0008168	NA	GO:0008168~methyltransferase activity	NA	NA
Locus_19531_Transcript_1/1_Confidence_1.000_Length_1775	1775	tr|M0T316|M0T316_MUSAM	347	80.63	351	59.32	100	61	3	1288	245	1	347	0	Uncharacterized protein	NA	Musa acuminata subsp. malaccensis (Wild banana) (Musa malaccensis)	cytosol	GO:0005829	NA	NA	NA	GO:0005829~cytosol
Locus_204_Transcript_1/1_Confidence_1.000_Length_1343	1343	tr|M1CIS6|M1CIS6_SOLTU	418	80.62	418	93.37	100	81	0	1254	1	1	418	0	Uncharacterized protein	PGSC0003DMG400026549	Solanum tuberosum (Potato)	cellular response to ethylene stimulus; cellular response to iron ion; cellular response to nitric oxide; integral component of membrane; vacuolar membrane	GO:0071369; GO:0071281; GO:0071732; GO:0016021; GO:0005774	NA	NA	GO:0071369~cellular response to ethylene stimulus;GO:0071281~cellular response to iron ion;GO:0071732~cellular response to nitric oxide	GO:0016021~integral to membrane;GO:0005774~vacuolar membrane
Locus_35823_Transcript_1/1_Confidence_1.000_Length_1596	1596	tr|F6HH77|F6HH77_VITVI	428	80.61	428	80.45	100	76	2	1452	190	1	428	0	Putative uncharacterized protein	VIT_11s0016g05050	Vitis vinifera (Grape)	NA	NA	NA	NA	NA	NA
Locus_15149_Transcript_1/1_Confidence_1.000_Length_578	578	tr|M1B3P8|M1B3P8_SOLTU	97	80.61	98	50.87	100	17	1	438	145	1	96	4e-47	Uncharacterized protein	PGSC0003DMG400014051	Solanum tuberosum (Potato)	NA	NA	NA	NA	NA	NA
Locus_41283_Transcript_1/1_Confidence_1.000_Length_667	667	tr|A5CB04|A5CB04_VITVI	103	80.58	103	46.33	100	20	0	525	217	1	103	7e-54	Putative uncharacterized protein	VIT_11s0052g00590 VITISV_030526	Vitis vinifera (Grape)	NA	NA	NA	NA	NA	NA
Locus_34460_Transcript_1/1_Confidence_1.000_Length_1230	1230	tr|M1BPW2|M1BPW2_SOLTU	246	80.57	247	60.24	100	43	4	1102	368	3	246	1e-130	Uncharacterized protein	PGSC0003DMG400019486	Solanum tuberosum (Potato)	membrane	GO:0016020	NA	NA	NA	GO:0016020~membrane
Locus_24586_Transcript_1/1_Confidence_1.000_Length_1635	1635	tr|V4VWJ4|V4VWJ4_9ROSI	368	80.49	369	67.71	100	64	3	1144	56	1	367	0	Uncharacterized protein	CICLE_v10020715mg	Citrus clementina	transferase activity, transferring glycosyl groups	GO:0016757	NA	GO:0016757~transferase activity, transferring glycosyl groups	NA	NA
Locus_10480_Transcript_1/1_Confidence_1.000_Length_2319	2319	tr|M1A466|M1A466_SOLTU	609	80.46	609	78.78	100	119	0	2098	272	1	609	0	Uncharacterized protein	PGSC0003DMG400005655	Solanum tuberosum (Potato)	cytosol	GO:0005829	NA	NA	NA	GO:0005829~cytosol
Locus_52018_Transcript_1/1_Confidence_1.000_Length_2690	2690	tr|D7SKZ0|D7SKZ0_VITVI	844	80.45	844	94.13	100	155	6	2673	169	1	843	0	Putative uncharacterized protein	VIT_06s0004g02800	Vitis vinifera (Grape)	determination of bilateral symmetry; lipid binding; meristem initiation; nucleus; polarity specification of adaxial/abaxial axis; radial pattern formation; sequence-specific DNA binding; sequence-specific DNA binding transcription factor activity; xylem and phloem pattern formation	GO:0009855; GO:0008289; GO:0010014; GO:0005634; GO:0009944; GO:0009956; GO:0043565; GO:0003700; GO:0010051	NA	GO:0008289~lipid binding;GO:0043565~sequence-specific DNA binding;GO:0003700~sequence-specific DNA binding transcription factor activity	GO:0009855~determination of bilateral symmetry;GO:0010014~meristem initiation;GO:0009944~polarity specification of adaxial/abaxial axis;GO:0009956~radial pattern formation;GO:0010051~xylem and phloem pattern formation	GO:0005634~nucleus
Locus_14_Transcript_324/1093_Confidence_1.000_Length_2435	2435	tr|D4N1M4|D4N1M4_PERFR	709	80.45	711	87.6	100	129	3	2355	247	1	709	0	NADPH--cytochrome P450 reductase (EC 1.6.2.4)	NA	Perilla frutescens (Beefsteak mint) (Perilla ocymoides)	FMN binding; NADPH-hemoprotein reductase activity; endoplasmic reticulum membrane; iron ion binding	GO:0010181; GO:0003958; GO:0005789; GO:0005506	NA	GO:0010181~FMN binding;GO:0003958~NADPH-hemoprotein reductase activity;GO:0005506~iron ion binding	NA	GO:0005789~endoplasmic reticulum membrane
Locus_14_Transcript_326/1093_Confidence_1.000_Length_2435	2435	tr|D4N1M4|D4N1M4_PERFR	709	80.45	711	87.6	100	129	3	81	2189	1	709	0	NADPH--cytochrome P450 reductase (EC 1.6.2.4)	NA	Perilla frutescens (Beefsteak mint) (Perilla ocymoides)	FMN binding; NADPH-hemoprotein reductase activity; endoplasmic reticulum membrane; iron ion binding	GO:0010181; GO:0003958; GO:0005789; GO:0005506	NA	GO:0010181~FMN binding;GO:0003958~NADPH-hemoprotein reductase activity;GO:0005506~iron ion binding	NA	GO:0005789~endoplasmic reticulum membrane
Locus_12385_Transcript_1/1_Confidence_1.000_Length_1692	1692	tr|K4B381|K4B381_SOLLC	403	80.4	403	71.45	100	74	3	247	1440	1	403	0	N-acetyl-gamma-glutamyl-phosphate reductase (EC 1.2.1.38)	Solyc01g108660.2	Solanum lycopersicum (Tomato) (Lycopersicon esculentum)	N-acetyl-gamma-glutamyl-phosphate reductase activity; NAD binding; arginine biosynthetic process; chloroplast stroma; copper ion binding; membrane; nucleolus; response to cadmium ion	GO:0003942; GO:0051287; GO:0006526; GO:0009570; GO:0005507; GO:0016020; GO:0005730; GO:0046686	NA	GO:0003942~N-acetyl-gamma-glutamyl-phosphate reductase activity;GO:0051287~NAD binding;GO:0005507~copper ion binding	GO:0006526~arginine biosynthetic process;GO:0046686~response to cadmium ion	GO:0009570~chloroplast stroma;GO:0016020~membrane;GO:0005730~nucleolus
Locus_67508_Transcript_1/1_Confidence_1.000_Length_637	637	tr|S8CHM8|S8CHM8_9LAMI	107	80.37	107	50.39	100	21	0	515	195	1	107	5e-60	Uncharacterized protein	M569_10692	Genlisea aurea	NA	NA	NA	NA	NA	NA
Locus_425_Transcript_1/1_Confidence_1.000_Length_1660	1660	tr|M1CYP6|M1CYP6_SOLTU	445	80.31	447	80.78	100	82	4	2	1333	2	445	0	Uncharacterized protein	PGSC0003DMG400030212	Solanum tuberosum (Potato)	cytosol; heme binding; metal ion binding; nitrate reductase activity; nitric oxide biosynthetic process; plasma membrane; response to light stimulus; response to symbiotic fungus; vacuole	GO:0005829; GO:0020037; GO:0046872; GO:0008940; GO:0006809; GO:0005886; GO:0009416; GO:0009610; GO:0005773	NA	GO:0020037~heme binding;GO:0046872~metal ion binding;GO:0008940~nitrate reductase activity	GO:0006809~nitric oxide biosynthetic process;GO:0009416~response to light stimulus;GO:0009610~response to symbiotic fungus	GO:0005829~cytosol;GO:0005886~plasma membrane;GO:0005773~vacuole
Locus_9842_Transcript_1/1_Confidence_1.000_Length_1662	1662	tr|M0ZZM6|M0ZZM6_SOLTU	397	80.3	401	72.38	100	75	1	1563	361	1	397	0	Uncharacterized protein	PGSC0003DMG400004514	Solanum tuberosum (Potato)	beta-1,4-mannosylglycoprotein 4-beta-N-acetylglucosaminyltransferase activity; membrane; protein N-linked glycosylation	GO:0003830; GO:0016020; GO:0006487	NA	GO:0003830~beta-1,4-mannosylglycoprotein 4-beta-N-acetylglucosaminyltransferase activity	GO:0006487~protein N-linked glycosylation	GO:0016020~membrane
Locus_55573_Transcript_1/1_Confidence_1.000_Length_906	906	tr|A5C1G1|A5C1G1_VITVI	213	80.28	213	70.53	100	42	0	137	775	1	213	2e-110	Calcineurin B-like protein 04	CBL04 VIT_16s0098g01870 VITISV_002738	Vitis vinifera (Grape)	calcium ion binding; cellular potassium ion homeostasis; detection of calcium ion; hypotonic salinity response	GO:0005509; GO:0030007; GO:0005513; GO:0042539	NA	GO:0005509~calcium ion binding	GO:0030007~cellular potassium ion homeostasis;GO:0005513~detection of calcium ion;GO:0042539~hypotonic salinity response	NA
Locus_11787_Transcript_1/1_Confidence_1.000_Length_757	757	tr|M5W0J0|M5W0J0_PRUPE	166	80.12	166	65.79	100	33	0	21	518	1	166	6e-94	Uncharacterized protein	PRUPE_ppa012517mg	Prunus persica (Peach) (Amygdalus persica)	regulation of RNA metabolic process; ribonuclease inhibitor activity	GO:0051252; GO:0008428	NA	GO:0008428~ribonuclease inhibitor activity	GO:0051252~regulation of RNA metabolic process	NA
Locus_30766_Transcript_1/1_Confidence_1.000_Length_1651	1651	tr|M0ZSK9|M0ZSK9_SOLTU	354	80.11	357	64.87	100	68	1	1321	251	1	354	0	Uncharacterized protein	PGSC0003DMG400002773	Solanum tuberosum (Potato)	cell division; cell fate specification; nucleolus; rRNA (adenine-N6,N6-)-dimethyltransferase activity	GO:0051301; GO:0001708; GO:0005730; GO:0000179	NA	GO:0000179~rRNA (adenine-N6,N6-)-dimethyltransferase activity	GO:0051301~cell division;GO:0001708~cell fate specification	GO:0005730~nucleolus
Locus_14_Transcript_591/1093_Confidence_1.000_Length_4602	4602	tr|M1AN98|M1AN98_SOLTU	1410	80.01	1411	91.98	100	263	5	4424	237	4	1410	0	Uncharacterized protein	PGSC0003DMG400010235	Solanum tuberosum (Potato)	'de novo' IMP biosynthetic process; phosphoribosylformylglycinamidine synthase activity	GO:0006189; GO:0004642	NA	GO:0004642~phosphoribosylformylglycinamidine synthase activity	GO:0006189~'de novo' IMP biosynthetic process	NA
Locus_14_Transcript_1042/1093_Confidence_1.000_Length_4602	4602	tr|M1AN98|M1AN98_SOLTU	1410	80.01	1411	91.98	100	263	5	179	4366	4	1410	0	Uncharacterized protein	PGSC0003DMG400010235	Solanum tuberosum (Potato)	'de novo' IMP biosynthetic process; phosphoribosylformylglycinamidine synthase activity	GO:0006189; GO:0004642	NA	GO:0004642~phosphoribosylformylglycinamidine synthase activity	GO:0006189~'de novo' IMP biosynthetic process	NA
Locus_47206_Transcript_1/1_Confidence_1.000_Length_867	867	tr|K4BM21|K4BM21_SOLLC	165	80	165	57.09	100	33	0	727	233	1	165	6e-85	Uncharacterized protein	Solyc03g118720.2	Solanum lycopersicum (Tomato) (Lycopersicon esculentum)	NA	NA	NA	NA	NA	NA
Locus_12599_Transcript_1/1_Confidence_1.000_Length_2223	2223	tr|B9T670|B9T670_RICCO	612	79.97	619	83.54	100	106	5	2117	294	1	612	0	Indole-3-acetic acid-amido synthetase GH3.6, putative	RCOM_0032550	Ricinus communis (Castor bean)	NA	NA	NA	NA	NA	NA
Locus_2084_Transcript_1/1_Confidence_1.000_Length_3142	3142	tr|K4BMV8|K4BMV8_SOLLC	815	79.93	817	78.01	100	161	3	2869	422	1	815	0	Protein ROOT HAIR DEFECTIVE 3 homolog (EC 3.6.5.-) (Protein SEY1 homolog)	Solyc03g121590.2	Solanum lycopersicum (Tomato) (Lycopersicon esculentum)	GTP binding; GTPase activity; endoplasmic reticulum membrane; integral component of membrane	GO:0005525; GO:0003924; GO:0005789; GO:0016021	NA	GO:0005525~GTP binding;GO:0003924~GTPase activity	NA	GO:0005789~endoplasmic reticulum membrane;GO:0016021~integral to membrane
Locus_40225_Transcript_1/1_Confidence_1.000_Length_951	951	sp|A7R385|CSPLC_VITVI	202	79.9	204	64.35	100	39	2	126	737	1	202	9e-87	CASP-like protein GSVIVT00013502001	GSVIVT00013502001	Vitis vinifera (Grape)	integral component of membrane; plasma membrane	GO:0016021; GO:0005886	NA	NA	NA	GO:0016021~integral to membrane;GO:0005886~plasma membrane
Locus_1905_Transcript_1/1_Confidence_1.000_Length_4043	4043	tr|F6I4V8|F6I4V8_VITVI	1071	79.89	1074	79.69	100	209	4	299	3508	1	1071	0	Putative uncharacterized protein	VIT_14s0060g00580	Vitis vinifera (Grape)	NA	NA	NA	NA	NA	NA
Locus_21341_Transcript_1/1_Confidence_1.000_Length_3046	3046	tr|B9HVB0|B9HVB0_POPTR	780	79.85	789	77.71	100	147	3	365	2722	1	780	0	Potassium transporter	POPTR_0010s10440g	Populus trichocarpa (Western balsam poplar) (Populus balsamifera subsp. trichocarpa)	integral component of membrane; potassium ion transmembrane transporter activity	GO:0016021; GO:0015079	NA	GO:0015079~potassium ion transmembrane transporter activity	NA	GO:0016021~integral to membrane
Locus_12114_Transcript_1/1_Confidence_1.000_Length_1382	1382	tr|C0LJH8|C0LJH8_9ERIC	233	79.83	233	50.58	100	45	1	227	919	1	233	6e-92	Seed ripening regulated protein	NA	Camellia oleifera	eukaryotic translation elongation factor 1 complex; translation elongation factor activity	GO:0005853; GO:0003746	NA	GO:0003746~translation elongation factor activity	NA	GO:0005853~eukaryotic translation elongation factor 1 complex
Locus_24102_Transcript_1/1_Confidence_1.000_Length_1989	1989	tr|M1A9Z2|M1A9Z2_SOLTU	435	79.82	436	65.76	100	81	2	1576	287	1	435	0	Uncharacterized protein	PGSC0003DMG400007017	Solanum tuberosum (Potato)	carbohydrate metabolic process; cellular metabolic process; coenzyme binding; racemase and epimerase activity, acting on carbohydrates and derivatives	GO:0005975; GO:0044237; GO:0050662; GO:0016857	NA	GO:0050662~coenzyme binding;GO:0016857~racemase and epimerase activity, acting on carbohydrates and derivatives	GO:0005975~carbohydrate metabolic process;GO:0044237~cellular metabolic process	NA
Locus_12076_Transcript_1/1_Confidence_1.000_Length_2680	2680	tr|K4DAA9|K4DAA9_SOLLC	730	79.81	733	82.05	100	137	5	242	2416	1	730	0	Uncharacterized protein	Solyc11g069530.1	Solanum lycopersicum (Tomato) (Lycopersicon esculentum)	lipid binding	GO:0008289	NA	GO:0008289~lipid binding	NA	NA
Locus_18488_Transcript_1/1_Confidence_1.000_Length_1722	1722	tr|B9N1Y2|B9N1Y2_POPTR	495	79.8	495	86.24	100	98	1	1710	226	1	493	0	3-biphosphoglycerate-independent phosphoglycerate mutase family protein	POPTR_0017s14230g	Populus trichocarpa (Western balsam poplar) (Populus balsamifera subsp. trichocarpa)	catalytic activity; metal ion binding	GO:0003824; GO:0046872	NA	GO:0003824~catalytic activity;GO:0046872~metal ion binding	NA	NA
Locus_11210_Transcript_1/1_Confidence_1.000_Length_1703	1703	tr|D7U032|D7U032_VITVI	479	79.79	480	84.56	100	93	1	1702	263	4	479	0	Ubiquitin carboxyl-terminal hydrolase (EC 3.4.19.12)	VIT_09s0002g02500	Vitis vinifera (Grape)	plasmodesma; ubiquitin-dependent protein catabolic process; ubiquitin-specific protease activity	GO:0009506; GO:0006511; GO:0004843	NA	GO:0004843~ubiquitin-specific protease activity	GO:0006511~ubiquitin-dependent protein catabolic process	GO:0009506~plasmodesma
Locus_14_Transcript_518/1093_Confidence_1.000_Length_1761	1761	tr|S8C2G0|S8C2G0_9LAMI	351	79.77	351	59.8	100	71	0	171	1223	1	351	0	Uncharacterized protein (Fragment)	M569_13971	Genlisea aurea	acetylglucosaminyltransferase activity; membrane	GO:0008375; GO:0016020	NA	GO:0008375~acetylglucosaminyltransferase activity	NA	GO:0016020~membrane
Locus_14_Transcript_973/1093_Confidence_1.000_Length_1761	1761	tr|S8C2G0|S8C2G0_9LAMI	351	79.77	351	59.8	100	71	0	1591	539	1	351	0	Uncharacterized protein (Fragment)	M569_13971	Genlisea aurea	acetylglucosaminyltransferase activity; membrane	GO:0008375; GO:0016020	NA	GO:0008375~acetylglucosaminyltransferase activity	NA	GO:0016020~membrane
Locus_9448_Transcript_1/1_Confidence_1.000_Length_3524	3524	sp|Q4JF75|RBR_SCUBA	1006	79.76	1008	85.81	100	196	5	206	3211	1	1006	0	Retinoblastoma-related protein	RB	Scutellaria baicalensis (Baical skullcap)	cell cycle; nucleus; regulation of cell cycle; regulation of transcription from RNA polymerase II promoter; transcription, DNA-templated	GO:0007049; GO:0005634; GO:0051726; GO:0006357; GO:0006351	NA	NA	GO:0007049~cell cycle;GO:0051726~regulation of cell cycle;GO:0006357~regulation of transcription from RNA polymerase II promoter;GO:0006351~transcription, DNA-dependent	GO:0005634~nucleus
Locus_9739_Transcript_1/1_Confidence_1.000_Length_7177	7177	tr|K4C8C1|K4C8C1_SOLLC	2088	79.75	2089	87.32	100	416	5	7133	882	1	2087	0	Uncharacterized protein	Solyc06g069480.2	Solanum lycopersicum (Tomato) (Lycopersicon esculentum)	ATP binding; ATP-dependent helicase activity; nucleic acid binding	GO:0005524; GO:0008026; GO:0003676	NA	GO:0005524~ATP binding;GO:0008026~ATP-dependent helicase activity;GO:0003676~nucleic acid binding	NA	NA
Locus_8576_Transcript_1/1_Confidence_1.000_Length_1882	1882	tr|S8ELL6|S8ELL6_9LAMI	316	79.75	316	50.37	100	61	1	539	1477	1	316	6e-132	Uncharacterized protein (Fragment)	M569_01204	Genlisea aurea	NA	NA	NA	NA	NA	NA
Locus_49169_Transcript_1/1_Confidence_1.000_Length_2722	2722	tr|A9PH81|A9PH81_POPTR	754	79.74	755	83.21	100	149	2	282	2537	1	754	0	Putative uncharacterized protein	NA	Populus trichocarpa (Western balsam poplar) (Populus balsamifera subsp. trichocarpa)	catalytic activity	GO:0003824	NA	GO:0003824~catalytic activity	NA	NA
Locus_2027_Transcript_1/1_Confidence_1.000_Length_917	917	tr|M5W4J4|M5W4J4_PRUPE	209	79.72	212	69.36	100	40	1	822	187	1	209	1e-107	Uncharacterized protein	PRUPE_ppa011472mg	Prunus persica (Peach) (Amygdalus persica)	cell redox homeostasis	GO:0045454	NA	NA	GO:0045454~cell redox homeostasis	NA
Locus_10758_Transcript_1/1_Confidence_1.000_Length_1295	1295	tr|F1KLT8|F1KLT8_IPOBA	276	79.71	276	63.94	100	56	0	203	1030	1	276	5e-140	Pyrroline-5-carboxylate reductase (EC 1.5.1.2)	P5CR	Ipomoea batatas (Sweet potato) (Convolvulus batatas)	L-proline biosynthetic process; pyrroline-5-carboxylate reductase activity	GO:0055129; GO:0004735	Amino-acid biosynthesis; L-proline biosynthesis; L-proline from L-glutamate 5-semialdehyde: step 1/1.	GO:0004735~pyrroline-5-carboxylate reductase activity	GO:0055129~L-proline biosynthetic process	NA
Locus_20700_Transcript_1/1_Confidence_1.000_Length_1228	1228	tr|K4BSR3|K4BSR3_SOLLC	310	79.68	310	75.73	100	61	1	61	984	1	310	2e-166	Uncharacterized protein	Solyc04g055160.2	Solanum lycopersicum (Tomato) (Lycopersicon esculentum)	cytoplasm; nucleus	GO:0005737; GO:0005634	NA	NA	NA	GO:0005737~cytoplasm;GO:0005634~nucleus
Locus_49137_Transcript_1/1_Confidence_1.000_Length_942	942	tr|S8CK73|S8CK73_9LAMI	238	79.67	241	76.75	100	46	1	723	1	1	238	1e-135	Uncharacterized protein	M569_07681	Genlisea aurea	NA	NA	NA	NA	NA	NA
Locus_129_Transcript_1/1_Confidence_1.000_Length_1072	1072	tr|M1D2S2|M1D2S2_SOLTU	59	79.66	59	16.51	100	12	0	508	684	1	59	1e-24	Uncharacterized protein	PGSC0003DMG400031135	Solanum tuberosum (Potato)	NA	NA	NA	NA	NA	NA
Locus_31740_Transcript_1/1_Confidence_1.000_Length_462	462	tr|K4BL05|K4BL05_SOLLC	54	79.63	54	35.06	100	11	0	35	196	1	54	2e-23	Uncharacterized protein	Solyc03g115030.2	Solanum lycopersicum (Tomato) (Lycopersicon esculentum)	plastid	GO:0009536	NA	NA	NA	GO:0009536~plastid
Locus_14596_Transcript_1/1_Confidence_1.000_Length_1253	1253	tr|D7SKZ8|D7SKZ8_VITVI	348	79.6	348	83.32	100	57	2	196	1227	1	338	2e-167	Putative uncharacterized protein	VIT_06s0004g02710	Vitis vinifera (Grape)	integral component of membrane	GO:0016021	NA	NA	NA	GO:0016021~integral to membrane
Locus_11064_Transcript_1/1_Confidence_1.000_Length_2428	2428	tr|F6HVB5|F6HVB5_VITVI	601	79.57	602	74.38	100	104	4	2173	380	1	587	0	Putative uncharacterized protein	VIT_13s0084g00370	Vitis vinifera (Grape)	defense response to fungus; mRNA export from nucleus; nucleus; production of ta-siRNAs involved in RNA interference	GO:0050832; GO:0006406; GO:0005634; GO:0010267	NA	NA	GO:0050832~defense response to fungus;GO:0006406~mRNA export from nucleus;GO:0010267~production of ta-siRNAs involved in RNA interference	GO:0005634~nucleus
Locus_40035_Transcript_1/1_Confidence_1.000_Length_2000	2000	tr|D7TMU6|D7TMU6_VITVI	512	79.57	514	77.1	100	96	3	201	1721	1	512	0	Putative uncharacterized protein	VIT_16s0100g00690	Vitis vinifera (Grape)	ubiquitin-protein ligase activity; zinc ion binding	GO:0004842; GO:0008270	NA	GO:0004842~ubiquitin-protein ligase activity;GO:0008270~zinc ion binding	NA	NA
Locus_11431_Transcript_1/1_Confidence_1.000_Length_959	959	tr|M1BJJ2|M1BJJ2_SOLTU	166	79.53	171	53.49	100	30	2	890	378	1	166	1e-89	Uncharacterized protein	PGSC0003DMG400018149	Solanum tuberosum (Potato)	iron ion binding; iron-sulfur cluster assembly; iron-sulfur cluster binding	GO:0005506; GO:0016226; GO:0051536	NA	GO:0005506~iron ion binding;GO:0051536~iron-sulfur cluster binding	GO:0016226~iron-sulfur cluster assembly	NA
Locus_21171_Transcript_1/1_Confidence_1.000_Length_1175	1175	tr|S8D759|S8D759_9LAMI	238	79.41	238	60.77	100	49	0	1006	293	1	238	6e-138	Uncharacterized protein (Fragment)	M569_16315	Genlisea aurea	hydrolase activity	GO:0016787	NA	GO:0016787~hydrolase activity	NA	NA
Locus_12292_Transcript_1/1_Confidence_1.000_Length_1425	1425	tr|K4D7W7|K4D7W7_SOLLC	233	79.4	233	49.05	100	36	2	180	842	1	233	5e-99	Uncharacterized protein	Solyc11g039910.1	Solanum lycopersicum (Tomato) (Lycopersicon esculentum)	P-P-bond-hydrolysis-driven protein transmembrane transporter activity; integral component of membrane; intracellular protein transport; mitochondrial inner membrane presequence translocase complex	GO:0015450; GO:0016021; GO:0006886; GO:0005744	NA	GO:0015450~P-P-bond-hydrolysis-driven protein transmembrane transporter activity	GO:0006886~intracellular protein transport	GO:0016021~integral to membrane;GO:0005744~mitochondrial inner membrane presequence translocase complex
Locus_76790_Transcript_1/1_Confidence_1.000_Length_3550	3550	tr|U5GAC3|U5GAC3_POPTR	1012	79.39	1014	85.69	100	202	4	3417	382	1	1009	0	Plasma membrane Ca2+-ATPase family protein	POPTR_0007s09790g	Populus trichocarpa (Western balsam poplar) (Populus balsamifera subsp. trichocarpa)	ATP binding; calcium-transporting ATPase activity; integral component of membrane; metal ion binding	GO:0005524; GO:0005388; GO:0016021; GO:0046872	NA	GO:0005524~ATP binding;GO:0005388~calcium-transporting ATPase activity;GO:0046872~metal ion binding	NA	GO:0016021~integral to membrane
Locus_14_Transcript_190/1093_Confidence_1.000_Length_2043	2043	tr|K4ASA1|K4ASA1_SOLLC	523	79.39	524	76.95	100	107	1	1745	174	1	523	0	Uncharacterized protein	Solyc01g005340.2	Solanum lycopersicum (Tomato) (Lycopersicon esculentum)	plasma membrane	GO:0005886	NA	NA	NA	GO:0005886~plasma membrane
Locus_14_Transcript_679/1093_Confidence_1.000_Length_2043	2043	tr|K4ASA1|K4ASA1_SOLLC	523	79.39	524	76.95	100	107	1	299	1870	1	523	0	Uncharacterized protein	Solyc01g005340.2	Solanum lycopersicum (Tomato) (Lycopersicon esculentum)	plasma membrane	GO:0005886	NA	NA	NA	GO:0005886~plasma membrane
Locus_17629_Transcript_1/1_Confidence_1.000_Length_645	645	tr|S8EEV1|S8EEV1_9LAMI	131	79.39	131	60.93	100	27	0	57	449	1	131	1e-73	Profilin	M569_03674	Genlisea aurea	actin cytoskeleton organization; cytoplasm; cytoskeleton	GO:0030036; GO:0005737; GO:0005856	NA	NA	GO:0030036~actin cytoskeleton organization	GO:0005737~cytoplasm;GO:0005856~cytoskeleton
Locus_41931_Transcript_1/1_Confidence_1.000_Length_1866	1866	tr|S8DWR5|S8DWR5_9LAMI	310	79.35	310	49.84	100	64	0	1702	773	1	310	0	Uncharacterized protein (Fragment)	M569_07107	Genlisea aurea	transferase activity, transferring glycosyl groups	GO:0016757	NA	GO:0016757~transferase activity, transferring glycosyl groups	NA	NA
Locus_16422_Transcript_1/1_Confidence_1.000_Length_936	936	tr|Q9XG70|Q9XG70_TOBAC	247	79.35	247	79.17	100	51	0	58	798	1	247	5e-128	Aquaglyceroporin (Tonoplast intrinsic protein (Tipa))	TIPa	Nicotiana tabacum (Common tobacco)	integral component of membrane; transporter activity	GO:0016021; GO:0005215	NA	GO:0005215~transporter activity	NA	GO:0016021~integral to membrane
Locus_36666_Transcript_1/1_Confidence_1.000_Length_879	879	tr|A5AW24|A5AW24_VITVI	121	79.34	121	41.3	100	25	0	37	399	1	121	7e-61	Putative uncharacterized protein	VIT_14s0083g00770 VITISV_011558	Vitis vinifera (Grape)	NA	NA	NA	NA	NA	NA
Locus_40590_Transcript_1/1_Confidence_1.000_Length_1482	1482	tr|S8C5C1|S8C5C1_9LAMI	295	79.32	295	59.72	100	59	2	322	1200	1	295	1e-169	Uncharacterized protein	M569_12791	Genlisea aurea	NA	NA	NA	NA	NA	NA
Locus_12337_Transcript_1/1_Confidence_1.000_Length_1640	1640	tr|S8DAL5|S8DAL5_9LAMI	443	79.28	444	81.22	100	76	4	163	1464	3	440	0	Uncharacterized protein (Fragment)	M569_00198	Genlisea aurea	ATP binding; protein serine/threonine kinase activity; signal transduction	GO:0005524; GO:0004674; GO:0007165	NA	GO:0005524~ATP binding;GO:0004674~protein serine/threonine kinase activity	GO:0007165~signal transduction	NA
Locus_483_Transcript_1/1_Confidence_1.000_Length_3391	3391	tr|K4CGJ8|K4CGJ8_SOLLC	1004	79.27	1008	89.18	100	203	6	3197	180	1	1004	0	Uncharacterized protein	Solyc07g056660.2	Solanum lycopersicum (Tomato) (Lycopersicon esculentum)	intracellular protein transport; plasmodesma; small GTPase regulator activity; vesicle-mediated transport	GO:0006886; GO:0009506; GO:0005083; GO:0016192	NA	GO:0005083~small GTPase regulator activity	GO:0006886~intracellular protein transport;GO:0016192~vesicle-mediated transport	GO:0009506~plasmodesma
Locus_10761_Transcript_1/1_Confidence_1.000_Length_1286	1286	tr|S8DTW4|S8DTW4_9LAMI	323	79.26	323	75.35	100	67	0	67	1035	1	323	2e-179	Uncharacterized protein	M569_11527	Genlisea aurea	NA	NA	NA	NA	NA	NA
Locus_5082_Transcript_1/1_Confidence_1.000_Length_1434	1434	tr|B9SQL5|B9SQL5_RICCO	318	79.25	318	66.53	100	66	0	132	1085	1	318	0	Phospholipase C, putative	RCOM_0739740	Ricinus communis (Castor bean)	lipid metabolic process; phosphoric diester hydrolase activity	GO:0006629; GO:0008081	NA	GO:0008081~phosphoric diester hydrolase activity	GO:0006629~lipid metabolic process	NA
Locus_19543_Transcript_1/1_Confidence_1.000_Length_1487	1487	tr|V4RJG7|V4RJG7_9ROSI	254	79.22	255	51.45	100	52	1	320	1084	1	254	3e-149	Uncharacterized protein	CICLE_v10005697mg	Citrus clementina	ceramide metabolic process; hydrolase activity, acting on carbon-nitrogen (but not peptide) bonds, in linear amides; integral component of membrane	GO:0006672; GO:0016811; GO:0016021	NA	GO:0016811~hydrolase activity, acting on carbon-nitrogen (but not peptide) bonds, in linear amides	GO:0006672~ceramide metabolic process	GO:0016021~integral to membrane
Locus_20272_Transcript_1/1_Confidence_1.000_Length_712	712	tr|Q5ZF86|Q5ZF86_PLAMJ	101	79.21	101	42.56	100	21	0	14	316	1	101	5e-51	Putative uncharacterized protein	NA	Plantago major (Common plantain)	heme binding	GO:0020037	NA	GO:0020037~heme binding	NA	NA
Locus_8446_Transcript_1/1_Confidence_1.000_Length_1310	1310	tr|D7T0V6|D7T0V6_VITVI	297	79.19	298	68.24	100	61	1	1242	349	1	297	2e-133	Putative uncharacterized protein	VIT_19s0085g00500	Vitis vinifera (Grape)	oxidoreductase activity	GO:0016491	NA	GO:0016491~oxidoreductase activity	NA	NA
Locus_51176_Transcript_1/1_Confidence_1.000_Length_1030	1030	tr|K4D9Q2|K4D9Q2_SOLLC	72	79.17	72	20.97	100	14	1	873	661	1	72	1e-10	Uncharacterized protein	Solyc11g066450.1	Solanum lycopersicum (Tomato) (Lycopersicon esculentum)	NA	NA	NA	NA	NA	NA
Locus_37969_Transcript_1/1_Confidence_1.000_Length_1446	1446	tr|B9HMC3|B9HMC3_POPTR	342	79.13	345	71.58	100	69	1	1261	227	1	342	0	Ribonucleoside-diphosphate reductase small chain family protein	POPTR_0008s20600g	Populus trichocarpa (Western balsam poplar) (Populus balsamifera subsp. trichocarpa)	cytosol; deoxyribonucleoside diphosphate metabolic process; multicellular organismal development; oxidoreductase activity; regulation of cell cycle	GO:0005829; GO:0009186; GO:0007275; GO:0016491; GO:0051726	NA	GO:0016491~oxidoreductase activity	GO:0009186~deoxyribonucleoside diphosphate metabolic process;GO:0007275~multicellular organismal development;GO:0051726~regulation of cell cycle	GO:0005829~cytosol
Locus_77287_Transcript_1/1_Confidence_1.000_Length_774	774	tr|F2EFR7|F2EFR7_HORVD	148	79.05	148	57.36	100	30	1	742	302	1	148	2e-78	Predicted protein	NA	Hordeum vulgare var. distichum (Two-rowed barley)	ribosome; structural constituent of ribosome; translation	GO:0005840; GO:0003735; GO:0006412	NA	GO:0003735~structural constituent of ribosome	GO:0006412~translation	GO:0005840~ribosome
Locus_29466_Transcript_1/1_Confidence_1.000_Length_1550	1550	tr|K4DBW4|K4DBW4_SOLLC	396	79.04	396	76.65	100	69	3	97	1242	1	396	0	Uncharacterized protein	Solyc12g008760.1	Solanum lycopersicum (Tomato) (Lycopersicon esculentum)	cytosol; protein-arginine N-methyltransferase activity	GO:0005829; GO:0016274	NA	GO:0016274~protein-arginine N-methyltransferase activity	NA	GO:0005829~cytosol
Locus_43172_Transcript_1/1_Confidence_1.000_Length_1619	1619	tr|M1B7X1|M1B7X1_SOLTU	371	79.03	372	68.93	100	76	2	210	1322	1	371	0	Uncharacterized protein	PGSC0003DMG400015158	Solanum tuberosum (Potato)	NA	NA	NA	NA	NA	NA
Locus_57288_Transcript_1/1_Confidence_1.000_Length_3301	3301	tr|M5W984|M5W984_PRUPE	942	78.98	942	85.61	100	196	2	197	3016	1	942	0	Uncharacterized protein	PRUPE_ppa000981mg	Prunus persica (Peach) (Amygdalus persica)	ATP binding; MutSalpha complex; MutSbeta complex; mismatch repair; mismatched DNA binding	GO:0005524; GO:0032301; GO:0032302; GO:0006298; GO:0030983	NA	GO:0005524~ATP binding;GO:0030983~mismatched DNA binding	GO:0006298~mismatch repair	GO:0032301~MutSalpha complex;GO:0032302~MutSbeta complex
Locus_3165_Transcript_1/1_Confidence_1.000_Length_2215	2215	tr|K4CKL1|K4CKL1_SOLLC	636	78.98	647	87.63	100	120	9	2204	279	1	636	0	Uncharacterized protein	Solyc08g059660.1	Solanum lycopersicum (Tomato) (Lycopersicon esculentum)	1-phosphatidylinositol binding; clathrin coat; clathrin coat assembly	GO:0005545; GO:0030118; GO:0048268	NA	GO:0005545~1-phosphatidylinositol binding	GO:0048268~clathrin coat assembly	GO:0030118~clathrin coat
Locus_7481_Transcript_1/1_Confidence_1.000_Length_1521	1521	tr|S8ELI6|S8ELI6_9LAMI	425	78.98	433	85.4	100	82	3	15	1310	1	425	0	Uncharacterized protein	M569_01244	Genlisea aurea	zinc ion binding	GO:0008270	NA	GO:0008270~zinc ion binding	NA	NA
Locus_90_Transcript_1/1_Confidence_1.000_Length_2022	2022	tr|M5XFW0|M5XFW0_PRUPE	493	78.95	494	73.29	100	98	5	1939	473	1	493	0	Uncharacterized protein (Fragment)	PRUPE_ppa024910mg	Prunus persica (Peach) (Amygdalus persica)	ATP binding; protein serine/threonine kinase activity	GO:0005524; GO:0004674	NA	GO:0005524~ATP binding;GO:0004674~protein serine/threonine kinase activity	NA	NA
Locus_9829_Transcript_1/1_Confidence_1.000_Length_1446	1446	tr|S8CMX6|S8CMX6_9LAMI	207	78.95	209	43.36	100	42	2	1175	549	1	207	8e-109	Uncharacterized protein (Fragment)	M569_06694	Genlisea aurea	NA	NA	NA	NA	NA	NA
Locus_45585_Transcript_1/1_Confidence_1.000_Length_2563	2563	tr|K4CB30|K4CB30_SOLLC	735	78.94	736	86.15	100	147	4	2420	222	1	731	0	Uncharacterized protein	Solyc07g005590.2	Solanum lycopersicum (Tomato) (Lycopersicon esculentum)	integral component of membrane; response to cadmium ion; voltage-gated potassium channel activity	GO:0016021; GO:0046686; GO:0005249	NA	GO:0005249~voltage-gated potassium channel activity	GO:0046686~response to cadmium ion	GO:0016021~integral to membrane
Locus_1456_Transcript_1/1_Confidence_1.000_Length_2419	2419	tr|B5AYF5|B5AYF5_TOBAC	233	78.9	237	29.39	100	46	2	137	847	1	233	6e-104	Basic helix-loop-helix protein	NA	Nicotiana tabacum (Common tobacco)	NA	NA	NA	NA	NA	NA
Locus_16338_Transcript_1/1_Confidence_1.000_Length_1162	1162	tr|S8BSA9|S8BSA9_9LAMI	232	78.88	232	59.9	100	49	0	203	898	1	232	5e-112	Uncharacterized protein (Fragment)	M569_17499	Genlisea aurea	oxidoreductase activity	GO:0016491	NA	GO:0016491~oxidoreductase activity	NA	NA
Locus_11324_Transcript_1/1_Confidence_1.000_Length_5305	5305	tr|K4BCK6|K4BCK6_SOLLC	1620	78.84	1621	91.67	100	319	10	147	4967	1	1611	0	Uncharacterized protein	Solyc02g090570.2	Solanum lycopersicum (Tomato) (Lycopersicon esculentum)	NA	NA	NA	NA	NA	NA
Locus_14_Transcript_544/1093_Confidence_1.000_Length_2707	2707	tr|S8DA29|S8DA29_9LAMI	702	78.77	702	77.8	100	142	5	2288	201	2	702	0	Uncharacterized protein (Fragment)	M569_00417	Genlisea aurea	NA	NA	NA	NA	NA	NA
Locus_14_Transcript_999/1093_Confidence_1.000_Length_2707	2707	tr|S8DA29|S8DA29_9LAMI	702	78.77	702	77.8	100	142	5	420	2507	2	702	0	Uncharacterized protein (Fragment)	M569_00417	Genlisea aurea	NA	NA	NA	NA	NA	NA
Locus_11205_Transcript_1/1_Confidence_1.000_Length_1539	1539	tr|A5AF13|A5AF13_VITVI	372	78.76	372	72.51	100	75	1	77	1180	1	372	0	Putative uncharacterized protein	VIT_03s0091g00820 VITISV_044331	Vitis vinifera (Grape)	RNA methyltransferase activity; cytoplasm; iron-sulfur cluster binding; rRNA processing	GO:0008173; GO:0005737; GO:0051536; GO:0006364	NA	GO:0008173~RNA methyltransferase activity;GO:0051536~iron-sulfur cluster binding	GO:0006364~rRNA processing	GO:0005737~cytoplasm
Locus_15315_Transcript_1/1_Confidence_1.000_Length_662	662	tr|A5B238|A5B238_VITVI	113	78.76	113	51.21	100	24	0	601	263	1	113	2e-48	Putative uncharacterized protein	VITISV_011414	Vitis vinifera (Grape)	cytosol; microtubule; tubulin complex assembly	GO:0005829; GO:0005874; GO:0007021	NA	NA	GO:0007021~tubulin complex assembly	GO:0005829~cytosol;GO:0005874~microtubule
Locus_23311_Transcript_1/1_Confidence_1.000_Length_3061	3061	tr|D7THK7|D7THK7_VITVI	905	78.74	908	88.99	100	189	3	2953	233	1	905	0	Putative uncharacterized protein	VIT_08s0007g00730	Vitis vinifera (Grape)	rRNA processing; small-subunit processome	GO:0006364; GO:0032040	NA	NA	GO:0006364~rRNA processing	GO:0032040~small-subunit processome
Locus_26036_Transcript_1/1_Confidence_1.000_Length_1894	1894	tr|S8CEF9|S8CEF9_9LAMI	458	78.65	459	72.7	100	89	2	355	1728	8	458	0	Uncharacterized protein (Fragment)	M569_11940	Genlisea aurea	DNA primase activity	GO:0003896	NA	GO:0003896~DNA primase activity	NA	NA
Locus_78026_Transcript_1/1_Confidence_1.000_Length_726	726	tr|B9RCL3|B9RCL3_RICCO	117	78.63	117	48.35	100	23	1	689	339	2	116	1e-60	Catalytic, putative	RCOM_1689770	Ricinus communis (Castor bean)	NA	NA	NA	NA	NA	NA
Locus_6532_Transcript_1/1_Confidence_1.000_Length_1057	1057	tr|M1AXM8|M1AXM8_SOLTU	303	78.62	304	86.28	100	64	1	89	1000	1	303	2e-169	Uncharacterized protein	PGSC0003DMG400012507	Solanum tuberosum (Potato)	biosynthetic process; transferase activity	GO:0009058; GO:0016740	NA	GO:0016740~transferase activity	GO:0009058~biosynthetic process	NA
Locus_18150_Transcript_1/1_Confidence_1.000_Length_955	955	tr|M1A270|M1A270_SOLTU	145	78.62	145	45.55	100	31	0	176	610	1	145	9e-76	Uncharacterized protein	PGSC0003DMG400005079	Solanum tuberosum (Potato)	DNA-directed RNA polymerase II, core complex; DNA-directed RNA polymerase IV complex; DNA-directed RNA polymerase V complex; transcription, DNA-templated	GO:0005665; GO:0000418; GO:0000419; GO:0006351	NA	NA	GO:0006351~transcription, DNA-dependent	GO:0005665~DNA-directed RNA polymerase II, core complex;GO:0000418~DNA-directed RNA polymerase IV complex;GO:0000419~DNA-directed RNA polymerase V complex
Locus_41195_Transcript_1/1_Confidence_1.000_Length_701	701	tr|D7TI06|D7TI06_VITVI	172	78.61	173	74.04	100	35	2	578	63	1	172	3e-80	Putative uncharacterized protein	VIT_08s0007g08060	Vitis vinifera (Grape)	defense response to bacterium; nucleus; regulation of developmental growth; regulation of flower development	GO:0042742; GO:0005634; GO:0048638; GO:0009909	NA	NA	GO:0042742~defense response to bacterium;GO:0048638~regulation of developmental growth;GO:0009909~regulation of flower development	GO:0005634~nucleus
Locus_61410_Transcript_1/1_Confidence_1.000_Length_1485	1485	tr|S8EFF8|S8EFF8_9LAMI	470	78.6	472	95.35	100	91	5	1434	43	1	470	0	Uncharacterized protein (Fragment)	M569_03447	Genlisea aurea	integral component of membrane; transmembrane transport	GO:0016021; GO:0055085	NA	NA	GO:0055085~transmembrane transport	GO:0016021~integral to membrane
Locus_33744_Transcript_1/1_Confidence_1.000_Length_1630	1630	tr|K4B7R6|K4B7R6_SOLLC	378	78.57	378	69.57	100	81	0	283	1416	1	378	0	Uncharacterized protein	Solyc02g069340.2	Solanum lycopersicum (Tomato) (Lycopersicon esculentum)	RNA processing; catalytic activity; nucleolus; ribosome biogenesis	GO:0006396; GO:0003824; GO:0005730; GO:0042254	NA	GO:0003824~catalytic activity	GO:0006396~RNA processing;GO:0042254~ribosome biogenesis	GO:0005730~nucleolus
Locus_29683_Transcript_1/1_Confidence_1.000_Length_653	653	tr|K4AWR0|K4AWR0_SOLLC	119	78.51	121	55.59	100	21	2	102	455	1	119	2e-56	Uncharacterized protein	Solyc01g066590.2	Solanum lycopersicum (Tomato) (Lycopersicon esculentum)	microtubule associated complex; microtubule-based process	GO:0005875; GO:0007017	NA	NA	GO:0007017~microtubule-based process	GO:0005875~microtubule associated complex
Locus_37652_Transcript_1/1_Confidence_1.000_Length_1796	1796	tr|F6I5U5|F6I5U5_VITVI	527	78.49	530	88.53	100	111	3	1701	112	1	527	0	Pyruvate kinase (EC 2.7.1.40)	VIT_13s0074g00210	Vitis vinifera (Grape)	glycolysis; magnesium ion binding; potassium ion binding; pyruvate kinase activity	GO:0006096; GO:0000287; GO:0030955; GO:0004743	Carbohydrate degradation; glycolysis; pyruvate from D-glyceraldehyde 3-phosphate: step 5/5.	GO:0000287~magnesium ion binding;GO:0030955~potassium ion binding;GO:0004743~pyruvate kinase activity	GO:0006096~glycolysis	NA
Locus_31763_Transcript_1/1_Confidence_1.000_Length_1775	1775	tr|S8C787|S8C787_9LAMI	370	78.49	372	62.87	100	78	1	419	1534	1	370	3e-179	Uncharacterized protein	M569_12139	Genlisea aurea	ATP binding; homoserine kinase activity; threonine metabolic process	GO:0005524; GO:0004413; GO:0006566	NA	GO:0005524~ATP binding;GO:0004413~homoserine kinase activity	GO:0006566~threonine metabolic process	NA
Locus_2673_Transcript_1/1_Confidence_1.000_Length_1983	1983	tr|B6CPP6|B6CPP6_SESIN	404	78.47	404	61.12	100	79	1	1477	290	1	404	0	Homogentisic acid phytyltransferase	NA	Sesamum indicum (Oriental sesame) (Sesamum orientale)	integral component of membrane; prenyltransferase activity	GO:0016021; GO:0004659	NA	GO:0004659~prenyltransferase activity	NA	GO:0016021~integral to membrane
Locus_8448_Transcript_1/1_Confidence_1.000_Length_644	644	tr|I3T972|I3T972_LOTJA	128	78.46	130	60.56	100	26	1	224	613	1	128	3e-62	Uncharacterized protein	NA	Lotus japonicus (Lotus corniculatus var. japonicus)	NA	NA	NA	NA	NA	NA
Locus_12116_Transcript_1/1_Confidence_1.000_Length_1334	1334	tr|B9R8D9|B9R8D9_RICCO	362	78.45	362	81.41	100	78	0	112	1197	1	362	0	Alcohol dehydrogenase, putative (EC 1.1.1.255)	RCOM_1599170	Ricinus communis (Castor bean)	mannitol dehydrogenase activity; zinc ion binding	GO:0046029; GO:0008270	NA	GO:0046029~mannitol dehydrogenase activity;GO:0008270~zinc ion binding	NA	NA
Locus_27373_Transcript_1/1_Confidence_1.000_Length_1227	1227	tr|B9S1F6|B9S1F6_RICCO	297	78.45	297	72.62	100	55	1	967	104	1	297	1e-155	Protein dif-1, putative	RCOM_0864750	Ricinus communis (Castor bean)	integral component of membrane; transport	GO:0016021; GO:0006810	NA	NA	GO:0006810~transport	GO:0016021~integral to membrane
Locus_53446_Transcript_1/1_Confidence_1.000_Length_585	585	tr|V7CXK3|V7CXK3_PHAVU	139	78.42	139	71.28	100	27	1	572	165	1	139	5e-76	Uncharacterized protein	PHAVU_001G085200g	Phaseolus vulgaris (Kidney bean) (French bean)	NA	NA	NA	NA	NA	NA
Locus_18398_Transcript_1/1_Confidence_1.000_Length_1698	1698	tr|D2K8N5|D2K8N5_NICBE	403	78.41	403	71.2	100	85	2	1569	361	3	403	0	Tap46	Tap46	Nicotiana benthamiana	regulation of signal transduction	GO:0009966	NA	NA	GO:0009966~regulation of signal transduction	NA
Locus_14_Transcript_12/1093_Confidence_1.000_Length_1746	1746	tr|M0ZHF7|M0ZHF7_SOLTU	500	78.4	500	85.91	100	108	0	1645	146	1	500	0	Uncharacterized protein	PGSC0003DMG400000321	Solanum tuberosum (Potato)	coniferyl-aldehyde dehydrogenase activity; phenylpropanoid biosynthetic process	GO:0050269; GO:0009699	NA	GO:0050269~coniferyl-aldehyde dehydrogenase activity	GO:0009699~phenylpropanoid biosynthetic process	NA
Locus_14_Transcript_168/1093_Confidence_1.000_Length_1746	1746	tr|M0ZHF7|M0ZHF7_SOLTU	500	78.4	500	85.91	100	108	0	102	1601	1	500	0	Uncharacterized protein	PGSC0003DMG400000321	Solanum tuberosum (Potato)	coniferyl-aldehyde dehydrogenase activity; phenylpropanoid biosynthetic process	GO:0050269; GO:0009699	NA	GO:0050269~coniferyl-aldehyde dehydrogenase activity	GO:0009699~phenylpropanoid biosynthetic process	NA
Locus_5324_Transcript_1/1_Confidence_1.000_Length_1778	1778	tr|K4BJZ7|K4BJZ7_SOLLC	426	78.37	430	72.55	100	87	3	155	1438	1	426	0	Uncharacterized protein	Solyc03g111340.2	Solanum lycopersicum (Tomato) (Lycopersicon esculentum)	cofactor binding; oxidoreductase activity, acting on the CH-OH group of donors, NAD or NADP as acceptor	GO:0048037; GO:0016616	NA	GO:0048037~cofactor binding;GO:0016616~oxidoreductase activity, acting on the CH-OH group of donors, NAD or NADP as acceptor	NA	NA
Locus_27761_Transcript_1/1_Confidence_1.000_Length_1498	1498	tr|K4CVN1|K4CVN1_SOLLC	318	78.37	319	63.89	100	67	1	1387	431	1	317	0	Uncharacterized protein	Solyc09g082540.2	Solanum lycopersicum (Tomato) (Lycopersicon esculentum)	cytosol	GO:0005829	NA	NA	NA	GO:0005829~cytosol
Locus_30329_Transcript_1/1_Confidence_1.000_Length_611	611	tr|K4CPD4|K4CPD4_SOLLC	165	78.36	171	83.96	100	31	4	55	567	1	165	2e-77	Uncharacterized protein	Solyc08g081370.1	Solanum lycopersicum (Tomato) (Lycopersicon esculentum)	zinc ion binding	GO:0008270	NA	GO:0008270~zinc ion binding	NA	NA
Locus_21422_Transcript_1/1_Confidence_1.000_Length_2042	2042	tr|K4D6K9|K4D6K9_SOLLC	498	78.29	502	73.75	100	94	3	14	1486	1	498	0	Uncharacterized protein	Solyc11g017050.1	Solanum lycopersicum (Tomato) (Lycopersicon esculentum)	NA	NA	NA	NA	NA	NA
Locus_2554_Transcript_1/1_Confidence_1.000_Length_1134	1134	tr|S8D2C8|S8D2C8_9LAMI	175	78.29	175	46.3	100	36	1	865	347	1	175	2e-66	Uncharacterized protein (Fragment)	M569_00917	Genlisea aurea	NA	NA	NA	NA	NA	NA
Locus_1286_Transcript_1/1_Confidence_1.000_Length_1766	1766	tr|D7TLR3|D7TLR3_VITVI	275	78.26	276	46.89	100	53	5	1420	599	1	271	2e-110	Putative uncharacterized protein	VIT_13s0019g01960	Vitis vinifera (Grape)	zinc ion binding	GO:0008270	NA	GO:0008270~zinc ion binding	NA	NA
Locus_4309_Transcript_1/1_Confidence_1.000_Length_1645	1645	sp|Q70Z18|NAP1B_TOBAC	377	78.25	377	68.75	100	75	2	169	1278	1	377	1e-155	Nucleosome assembly protein 1;2 (NtNAP1;2) (Nucleosome assembly protein 1-like 2) (NtNAP1_L2)	NAP1;2 NAP1_L2	Nicotiana tabacum (Common tobacco)	cytoplasm; nucleosome assembly; nucleus	GO:0005737; GO:0006334; GO:0005634	NA	NA	GO:0006334~nucleosome assembly	GO:0005737~cytoplasm;GO:0005634~nucleus
Locus_77271_Transcript_1/1_Confidence_1.000_Length_655	655	tr|M1ADH0|M1ADH0_SOLTU	101	78.22	101	46.26	100	22	0	38	340	1	101	7e-54	Uncharacterized protein	PGSC0003DMG400007897	Solanum tuberosum (Potato)	cytochrome-c oxidase activity; mitochondrion	GO:0004129; GO:0005739	NA	GO:0004129~cytochrome-c oxidase activity	NA	GO:0005739~mitochondrion
Locus_10967_Transcript_1/1_Confidence_1.000_Length_1932	1932	tr|M1D5C6|M1D5C6_SOLTU	587	78.19	587	91.15	100	108	5	1876	155	3	582	0	Lysine--tRNA ligase (EC 6.1.1.6) (Lysyl-tRNA synthetase)	PGSC0003DMG400032166	Solanum tuberosum (Potato)	ATP binding; chloroplast; lysine-tRNA ligase activity; lysyl-tRNA aminoacylation; mitochondrion; nucleic acid binding; ovule development	GO:0005524; GO:0009507; GO:0004824; GO:0006430; GO:0005739; GO:0003676; GO:0048481	NA	GO:0005524~ATP binding;GO:0004824~lysine-tRNA ligase activity;GO:0003676~nucleic acid binding	GO:0006430~lysyl-tRNA aminoacylation;GO:0048481~ovule development	GO:0009507~chloroplast;GO:0005739~mitochondrion
Locus_4342_Transcript_1/1_Confidence_1.000_Length_3275	3275	tr|S8CLG4|S8CLG4_9LAMI	806	78.12	809	74.11	100	174	2	438	2864	1	806	0	Uncharacterized protein (Fragment)	M569_09160	Genlisea aurea	ATP binding; metalloendopeptidase activity; nucleoside-triphosphatase activity; proteolysis	GO:0005524; GO:0004222; GO:0017111; GO:0006508	NA	GO:0005524~ATP binding;GO:0004222~metalloendopeptidase activity;GO:0017111~nucleoside-triphosphatase activity	GO:0006508~proteolysis	NA
Locus_1137_Transcript_1/3_Confidence_0.600_Length_4539	4539	tr|V4VGZ3|V4VGZ3_9ROSI	579	78.12	585	38.66	100	121	4	2010	259	1	579	0	Uncharacterized protein	CICLE_v10031067mg	Citrus clementina	membrane; transporter activity	GO:0016020; GO:0005215	NA	GO:0005215~transporter activity	NA	GO:0016020~membrane
Locus_1137_Transcript_2/3_Confidence_0.600_Length_4715	4715	tr|V4VGZ3|V4VGZ3_9ROSI	579	78.12	585	37.22	100	121	4	2010	259	1	579	0	Uncharacterized protein	CICLE_v10031067mg	Citrus clementina	membrane; transporter activity	GO:0016020; GO:0005215	NA	GO:0005215~transporter activity	NA	GO:0016020~membrane
Locus_1137_Transcript_3/3_Confidence_0.600_Length_2962	2962	tr|V4VGZ3|V4VGZ3_9ROSI	579	78.12	585	59.25	100	121	4	2010	259	1	579	0	Uncharacterized protein	CICLE_v10031067mg	Citrus clementina	membrane; transporter activity	GO:0016020; GO:0005215	NA	GO:0005215~transporter activity	NA	GO:0016020~membrane
Locus_14_Transcript_354/1093_Confidence_1.000_Length_1670	1670	tr|S8ED52|S8ED52_9LAMI	381	78.12	384	68.98	100	79	3	500	1645	1	381	9e-178	Uncharacterized protein	M569_04296	Genlisea aurea	NA	NA	NA	NA	NA	NA
Locus_14_Transcript_808/1093_Confidence_1.000_Length_1670	1670	tr|S8ED52|S8ED52_9LAMI	381	78.12	384	68.98	100	79	3	1171	26	1	381	9e-178	Uncharacterized protein	M569_04296	Genlisea aurea	NA	NA	NA	NA	NA	NA
Locus_51690_Transcript_1/1_Confidence_1.000_Length_667	667	tr|S8D9E9|S8D9E9_9LAMI	160	78.12	160	71.96	100	35	0	99	578	1	160	4e-73	Uncharacterized protein (Fragment)	M569_00632	Genlisea aurea	calcium ion binding	GO:0005509	NA	GO:0005509~calcium ion binding	NA	NA
Locus_13192_Transcript_1/1_Confidence_1.000_Length_986	986	tr|M5XM07|M5XM07_PRUPE	178	78.09	178	54.16	100	39	0	219	752	1	178	3e-86	Uncharacterized protein	PRUPE_ppa012243mg	Prunus persica (Peach) (Amygdalus persica)	extracellular region; lipoprotein metabolic process	GO:0005576; GO:0042157	NA	NA	GO:0042157~lipoprotein metabolic process	GO:0005576~extracellular region
Locus_2125_Transcript_1/1_Confidence_1.000_Length_868	868	tr|K4BTB0|K4BTB0_SOLLC	91	78.02	91	31.45	100	20	0	555	827	1	91	1e-47	Uncharacterized protein	Solyc04g071180.2	Solanum lycopersicum (Tomato) (Lycopersicon esculentum)	NA	NA	NA	NA	NA	NA
Locus_11000_Transcript_1/1_Confidence_1.000_Length_2896	2896	tr|D7THT1|D7THT1_VITVI	863	78.01	864	89.5	100	189	1	98	2689	1	863	0	Putative uncharacterized protein	VIT_08s0007g08940	Vitis vinifera (Grape)	nuclear pore; nucleolus; plasmodesma; transport	GO:0005643; GO:0005730; GO:0009506; GO:0006810	NA	NA	GO:0006810~transport	GO:0005643~nuclear pore;GO:0005730~nucleolus;GO:0009506~plasmodesma
Locus_28235_Transcript_1/1_Confidence_1.000_Length_1666	1666	tr|B9IJF9|B9IJF9_POPTR	467	77.94	467	84.09	100	103	0	34	1434	1	467	0	F-box family protein	POPTR_0017s08050g	Populus trichocarpa (Western balsam poplar) (Populus balsamifera subsp. trichocarpa)	NA	NA	NA	NA	NA	NA
Locus_14_Transcript_351/1093_Confidence_1.000_Length_1513	1513	tr|D7THI4|D7THI4_VITVI	154	77.92	154	30.54	100	34	0	513	974	1	154	1e-69	Putative uncharacterized protein	VIT_08s0007g00980	Vitis vinifera (Grape)	integral component of membrane; plasma membrane	GO:0016021; GO:0005886	NA	NA	NA	GO:0016021~integral to membrane;GO:0005886~plasma membrane
Locus_14_Transcript_805/1093_Confidence_1.000_Length_1513	1513	tr|D7THI4|D7THI4_VITVI	154	77.92	154	30.54	100	34	0	1001	540	1	154	1e-69	Putative uncharacterized protein	VIT_08s0007g00980	Vitis vinifera (Grape)	integral component of membrane; plasma membrane	GO:0016021; GO:0005886	NA	NA	NA	GO:0016021~integral to membrane;GO:0005886~plasma membrane
Locus_19521_Transcript_1/1_Confidence_1.000_Length_1263	1263	tr|K4CV17|K4CV17_SOLLC	351	77.9	353	83.85	100	69	4	1252	209	1	349	0	Probable cytosolic iron-sulfur protein assembly protein CIAO1 homolog	Solyc09g074400.2	Solanum lycopersicum (Tomato) (Lycopersicon esculentum)	CIA complex; iron-sulfur cluster assembly	GO:0097361; GO:0016226	NA	NA	GO:0016226~iron-sulfur cluster assembly	NA
Locus_3480_Transcript_1/1_Confidence_1.000_Length_2497	2497	tr|K4BXQ3|K4BXQ3_SOLLC	640	77.85	641	77.01	100	133	6	275	2173	1	640	0	Uncharacterized protein	Solyc05g010810.1	Solanum lycopersicum (Tomato) (Lycopersicon esculentum)	phosphatidylinositol phosphorylation; phosphotransferase activity, alcohol group as acceptor; protein autophosphorylation	GO:0046854; GO:0016773; GO:0046777	NA	GO:0016773~phosphotransferase activity, alcohol group as acceptor	GO:0046854~phosphatidylinositol phosphorylation;GO:0046777~protein autophosphorylation	NA
Locus_8886_Transcript_1/1_Confidence_1.000_Length_1253	1253	tr|F6H7D2|F6H7D2_VITVI	298	77.85	298	71.35	100	60	2	49	927	1	297	2e-167	Putative uncharacterized protein	VIT_16s0098g01400	Vitis vinifera (Grape)	regulation of carbohydrate metabolic process	GO:0006109	NA	NA	GO:0006109~regulation of carbohydrate metabolic process	NA
Locus_2238_Transcript_1/1_Confidence_1.000_Length_3418	3418	tr|S8CAD7|S8CAD7_9LAMI	1028	77.83	1033	90.67	100	217	7	302	3379	1	1028	0	Uncharacterized protein (Fragment)	M569_10965	Genlisea aurea	ATP binding; calcium-transporting ATPase activity; integral component of membrane; metal ion binding	GO:0005524; GO:0005388; GO:0016021; GO:0046872	NA	GO:0005524~ATP binding;GO:0005388~calcium-transporting ATPase activity;GO:0046872~metal ion binding	NA	GO:0016021~integral to membrane
Locus_38088_Transcript_1/1_Confidence_1.000_Length_2726	2726	tr|M1CZW5|M1CZW5_SOLTU	649	77.81	658	72.41	100	106	7	237	2132	1	644	0	Uncharacterized protein	PGSC0003DMG400030495	Solanum tuberosum (Potato)	integral component of membrane; transmembrane transport	GO:0016021; GO:0055085	NA	NA	GO:0055085~transmembrane transport	GO:0016021~integral to membrane
Locus_26027_Transcript_1/1_Confidence_1.000_Length_2325	2325	tr|M1BSR0|M1BSR0_SOLTU	590	77.8	590	76.13	100	122	3	312	2057	2	590	0	Uncharacterized protein	PGSC0003DMG400020209	Solanum tuberosum (Potato)	NA	NA	NA	NA	NA	NA
Locus_4441_Transcript_1/1_Confidence_1.000_Length_1285	1285	tr|M1CRN8|M1CRN8_SOLTU	325	77.78	333	77.74	100	63	4	1172	183	1	325	2e-136	Uncharacterized protein	PGSC0003DMG400028459	Solanum tuberosum (Potato)	NA	NA	NA	NA	NA	NA
Locus_73310_Transcript_1/1_Confidence_1.000_Length_562	562	sp|Q41346|CYC_STELP	108	77.78	108	57.65	100	24	0	515	192	1	108	4e-55	Cytochrome c	NA	Stellaria longipes (Longstalk starwort)	electron carrier activity; heme binding; iron ion binding; mitochondrial intermembrane space; oxidation-reduction process; respiratory chain	GO:0009055; GO:0020037; GO:0005506; GO:0005758; GO:0055114; GO:0070469	NA	GO:0009055~electron carrier activity;GO:0020037~heme binding;GO:0005506~iron ion binding	GO:0055114~oxidation-reduction process	GO:0005758~mitochondrial intermembrane space;GO:0070469~respiratory chain
Locus_24317_Transcript_1/1_Confidence_1.000_Length_2656	2656	tr|G5DF09|G5DF09_9LAMI	793	77.71	794	89.68	100	170	5	88	2451	1	793	0	Raffinose synthase (EC 2.4.1.82)	RFS	Boea hygrometrica	galactinol-sucrose galactosyltransferase activity	GO:0047274	NA	GO:0047274~galactinol-sucrose galactosyltransferase activity	NA	NA
Locus_26963_Transcript_1/1_Confidence_1.000_Length_1213	1213	tr|S8CI54|S8CI54_9LAMI	345	77.68	345	85.33	100	69	3	1181	171	1	345	6e-178	Uncharacterized protein (Fragment)	M569_08416	Genlisea aurea	membrane	GO:0016020	NA	NA	NA	GO:0016020~membrane
Locus_26374_Transcript_1/1_Confidence_1.000_Length_1936	1936	tr|V4W365|V4W365_9ROSI	524	77.67	524	81.2	100	90	3	1890	400	1	524	0	Uncharacterized protein	CICLE_v10014898mg	Citrus clementina	protein phosphatase type 2A complex; protein phosphatase type 2A regulator activity; signal transduction	GO:0000159; GO:0008601; GO:0007165	NA	GO:0008601~protein phosphatase type 2A regulator activity	GO:0007165~signal transduction	GO:0000159~protein phosphatase type 2A complex
Locus_9728_Transcript_1/1_Confidence_1.000_Length_1215	1215	tr|S8CKS3|S8CKS3_9LAMI	302	77.67	309	76.3	100	60	1	284	1210	1	300	5e-163	Potyviral capsid protein interacting protein 1	M569_07465	Genlisea aurea	protein folding	GO:0006457	NA	NA	GO:0006457~protein folding	NA
Locus_26543_Transcript_1/1_Confidence_1.000_Length_886	886	tr|I1JQI1|I1JQI1_SOYBN	102	77.67	103	34.88	100	19	2	643	344	1	102	5e-49	Uncharacterized protein	NA	Glycine max (Soybean) (Glycine hispida)	cell redox homeostasis; electron carrier activity; protein disulfide oxidoreductase activity	GO:0045454; GO:0009055; GO:0015035	NA	GO:0009055~electron carrier activity;GO:0015035~protein disulfide oxidoreductase activity	GO:0045454~cell redox homeostasis	NA
Locus_38122_Transcript_1/1_Confidence_1.000_Length_1054	1054	tr|M1BAB1|M1BAB1_SOLTU	255	77.65	255	72.58	100	57	0	983	219	1	255	6e-141	Uncharacterized protein	PGSC0003DMG400015748	Solanum tuberosum (Potato)	Golgi apparatus; ceramide metabolic process; endoplasmic reticulum; hydrolase activity, acting on carbon-nitrogen (but not peptide) bonds, in linear amides; integral component of membrane	GO:0005794; GO:0006672; GO:0005783; GO:0016811; GO:0016021	NA	GO:0016811~hydrolase activity, acting on carbon-nitrogen (but not peptide) bonds, in linear amides	GO:0006672~ceramide metabolic process	GO:0005794~Golgi apparatus;GO:0005783~endoplasmic reticulum;GO:0016021~integral to membrane
Locus_3787_Transcript_1/1_Confidence_1.000_Length_2171	2171	tr|A4GK73|A4GK73_TOBAC	447	77.63	447	61.77	100	100	0	554	1894	1	447	0	Sphingolipid delta-8 desaturase	DXDES	Nicotiana tabacum (Common tobacco)	fatty acid biosynthetic process; heme binding; iron ion binding; oxidoreductase activity, acting on paired donors, with oxidation of a pair of donors resulting in the reduction of molecular oxygen to two molecules of water	GO:0006633; GO:0020037; GO:0005506; GO:0016717	NA	GO:0020037~heme binding;GO:0005506~iron ion binding;GO:0016717~oxidoreductase activity, acting on paired donors, with oxidation of a pair of donors resulting in the reduction of molecular oxygen to two molecules of water	GO:0006633~fatty acid biosynthetic process	NA
Locus_44988_Transcript_1/1_Confidence_1.000_Length_961	961	tr|M0T4B2|M0T4B2_MUSAM	129	77.61	134	41.83	100	25	1	696	295	1	129	1e-63	Uncharacterized protein	NA	Musa acuminata subsp. malaccensis (Wild banana) (Musa malaccensis)	nucleic acid binding	GO:0003676	NA	GO:0003676~nucleic acid binding	NA	NA
Locus_16586_Transcript_1/1_Confidence_1.000_Length_1711	1711	tr|S8CJU1|S8CJU1_9LAMI	366	77.6	366	64.17	100	80	1	1368	277	1	366	0	Uncharacterized protein (Fragment)	M569_09827	Genlisea aurea	ATP binding; metal ion binding; protein folding; response to heat	GO:0005524; GO:0046872; GO:0006457; GO:0009408	NA	GO:0005524~ATP binding;GO:0046872~metal ion binding	GO:0006457~protein folding;GO:0009408~response to heat	NA
Locus_38849_Transcript_1/1_Confidence_1.000_Length_1269	1269	tr|S8CTE1|S8CTE1_9LAMI	250	77.6	250	59.1	100	56	0	214	963	1	250	8e-121	Uncharacterized protein (Fragment)	M569_06622	Genlisea aurea	integral component of membrane	GO:0016021	NA	NA	NA	GO:0016021~integral to membrane
Locus_43544_Transcript_1/1_Confidence_1.000_Length_986	986	tr|S8D9C8|S8D9C8_9LAMI	174	77.59	174	52.94	100	39	0	201	722	1	174	2e-82	Uncharacterized protein (Fragment)	M569_00670	Genlisea aurea	integral component of membrane; plasma membrane	GO:0016021; GO:0005886	NA	NA	NA	GO:0016021~integral to membrane;GO:0005886~plasma membrane
Locus_26326_Transcript_1/1_Confidence_1.000_Length_1410	1410	tr|U5G927|U5G927_POPTR	303	77.56	303	64.47	100	68	0	1229	321	1	303	7e-146	Uncharacterized protein	POPTR_0006s04970g	Populus trichocarpa (Western balsam poplar) (Populus balsamifera subsp. trichocarpa)	NA	NA	NA	NA	NA	NA
Locus_6721_Transcript_1/1_Confidence_1.000_Length_1006	1006	tr|M1ALB4|M1ALB4_SOLTU	137	77.54	138	41.15	100	28	3	879	472	1	137	2e-59	Uncharacterized protein	PGSC0003DMG400009782	Solanum tuberosum (Potato)	NA	NA	NA	NA	NA	NA
Locus_43212_Transcript_1/1_Confidence_1.000_Length_1289	1289	tr|V4NZK6|V4NZK6_THESL	315	77.46	315	73.31	100	71	0	1119	175	1	315	0	Uncharacterized protein	EUTSA_v10016962mg	Thellungiella salsuginea (Saltwater cress) (Arabidopsis glauca)	oxidoreductase activity	GO:0016491	NA	GO:0016491~oxidoreductase activity	NA	NA
Locus_6715_Transcript_1/1_Confidence_1.000_Length_1484	1484	tr|K4BD47|K4BD47_SOLLC	306	77.45	306	61.86	100	69	0	285	1202	1	306	6e-177	Uncharacterized protein	Solyc02g092510.2	Solanum lycopersicum (Tomato) (Lycopersicon esculentum)	NA	NA	NA	NA	NA	NA
Locus_23956_Transcript_1/1_Confidence_1.000_Length_1210	1210	tr|S8DUD9|S8DUD9_9LAMI	235	77.45	235	58.26	100	53	0	730	26	1	235	4e-131	Uncharacterized protein (Fragment)	M569_11275	Genlisea aurea	transferase activity	GO:0016740	NA	GO:0016740~transferase activity	NA	NA
Locus_83972_Transcript_1/1_Confidence_1.000_Length_803	803	tr|M1C2H4|M1C2H4_SOLTU	102	77.45	102	38.11	100	23	0	488	793	1	102	4e-52	Uncharacterized protein	PGSC0003DMG400022653	Solanum tuberosum (Potato)	cell redox homeostasis; electron carrier activity; protein disulfide oxidoreductase activity	GO:0045454; GO:0009055; GO:0015035	NA	GO:0009055~electron carrier activity;GO:0015035~protein disulfide oxidoreductase activity	GO:0045454~cell redox homeostasis	NA
Locus_16457_Transcript_1/1_Confidence_1.000_Length_1017	1017	tr|M1BC21|M1BC21_SOLTU	224	77.43	226	66.67	100	48	3	848	174	1	224	5e-122	Uncharacterized protein	PGSC0003DMG400016224	Solanum tuberosum (Potato)	GTP binding; endocytic recycling; plasma membrane; protein transport; small GTPase mediated signal transduction; trans-Golgi network membrane	GO:0005525; GO:0032456; GO:0005886; GO:0015031; GO:0007264; GO:0032588	NA	GO:0005525~GTP binding	GO:0032456~endocytic recycling;GO:0015031~protein transport;GO:0007264~small GTPase mediated signal transduction	GO:0005886~plasma membrane;GO:0032588~trans-Golgi network membrane
Locus_42551_Transcript_1/1_Confidence_1.000_Length_3636	3636	tr|K9L8R3|K9L8R3_TOBAC	843	77.42	846	69.8	100	177	5	700	3204	1	843	0	Auxin response factor	NA	Nicotiana tabacum (Common tobacco)	DNA binding; auxin-activated signaling pathway; nucleus; regulation of transcription, DNA-templated; transcription, DNA-templated	GO:0003677; GO:0009734; GO:0005634; GO:0006355; GO:0006351	NA	GO:0003677~DNA binding	GO:0009734~auxin mediated signaling pathway;GO:0006355~regulation of transcription, DNA-dependent;GO:0006351~transcription, DNA-dependent	GO:0005634~nucleus
Locus_20393_Transcript_1/1_Confidence_1.000_Length_2688	2688	tr|M1ABT1|M1ABT1_SOLTU	624	77.39	628	70.09	100	134	3	2366	483	1	620	0	Uncharacterized protein	PGSC0003DMG400007435	Solanum tuberosum (Potato)	ubiquitin ligase complex; ubiquitin-protein ligase activity	GO:0000151; GO:0004842	NA	GO:0004842~ubiquitin-protein ligase activity	NA	GO:0000151~ubiquitin ligase complex
Locus_13258_Transcript_1/1_Confidence_1.000_Length_1561	1561	tr|K4BTH3|K4BTH3_SOLLC	422	77.36	424	81.49	100	72	6	1210	5	1	422	0	S-acyltransferase (EC 2.3.1.225) (Palmitoyltransferase)	Solyc04g071860.2	Solanum lycopersicum (Tomato) (Lycopersicon esculentum)	integral component of membrane; protein-cysteine S-palmitoyltransferase activity; zinc ion binding	GO:0016021; GO:0019706; GO:0008270	NA	GO:0019706~protein-cysteine S-palmitoleyltransferase activity;GO:0008270~zinc ion binding	NA	GO:0016021~integral to membrane
Locus_8750_Transcript_1/1_Confidence_1.000_Length_1995	1995	tr|M1E7W9|M1E7W9_SESIN	543	77.35	543	81.65	100	122	1	1888	263	1	543	0	O-acyltransferase	DGAT1	Sesamum indicum (Oriental sesame) (Sesamum orientale)	diacylglycerol O-acyltransferase activity; endoplasmic reticulum membrane; integral component of membrane; triglyceride biosynthetic process	GO:0004144; GO:0005789; GO:0016021; GO:0019432	NA	GO:0004144~diacylglycerol O-acyltransferase activity	GO:0019432~triglyceride biosynthetic process	GO:0005789~endoplasmic reticulum membrane;GO:0016021~integral to membrane
Locus_10638_Transcript_1/1_Confidence_1.000_Length_2204	2204	tr|K4DDQ9|K4DDQ9_SOLLC	584	77.34	587	79.9	100	112	4	2152	431	6	584	0	Uncharacterized protein	Solyc12g026400.1	Solanum lycopersicum (Tomato) (Lycopersicon esculentum)	proteolysis; serine-type endopeptidase activity	GO:0006508; GO:0004252	NA	GO:0004252~serine-type endopeptidase activity	GO:0006508~proteolysis	NA
Locus_32900_Transcript_1/1_Confidence_1.000_Length_2130	2130	tr|D1N0F9|D1N0F9_TOBAC	501	77.34	503	70.85	100	106	3	207	1706	2	499	0	Sucrose transporter	NA	Nicotiana tabacum (Common tobacco)	integral component of plasma membrane; sucrose transmembrane transporter activity	GO:0005887; GO:0008515	NA	GO:0008515~sucrose transmembrane transporter activity	NA	GO:0005887~integral to plasma membrane
Locus_13720_Transcript_1/1_Confidence_1.000_Length_2907	2907	tr|V7D110|V7D110_PHAVU	760	77.33	772	79.67	100	154	7	88	2376	1	760	0	Uncharacterized protein	PHAVU_001G214100g	Phaseolus vulgaris (Kidney bean) (French bean)	ATP binding; ATP-dependent helicase activity; nucleic acid binding	GO:0005524; GO:0008026; GO:0003676	NA	GO:0005524~ATP binding;GO:0008026~ATP-dependent helicase activity;GO:0003676~nucleic acid binding	NA	NA
Locus_43619_Transcript_1/1_Confidence_1.000_Length_2355	2355	tr|E3VWW3|E3VWW3_VITVI	526	77.28	537	68.41	100	107	4	182	1780	1	526	0	Putative polyol/monosaccharide transporter	PMT4 VIT_12s0059g00250	Vitis vinifera (Grape)	integral component of membrane; substrate-specific transmembrane transporter activity	GO:0016021; GO:0022891	NA	GO:0022891~substrate-specific transmembrane transporter activity	NA	GO:0016021~integral to membrane
Locus_16007_Transcript_1/1_Confidence_1.000_Length_1077	1077	tr|S8E6Y9|S8E6Y9_9LAMI	154	77.27	154	42.9	100	35	0	162	623	1	154	2e-84	Uncharacterized protein	M569_03153	Genlisea aurea	glycine cleavage complex; glycine decarboxylation via glycine cleavage system	GO:0005960; GO:0019464	NA	NA	GO:0019464~glycine decarboxylation via glycine cleavage system	GO:0005960~glycine cleavage complex
Locus_12043_Transcript_1/1_Confidence_1.000_Length_894	894	tr|M1C8A0|M1C8A0_SOLTU	232	77.22	237	79.53	100	49	2	152	862	1	232	1e-118	Uncharacterized protein	PGSC0003DMG400024105	Solanum tuberosum (Potato)	chloroplast organization; chloroplast stroma; regulation of transcription, DNA-templated	GO:0009658; GO:0009570; GO:0006355	NA	NA	GO:0009658~chloroplast organization;GO:0006355~regulation of transcription, DNA-dependent	GO:0009570~chloroplast stroma
Locus_1021_Transcript_1/1_Confidence_1.000_Length_799	799	tr|M5VSL4|M5VSL4_PRUPE	79	77.22	79	29.66	100	18	0	175	411	1	79	2e-38	Uncharacterized protein	PRUPE_ppa014233mg	Prunus persica (Peach) (Amygdalus persica)	NA	NA	NA	NA	NA	NA
Locus_7113_Transcript_1/1_Confidence_1.000_Length_1098	1098	tr|K4B3Z8|K4B3Z8_SOLLC	228	77.19	228	62.3	100	52	0	294	977	1	228	1e-126	Uncharacterized protein	Solyc01g111360.2	Solanum lycopersicum (Tomato) (Lycopersicon esculentum)	Golgi apparatus; endosome; peptidyl-prolyl cis-trans isomerase activity; protein folding; trans-Golgi network	GO:0005794; GO:0005768; GO:0003755; GO:0006457; GO:0005802	NA	GO:0003755~peptidyl-prolyl cis-trans isomerase activity	GO:0006457~protein folding	GO:0005794~Golgi apparatus;GO:0005768~endosome;GO:0005802~trans-Golgi network
Locus_29845_Transcript_1/1_Confidence_1.000_Length_801	801	tr|S8CJB7|S8CJB7_9LAMI	127	77.17	127	47.57	100	28	1	717	340	1	127	2e-61	Acyl carrier protein	M569_07658	Genlisea aurea	fatty acid biosynthetic process	GO:0006633	NA	NA	GO:0006633~fatty acid biosynthetic process	NA
Locus_14_Transcript_253/1093_Confidence_1.000_Length_2718	2718	tr|F6HNZ0|F6HNZ0_VITVI	610	77.11	616	67.99	100	125	7	2201	384	1	610	0	Putative uncharacterized protein	VIT_12s0142g00130	Vitis vinifera (Grape)	ATP binding; MAP kinase activity	GO:0005524; GO:0004707	NA	GO:0005524~ATP binding;GO:0004707~MAP kinase activity	NA	NA
Locus_14_Transcript_435/1093_Confidence_1.000_Length_2718	2718	tr|F6HNZ0|F6HNZ0_VITVI	610	77.11	616	67.99	100	125	7	518	2335	1	610	0	Putative uncharacterized protein	VIT_12s0142g00130	Vitis vinifera (Grape)	ATP binding; MAP kinase activity	GO:0005524; GO:0004707	NA	GO:0005524~ATP binding;GO:0004707~MAP kinase activity	NA	NA
Locus_24569_Transcript_1/1_Confidence_1.000_Length_1534	1534	tr|S8DEF1|S8DEF1_9LAMI	414	77.11	415	81.16	100	93	1	1327	83	1	413	0	Uncharacterized protein	M569_17045	Genlisea aurea	ubiquitin ligase complex; ubiquitin-protein ligase activity	GO:0000151; GO:0004842	NA	GO:0004842~ubiquitin-protein ligase activity	NA	GO:0000151~ubiquitin ligase complex
Locus_46374_Transcript_1/1_Confidence_1.000_Length_1530	1530	tr|S4UXI4|S4UXI4_SALMI	474	77.08	480	94.12	100	102	2	1472	36	1	473	0	Cytochrome P450	NA	Salvia miltiorrhiza (Chinese sage)	heme binding; iron ion binding; monooxygenase activity; oxidoreductase activity, acting on paired donors, with incorporation or reduction of molecular oxygen	GO:0020037; GO:0005506; GO:0004497; GO:0016705	NA	GO:0020037~heme binding;GO:0005506~iron ion binding;GO:0004497~monooxygenase activity;GO:0016705~oxidoreductase activity, acting on paired donors, with incorporation or reduction of molecular oxygen	NA	NA
Locus_18452_Transcript_1/1_Confidence_1.000_Length_1585	1585	tr|S8BVD1|S8BVD1_9LAMI	415	77.03	418	79.12	100	92	2	167	1420	2	415	0	Equilibrative nucleoside transporter	M569_16268	Genlisea aurea	integral component of membrane; nucleoside transmembrane transporter activity	GO:0016021; GO:0005337	NA	GO:0005337~nucleoside transmembrane transporter activity	NA	GO:0016021~integral to membrane
Locus_10230_Transcript_1/1_Confidence_1.000_Length_3450	3450	tr|M0ZY73|M0ZY73_SOLTU	879	77.02	879	76.43	100	197	4	417	3038	1	879	0	Uncharacterized protein	PGSC0003DMG400004116	Solanum tuberosum (Potato)	Golgi apparatus; clathrin adaptor complex; intracellular protein transport; protein transporter activity; vesicle-mediated transport	GO:0005794; GO:0030131; GO:0006886; GO:0008565; GO:0016192	NA	GO:0008565~protein transporter activity	GO:0006886~intracellular protein transport;GO:0016192~vesicle-mediated transport	GO:0005794~Golgi apparatus;GO:0030131~clathrin adaptor complex
Locus_15866_Transcript_1/1_Confidence_1.000_Length_940	940	tr|M1ADQ5|M1ADQ5_SOLTU	274	77.01	274	87.45	100	62	1	118	939	1	273	1e-134	Uncharacterized protein	PGSC0003DMG400007967	Solanum tuberosum (Potato)	NA	NA	NA	NA	NA	NA
Locus_31391_Transcript_1/1_Confidence_1.000_Length_1197	1197	tr|U3N664|U3N664_SALMI	313	77	313	78.45	100	72	0	1073	135	1	313	2e-160	Putative hydroxyphenylpyruvate reductase 2	HPPR2	Salvia miltiorrhiza (Chinese sage)	NAD binding; oxidoreductase activity, acting on the CH-OH group of donors, NAD or NADP as acceptor	GO:0051287; GO:0016616	NA	GO:0051287~NAD binding;GO:0016616~oxidoreductase activity, acting on the CH-OH group of donors, NAD or NADP as acceptor	NA	NA
Locus_13033_Transcript_1/1_Confidence_1.000_Length_5826	5826	tr|F6I376|F6I376_VITVI	1779	76.96	1801	92.74	100	365	12	5493	175	1	1779	0	Putative uncharacterized protein	VIT_15s0048g00800	Vitis vinifera (Grape)	ARF guanyl-nucleotide exchange factor activity; megagametogenesis; nucleus; regulation of ARF protein signal transduction	GO:0005086; GO:0009561; GO:0005634; GO:0032012	NA	GO:0005086~ARF guanyl-nucleotide exchange factor activity	GO:0009561~megagametogenesis;GO:0032012~regulation of ARF protein signal transduction	GO:0005634~nucleus
Locus_30409_Transcript_1/1_Confidence_1.000_Length_1463	1463	tr|M5X0I1|M5X0I1_PRUPE	395	76.96	395	81	100	75	6	261	1409	1	391	0	Uncharacterized protein	PRUPE_ppa006795mg	Prunus persica (Peach) (Amygdalus persica)	integral component of membrane; transporter activity	GO:0016021; GO:0005215	NA	GO:0005215~transporter activity	NA	GO:0016021~integral to membrane
Locus_29908_Transcript_1/1_Confidence_1.000_Length_871	871	tr|B9SKL0|B9SKL0_RICCO	203	76.96	204	70.26	100	43	3	786	175	4	203	6e-104	Cyclin-dependent protein kinase, putative	RCOM_0658420	Ricinus communis (Castor bean)	kinase activity; regulation of cyclin-dependent protein serine/threonine kinase activity	GO:0016301; GO:0000079	NA	GO:0016301~kinase activity	GO:0000079~regulation of cyclin-dependent protein kinase activity	NA
Locus_32366_Transcript_1/1_Confidence_1.000_Length_1777	1777	tr|A5AKU7|A5AKU7_VITVI	477	76.94	477	80.53	100	107	1	170	1591	1	477	0	Putative uncharacterized protein	VITISV_002923	Vitis vinifera (Grape)	2-methylguanosine metabolic process; methyltransferase activity; nucleic acid binding; tRNA modification	GO:0080180; GO:0008168; GO:0003676; GO:0006400	NA	GO:0008168~methyltransferase activity;GO:0003676~nucleic acid binding	GO:0080180~2-methylguanosine metabolic process;GO:0006400~tRNA modification	NA
Locus_19708_Transcript_1/1_Confidence_1.000_Length_1573	1573	tr|K4BCX0|K4BCX0_SOLLC	386	76.94	386	73.62	100	89	0	1436	279	1	386	0	Uncharacterized protein	Solyc02g091720.1	Solanum lycopersicum (Tomato) (Lycopersicon esculentum)	zinc ion binding	GO:0008270	NA	GO:0008270~zinc ion binding	NA	NA
Locus_22795_Transcript_1/1_Confidence_1.000_Length_2850	2850	tr|M1AJB0|M1AJB0_SOLTU	815	76.92	819	86.21	100	172	4	252	2669	1	815	0	Uncharacterized protein	PGSC0003DMG400009290	Solanum tuberosum (Potato)	membrane	GO:0016020	NA	NA	NA	GO:0016020~membrane
Locus_61390_Transcript_1/1_Confidence_1.000_Length_618	618	tr|K4CXW1|K4CXW1_SOLLC	156	76.92	156	75.73	100	36	0	506	39	1	156	3e-89	Uncharacterized protein	Solyc10g007820.2	Solanum lycopersicum (Tomato) (Lycopersicon esculentum)	NA	NA	NA	NA	NA	NA
Locus_34884_Transcript_1/1_Confidence_1.000_Length_1522	1522	tr|S8D442|S8D442_9LAMI	440	76.91	446	87.91	100	95	4	113	1444	1	440	0	Diphthamide biosynthesis protein 1	M569_02597	Genlisea aurea	cytoplasm; peptidyl-diphthamide biosynthetic process from peptidyl-histidine	GO:0005737; GO:0017183	Protein modification; peptidyl-diphthamide biosynthesis.	NA	GO:0017183~peptidyl-diphthamide biosynthetic process from peptidyl-histidine	GO:0005737~cytoplasm
Locus_11911_Transcript_1/1_Confidence_1.000_Length_1893	1893	tr|M9Z390|M9Z390_GOSRA	492	76.88	493	78.13	100	113	1	1787	309	1	492	0	3-ketoacyl-CoA synthase (EC 2.3.1.-)	KCS13	Gossypium raimondii (New World cotton)	fatty acid biosynthetic process; membrane; transferase activity, transferring acyl groups other than amino-acyl groups	GO:0006633; GO:0016020; GO:0016747	Lipid metabolism; fatty acid biosynthesis.	GO:0016747~transferase activity, transferring acyl groups other than amino-acyl groups	GO:0006633~fatty acid biosynthetic process	GO:0016020~membrane
Locus_15012_Transcript_1/1_Confidence_1.000_Length_1207	1207	tr|S8EEJ8|S8EEJ8_9LAMI	358	76.88	359	89.23	100	82	1	1077	1	1	358	0	Uncharacterized protein (Fragment)	M569_03784	Genlisea aurea	phosphatase activator activity	GO:0019211	NA	GO:0019211~phosphatase activator activity	NA	NA
Locus_77656_Transcript_1/1_Confidence_1.000_Length_1894	1894	tr|K4BKY3|K4BKY3_SOLLC	536	76.87	536	84.9	100	122	2	1878	274	1	535	0	Uncharacterized protein	Solyc03g114810.2	Solanum lycopersicum (Tomato) (Lycopersicon esculentum)	transferase activity, transferring glycosyl groups	GO:0016757	NA	GO:0016757~transferase activity, transferring glycosyl groups	NA	NA
Locus_13983_Transcript_1/1_Confidence_1.000_Length_1568	1568	tr|S8DEF1|S8DEF1_9LAMI	414	76.87	415	79.4	100	90	2	1284	43	5	414	0	Uncharacterized protein	M569_17045	Genlisea aurea	ubiquitin ligase complex; ubiquitin-protein ligase activity	GO:0000151; GO:0004842	NA	GO:0004842~ubiquitin-protein ligase activity	NA	GO:0000151~ubiquitin ligase complex
Locus_19932_Transcript_1/1_Confidence_1.000_Length_767	767	tr|K4CM46|K4CM46_SOLLC	146	76.87	147	57.5	100	32	2	734	294	1	145	3e-75	Uncharacterized protein	Solyc08g068220.2	Solanum lycopersicum (Tomato) (Lycopersicon esculentum)	ribosome; structural constituent of ribosome; translation	GO:0005840; GO:0003735; GO:0006412	NA	GO:0003735~structural constituent of ribosome	GO:0006412~translation	GO:0005840~ribosome
Locus_30751_Transcript_1/1_Confidence_1.000_Length_1091	1091	tr|V4TUS4|V4TUS4_9ROSI	242	76.86	242	66.54	100	56	0	955	230	1	242	8e-128	Uncharacterized protein	CICLE_v10021936mg	Citrus clementina	NA	NA	NA	NA	NA	NA
Locus_43339_Transcript_1/1_Confidence_1.000_Length_612	612	tr|D7SXW1|D7SXW1_VITVI	82	76.83	82	40.2	100	19	0	538	293	1	82	6e-39	Putative uncharacterized protein	VIT_03s0091g00220	Vitis vinifera (Grape)	NA	NA	NA	NA	NA	NA
Locus_200_Transcript_87/345_Confidence_1.000_Length_2882	2882	tr|M1BHM0|M1BHM0_SOLTU	835	76.82	837	87.13	100	189	3	1	2508	3	835	0	Uncharacterized protein	PGSC0003DMG400017618	Solanum tuberosum (Potato)	Golgi organization; Golgi transport complex; cell growth; cytosol; embryo development ending in seed dormancy; intracellular protein transport; meristem structural organization; protein retention in Golgi apparatus; shoot system morphogenesis	GO:0007030; GO:0017119; GO:0016049; GO:0005829; GO:0009793; GO:0006886; GO:0009933; GO:0045053; GO:0010016	NA	NA	GO:0007030~Golgi organization;GO:0016049~cell growth;GO:0009793~embryo development ending in seed dormancy;GO:0006886~intracellular protein transport;GO:0009933~meristem structural organization;GO:0045053~protein retention in Golgi apparatus;GO:0010016~shoot morphogenesis	GO:0017119~Golgi transport complex;GO:0005829~cytosol
Locus_200_Transcript_306/345_Confidence_1.000_Length_2882	2882	tr|M1BHM0|M1BHM0_SOLTU	835	76.82	837	87.13	100	189	3	2882	375	3	835	0	Uncharacterized protein	PGSC0003DMG400017618	Solanum tuberosum (Potato)	Golgi organization; Golgi transport complex; cell growth; cytosol; embryo development ending in seed dormancy; intracellular protein transport; meristem structural organization; protein retention in Golgi apparatus; shoot system morphogenesis	GO:0007030; GO:0017119; GO:0016049; GO:0005829; GO:0009793; GO:0006886; GO:0009933; GO:0045053; GO:0010016	NA	NA	GO:0007030~Golgi organization;GO:0016049~cell growth;GO:0009793~embryo development ending in seed dormancy;GO:0006886~intracellular protein transport;GO:0009933~meristem structural organization;GO:0045053~protein retention in Golgi apparatus;GO:0010016~shoot morphogenesis	GO:0017119~Golgi transport complex;GO:0005829~cytosol
Locus_9836_Transcript_1/1_Confidence_1.000_Length_2645	2645	tr|G1FMC8|G1FMC8_POPTN	681	76.8	694	78.71	100	143	4	258	2324	1	681	0	Cryptochrome 1.2	CRY1.2	Populus tremula (European aspen)	DNA photolyase activity; DNA repair	GO:0003913; GO:0006281	NA	GO:0003913~DNA photolyase activity	GO:0006281~DNA repair	NA
Locus_30775_Transcript_1/1_Confidence_1.000_Length_1370	1370	tr|S8EGV8|S8EGV8_9LAMI	306	76.8	306	67.01	100	71	0	186	1103	1	306	2e-135	Secretory carrier membrane protein (Fragment)	M569_02865	Genlisea aurea	integral component of membrane; protein transport	GO:0016021; GO:0015031	NA	NA	GO:0015031~protein transport	GO:0016021~integral to membrane
Locus_24303_Transcript_1/1_Confidence_1.000_Length_750	750	tr|S8C2B4|S8C2B4_9LAMI	125	76.8	125	50	100	28	1	150	521	1	125	1e-61	Uncharacterized protein	M569_16211	Genlisea aurea	NA	NA	NA	NA	NA	NA
Locus_35739_Transcript_1/1_Confidence_1.000_Length_1424	1424	tr|V4SSU4|V4SSU4_9ROSI	366	76.78	366	77.11	100	80	1	47	1129	1	366	0	Uncharacterized protein	CICLE_v10012015mg	Citrus clementina	protein tyrosine phosphatase activity; protein tyrosine/serine/threonine phosphatase activity	GO:0004725; GO:0008138	NA	GO:0004725~protein tyrosine phosphatase activity;GO:0008138~protein tyrosine/serine/threonine phosphatase activity	NA	NA
Locus_74504_Transcript_1/1_Confidence_1.000_Length_937	937	tr|S8C526|S8C526_9LAMI	185	76.76	185	59.23	100	43	0	844	290	1	185	4e-100	Uncharacterized protein (Fragment)	M569_12938	Genlisea aurea	DNA replication; nucleus	GO:0006260; GO:0005634	NA	NA	GO:0006260~DNA replication	GO:0005634~nucleus
Locus_45515_Transcript_1/1_Confidence_1.000_Length_2370	2370	tr|M1AY99|M1AY99_SOLTU	387	76.74	387	48.99	100	88	1	874	2028	1	387	0	Uncharacterized protein	PGSC0003DMG400012635	Solanum tuberosum (Potato)	beta-1,4-mannosylglycoprotein 4-beta-N-acetylglucosaminyltransferase activity; membrane; protein N-linked glycosylation	GO:0003830; GO:0016020; GO:0006487	NA	GO:0003830~beta-1,4-mannosylglycoprotein 4-beta-N-acetylglucosaminyltransferase activity	GO:0006487~protein N-linked glycosylation	GO:0016020~membrane
Locus_74678_Transcript_1/1_Confidence_1.000_Length_582	582	tr|M5WJC5|M5WJC5_PRUPE	159	76.73	159	81.96	100	37	0	55	531	1	159	3e-68	Uncharacterized protein	PRUPE_ppa012671mg	Prunus persica (Peach) (Amygdalus persica)	NA	NA	NA	NA	NA	NA
Locus_74597_Transcript_1/1_Confidence_1.000_Length_941	941	tr|B9S0B2|B9S0B2_RICCO	208	76.68	223	71.09	100	35	4	169	831	1	208	4e-103	Putative uncharacterized protein	RCOM_1352570	Ricinus communis (Castor bean)	NA	NA	NA	NA	NA	NA
Locus_6053_Transcript_1/1_Confidence_1.000_Length_2689	2689	tr|F6HJQ8|F6HJQ8_VITVI	447	76.67	450	50.2	100	102	2	822	2171	1	447	0	Putative uncharacterized protein	VIT_00s0471g00010	Vitis vinifera (Grape)	ubiquitin ligase complex; ubiquitin-protein ligase activity	GO:0000151; GO:0004842	NA	GO:0004842~ubiquitin-protein ligase activity	NA	GO:0000151~ubiquitin ligase complex
Locus_34930_Transcript_1/1_Confidence_1.000_Length_3041	3041	tr|M1BAK8|M1BAK8_SOLTU	663	76.66	664	65.5	100	138	2	2087	129	6	663	0	Uncharacterized protein	PGSC0003DMG400015806	Solanum tuberosum (Potato)	ATP binding; plasma membrane; plasmodesma; protein kinase activity	GO:0005524; GO:0005886; GO:0009506; GO:0004672	NA	GO:0005524~ATP binding;GO:0004672~protein kinase activity	NA	GO:0005886~plasma membrane;GO:0009506~plasmodesma
Locus_15650_Transcript_1/1_Confidence_1.000_Length_2738	2738	tr|M1CLN6|M1CLN6_SOLTU	771	76.65	775	84.92	100	168	4	221	2518	1	771	0	Uncharacterized protein	PGSC0003DMG400027249	Solanum tuberosum (Potato)	Golgi apparatus; cell wall; endosome; trans-Golgi network	GO:0005794; GO:0005618; GO:0005768; GO:0005802	NA	NA	NA	GO:0005794~Golgi apparatus;GO:0005618~cell wall;GO:0005768~endosome;GO:0005802~trans-Golgi network
Locus_1805_Transcript_1/1_Confidence_1.000_Length_1417	1417	tr|S8CXG0|S8CXG0_9LAMI	348	76.62	355	75.16	100	76	1	111	1175	1	348	0	Uncharacterized protein	M569_03115	Genlisea aurea	ATPase activator activity; response to stress	GO:0001671; GO:0006950	NA	GO:0001671~ATPase activator activity	GO:0006950~response to stress	NA
Locus_27263_Transcript_1/1_Confidence_1.000_Length_2621	2621	tr|B9RUD8|B9RUD8_RICCO	662	76.6	671	76.8	100	148	4	2290	278	1	662	0	Transferase, transferring glycosyl groups, putative (EC 2.4.1.12)	RCOM_0851910	Ricinus communis (Castor bean)	cellulose synthase (UDP-forming) activity	GO:0016760	NA	GO:0016760~cellulose synthase (UDP-forming) activity	NA	NA
Locus_19456_Transcript_1/1_Confidence_1.000_Length_3648	3648	tr|K4BQ85|K4BQ85_SOLLC	948	76.54	955	78.54	100	215	4	3320	462	1	948	0	Uncharacterized protein	Solyc04g015830.2	Solanum lycopersicum (Tomato) (Lycopersicon esculentum)	actin filament; actin filament bundle assembly; actin filament severing	GO:0005884; GO:0051017; GO:0051014	NA	NA	GO:0051017~actin filament bundle assembly;GO:0051014~actin filament severing	GO:0005884~actin filament
Locus_13957_Transcript_1/1_Confidence_1.000_Length_2289	2289	tr|B9RH84|B9RH84_RICCO	624	76.52	626	82.04	100	144	3	2200	326	1	624	0	Phosphatidylinositol transporter, putative	RCOM_1448110	Ricinus communis (Castor bean)	intracellular; transporter activity	GO:0005622; GO:0005215	NA	GO:0005215~transporter activity	NA	GO:0005622~intracellular
Locus_23498_Transcript_1/1_Confidence_1.000_Length_2538	2538	tr|S8CJK3|S8CJK3_9LAMI	726	76.51	728	86.05	100	165	3	56	2230	2	726	0	Uncharacterized protein (Fragment)	M569_09949	Genlisea aurea	ATP binding; cytoplasm; glutamate-tRNA ligase activity; glutamyl-tRNA aminoacylation	GO:0005524; GO:0005737; GO:0004818; GO:0006424	NA	GO:0005524~ATP binding;GO:0004818~glutamate-tRNA ligase activity	GO:0006424~glutamyl-tRNA aminoacylation	GO:0005737~cytoplasm
Locus_19141_Transcript_1/1_Confidence_1.000_Length_1702	1702	tr|M1AGI2|M1AGI2_SOLTU	478	76.46	480	84.61	100	110	3	1677	238	1	477	0	Uncharacterized protein	PGSC0003DMG400008660	Solanum tuberosum (Potato)	integral component of membrane; substrate-specific transmembrane transporter activity	GO:0016021; GO:0022891	NA	GO:0022891~substrate-specific transmembrane transporter activity	NA	GO:0016021~integral to membrane
Locus_200_Transcript_106/345_Confidence_1.000_Length_3556	3556	tr|K4B9C4|K4B9C4_SOLLC	997	76.42	1001	84.45	100	228	4	169	3168	3	996	0	Uncharacterized protein	Solyc02g079000.2	Solanum lycopersicum (Tomato) (Lycopersicon esculentum)	ATP binding; chloroplast envelope; metalloendopeptidase activity; mitochondrion; nucleoside-triphosphatase activity; proteolysis	GO:0005524; GO:0009941; GO:0004222; GO:0005739; GO:0017111; GO:0006508	NA	GO:0005524~ATP binding;GO:0004222~metalloendopeptidase activity;GO:0017111~nucleoside-triphosphatase activity	GO:0006508~proteolysis	GO:0009941~chloroplast envelope;GO:0005739~mitochondrion
Locus_200_Transcript_325/345_Confidence_1.000_Length_3556	3556	tr|K4B9C4|K4B9C4_SOLLC	997	76.42	1001	84.45	100	228	4	3388	389	3	996	0	Uncharacterized protein	Solyc02g079000.2	Solanum lycopersicum (Tomato) (Lycopersicon esculentum)	ATP binding; chloroplast envelope; metalloendopeptidase activity; mitochondrion; nucleoside-triphosphatase activity; proteolysis	GO:0005524; GO:0009941; GO:0004222; GO:0005739; GO:0017111; GO:0006508	NA	GO:0005524~ATP binding;GO:0004222~metalloendopeptidase activity;GO:0017111~nucleoside-triphosphatase activity	GO:0006508~proteolysis	GO:0009941~chloroplast envelope;GO:0005739~mitochondrion
Locus_23018_Transcript_1/1_Confidence_1.000_Length_1553	1553	tr|K4BCX0|K4BCX0_SOLLC	386	76.42	386	74.57	100	91	0	1374	217	1	386	0	Uncharacterized protein	Solyc02g091720.1	Solanum lycopersicum (Tomato) (Lycopersicon esculentum)	zinc ion binding	GO:0008270	NA	GO:0008270~zinc ion binding	NA	NA
Locus_14_Transcript_97/1093_Confidence_1.000_Length_2335	2335	tr|K4DC49|K4DC49_SOLLC	656	76.41	657	84.41	100	149	4	108	2072	1	653	0	Uncharacterized protein	Solyc12g009610.1	Solanum lycopersicum (Tomato) (Lycopersicon esculentum)	Rab GTPase activator activity	GO:0005097	NA	GO:0005097~Rab GTPase activator activity	NA	NA
Locus_14_Transcript_664/1093_Confidence_1.000_Length_2335	2335	tr|K4DC49|K4DC49_SOLLC	656	76.41	657	84.41	100	149	4	2228	264	1	653	0	Uncharacterized protein	Solyc12g009610.1	Solanum lycopersicum (Tomato) (Lycopersicon esculentum)	Rab GTPase activator activity	GO:0005097	NA	GO:0005097~Rab GTPase activator activity	NA	NA
Locus_25298_Transcript_1/1_Confidence_1.000_Length_2038	2038	tr|A7UMB6|A7UMB6_9LAMI	583	76.4	589	86.7	100	130	3	94	1854	1	582	0	Phospholipase C	PLC1	Torenia fournieri	calcium ion binding; intracellular signal transduction; lipid metabolic process; phosphatidylinositol phospholipase C activity; signal transducer activity	GO:0005509; GO:0035556; GO:0006629; GO:0004435; GO:0004871	NA	GO:0005509~calcium ion binding;GO:0004435~phosphatidylinositol phospholipase C activity;GO:0004871~signal transducer activity	GO:0035556~intracellular signal transduction;GO:0006629~lipid metabolic process	NA
Locus_84760_Transcript_1/1_Confidence_1.000_Length_468	468	tr|B9I1T8|B9I1T8_POPTR	72	76.39	72	46.15	100	17	0	394	179	1	72	6e-27	Uncharacterized protein	POPTR_0011s11140g	Populus trichocarpa (Western balsam poplar) (Populus balsamifera subsp. trichocarpa)	response to wounding; serine-type endopeptidase inhibitor activity	GO:0009611; GO:0004867	NA	GO:0004867~serine-type endopeptidase inhibitor activity	GO:0009611~response to wounding	NA
Locus_22852_Transcript_1/1_Confidence_1.000_Length_1960	1960	tr|M1BB30|M1BB30_SOLTU	521	76.34	524	80.2	100	113	3	267	1823	4	521	0	Glucose-1-phosphate adenylyltransferase (EC 2.7.7.27)	PGSC0003DMG400015952	Solanum tuberosum (Potato)	chloroplast; glucose-1-phosphate adenylyltransferase activity; glycogen biosynthetic process; starch biosynthetic process	GO:0009507; GO:0008878; GO:0005978; GO:0019252	Glycan biosynthesis; starch biosynthesis.	GO:0008878~glucose-1-phosphate adenylyltransferase activity	GO:0005978~glycogen biosynthetic process;GO:0019252~starch biosynthetic process	GO:0009507~chloroplast
Locus_17155_Transcript_1/1_Confidence_1.000_Length_553	553	tr|S8C5P4|S8C5P4_9LAMI	93	76.34	93	50.45	100	22	0	552	274	1	93	2e-25	Uncharacterized protein (Fragment)	M569_12653	Genlisea aurea	NA	NA	NA	NA	NA	NA
Locus_1007_Transcript_1/1_Confidence_1.000_Length_4012	4012	tr|K4BUE2|K4BUE2_SOLLC	481	76.33	490	36.64	100	98	7	3980	2535	1	480	0	Uncharacterized protein	Solyc04g077050.2	Solanum lycopersicum (Tomato) (Lycopersicon esculentum)	amino acid import; integral component of membrane; neutral amino acid transmembrane transporter activity; response to nematode	GO:0043090; GO:0016021; GO:0015175; GO:0009624	NA	GO:0015175~neutral amino acid transmembrane transporter activity	GO:0043090~amino acid import;GO:0009624~response to nematode	GO:0016021~integral to membrane
Locus_32218_Transcript_1/1_Confidence_1.000_Length_2151	2151	sp|O82627|SSG1_ANTMA	608	76.31	612	85.36	100	140	2	2047	215	1	608	0	Granule-bound starch synthase 1, chloroplastic/amyloplastic (EC 2.4.1.21) (Granule-bound starch synthase I) (GBSS-I)	WAXY GBSS	Antirrhinum majus (Garden snapdragon)	amyloplast; chloroplast; starch biosynthetic process; starch synthase activity	GO:0009501; GO:0009507; GO:0019252; GO:0009011	Glycan biosynthesis; starch biosynthesis.	GO:0009011~starch synthase activity	GO:0019252~starch biosynthetic process	GO:0009501~amyloplast;GO:0009507~chloroplast
Locus_10452_Transcript_1/1_Confidence_1.000_Length_4115	4115	tr|S8CVP5|S8CVP5_9LAMI	1046	76.25	1078	78.59	100	214	14	3695	492	1	1046	0	Uncharacterized protein	M569_05730	Genlisea aurea	ATP binding; kinesin complex; microtubule; microtubule motor activity; microtubule-based movement; zinc ion binding	GO:0005524; GO:0005871; GO:0005874; GO:0003777; GO:0007018; GO:0008270	NA	GO:0005524~ATP binding;GO:0003777~microtubule motor activity;GO:0008270~zinc ion binding	GO:0007018~microtubule-based movement	GO:0005871~kinesin complex;GO:0005874~microtubule
Locus_2837_Transcript_1/1_Confidence_1.000_Length_2618	2618	tr|D5LY32|D5LY32_ORORA	666	76.21	681	78.04	100	139	7	257	2275	1	666	0	Neutral/alkaline invertase 2 (EC 3.2.1.26)	SNI2	Orobanche ramosa (Hemp broomrape) (Phelipanche ramosa)	glycopeptide alpha-N-acetylgalactosaminidase activity; sucrose alpha-glucosidase activity	GO:0033926; GO:0004575	NA	GO:0033926~glycopeptide alpha-N-acetylgalactosaminidase activity;GO:0004575~sucrose alpha-glucosidase activity	NA	NA
Locus_5321_Transcript_1/1_Confidence_1.000_Length_535	535	tr|M5WI47|M5WI47_PRUPE	147	76.19	147	82.43	100	34	1	91	528	1	147	3e-78	Uncharacterized protein	PRUPE_ppa012958mg	Prunus persica (Peach) (Amygdalus persica)	NA	NA	NA	NA	NA	NA
Locus_23720_Transcript_1/1_Confidence_1.000_Length_864	864	tr|S8E4Y3|S8E4Y3_9LAMI	125	76.19	126	43.75	100	20	3	864	514	1	125	2e-44	Uncharacterized protein (Fragment)	M569_07413	Genlisea aurea	NA	NA	NA	NA	NA	NA
Locus_27822_Transcript_1/1_Confidence_1.000_Length_1100	1100	tr|M1CIV9|M1CIV9_SOLTU	126	76.19	126	34.36	100	30	0	1005	628	1	126	1e-61	Uncharacterized protein	PGSC0003DMG400026569	Solanum tuberosum (Potato)	NA	NA	NA	NA	NA	NA
Locus_43800_Transcript_1/1_Confidence_1.000_Length_1831	1831	tr|V4THC8|V4THC8_9ROSI	361	76.18	361	59.15	100	81	3	1244	165	1	357	2e-178	Uncharacterized protein	CICLE_v10015712mg	Citrus clementina	acetylglucosaminyltransferase activity; membrane	GO:0008375; GO:0016020	NA	GO:0008375~acetylglucosaminyltransferase activity	NA	GO:0016020~membrane
Locus_12597_Transcript_1/1_Confidence_1.000_Length_1599	1599	tr|M1CBT8|M1CBT8_SOLTU	394	76.13	398	74.67	100	85	2	1504	329	1	394	0	Uncharacterized protein	PGSC0003DMG400024926	Solanum tuberosum (Potato)	ATP phosphoribosyltransferase activity; chloroplast stroma; histidine biosynthetic process; magnesium ion binding	GO:0003879; GO:0009570; GO:0000105; GO:0000287	NA	GO:0003879~ATP phosphoribosyltransferase activity;GO:0000287~magnesium ion binding	GO:0000105~histidine biosynthetic process	GO:0009570~chloroplast stroma
Locus_20632_Transcript_1/1_Confidence_1.000_Length_1056	1056	tr|K4CDF3|K4CDF3_SOLLC	265	76.12	268	76.14	100	59	2	137	934	1	265	9e-146	Uncharacterized protein	Solyc07g032090.2	Solanum lycopersicum (Tomato) (Lycopersicon esculentum)	ATP binding; mitochondrion; transcription factor TFIIF complex; transcription initiation from RNA polymerase II promoter	GO:0005524; GO:0005739; GO:0005674; GO:0006367	NA	GO:0005524~ATP binding	GO:0006367~transcription initiation from RNA polymerase II promoter	GO:0005739~mitochondrion;GO:0005674~transcription factor TFIIF complex
Locus_39843_Transcript_1/1_Confidence_1.000_Length_1194	1194	tr|M0ZLM9|M0ZLM9_SOLTU	268	76.12	268	67.34	100	62	2	1124	327	1	268	9e-140	Uncharacterized protein	PGSC0003DMG400001351	Solanum tuberosum (Potato)	ubiquitin-protein ligase activity; zinc ion binding	GO:0004842; GO:0008270	NA	GO:0004842~ubiquitin-protein ligase activity;GO:0008270~zinc ion binding	NA	NA
Locus_3399_Transcript_1/1_Confidence_1.000_Length_825	825	tr|Q6WHC0|Q6WHC0_CAPFR	159	76.1	159	57.82	100	35	2	624	157	1	159	2e-73	Chloroplast small heat shock protein class I	NA	Capsicum frutescens (Cayenne pepper) (Tabasco pepper)	response to stress	GO:0006950	NA	NA	GO:0006950~response to stress	NA
Locus_20210_Transcript_1/1_Confidence_1.000_Length_865	865	tr|Q6WHC0|Q6WHC0_CAPFR	159	76.1	159	55.14	100	35	2	190	657	1	159	6e-66	Chloroplast small heat shock protein class I	NA	Capsicum frutescens (Cayenne pepper) (Tabasco pepper)	response to stress	GO:0006950	NA	NA	GO:0006950~response to stress	NA
Locus_21033_Transcript_1/1_Confidence_1.000_Length_1552	1552	tr|K4BMJ8|K4BMJ8_SOLLC	428	76.04	434	83.89	100	95	3	12	1310	1	426	0	Uncharacterized protein	Solyc03g120490.2	Solanum lycopersicum (Tomato) (Lycopersicon esculentum)	Golgi apparatus; endosome; trans-Golgi network	GO:0005794; GO:0005768; GO:0005802	NA	NA	NA	GO:0005794~Golgi apparatus;GO:0005768~endosome;GO:0005802~trans-Golgi network
Locus_21391_Transcript_1/1_Confidence_1.000_Length_1755	1755	tr|K4BXT4|K4BXT4_SOLLC	266	76.03	267	45.64	100	61	2	671	1465	1	266	5e-128	Uncharacterized protein	Solyc05g012110.2	Solanum lycopersicum (Tomato) (Lycopersicon esculentum)	6-phosphogluconolactonase activity; pentose-phosphate shunt	GO:0017057; GO:0006098	NA	GO:0017057~6-phosphogluconolactonase activity	GO:0006098~pentose-phosphate shunt	NA
Locus_21955_Transcript_1/1_Confidence_1.000_Length_2059	2059	tr|T2FDG1|T2FDG1_NICBE	598	76.02	613	89.32	100	124	8	77	1891	1	598	0	Exocyst 70	NA	Nicotiana benthamiana	exocyst; exocytosis	GO:0000145; GO:0006887	NA	NA	GO:0006887~exocytosis	GO:0000145~exocyst
Locus_69045_Transcript_1/1_Confidence_1.000_Length_1302	1302	tr|S8CUR0|S8CUR0_9LAMI	384	75.97	387	89.17	100	82	6	109	1245	1	384	0	Uncharacterized protein	M569_06137	Genlisea aurea	NA	NA	NA	NA	NA	NA
Locus_6694_Transcript_1/1_Confidence_1.000_Length_2445	2445	tr|K4B341|K4B341_SOLLC	639	75.96	653	80.12	100	137	6	2155	215	1	639	0	Uncharacterized protein	Dem2	Solanum lycopersicum (Tomato) (Lycopersicon esculentum)	NA	NA	NA	NA	NA	NA
Locus_31025_Transcript_1/1_Confidence_1.000_Length_2520	2520	tr|K4AZC7|K4AZC7_SOLLC	698	75.92	706	84.05	100	160	3	313	2424	1	698	0	Uncharacterized protein	Solyc01g091870.2	Solanum lycopersicum (Tomato) (Lycopersicon esculentum)	integral component of membrane; transmembrane transport	GO:0016021; GO:0055085	NA	NA	GO:0055085~transmembrane transport	GO:0016021~integral to membrane
Locus_8036_Transcript_1/1_Confidence_1.000_Length_1754	1754	tr|B5AQ04|B5AQ04_TOBAC	416	75.89	423	72.35	100	93	4	210	1472	1	416	0	Metacaspase type II (Fragment)	NA	Nicotiana tabacum (Common tobacco)	cysteine-type endopeptidase activity; proteolysis	GO:0004197; GO:0006508	NA	GO:0004197~cysteine-type endopeptidase activity	GO:0006508~proteolysis	NA
Locus_24412_Transcript_1/1_Confidence_1.000_Length_979	979	tr|S8DM16|S8DM16_9LAMI	224	75.89	224	68.64	100	54	0	1	672	1	224	1e-126	Uncharacterized protein (Fragment)	M569_14145	Genlisea aurea	NA	NA	NA	NA	NA	NA
Locus_1537_Transcript_1/1_Confidence_1.000_Length_2638	2638	tr|M1C756|M1C756_SOLTU	594	75.88	597	67.89	100	116	8	2141	384	14	593	0	Serine hydroxymethyltransferase (EC 2.1.2.1)	PGSC0003DMG400023799	Solanum tuberosum (Potato)	L-serine metabolic process; glycine hydroxymethyltransferase activity; glycine metabolic process; pyridoxal phosphate binding; response to cadmium ion; tetrahydrofolate interconversion	GO:0006563; GO:0004372; GO:0006544; GO:0030170; GO:0046686; GO:0035999	One-carbon metabolism; tetrahydrofolate interconversion.	GO:0004372~glycine hydroxymethyltransferase activity;GO:0030170~pyridoxal phosphate binding	GO:0006563~L-serine metabolic process;GO:0006544~glycine metabolic process;GO:0046686~response to cadmium ion;GO:0035999~tetrahydrofolate interconversion	NA
Locus_37402_Transcript_1/1_Confidence_1.000_Length_1476	1476	tr|V7CDJ5|V7CDJ5_PHAVU	399	75.86	406	82.52	100	82	6	1422	229	1	398	0	Uncharacterized protein	PHAVU_003G195200g	Phaseolus vulgaris (Kidney bean) (French bean)	NA	NA	NA	NA	NA	NA
Locus_4827_Transcript_1/1_Confidence_1.000_Length_451	451	tr|A2NW02|A2NW02_ARATH	29	75.86	29	19.29	100	7	0	334	248	1	29	3e-08	A.thaliana homeobox gene Athb-1 mRNA	NA	Arabidopsis thaliana (Mouse-ear cress)	DNA binding	GO:0003677	NA	GO:0003677~DNA binding	NA	NA
Locus_14_Transcript_311/1093_Confidence_1.000_Length_1543	1543	tr|S8ED52|S8ED52_9LAMI	381	75.84	389	75.63	100	85	3	340	1503	1	381	0	Uncharacterized protein	M569_04296	Genlisea aurea	NA	NA	NA	NA	NA	NA
Locus_14_Transcript_767/1093_Confidence_1.000_Length_1543	1543	tr|S8ED52|S8ED52_9LAMI	381	75.84	389	75.63	100	85	3	1204	41	1	381	0	Uncharacterized protein	M569_04296	Genlisea aurea	NA	NA	NA	NA	NA	NA
Locus_37856_Transcript_1/1_Confidence_1.000_Length_2263	2263	tr|M1D5K1|M1D5K1_SOLTU	624	75.82	641	84.98	100	114	10	396	2246	1	624	0	Uncharacterized protein	PGSC0003DMG400032246	Solanum tuberosum (Potato)	phosphatidylinositol dephosphorylation	GO:0046856	NA	NA	GO:0046856~phosphatidylinositol dephosphorylation	NA
Locus_8089_Transcript_1/1_Confidence_1.000_Length_2765	2765	tr|D7SKC8|D7SKC8_VITVI	820	75.81	835	90.6	100	175	8	2642	174	1	820	0	Putative uncharacterized protein	VIT_06s0004g05030	Vitis vinifera (Grape)	ATP binding; chloroplast thylakoid membrane; integral component of membrane; metalloendopeptidase activity; nucleoside-triphosphatase activity; proteolysis; zinc ion binding	GO:0005524; GO:0009535; GO:0016021; GO:0004222; GO:0017111; GO:0006508; GO:0008270	NA	GO:0005524~ATP binding;GO:0004222~metalloendopeptidase activity;GO:0017111~nucleoside-triphosphatase activity;GO:0008270~zinc ion binding	GO:0006508~proteolysis	GO:0009535~chloroplast thylakoid membrane;GO:0016021~integral to membrane
Locus_11546_Transcript_1/1_Confidence_1.000_Length_2009	2009	tr|B9VRA7|B9VRA7_9LAMI	562	75.8	562	83.92	100	99	8	1744	110	19	560	0	Putative gibberellin signaling DELLA protein	GAI	Sinningia speciosa	regulation of transcription, DNA-templated; transcription, DNA-templated	GO:0006355; GO:0006351	NA	NA	GO:0006355~regulation of transcription, DNA-dependent;GO:0006351~transcription, DNA-dependent	NA
Locus_12465_Transcript_1/1_Confidence_1.000_Length_1011	1011	tr|K9KYI3|K9KYI3_IPOBA	313	75.8	314	93.18	100	70	2	24	950	1	313	8e-164	Or protein	NA	Ipomoea batatas (Sweet potato) (Convolvulus batatas)	NA	NA	NA	NA	NA	NA
Locus_58106_Transcript_1/1_Confidence_1.000_Length_1706	1706	tr|K4DH76|K4DH76_SOLLC	344	75.79	347	61.02	100	71	4	413	1426	1	343	5e-141	Uncharacterized protein	Solyc12g096030.1	Solanum lycopersicum (Tomato) (Lycopersicon esculentum)	integral component of membrane; transmembrane transport	GO:0016021; GO:0055085	NA	NA	GO:0055085~transmembrane transport	GO:0016021~integral to membrane
Locus_16082_Transcript_1/1_Confidence_1.000_Length_5074	5074	tr|S8CDN2|S8CDN2_9LAMI	1400	75.78	1408	83.25	100	331	4	4642	422	2	1400	0	Uncharacterized protein (Fragment)	M569_09697	Genlisea aurea	ARF guanyl-nucleotide exchange factor activity; regulation of ARF protein signal transduction	GO:0005086; GO:0032012	NA	GO:0005086~ARF guanyl-nucleotide exchange factor activity	GO:0032012~regulation of ARF protein signal transduction	NA
Locus_59797_Transcript_1/1_Confidence_1.000_Length_640	640	tr|S8D8N0|S8D8N0_9LAMI	194	75.77	194	90.94	100	47	0	59	640	1	194	1e-107	Uncharacterized protein (Fragment)	M569_00960	Genlisea aurea	NA	NA	NA	NA	NA	NA
Locus_16878_Transcript_1/1_Confidence_1.000_Length_1881	1881	tr|M1CYQ1|M1CYQ1_SOLTU	99	75.76	99	15.79	100	24	0	655	359	1	99	2e-33	Uncharacterized protein	PGSC0003DMG400030214	Solanum tuberosum (Potato)	NA	NA	NA	NA	NA	NA
Locus_28035_Transcript_1/1_Confidence_1.000_Length_2583	2583	tr|B9RUD8|B9RUD8_RICCO	662	75.7	675	78.4	100	148	8	425	2440	1	662	0	Transferase, transferring glycosyl groups, putative (EC 2.4.1.12)	RCOM_0851910	Ricinus communis (Castor bean)	cellulose synthase (UDP-forming) activity	GO:0016760	NA	GO:0016760~cellulose synthase (UDP-forming) activity	NA	NA
Locus_17869_Transcript_1/1_Confidence_1.000_Length_1572	1572	tr|K4C2V7|K4C2V7_SOLLC	391	75.7	391	74.62	100	95	0	1487	315	1	391	0	Uncharacterized protein	Solyc05g056330.2	Solanum lycopersicum (Tomato) (Lycopersicon esculentum)	NA	NA	NA	NA	NA	NA
Locus_28976_Transcript_1/1_Confidence_1.000_Length_2173	2173	tr|M5XE17|M5XE17_PRUPE	512	75.67	522	72.07	100	97	9	404	1915	3	512	0	Uncharacterized protein	PRUPE_ppa004394mg	Prunus persica (Peach) (Amygdalus persica)	ATP binding; protein serine/threonine kinase activity	GO:0005524; GO:0004674	NA	GO:0005524~ATP binding;GO:0004674~protein serine/threonine kinase activity	NA	NA
Locus_31493_Transcript_1/1_Confidence_1.000_Length_887	887	tr|S8CRW8|S8CRW8_9LAMI	262	75.67	263	88.95	100	62	1	872	84	2	262	8e-106	Aquaporin-like protein (Fragment)	M569_07159	Genlisea aurea	integral component of membrane; transporter activity	GO:0016021; GO:0005215	NA	GO:0005215~transporter activity	NA	GO:0016021~integral to membrane
Locus_23554_Transcript_1/1_Confidence_1.000_Length_866	866	tr|M1A2R7|M1A2R7_SOLTU	168	75.6	168	58.2	100	40	1	171	671	1	168	1e-68	Uncharacterized protein	PGSC0003DMG400005217	Solanum tuberosum (Potato)	large ribosomal subunit; structural constituent of ribosome; translation	GO:0015934; GO:0003735; GO:0006412	NA	GO:0003735~structural constituent of ribosome	GO:0006412~translation	GO:0015934~large ribosomal subunit
Locus_49008_Transcript_1/1_Confidence_1.000_Length_2187	2187	tr|V4WJ44|V4WJ44_9ROSI	552	75.59	553	75.86	100	128	3	207	1853	1	550	0	Uncharacterized protein	CICLE_v10007905mg	Citrus clementina	NA	NA	NA	NA	NA	NA
Locus_14269_Transcript_1/1_Confidence_1.000_Length_1640	1640	tr|A9P8J2|A9P8J2_POPTR	294	75.59	295	53.96	100	63	4	335	1195	1	294	1e-140	Uncharacterized protein	POPTR_0002s09590g	Populus trichocarpa (Western balsam poplar) (Populus balsamifera subsp. trichocarpa)	NA	NA	NA	NA	NA	NA
Locus_32045_Transcript_1/1_Confidence_1.000_Length_921	921	tr|U5GT42|U5GT42_POPTR	184	75.54	184	59.93	100	45	0	867	316	1	184	2e-99	Uncharacterized protein (Fragment)	POPTR_0001s15600g	Populus trichocarpa (Western balsam poplar) (Populus balsamifera subsp. trichocarpa)	ATP binding; mismatch repair; mismatched DNA binding	GO:0005524; GO:0006298; GO:0030983	NA	GO:0005524~ATP binding;GO:0030983~mismatched DNA binding	GO:0006298~mismatch repair	NA
Locus_21648_Transcript_1/1_Confidence_1.000_Length_3780	3780	tr|K4APU5|K4APU5_SOLLC	1097	75.53	1132	89.84	100	239	4	3683	297	1	1097	0	Uncharacterized protein	Solyc00g006830.2	Solanum lycopersicum (Tomato) (Lycopersicon esculentum)	NA	NA	NA	NA	NA	NA
Locus_44306_Transcript_1/1_Confidence_1.000_Length_574	574	tr|S8CHU1|S8CHU1_9LAMI	102	75.49	102	53.31	100	25	0	442	137	1	102	4e-51	Glutaredoxin	M569_10601	Genlisea aurea	cell redox homeostasis; electron carrier activity; protein disulfide oxidoreductase activity	GO:0045454; GO:0009055; GO:0015035	NA	GO:0009055~electron carrier activity;GO:0015035~protein disulfide oxidoreductase activity	GO:0045454~cell redox homeostasis	NA
Locus_26193_Transcript_1/1_Confidence_1.000_Length_4199	4199	tr|K4CH27|K4CH27_SOLLC	1254	75.48	1256	89.74	100	301	3	4025	270	1	1253	0	Uncharacterized protein	Solyc07g063440.2	Solanum lycopersicum (Tomato) (Lycopersicon esculentum)	cell plate assembly	GO:0000919	NA	NA	GO:0000919~cell plate assembly	NA
Locus_67595_Transcript_1/1_Confidence_1.000_Length_1480	1480	tr|K4CXE4|K4CXE4_SOLLC	433	75.4	435	88.18	100	101	4	26	1330	5	433	0	Uncharacterized protein	Solyc10g006120.1	Solanum lycopersicum (Tomato) (Lycopersicon esculentum)	NA	NA	NA	NA	NA	NA
Locus_19071_Transcript_1/1_Confidence_1.000_Length_3070	3070	tr|S8D381|S8D381_9LAMI	636	75.35	637	62.25	100	152	3	246	2144	1	636	0	Uncharacterized protein	M569_02913	Genlisea aurea	NA	NA	NA	NA	NA	NA
Locus_17289_Transcript_1/1_Confidence_1.000_Length_861	861	sp|Q9ZNS1|RS7_AVIMR	190	75.35	215	74.91	100	20	1	3	647	9	190	1e-107	40S ribosomal protein S7	RPS7	Avicennia marina (Grey mangrove) (Sceura marina)	ribosome; structural constituent of ribosome; translation	GO:0005840; GO:0003735; GO:0006412	NA	GO:0003735~structural constituent of ribosome	GO:0006412~translation	GO:0005840~ribosome
Locus_2676_Transcript_1/1_Confidence_1.000_Length_6572	6572	tr|V4VX46|V4VX46_9ROSI	1963	75.33	1974	90.11	100	432	20	5834	45	1	1963	0	Uncharacterized protein	CICLE_v10018447mg	Citrus clementina	ATP binding; ATP-dependent helicase activity; RNA binding; RNA processing; ribonuclease III activity	GO:0005524; GO:0008026; GO:0003723; GO:0006396; GO:0004525	NA	GO:0005524~ATP binding;GO:0008026~ATP-dependent helicase activity;GO:0003723~RNA binding;GO:0004525~ribonuclease III activity	GO:0006396~RNA processing	NA
Locus_21642_Transcript_1/1_Confidence_1.000_Length_4551	4551	tr|K4B042|K4B042_SOLLC	1110	75.32	1110	73.17	100	271	3	4195	875	1	1110	0	Uncharacterized protein	Solyc01g096540.2	Solanum lycopersicum (Tomato) (Lycopersicon esculentum)	plasmodesma	GO:0009506	NA	NA	NA	GO:0009506~plasmodesma
Locus_5311_Transcript_1/1_Confidence_1.000_Length_2033	2033	tr|B9S980|B9S980_RICCO	551	75.32	551	81.31	100	124	5	90	1721	6	551	0	Putative uncharacterized protein	RCOM_1014140	Ricinus communis (Castor bean)	NA	NA	NA	NA	NA	NA
Locus_5820_Transcript_1/1_Confidence_1.000_Length_1423	1423	tr|S8CSP8|S8CSP8_9LAMI	382	75.32	385	81.17	100	89	3	49	1194	1	382	0	F-box family protein	M569_04917	Genlisea aurea	NA	NA	NA	NA	NA	NA
Locus_17111_Transcript_1/1_Confidence_1.000_Length_2683	2683	tr|K4CCS9|K4CCS9_SOLLC	723	75.31	725	81.07	100	177	1	2480	306	1	723	0	Uncharacterized protein	Solyc07g019670.2	Solanum lycopersicum (Tomato) (Lycopersicon esculentum)	3-hydroxyacyl-CoA dehydrogenase activity; cell wall; chloroplast; coenzyme binding; fatty acid metabolic process; flower development; jasmonic acid biosynthetic process; plasmodesma	GO:0003857; GO:0005618; GO:0009507; GO:0050662; GO:0006631; GO:0009908; GO:0009695; GO:0009506	NA	GO:0003857~3-hydroxyacyl-CoA dehydrogenase activity;GO:0050662~coenzyme binding	GO:0006631~fatty acid metabolic process;GO:0009908~flower development;GO:0009695~jasmonic acid biosynthetic process	GO:0005618~cell wall;GO:0009507~chloroplast;GO:0009506~plasmodesma
Locus_1743_Transcript_1/1_Confidence_1.000_Length_647	647	tr|M1CHN1|M1CHN1_SOLTU	101	75.25	101	46.83	100	22	1	632	339	1	101	1e-45	Uncharacterized protein	PGSC0003DMG400026311	Solanum tuberosum (Potato)	red light signaling pathway; regulation of photomorphogenesis	GO:0010161; GO:0010099	NA	NA	GO:0010161~red light signaling pathway;GO:0010099~regulation of photomorphogenesis	NA
Locus_4176_Transcript_1/1_Confidence_1.000_Length_1344	1344	tr|V4NZK6|V4NZK6_THESL	315	75.24	315	70.31	100	78	0	146	1090	1	315	6e-177	Uncharacterized protein	EUTSA_v10016962mg	Thellungiella salsuginea (Saltwater cress) (Arabidopsis glauca)	oxidoreductase activity	GO:0016491	NA	GO:0016491~oxidoreductase activity	NA	NA
Locus_3120_Transcript_1/1_Confidence_1.000_Length_2169	2169	tr|M1AT97|M1AT97_SOLTU	635	75.16	644	89.07	100	143	9	243	2150	1	635	0	Uncharacterized protein	PGSC0003DMG400011415	Solanum tuberosum (Potato)	chloroplast; plasma membrane	GO:0009507; GO:0005886	NA	NA	NA	GO:0009507~chloroplast;GO:0005886~plasma membrane
Locus_12529_Transcript_1/1_Confidence_1.000_Length_1127	1127	tr|R9S2J7|R9S2J7_SCUBA	312	75.16	314	83.58	100	68	3	959	33	1	309	3e-149	Beta-carotene hydroxylase	CHXB	Scutellaria baicalensis (Baical skullcap)	fatty acid biosynthetic process; integral component of membrane; iron ion binding; oxidoreductase activity	GO:0006633; GO:0016021; GO:0005506; GO:0016491	NA	GO:0005506~iron ion binding;GO:0016491~oxidoreductase activity	GO:0006633~fatty acid biosynthetic process	GO:0016021~integral to membrane
Locus_2497_Transcript_1/1_Confidence_1.000_Length_1393	1393	tr|D7SHM2|D7SHM2_VITVI	330	75.15	330	71.07	100	77	2	304	1290	1	326	4e-173	Putative uncharacterized protein	VIT_17s0000g08920	Vitis vinifera (Grape)	oxidoreductase activity	GO:0016491	NA	GO:0016491~oxidoreductase activity	NA	NA
Locus_9670_Transcript_1/1_Confidence_1.000_Length_1631	1631	tr|B9T1U0|B9T1U0_RICCO	389	75.13	390	71.74	100	84	2	154	1323	11	387	0	Tryptophan biosynthesis protein, trpc, putative (EC 4.1.1.48)	RCOM_0691140	Ricinus communis (Castor bean)	indole-3-glycerol-phosphate synthase activity; tryptophan metabolic process	GO:0004425; GO:0006568	NA	GO:0004425~indole-3-glycerol-phosphate synthase activity	GO:0006568~tryptophan metabolic process	NA
Locus_26443_Transcript_1/1_Confidence_1.000_Length_1963	1963	tr|U3N8B2|U3N8B2_SALMI	545	75.05	545	83.29	100	136	0	1896	262	1	545	0	4-coumarate:coenzyme A ligase 5	4CL5	Salvia miltiorrhiza (Chinese sage)	ligase activity	GO:0016874	NA	GO:0016874~ligase activity	NA	NA
Locus_31071_Transcript_1/1_Confidence_1.000_Length_2553	2553	tr|K4CH06|K4CH06_SOLLC	699	75.04	705	82.84	100	169	4	168	2282	2	699	0	Uncharacterized protein	Solyc07g063230.2	Solanum lycopersicum (Tomato) (Lycopersicon esculentum)	integral component of membrane; plasma membrane; plasmodesma	GO:0016021; GO:0005886; GO:0009506	NA	NA	NA	GO:0016021~integral to membrane;GO:0005886~plasma membrane;GO:0009506~plasmodesma
Locus_33656_Transcript_1/1_Confidence_1.000_Length_2253	2253	tr|K4BXQ3|K4BXQ3_SOLLC	640	75.04	645	85.89	100	153	5	1938	13	1	640	0	Uncharacterized protein	Solyc05g010810.1	Solanum lycopersicum (Tomato) (Lycopersicon esculentum)	phosphatidylinositol phosphorylation; phosphotransferase activity, alcohol group as acceptor; protein autophosphorylation	GO:0046854; GO:0016773; GO:0046777	NA	GO:0016773~phosphotransferase activity, alcohol group as acceptor	GO:0046854~phosphatidylinositol phosphorylation;GO:0046777~protein autophosphorylation	NA
Locus_38301_Transcript_1/1_Confidence_1.000_Length_2295	2295	tr|F6HDH7|F6HDH7_VITVI	575	75	596	77.91	100	110	6	177	1919	1	572	0	Putative uncharacterized protein	VIT_05s0020g01890	Vitis vinifera (Grape)	ATP binding; plasma membrane; protein serine/threonine kinase activity	GO:0005524; GO:0005886; GO:0004674	NA	GO:0005524~ATP binding;GO:0004674~protein serine/threonine kinase activity	NA	GO:0005886~plasma membrane
Locus_14_Transcript_390/1093_Confidence_1.000_Length_1551	1551	tr|Q8H0P6|Q8H0P6_TOBAC	324	75	332	64.22	100	67	6	1297	308	7	324	3e-153	Serine acetyltransferase 4 (EC 2.3.1.30) (Fragment)	sat4	Nicotiana tabacum (Common tobacco)	cysteine biosynthetic process from serine; cytoplasm; serine O-acetyltransferase activity	GO:0006535; GO:0005737; GO:0009001	NA	GO:0009001~serine O-acetyltransferase activity	GO:0006535~cysteine biosynthetic process from serine	GO:0005737~cytoplasm
Locus_14_Transcript_844/1093_Confidence_1.000_Length_1551	1551	tr|Q8H0P6|Q8H0P6_TOBAC	324	75	332	64.22	100	67	6	255	1244	7	324	3e-153	Serine acetyltransferase 4 (EC 2.3.1.30) (Fragment)	sat4	Nicotiana tabacum (Common tobacco)	cysteine biosynthetic process from serine; cytoplasm; serine O-acetyltransferase activity	GO:0006535; GO:0005737; GO:0009001	NA	GO:0009001~serine O-acetyltransferase activity	GO:0006535~cysteine biosynthetic process from serine	GO:0005737~cytoplasm
Locus_21889_Transcript_1/1_Confidence_1.000_Length_1284	1284	tr|H2DJ08|H2DJ08_TRIVS	317	75	328	76.64	100	69	3	1190	210	1	316	1e-178	Pirin1 (EC 1.13.11.24)	NA	Triphysaria versicolor (Yellow owl's clover)	quercetin 2,3-dioxygenase activity	GO:0008127	NA	GO:0008127~quercetin 2,3-dioxygenase activity	NA	NA
Locus_4754_Transcript_1/1_Confidence_1.000_Length_1123	1123	tr|V4SE23|V4SE23_9ROSI	312	75	312	83.35	100	77	1	1107	175	1	312	5e-175	Uncharacterized protein	CICLE_v10001913mg	Citrus clementina	NA	NA	NA	NA	NA	NA
Locus_2518_Transcript_1/1_Confidence_1.000_Length_1504	1504	tr|M1BKP7|M1BKP7_SOLTU	284	75	284	56.65	100	71	0	150	1001	1	284	1e-151	Uncharacterized protein	PGSC0003DMG400018423	Solanum tuberosum (Potato)	phytanoyl-CoA dioxygenase activity; plasma membrane	GO:0048244; GO:0005886	NA	GO:0048244~phytanoyl-CoA dioxygenase activity	NA	GO:0005886~plasma membrane
Locus_29472_Transcript_1/1_Confidence_1.000_Length_1402	1402	tr|S8D119|S8D119_9LAMI	248	75	248	53.07	100	62	0	1240	497	1	248	6e-132	Uncharacterized protein (Fragment)	M569_01300	Genlisea aurea	NA	NA	NA	NA	NA	NA
Locus_35532_Transcript_1/1_Confidence_1.000_Length_1778	1778	tr|M1A099|M1A099_SOLTU	468	74.95	479	80.82	100	107	4	343	1776	1	467	0	Uncharacterized protein	PGSC0003DMG400004649	Solanum tuberosum (Potato)	regulation of transcription, DNA-templated; response to gibberellin; transcription, DNA-templated	GO:0006355; GO:0009739; GO:0006351	NA	NA	GO:0006355~regulation of transcription, DNA-dependent;GO:0009739~response to gibberellin stimulus;GO:0006351~transcription, DNA-dependent	NA
Locus_36677_Transcript_1/1_Confidence_1.000_Length_1863	1863	tr|F6HM82|F6HM82_VITVI	391	74.94	395	63.61	100	90	3	1732	554	4	391	0	Putative uncharacterized protein	VIT_10s0003g01040	Vitis vinifera (Grape)	acylglycerol lipase activity; diacylglycerol catabolic process; lipid storage; monoacylglycerol catabolic process; negative regulation of seed germination; phosphatidylcholine 1-acylhydrolase activity; triglyceride lipase activity	GO:0047372; GO:0046340; GO:0019915; GO:0052651; GO:0010187; GO:0008970; GO:0004806	NA	GO:0047372~acylglycerol lipase activity;GO:0008970~phosphatidylcholine 1-acylhydrolase activity;GO:0004806~triglyceride lipase activity	GO:0046340~diacylglycerol catabolic process;GO:0019915~lipid storage;GO:0052651~monoacylglycerol catabolic process;GO:0010187~negative regulation of seed germination	NA
Locus_21324_Transcript_1/1_Confidence_1.000_Length_4514	4514	tr|D7SQC6|D7SQC6_VITVI	961	74.9	964	64.07	100	235	5	1190	4069	1	961	0	Putative uncharacterized protein	VIT_11s0052g00670	Vitis vinifera (Grape)	cytoskeleton organization	GO:0007010	NA	NA	GO:0007010~cytoskeleton organization	NA
Locus_13125_Transcript_1/1_Confidence_1.000_Length_2084	2084	tr|M1AJ16|M1AJ16_SOLTU	464	74.9	486	69.96	100	91	5	1873	440	2	464	0	Uncharacterized protein	PGSC0003DMG400009219	Solanum tuberosum (Potato)	chloroplast envelope; cytosolic ribosome; plasma membrane; transferase activity, transferring acyl groups	GO:0009941; GO:0022626; GO:0005886; GO:0016746	NA	GO:0016746~transferase activity, transferring acyl groups	NA	GO:0009941~chloroplast envelope;GO:0022626~cytosolic ribosome;GO:0005886~plasma membrane
Locus_2801_Transcript_1/1_Confidence_1.000_Length_2174	2174	tr|M1AX74|M1AX74_SOLTU	515	74.86	525	72.45	100	117	3	238	1797	1	515	0	Uncharacterized protein	PGSC0003DMG400012412	Solanum tuberosum (Potato)	L-methionine salvage from methylthioadenosine; acireductone synthase activity; cytoplasm; lyase activity; magnesium ion binding	GO:0019509; GO:0043874; GO:0005737; GO:0016829; GO:0000287	Amino-acid biosynthesis; L-methionine biosynthesis via salvage pathway; L-methionine from S-methyl-5-thio-alpha-D-ribose 1-phosphate: step 2/6.	GO:0043874~acireductone synthase activity;GO:0016829~lyase activity;GO:0000287~magnesium ion binding	GO:0019509~L-methionine salvage from methylthioadenosine	GO:0005737~cytoplasm
Locus_5723_Transcript_1/1_Confidence_1.000_Length_551	551	tr|M5W3A7|M5W3A7_PRUPE	163	74.85	163	88.75	100	40	1	36	524	1	162	1e-80	Uncharacterized protein	PRUPE_ppa022539mg	Prunus persica (Peach) (Amygdalus persica)	NA	NA	NA	NA	NA	NA
Locus_14_Transcript_562/1093_Confidence_1.000_Length_2346	2346	tr|M1CZN6|M1CZN6_SOLTU	598	74.83	600	76.73	100	149	1	2015	216	1	598	0	Uncharacterized protein	PGSC0003DMG400030439	Solanum tuberosum (Potato)	carbohydrate metabolic process; hydrolase activity, hydrolyzing O-glycosyl compounds	GO:0005975; GO:0004553	NA	GO:0004553~hydrolase activity, hydrolyzing O-glycosyl compounds	GO:0005975~carbohydrate metabolic process	NA
Locus_14_Transcript_1014/1093_Confidence_1.000_Length_2346	2346	tr|M1CZN6|M1CZN6_SOLTU	598	74.83	600	76.73	100	149	1	332	2131	1	598	0	Uncharacterized protein	PGSC0003DMG400030439	Solanum tuberosum (Potato)	carbohydrate metabolic process; hydrolase activity, hydrolyzing O-glycosyl compounds	GO:0005975; GO:0004553	NA	GO:0004553~hydrolase activity, hydrolyzing O-glycosyl compounds	GO:0005975~carbohydrate metabolic process	NA
Locus_14977_Transcript_1/1_Confidence_1.000_Length_1747	1747	tr|K4BF24|K4BF24_SOLLC	452	74.83	453	77.79	100	106	2	1682	327	1	446	0	Uncharacterized protein	Solyc03g025510.2	Solanum lycopersicum (Tomato) (Lycopersicon esculentum)	lipid catabolic process; triglyceride lipase activity	GO:0016042; GO:0004806	NA	GO:0004806~triglyceride lipase activity	GO:0016042~lipid catabolic process	NA
Locus_10742_Transcript_1/1_Confidence_1.000_Length_1161	1161	tr|M1BTL6|M1BTL6_SOLTU	286	74.83	286	73.9	100	72	0	4	861	1	286	3e-127	Uncharacterized protein	PGSC0003DMG400020397	Solanum tuberosum (Potato)	NA	NA	NA	NA	NA	NA
Locus_39040_Transcript_1/1_Confidence_1.000_Length_2392	2392	tr|M5XSU4|M5XSU4_PRUPE	674	74.82	683	85.66	100	160	5	2388	349	1	674	0	Uncharacterized protein	PRUPE_ppa002418mg	Prunus persica (Peach) (Amygdalus persica)	transferase activity, transferring glycosyl groups	GO:0016757	NA	GO:0016757~transferase activity, transferring glycosyl groups	NA	NA
Locus_32951_Transcript_1/1_Confidence_1.000_Length_1831	1831	tr|V4TAS1|V4TAS1_9ROSI	491	74.8	492	80.61	100	121	3	168	1640	1	490	0	Uncharacterized protein	CICLE_v10019830mg	Citrus clementina	NA	NA	NA	NA	NA	NA
Locus_40773_Transcript_1/1_Confidence_1.000_Length_2142	2142	tr|A5BI76|A5BI76_VITVI	583	74.79	583	81.65	100	147	0	1975	227	1	583	0	Putative uncharacterized protein	VIT_03s0088g01070 VITISV_011058	Vitis vinifera (Grape)	nucleic acid binding; zinc ion binding	GO:0003676; GO:0008270	NA	GO:0003676~nucleic acid binding;GO:0008270~zinc ion binding	NA	NA
Locus_29312_Transcript_1/1_Confidence_1.000_Length_1384	1384	tr|M5X0F2|M5X0F2_PRUPE	242	74.79	242	52.46	100	61	0	988	263	1	242	1e-129	Uncharacterized protein	PRUPE_ppa010632mg	Prunus persica (Peach) (Amygdalus persica)	protein dephosphorylation; protein tyrosine/serine/threonine phosphatase activity	GO:0006470; GO:0008138	NA	GO:0008138~protein tyrosine/serine/threonine phosphatase activity	GO:0006470~protein dephosphorylation	NA
Locus_40116_Transcript_1/1_Confidence_1.000_Length_648	648	tr|M0ZSI2|M0ZSI2_SOLTU	111	74.77	111	51.39	100	27	1	551	222	1	111	9e-31	Uncharacterized protein	PGSC0003DMG400002761	Solanum tuberosum (Potato)	NA	NA	NA	NA	NA	NA
Locus_11860_Transcript_1/1_Confidence_1.000_Length_3197	3197	tr|S8DTG0|S8DTG0_9LAMI	944	74.71	949	89.05	100	209	6	171	2978	1	931	0	Uncharacterized protein	M569_08337	Genlisea aurea	lipopolysaccharide core region biosynthetic process; transferase activity, transferring phosphorus-containing groups	GO:0009244; GO:0016772	NA	GO:0016772~transferase activity, transferring phosphorus-containing groups	GO:0009244~lipopolysaccharide core region biosynthetic process	NA
Locus_5732_Transcript_1/1_Confidence_1.000_Length_1245	1245	tr|K4BDA4|K4BDA4_SOLLC	330	74.7	332	80	100	82	1	106	1101	1	330	0	Uncharacterized protein	Solyc02g093080.2	Solanum lycopersicum (Tomato) (Lycopersicon esculentum)	iron ion binding; oxidoreductase activity, acting on paired donors, with incorporation or reduction of molecular oxygen, 2-oxoglutarate as one donor, and incorporation of one atom each of oxygen into both donors	GO:0005506; GO:0016706	NA	GO:0005506~iron ion binding;GO:0016706~oxidoreductase activity, acting on paired donors, with incorporation or reduction of molecular oxygen, 2-oxoglutarate as one donor, and incorporation of one atom each of oxygen into both donors	NA	NA
Locus_2753_Transcript_1/1_Confidence_1.000_Length_772	772	tr|I3SRF4|I3SRF4_LOTJA	166	74.7	166	64.51	100	40	1	9	500	1	166	4e-82	Uncharacterized protein	NA	Lotus japonicus (Lotus corniculatus var. japonicus)	glycine cleavage complex; glycine decarboxylation via glycine cleavage system	GO:0005960; GO:0019464	NA	NA	GO:0019464~glycine decarboxylation via glycine cleavage system	GO:0005960~glycine cleavage complex
Locus_27406_Transcript_1/1_Confidence_1.000_Length_3181	3181	tr|K4BYE4|K4BYE4_SOLLC	926	74.68	932	87.9	100	228	3	168	2957	1	926	0	Uncharacterized protein	Solyc05g014240.2	Solanum lycopersicum (Tomato) (Lycopersicon esculentum)	ATP binding; protein serine/threonine kinase activity	GO:0005524; GO:0004674	NA	GO:0005524~ATP binding;GO:0004674~protein serine/threonine kinase activity	NA	NA
Locus_50564_Transcript_1/1_Confidence_1.000_Length_803	803	tr|U5G9W2|U5G9W2_POPTR	151	74.68	154	57.53	100	36	1	141	602	1	151	5e-70	Uncharacterized protein	POPTR_0007s06000g	Populus trichocarpa (Western balsam poplar) (Populus balsamifera subsp. trichocarpa)	metal ion binding; metal ion transport	GO:0046872; GO:0030001	NA	GO:0046872~metal ion binding	GO:0030001~metal ion transport	NA
Locus_51175_Transcript_1/1_Confidence_1.000_Length_683	683	tr|V4TXE3|V4TXE3_9ROSI	154	74.68	154	67.64	100	39	0	465	4	1	154	4e-75	Uncharacterized protein (Fragment)	CICLE_v100187401mg	Citrus clementina	intracellular protein transport	GO:0006886	NA	NA	GO:0006886~intracellular protein transport	NA
Locus_25847_Transcript_1/1_Confidence_1.000_Length_2109	2109	tr|Q8S2R3|Q8S2R3_ANTMA	526	74.67	533	75.82	100	128	3	243	1841	1	526	0	3-ketoacyl-CoA synthase (EC 2.3.1.-)	afi	Antirrhinum majus (Garden snapdragon)	fatty acid biosynthetic process; membrane; transferase activity, transferring acyl groups other than amino-acyl groups	GO:0006633; GO:0016020; GO:0016747	Lipid metabolism; fatty acid biosynthesis.	GO:0016747~transferase activity, transferring acyl groups other than amino-acyl groups	GO:0006633~fatty acid biosynthetic process	GO:0016020~membrane
Locus_22982_Transcript_1/1_Confidence_1.000_Length_1774	1774	tr|S8CGG0|S8CGG0_9LAMI	464	74.63	469	79.31	100	99	5	1748	345	12	461	0	Uncharacterized protein	M569_08742	Genlisea aurea	aspartic-type endopeptidase activity; proteolysis	GO:0004190; GO:0006508	NA	GO:0004190~aspartic-type endopeptidase activity	GO:0006508~proteolysis	NA
Locus_34211_Transcript_1/1_Confidence_1.000_Length_1851	1851	tr|S8BV33|S8BV33_9LAMI	436	74.6	437	70.83	100	108	3	124	1428	1	436	0	Uncharacterized protein	M569_16581	Genlisea aurea	NA	NA	NA	NA	NA	NA
Locus_35149_Transcript_1/1_Confidence_1.000_Length_1703	1703	tr|Q70SW4|Q70SW4_DIGLA	181	74.59	181	31.88	100	44	1	980	444	1	181	4e-86	Ferredoxin	adxhom	Digitalis lanata (Foxglove)	2 iron, 2 sulfur cluster binding; electron carrier activity; metal ion binding	GO:0051537; GO:0009055; GO:0046872	NA	GO:0051537~2 iron, 2 sulfur cluster binding;GO:0009055~electron carrier activity;GO:0046872~metal ion binding	NA	NA
Locus_46915_Transcript_1/1_Confidence_1.000_Length_3581	3581	tr|K4BXN8|K4BXN8_SOLLC	993	74.55	1006	84.28	100	217	11	3361	413	1	990	0	DNA-directed RNA polymerase (EC 2.7.7.6)	Solyc05g010660.2	Solanum lycopersicum (Tomato) (Lycopersicon esculentum)	DNA binding; DNA-directed RNA polymerase activity; transcription, DNA-templated	GO:0003677; GO:0003899; GO:0006351	NA	GO:0003677~DNA binding;GO:0003899~DNA-directed RNA polymerase activity	GO:0006351~transcription, DNA-dependent	NA
Locus_43393_Transcript_1/1_Confidence_1.000_Length_1353	1353	tr|S8D7X4|S8D7X4_9LAMI	275	74.55	275	60.98	100	70	0	182	1006	1	275	2e-147	Pom30 protein (Fragment)	M569_01168	Genlisea aurea	mitochondrial outer membrane; transmembrane transport	GO:0005741; GO:0055085	NA	NA	GO:0055085~transmembrane transport	GO:0005741~mitochondrial outer membrane
Locus_38356_Transcript_1/1_Confidence_1.000_Length_994	994	tr|V4RS43|V4RS43_9ROSI	109	74.55	110	33.2	100	27	1	302	631	1	109	5e-39	Uncharacterized protein	CICLE_v10029624mg	Citrus clementina	NA	NA	NA	NA	NA	NA
Locus_13400_Transcript_1/1_Confidence_1.000_Length_2408	2408	tr|B9VRA7|B9VRA7_9LAMI	562	74.54	593	73.88	100	113	8	310	2073	1	560	0	Putative gibberellin signaling DELLA protein	GAI	Sinningia speciosa	regulation of transcription, DNA-templated; transcription, DNA-templated	GO:0006355; GO:0006351	NA	NA	GO:0006355~regulation of transcription, DNA-dependent;GO:0006351~transcription, DNA-dependent	NA
Locus_7262_Transcript_1/1_Confidence_1.000_Length_2026	2026	tr|D2KBA9|D2KBA9_SOLTU	526	74.52	526	77.89	100	131	2	1842	265	1	523	0	Dehydroquinate dehydratase	DD	Solanum tuberosum (Potato)	3-dehydroquinate dehydratase activity; shikimate 3-dehydrogenase (NADP+) activity	GO:0003855; GO:0004764	NA	GO:0003855~3-dehydroquinate dehydratase activity;GO:0004764~shikimate 3-dehydrogenase (NADP+) activity	NA	NA
Locus_11889_Transcript_1/1_Confidence_1.000_Length_5669	5669	tr|V4U325|V4U325_9ROSI	1779	74.49	1780	94.2	100	403	11	5509	302	1	1773	0	Uncharacterized protein	CICLE_v10018463mg	Citrus clementina	ARF guanyl-nucleotide exchange factor activity; regulation of ARF protein signal transduction	GO:0005086; GO:0032012	NA	GO:0005086~ARF guanyl-nucleotide exchange factor activity	GO:0032012~regulation of ARF protein signal transduction	NA
Locus_14895_Transcript_1/1_Confidence_1.000_Length_731	731	tr|S8E4C5|S8E4C5_9LAMI	141	74.47	141	57.87	100	36	0	677	255	1	141	4e-72	Uncharacterized protein (Fragment)	M569_04151	Genlisea aurea	NA	NA	NA	NA	NA	NA
Locus_24761_Transcript_1/1_Confidence_1.000_Length_2131	2131	tr|M1CYH3|M1CYH3_SOLTU	589	74.45	591	83.2	100	121	10	148	1857	4	585	0	MLO-like protein	PGSC0003DMG400030134	Solanum tuberosum (Potato)	defense response; integral component of membrane; response to biotic stimulus	GO:0006952; GO:0016021; GO:0009607	NA	NA	GO:0006952~defense response;GO:0009607~response to biotic stimulus	GO:0016021~integral to membrane
Locus_200_Transcript_138/345_Confidence_1.000_Length_2173	2173	tr|Q5XLF3|Q5XLF3_CAMAC	581	74.44	583	80.49	100	145	3	98	1840	1	581	0	Anthranilate synthase alpha 1	ASA1	Camptotheca acuminata (Happy tree)	anthranilate synthase activity; tryptophan biosynthetic process	GO:0004049; GO:0000162	NA	GO:0004049~anthranilate synthase activity	GO:0000162~tryptophan biosynthetic process	NA
Locus_200_Transcript_248/345_Confidence_1.000_Length_2173	2173	tr|Q5XLF3|Q5XLF3_CAMAC	581	74.44	583	80.49	100	145	3	2076	334	1	581	0	Anthranilate synthase alpha 1	ASA1	Camptotheca acuminata (Happy tree)	anthranilate synthase activity; tryptophan biosynthetic process	GO:0004049; GO:0000162	NA	GO:0004049~anthranilate synthase activity	GO:0000162~tryptophan biosynthetic process	NA
Locus_15182_Transcript_1/1_Confidence_1.000_Length_961	961	tr|K4CN15|K4CN15_SOLLC	281	74.38	281	87.72	100	70	2	111	947	1	281	3e-132	Uncharacterized protein	Solyc08g076530.2	Solanum lycopersicum (Tomato) (Lycopersicon esculentum)	cytosol; nucleic acid binding; nucleotide binding	GO:0005829; GO:0003676; GO:0000166	NA	GO:0003676~nucleic acid binding;GO:0000166~nucleotide binding	NA	GO:0005829~cytosol
Locus_8416_Transcript_1/1_Confidence_1.000_Length_824	824	tr|V7C2I4|V7C2I4_PHAVU	155	74.38	160	58.25	100	34	2	782	309	1	155	1e-73	Uncharacterized protein	PHAVU_004G053100g	Phaseolus vulgaris (Kidney bean) (French bean)	catalytic activity	GO:0003824	NA	GO:0003824~catalytic activity	NA	NA
Locus_5826_Transcript_1/1_Confidence_1.000_Length_2532	2532	tr|S8DR38|S8DR38_9LAMI	266	74.37	277	32.82	100	59	2	243	1070	1	266	4e-141	Uncharacterized protein (Fragment)	M569_09219	Genlisea aurea	carbon-carbon lyase activity; cellular aromatic compound metabolic process	GO:0016830; GO:0006725	NA	GO:0016830~carbon-carbon lyase activity	GO:0006725~cellular aromatic compound metabolic process	NA
Locus_78645_Transcript_1/1_Confidence_1.000_Length_1688	1688	tr|S8CAW4|S8CAW4_9LAMI	497	74.36	511	90.82	100	115	5	1634	108	1	497	0	Uncharacterized protein (Fragment)	M569_10786	Genlisea aurea	copper ion binding; methyltransferase activity; translation	GO:0005507; GO:0008168; GO:0006412	NA	GO:0005507~copper ion binding;GO:0008168~methyltransferase activity	GO:0006412~translation	NA
Locus_62011_Transcript_1/1_Confidence_1.000_Length_1689	1689	tr|B9GFX6|B9GFX6_POPTR	432	74.31	436	77.44	100	99	3	63	1367	9	432	0	Uncharacterized protein	POPTR_0001s32190g	Populus trichocarpa (Western balsam poplar) (Populus balsamifera subsp. trichocarpa)	NA	NA	NA	NA	NA	NA
Locus_17927_Transcript_1/1_Confidence_1.000_Length_2176	2176	tr|M0ZT93|M0ZT93_SOLTU	495	74.3	502	69.21	100	122	3	1716	211	1	495	0	Uncharacterized protein	PGSC0003DMG400002931	Solanum tuberosum (Potato)	carbohydrate metabolic process; extracellular region; polygalacturonase activity	GO:0005975; GO:0005576; GO:0004650	NA	GO:0004650~polygalacturonase activity	GO:0005975~carbohydrate metabolic process	GO:0005576~extracellular region
Locus_46055_Transcript_1/1_Confidence_1.000_Length_2956	2956	tr|B9H4K8|B9H4K8_POPTR	910	74.29	914	92.76	100	222	7	74	2794	2	909	0	DNA topoisomerase (EC 5.99.1.2)	POPTR_0005s06810g	Populus trichocarpa (Western balsam poplar) (Populus balsamifera subsp. trichocarpa)	DNA binding; DNA repair; DNA topoisomerase type I activity; DNA topological change; chromosome; mitosis; resolution of meiotic recombination intermediates; zinc ion binding	GO:0003677; GO:0006281; GO:0003917; GO:0006265; GO:0005694; GO:0007067; GO:0000712; GO:0008270	NA	GO:0003677~DNA binding;GO:0003917~DNA topoisomerase type I activity;GO:0008270~zinc ion binding	GO:0006281~DNA repair;GO:0006265~DNA topological change;GO:0007067~mitosis;GO:0000712~resolution of meiotic recombination intermediates	GO:0005694~chromosome
Locus_17216_Transcript_1/1_Confidence_1.000_Length_2132	2132	tr|S8ELL6|S8ELL6_9LAMI	316	74.29	319	44.89	100	79	2	1984	1028	1	316	6e-121	Uncharacterized protein (Fragment)	M569_01204	Genlisea aurea	NA	NA	NA	NA	NA	NA
Locus_4004_Transcript_1/1_Confidence_1.000_Length_590	590	tr|V4KS59|V4KS59_THESL	172	74.29	175	88.98	100	39	3	520	5	1	172	3e-72	Uncharacterized protein	EUTSA_v10011823mg	Thellungiella salsuginea (Saltwater cress) (Arabidopsis glauca)	NA	NA	NA	NA	NA	NA
Locus_24051_Transcript_1/1_Confidence_1.000_Length_1313	1313	tr|M5XCG2|M5XCG2_PRUPE	342	74.27	342	78.14	100	85	1	1305	289	1	342	0	Uncharacterized protein	PRUPE_ppa008192mg	Prunus persica (Peach) (Amygdalus persica)	3'-5' exonuclease activity; RNA binding	GO:0008408; GO:0003723	NA	GO:0008408~3'-5' exonuclease activity;GO:0003723~RNA binding	NA	NA
Locus_14_Transcript_345/1093_Confidence_1.000_Length_3670	3670	tr|K4BU56|K4BU56_SOLLC	1194	74.25	1200	98.09	100	292	9	3627	61	1	1194	0	Uncharacterized protein	Solyc04g076180.2	Solanum lycopersicum (Tomato) (Lycopersicon esculentum)	ATP binding; nucleoside-triphosphatase activity	GO:0005524; GO:0017111	NA	GO:0005524~ATP binding;GO:0017111~nucleoside-triphosphatase activity	NA	NA
Locus_14_Transcript_799/1093_Confidence_1.000_Length_3670	3670	tr|K4BU56|K4BU56_SOLLC	1194	74.25	1200	98.09	100	292	9	44	3610	1	1194	0	Uncharacterized protein	Solyc04g076180.2	Solanum lycopersicum (Tomato) (Lycopersicon esculentum)	ATP binding; nucleoside-triphosphatase activity	GO:0005524; GO:0017111	NA	GO:0005524~ATP binding;GO:0017111~nucleoside-triphosphatase activity	NA	NA
Locus_2364_Transcript_1/1_Confidence_1.000_Length_2825	2825	tr|D7T813|D7T813_VITVI	896	74.25	905	96.11	100	213	8	79	2760	1	896	0	Putative uncharacterized protein	VIT_19s0090g00920	Vitis vinifera (Grape)	carbohydrate metabolic process; cation binding; hydrolase activity, hydrolyzing O-glycosyl compounds; post-embryonic development	GO:0005975; GO:0043169; GO:0004553; GO:0009791	NA	GO:0043169~cation binding;GO:0004553~hydrolase activity, hydrolyzing O-glycosyl compounds	GO:0005975~carbohydrate metabolic process;GO:0009791~post-embryonic development	NA
Locus_14284_Transcript_1/1_Confidence_1.000_Length_1440	1440	tr|K4B159|K4B159_SOLLC	361	74.24	361	75.21	100	75	4	1209	172	4	361	5e-180	Uncharacterized protein	Solyc01g100250.2	Solanum lycopersicum (Tomato) (Lycopersicon esculentum)	chloroplast outer membrane; lipid transporter activity	GO:0009707; GO:0005319	NA	GO:0005319~lipid transporter activity	NA	GO:0009707~chloroplast outer membrane
Locus_44447_Transcript_1/1_Confidence_1.000_Length_2692	2692	tr|V4U129|V4U129_9ROSI	770	74.23	776	86.48	100	190	7	2651	324	5	770	0	Uncharacterized protein	CICLE_v10018959mg	Citrus clementina	carbohydrate metabolic process; hydrolase activity, hydrolyzing O-glycosyl compounds	GO:0005975; GO:0004553	NA	GO:0004553~hydrolase activity, hydrolyzing O-glycosyl compounds	GO:0005975~carbohydrate metabolic process	NA
Locus_11890_Transcript_1/1_Confidence_1.000_Length_1940	1940	tr|V4S818|V4S818_9ROSI	527	74.19	527	81.49	100	133	1	1811	240	1	527	0	Bifunctional dihydrofolate reductase-thymidylate synthase	CICLE_v10028191mg	Citrus clementina	dTMP biosynthetic process; dihydrofolate reductase activity; glycine biosynthetic process; one-carbon metabolic process; thymidylate synthase activity	GO:0006231; GO:0004146; GO:0006545; GO:0006730; GO:0004799	Cofactor biosynthesis; tetrahydrofolate biosynthesis; 5,6,7,8-tetrahydrofolate from 7,8-dihydrofolate: step 1/1.	GO:0004146~dihydrofolate reductase activity;GO:0004799~thymidylate synthase activity	GO:0006231~dTMP biosynthetic process;GO:0006545~glycine biosynthetic process;GO:0006730~one-carbon metabolic process	NA
Locus_1091_Transcript_1/1_Confidence_1.000_Length_1270	1270	tr|K4CQ60|K4CQ60_SOLLC	363	74.12	371	87.64	100	85	3	81	1184	1	363	0	Uncharacterized protein	Solyc09g005700.2	Solanum lycopersicum (Tomato) (Lycopersicon esculentum)	chloroplast stroma; diaminopimelate epimerase activity; lysine biosynthetic process via diaminopimelate	GO:0009570; GO:0008837; GO:0009089	NA	GO:0008837~diaminopimelate epimerase activity	GO:0009089~lysine biosynthetic process via diaminopimelate	GO:0009570~chloroplast stroma
Locus_4279_Transcript_1/1_Confidence_1.000_Length_2011	2011	tr|M0ZXH7|M0ZXH7_SOLTU	446	74.11	448	66.83	100	106	6	264	1583	1	446	0	Uncharacterized protein	PGSC0003DMG400003960	Solanum tuberosum (Potato)	carbohydrate metabolic process; cellular metabolic process; coenzyme binding; endosome; racemase and epimerase activity, acting on carbohydrates and derivatives; trans-Golgi network	GO:0005975; GO:0044237; GO:0050662; GO:0005768; GO:0016857; GO:0005802	NA	GO:0050662~coenzyme binding;GO:0016857~racemase and epimerase activity, acting on carbohydrates and derivatives	GO:0005975~carbohydrate metabolic process;GO:0044237~cellular metabolic process	GO:0005768~endosome;GO:0005802~trans-Golgi network
Locus_18545_Transcript_1/1_Confidence_1.000_Length_1025	1025	tr|V4U8R1|V4U8R1_9ROSI	166	74.1	166	48.59	100	40	1	836	348	1	166	4e-62	Uncharacterized protein	CICLE_v10022588mg	Citrus clementina	NA	NA	NA	NA	NA	NA
Locus_26426_Transcript_1/1_Confidence_1.000_Length_2558	2558	tr|M1CE80|M1CE80_SOLTU	826	74.09	826	96.87	100	208	5	2482	14	1	823	0	Uncharacterized protein	PGSC0003DMG400025502	Solanum tuberosum (Potato)	NA	NA	NA	NA	NA	NA
Locus_45593_Transcript_1/1_Confidence_1.000_Length_1427	1427	tr|M0ZGD6|M0ZGD6_SOLTU	405	74.07	405	85.14	100	104	1	13	1224	1	405	0	Uncharacterized protein	PGSC0003DMG400000081	Solanum tuberosum (Potato)	organ development	GO:0048513	NA	NA	GO:0048513~organ development	NA
Locus_50475_Transcript_1/1_Confidence_1.000_Length_1465	1465	tr|M0ZT69|M0ZT69_SOLTU	320	74.07	324	66.35	100	79	3	187	1155	1	320	1e-146	Uncharacterized protein	PGSC0003DMG400002918	Solanum tuberosum (Potato)	NA	NA	NA	NA	NA	NA
Locus_54594_Transcript_1/1_Confidence_1.000_Length_625	625	tr|B9SYF6|B9SYF6_RICCO	135	74.07	135	64.8	100	35	0	165	569	1	135	7e-53	Vesicle transport protein GOT1B, putative	RCOM_0119500	Ricinus communis (Castor bean)	vesicle-mediated transport	GO:0016192	NA	NA	GO:0016192~vesicle-mediated transport	NA
Locus_865_Transcript_1/1_Confidence_1.000_Length_1586	1586	tr|B9RTI4|B9RTI4_RICCO	341	74.06	347	65.64	100	75	3	1264	251	1	341	1e-150	Chloroplast inner envelope protein, putative	RCOM_0910770	Ricinus communis (Castor bean)	methyltransferase activity; viral envelope	GO:0008168; GO:0019031	NA	GO:0008168~methyltransferase activity	NA	GO:0019031~viral envelope
Locus_5932_Transcript_1/1_Confidence_1.000_Length_504	504	tr|I3SKK8|I3SKK8_MEDTR	100	74	100	59.52	100	26	0	78	377	1	100	6e-48	Uncharacterized protein	NA	Medicago truncatula (Barrel medic) (Medicago tribuloides)	NA	NA	NA	NA	NA	NA
Locus_31509_Transcript_1/1_Confidence_1.000_Length_2180	2180	tr|K4BDH5|K4BDH5_SOLLC	464	73.99	469	64.54	100	116	4	341	1744	1	464	0	Uncharacterized protein	Solyc02g093790.2	Solanum lycopersicum (Tomato) (Lycopersicon esculentum)	hydrolase activity	GO:0016787	NA	GO:0016787~hydrolase activity	NA	NA
Locus_8378_Transcript_1/1_Confidence_1.000_Length_890	890	tr|D7TTZ5|D7TTZ5_VITVI	188	73.94	188	63.37	100	43	2	20	565	1	188	1e-94	Putative uncharacterized protein	VIT_02s0012g00980	Vitis vinifera (Grape)	2 iron, 2 sulfur cluster binding; chloroplast; electron carrier activity; electron transport chain; metal ion binding	GO:0051537; GO:0009507; GO:0009055; GO:0022900; GO:0046872	NA	GO:0051537~2 iron, 2 sulfur cluster binding;GO:0009055~electron carrier activity;GO:0046872~metal ion binding	GO:0022900~electron transport chain	GO:0009507~chloroplast
Locus_22865_Transcript_1/1_Confidence_1.000_Length_1405	1405	tr|S8CU77|S8CU77_9LAMI	289	73.91	299	63.84	100	67	3	894	1	1	289	8e-141	Uncharacterized protein (Fragment)	M569_06332	Genlisea aurea	oxidoreductase activity	GO:0016491	NA	GO:0016491~oxidoreductase activity	NA	NA
Locus_40421_Transcript_1/1_Confidence_1.000_Length_1098	1098	tr|S8EAT1|S8EAT1_9LAMI	269	73.91	276	75.41	100	63	5	163	984	1	269	4e-124	Uncharacterized protein (Fragment)	M569_01759	Genlisea aurea	ATP binding; DNA repair; DNA-dependent ATPase activity; damaged DNA binding	GO:0005524; GO:0006281; GO:0008094; GO:0003684	NA	GO:0005524~ATP binding;GO:0008094~DNA-dependent ATPase activity;GO:0003684~damaged DNA binding	GO:0006281~DNA repair	NA
Locus_59829_Transcript_1/1_Confidence_1.000_Length_1205	1205	tr|K4BSP1|K4BSP1_SOLLC	317	73.9	318	79.17	100	63	3	1200	247	1	298	3e-168	Trehalose 6-phosphate phosphatase (EC 3.1.3.12)	Solyc04g054930.2	Solanum lycopersicum (Tomato) (Lycopersicon esculentum)	catalytic activity; response to cadmium ion; trehalose biosynthetic process	GO:0003824; GO:0046686; GO:0005992	Glycan biosynthesis; trehalose biosynthesis.	GO:0003824~catalytic activity	GO:0046686~response to cadmium ion;GO:0005992~trehalose biosynthetic process	NA
Locus_43871_Transcript_1/1_Confidence_1.000_Length_3351	3351	tr|F6GTW2|F6GTW2_VITVI	1004	73.85	1025	91.76	100	215	17	8	2986	1	1004	0	Putative uncharacterized protein	VIT_06s0004g03700	Vitis vinifera (Grape)	ATP binding; blue light photoreceptor activity; cell surface; chloroplast accumulation movement; chloroplast avoidance movement; cytoplasmic side of plasma membrane; negative regulation of anion channel activity by blue light; phosphorelay sensor kinase activity; phototropism; protein serine/threonine kinase activity; regulation of proton transport; regulation of stomatal movement; vacuole	GO:0005524; GO:0009882; GO:0009986; GO:0009904; GO:0009903; GO:0009898; GO:0010362; GO:0000155; GO:0009638; GO:0004674; GO:0010155; GO:0010119; GO:0005773	NA	GO:0005524~ATP binding;GO:0009882~blue light photoreceptor activity;GO:0000155~two-component sensor activity;GO:0004674~protein serine/threonine kinase activity	GO:0009904~chloroplast accumulation movement;GO:0009903~chloroplast avoidance movement;GO:0010362~negative regulation of anion channel activity by blue light;GO:0009638~phototropism;GO:0010155~regulation of proton transport;GO:0010119~regulation of stomatal movement	GO:0009986~cell surface;GO:0009898~internal side of plasma membrane;GO:0005773~vacuole
Locus_11739_Transcript_1/1_Confidence_1.000_Length_861	861	tr|U6A053|U6A053_9LAMI	237	73.84	237	82.58	100	62	0	73	783	1	237	2e-127	Caffeoyl-CoA O-methyltransferase (EC 2.1.1.104)	NA	Picrorhiza kurrooa	caffeoyl-CoA O-methyltransferase activity	GO:0042409	NA	GO:0042409~caffeoyl-CoA O-methyltransferase activity	NA	NA
Locus_9953_Transcript_1/1_Confidence_1.000_Length_1644	1644	tr|Q0GA13|Q0GA13_LAVAN	447	73.83	447	81.57	100	103	5	1588	251	12	445	0	Putative alcohol acyltransferase 2	AAT2	Lavandula angustifolia (Lavender)	transferase activity, transferring acyl groups other than amino-acyl groups	GO:0016747	NA	GO:0016747~transferase activity, transferring acyl groups other than amino-acyl groups	NA	NA
Locus_13279_Transcript_1/1_Confidence_1.000_Length_1444	1444	tr|E8ZAP2|E8ZAP2_PLESU	427	73.83	428	88.92	100	111	1	106	1389	1	427	0	Hydroxycinnamoyl transferase (EC 2.3.1.133)	cbhct2	Plectranthus scutellarioides (Coleus) (Solenostemon scutellarioides)	shikimate O-hydroxycinnamoyltransferase activity	GO:0047172	NA	GO:0047172~shikimate O-hydroxycinnamoyltransferase activity	NA	NA
Locus_24502_Transcript_1/1_Confidence_1.000_Length_1032	1032	tr|B9HD31|B9HD31_POPTR	253	73.83	256	74.42	100	64	1	958	191	1	253	7e-109	PHD finger family protein	POPTR_0006s23990g	Populus trichocarpa (Western balsam poplar) (Populus balsamifera subsp. trichocarpa)	regulation of transcription, DNA-templated; zinc ion binding	GO:0006355; GO:0008270	NA	GO:0008270~zinc ion binding	GO:0006355~regulation of transcription, DNA-dependent	NA
Locus_23905_Transcript_1/1_Confidence_1.000_Length_1741	1741	tr|K4CUF6|K4CUF6_SOLLC	315	73.82	317	54.62	100	80	2	1638	691	1	315	8e-164	Uncharacterized protein	Solyc09g065290.2	Solanum lycopersicum (Tomato) (Lycopersicon esculentum)	NA	NA	NA	NA	NA	NA
Locus_24973_Transcript_1/1_Confidence_1.000_Length_3058	3058	tr|S8EKS8|S8EKS8_9LAMI	799	73.8	813	79.76	100	170	7	2648	276	1	792	0	DNA ligase (EC 6.5.1.1)	M569_01532	Genlisea aurea	ATP binding; DNA binding; DNA ligase (ATP) activity; DNA ligation involved in DNA repair; DNA recombination; DNA replication	GO:0005524; GO:0003677; GO:0003910; GO:0051103; GO:0006310; GO:0006260	NA	GO:0005524~ATP binding;GO:0003677~DNA binding;GO:0003910~DNA ligase (ATP) activity	GO:0051103~DNA ligation involved in DNA repair;GO:0006310~DNA recombination;GO:0006260~DNA replication	NA
Locus_43916_Transcript_1/1_Confidence_1.000_Length_1540	1540	tr|K4BD19|K4BD19_SOLLC	400	73.79	412	80.26	100	82	4	1273	80	1	400	0	Uncharacterized protein	Solyc02g092230.2	Solanum lycopersicum (Tomato) (Lycopersicon esculentum)	integral component of membrane	GO:0016021	NA	NA	NA	GO:0016021~integral to membrane
Locus_38658_Transcript_1/1_Confidence_1.000_Length_1202	1202	tr|M5XDF7|M5XDF7_PRUPE	320	73.77	324	80.87	100	81	3	1156	185	1	320	1e-171	Uncharacterized protein	PRUPE_ppa008746mg	Prunus persica (Peach) (Amygdalus persica)	oxidoreductase activity	GO:0016491	NA	GO:0016491~oxidoreductase activity	NA	NA
Locus_40614_Transcript_1/1_Confidence_1.000_Length_1852	1852	tr|S8DID7|S8DID7_9LAMI	480	73.74	495	80.18	100	112	5	1701	223	1	479	0	Uncharacterized protein (Fragment)	M569_15627	Genlisea aurea	NA	NA	NA	NA	NA	NA
Locus_19596_Transcript_1/1_Confidence_1.000_Length_607	607	tr|M1BGR6|M1BGR6_SOLTU	118	73.73	118	58.32	100	31	0	5	358	1	118	1e-47	Uncharacterized protein	PGSC0003DMG400017402	Solanum tuberosum (Potato)	ribosome; structural constituent of ribosome; translation	GO:0005840; GO:0003735; GO:0006412	NA	GO:0003735~structural constituent of ribosome	GO:0006412~translation	GO:0005840~ribosome
Locus_39740_Transcript_1/1_Confidence_1.000_Length_1523	1523	tr|M1AJD2|M1AJD2_SOLTU	424	73.71	426	83.91	100	96	6	1480	236	1	421	0	Uncharacterized protein	PGSC0003DMG400009303	Solanum tuberosum (Potato)	NA	NA	NA	NA	NA	NA
Locus_9537_Transcript_1/1_Confidence_1.000_Length_1208	1208	tr|K4BKU9|K4BKU9_SOLLC	251	73.71	251	62.33	100	65	1	221	970	1	251	2e-131	Uncharacterized protein	Solyc03g114470.2	Solanum lycopersicum (Tomato) (Lycopersicon esculentum)	cell death; chloroplast envelope; mitochondrion	GO:0008219; GO:0009941; GO:0005739	NA	NA	GO:0008219~cell death	GO:0009941~chloroplast envelope;GO:0005739~mitochondrion
Locus_14_Transcript_51/1093_Confidence_1.000_Length_2292	2292	tr|S8C5J2|S8C5J2_9LAMI	473	73.68	475	62.17	100	120	3	1644	229	1	473	0	Uncharacterized protein (Fragment)	M569_12788	Genlisea aurea	protein phosphatase type 2A complex; protein phosphatase type 2A regulator activity; signal transduction	GO:0000159; GO:0008601; GO:0007165	NA	GO:0008601~protein phosphatase type 2A regulator activity	GO:0007165~signal transduction	GO:0000159~protein phosphatase type 2A complex
Locus_14_Transcript_620/1093_Confidence_1.000_Length_2292	2292	tr|S8C5J2|S8C5J2_9LAMI	473	73.68	475	62.17	100	120	3	649	2064	1	473	0	Uncharacterized protein (Fragment)	M569_12788	Genlisea aurea	protein phosphatase type 2A complex; protein phosphatase type 2A regulator activity; signal transduction	GO:0000159; GO:0008601; GO:0007165	NA	GO:0008601~protein phosphatase type 2A regulator activity	GO:0007165~signal transduction	GO:0000159~protein phosphatase type 2A complex
Locus_14818_Transcript_1/1_Confidence_1.000_Length_1440	1440	tr|K7SIG8|K7SIG8_9ERIC	270	73.65	277	57.71	100	57	5	369	1172	1	270	4e-130	Ubiquitin conjugating enzyme S	NA	Camellia oleifera	acid-amino acid ligase activity	GO:0016881	NA	GO:0016881~acid-amino acid ligase activity	NA	NA
Locus_14_Transcript_478/1093_Confidence_1.000_Length_1986	1986	tr|Q5FB32|Q5FB32_TOBAC	418	73.63	421	63.6	100	94	3	1743	523	1	418	0	NTMTP1A	NtMTP1a	Nicotiana tabacum (Common tobacco)	cation transmembrane transporter activity; integral component of membrane	GO:0008324; GO:0016021	NA	GO:0008324~cation transmembrane transporter activity	NA	GO:0016021~integral to membrane
Locus_14_Transcript_899/1093_Confidence_1.000_Length_1986	1986	tr|Q5FB32|Q5FB32_TOBAC	418	73.63	421	63.6	100	94	3	244	1464	1	418	0	NTMTP1A	NtMTP1a	Nicotiana tabacum (Common tobacco)	cation transmembrane transporter activity; integral component of membrane	GO:0008324; GO:0016021	NA	GO:0008324~cation transmembrane transporter activity	NA	GO:0016021~integral to membrane
Locus_33298_Transcript_1/1_Confidence_1.000_Length_1155	1155	tr|M0ZXU5|M0ZXU5_SOLTU	345	73.62	345	89.61	100	89	1	1074	46	1	345	3e-170	Uncharacterized protein	PGSC0003DMG400004028	Solanum tuberosum (Potato)	NA	NA	NA	NA	NA	NA
Locus_8439_Transcript_1/1_Confidence_1.000_Length_1819	1819	tr|I1N3E7|I1N3E7_SOYBN	429	73.59	443	73.06	100	99	3	238	1554	1	429	0	Uncharacterized protein	NA	Glycine max (Soybean) (Glycine hispida)	NA	NA	NA	NA	NA	NA
Locus_13417_Transcript_1/1_Confidence_1.000_Length_1070	1070	tr|D7TQR0|D7TQR0_VITVI	294	73.56	295	82.71	100	76	2	161	1042	1	294	1e-151	Putative uncharacterized protein	VIT_08s0040g01280	Vitis vinifera (Grape)	integral component of membrane; serine-type endopeptidase activity	GO:0016021; GO:0004252	NA	GO:0004252~serine-type endopeptidase activity	NA	GO:0016021~integral to membrane
Locus_8221_Transcript_1/1_Confidence_1.000_Length_1472	1472	tr|S8D6J5|S8D6J5_9LAMI	268	73.51	268	54.62	100	69	2	994	197	1	268	2e-140	Uncharacterized protein	M569_16521	Genlisea aurea	catalytic activity	GO:0003824	NA	GO:0003824~catalytic activity	NA	NA
Locus_12241_Transcript_1/1_Confidence_1.000_Length_2333	2333	tr|F6GZK0|F6GZK0_VITVI	610	73.5	615	79.08	100	135	7	193	1968	1	610	0	Putative uncharacterized protein	VIT_18s0001g07920	Vitis vinifera (Grape)	membrane	GO:0016020	NA	NA	NA	GO:0016020~membrane
Locus_21741_Transcript_1/1_Confidence_1.000_Length_2127	2127	tr|M1B4B4|M1B4B4_SOLTU	472	73.49	479	67.56	100	116	5	1775	342	1	469	0	Uncharacterized protein	PGSC0003DMG400014203	Solanum tuberosum (Potato)	integral component of membrane	GO:0016021	NA	NA	NA	GO:0016021~integral to membrane
Locus_6345_Transcript_1/1_Confidence_1.000_Length_1530	1530	tr|M5WSP7|M5WSP7_PRUPE	339	73.47	343	67.25	100	86	1	1290	262	2	339	2e-158	Uncharacterized protein	PRUPE_ppa008247mg	Prunus persica (Peach) (Amygdalus persica)	integral component of membrane	GO:0016021	NA	NA	NA	GO:0016021~integral to membrane
Locus_16062_Transcript_1/1_Confidence_1.000_Length_1555	1555	tr|M5X0D9|M5X0D9_PRUPE	358	73.46	373	71.96	100	84	2	145	1263	1	358	0	Uncharacterized protein	PRUPE_ppa007699mg	Prunus persica (Peach) (Amygdalus persica)	cysteine-type endopeptidase activity; proteolysis	GO:0004197; GO:0006508	NA	GO:0004197~cysteine-type endopeptidase activity	GO:0006508~proteolysis	NA
Locus_8391_Transcript_1/1_Confidence_1.000_Length_2041	2041	tr|M1BBW4|M1BBW4_SOLTU	361	73.42	365	53.65	100	92	3	1640	549	1	361	5e-179	Uncharacterized protein	PGSC0003DMG400016186	Solanum tuberosum (Potato)	Elongator holoenzyme complex; regulation of transcription from RNA polymerase II promoter	GO:0033588; GO:0006357	NA	NA	GO:0006357~regulation of transcription from RNA polymerase II promoter	GO:0033588~Elongator holoenzyme complex
Locus_40915_Transcript_1/1_Confidence_1.000_Length_880	880	tr|M1BQQ6|M1BQQ6_SOLTU	79	73.42	79	26.93	100	20	1	244	477	1	79	3e-31	Uncharacterized protein	PGSC0003DMG402019696	Solanum tuberosum (Potato)	NA	NA	NA	NA	NA	NA
Locus_2158_Transcript_1/1_Confidence_1.000_Length_1647	1647	tr|S8C9P2|S8C9P2_9LAMI	386	73.35	394	71.77	100	90	6	1259	96	1	385	0	Uncharacterized protein (Fragment)	M569_11257	Genlisea aurea	nucleic acid binding; nucleotide binding	GO:0003676; GO:0000166	NA	GO:0003676~nucleic acid binding;GO:0000166~nucleotide binding	NA	NA
Locus_25666_Transcript_1/1_Confidence_1.000_Length_1293	1293	tr|V4NZK6|V4NZK6_THESL	315	73.33	315	73.09	100	84	0	214	1158	1	315	4e-175	Uncharacterized protein	EUTSA_v10016962mg	Thellungiella salsuginea (Saltwater cress) (Arabidopsis glauca)	oxidoreductase activity	GO:0016491	NA	GO:0016491~oxidoreductase activity	NA	NA
Locus_28354_Transcript_1/1_Confidence_1.000_Length_974	974	tr|C6T5S8|C6T5S8_SOYBN	73	73.33	75	23.1	100	18	1	234	10	1	73	5e-26	Uncharacterized protein	NA	Glycine max (Soybean) (Glycine hispida)	NA	NA	NA	NA	NA	NA
Locus_28285_Transcript_1/1_Confidence_1.000_Length_1699	1699	tr|M1CDP7|M1CDP7_SOLTU	396	73.3	397	70.1	100	86	4	1617	481	1	395	0	Uncharacterized protein	PGSC0003DMG400025374	Solanum tuberosum (Potato)	L-phenylalanine biosynthetic process; amino acid binding; prephenate dehydratase activity	GO:0009094; GO:0016597; GO:0004664	NA	GO:0016597~amino acid binding;GO:0004664~prephenate dehydratase activity	GO:0009094~L-phenylalanine biosynthetic process	NA
Locus_41678_Transcript_1/1_Confidence_1.000_Length_2183	2183	tr|K4CLG5|K4CLG5_SOLLC	381	73.3	382	52.5	100	99	3	665	1807	2	381	0	Uncharacterized protein	Solyc08g065860.2	Solanum lycopersicum (Tomato) (Lycopersicon esculentum)	Golgi apparatus; acetylglucosaminyltransferase activity; endosome; membrane; trans-Golgi network	GO:0005794; GO:0008375; GO:0005768; GO:0016020; GO:0005802	NA	GO:0008375~acetylglucosaminyltransferase activity	NA	GO:0005794~Golgi apparatus;GO:0005768~endosome;GO:0016020~membrane;GO:0005802~trans-Golgi network
Locus_2037_Transcript_1/1_Confidence_1.000_Length_1318	1318	tr|V4VW44|V4VW44_9ROSI	325	73.27	333	75.8	100	81	3	1186	188	1	325	9e-160	Uncharacterized protein	CICLE_v10021143mg	Citrus clementina	zinc ion binding	GO:0008270	NA	GO:0008270~zinc ion binding	NA	NA
Locus_14_Transcript_321/1093_Confidence_1.000_Length_1190	1190	tr|M5XFG5|M5XFG5_PRUPE	202	73.27	202	50.92	100	54	0	125	730	1	202	2e-104	Uncharacterized protein	PRUPE_ppa011657mg	Prunus persica (Peach) (Amygdalus persica)	NA	NA	NA	NA	NA	NA
Locus_14_Transcript_777/1093_Confidence_1.000_Length_1190	1190	tr|M5XFG5|M5XFG5_PRUPE	202	73.27	202	50.92	100	54	0	1066	461	1	202	2e-104	Uncharacterized protein	PRUPE_ppa011657mg	Prunus persica (Peach) (Amygdalus persica)	NA	NA	NA	NA	NA	NA
Locus_18286_Transcript_1/1_Confidence_1.000_Length_1950	1950	tr|M0ZX35|M0ZX35_SOLTU	498	73.25	501	77.08	100	126	1	1664	162	6	498	0	Uncharacterized protein	PGSC0003DMG400003879	Solanum tuberosum (Potato)	membrane; nucleobase transmembrane transporter activity; plastid envelope; pyrimidine nucleobase salvage	GO:0016020; GO:0015205; GO:0009526; GO:0043100	NA	GO:0015205~nucleobase transmembrane transporter activity	GO:0043100~pyrimidine base salvage	GO:0016020~membrane;GO:0009526~plastid envelope
Locus_292_Transcript_1/1_Confidence_1.000_Length_1811	1811	tr|E0CSN9|E0CSN9_VITVI	407	73.24	411	68.08	100	105	2	38	1267	1	407	0	Putative uncharacterized protein	VIT_19s0014g03140	Vitis vinifera (Grape)	abscisic acid binding; maintenance of seed dormancy; plasma membrane; regulation of abscisic acid-activated signaling pathway	GO:0010427; GO:0010231; GO:0005886; GO:0009787	NA	GO:0010427~abscisic acid binding	GO:0010231~maintenance of seed dormancy;GO:0009787~regulation of abscisic acid mediated signaling pathway	GO:0005886~plasma membrane
Locus_57401_Transcript_1/1_Confidence_1.000_Length_1671	1671	tr|M1AIC3|M1AIC3_SOLTU	416	73.21	418	75.04	100	101	3	1603	377	1	416	0	Uncharacterized protein	PGSC0003DMG400009071	Solanum tuberosum (Potato)	integral component of membrane; metallochaperone activity; response to paraquat; transport	GO:0016021; GO:0016530; GO:1901562; GO:0006810	NA	GO:0016530~metallochaperone activity	GO:0006810~transport	GO:0016021~integral to membrane
Locus_25896_Transcript_1/1_Confidence_1.000_Length_935	935	tr|K4BC28|K4BC28_SOLLC	250	73.2	250	80.21	100	66	1	4	750	1	250	3e-133	Uncharacterized protein	Solyc02g088730.1	Solanum lycopersicum (Tomato) (Lycopersicon esculentum)	NA	NA	NA	NA	NA	NA
Locus_2539_Transcript_1/1_Confidence_1.000_Length_2000	2000	tr|S8CG67|S8CG67_9LAMI	409	73.19	414	62.1	100	105	3	1594	356	1	409	0	Uncharacterized protein (Fragment)	M569_08873	Genlisea aurea	integral component of membrane	GO:0016021	NA	NA	NA	GO:0016021~integral to membrane
Locus_20614_Transcript_1/1_Confidence_1.000_Length_3315	3315	tr|M1DIP5|M1DIP5_SOLTU	1026	73.15	1028	93.03	100	249	9	3283	275	1	1026	0	Uncharacterized protein	PGSC0003DMG400039256 PGSC0003DMG402009270	Solanum tuberosum (Potato)	chloroplast; plasmodesma	GO:0009507; GO:0009506	NA	NA	NA	GO:0009507~chloroplast;GO:0009506~plasmodesma
Locus_13356_Transcript_1/1_Confidence_1.000_Length_1109	1109	tr|M1CZ78|M1CZ78_SOLTU	295	73.15	298	80.61	100	73	5	11	895	1	294	1e-152	Uncharacterized protein	PGSC0003DMG400030337	Solanum tuberosum (Potato)	L-serine biosynthetic process; embryo development; phosphoserine phosphatase activity; pollen development; root development	GO:0006564; GO:0009790; GO:0004647; GO:0009555; GO:0048364	NA	GO:0004647~phosphoserine phosphatase activity	GO:0006564~L-serine biosynthetic process;GO:0009790~embryo development;GO:0009555~pollen development;GO:0048364~root development	NA
Locus_22601_Transcript_1/1_Confidence_1.000_Length_2380	2380	tr|S8DHA1|S8DHA1_9LAMI	511	73.13	521	65.67	100	130	3	494	2056	1	511	0	Uncharacterized protein	M569_12578	Genlisea aurea	methyltransferase activity	GO:0008168	NA	GO:0008168~methyltransferase activity	NA	NA
Locus_22464_Transcript_1/1_Confidence_1.000_Length_918	918	tr|A5BGB4|A5BGB4_VITVI	197	73.1	197	64.38	100	53	0	3	593	1	197	7e-104	Putative uncharacterized protein	VITISV_002704	Vitis vinifera (Grape)	COP9 signalosome assembly; cullin deneddylation; response to jasmonic acid; response to light stimulus	GO:0010387; GO:0010388; GO:0009753; GO:0009416	NA	NA	GO:0010387~signalosome assembly;GO:0010388~cullin deneddylation;GO:0009753~response to jasmonic acid stimulus;GO:0009416~response to light stimulus	NA
Locus_27838_Transcript_1/1_Confidence_1.000_Length_4475	4475	tr|K4C381|K4C381_SOLLC	1361	73.09	1364	91.44	100	338	11	4360	347	1	1361	0	Uncharacterized protein	Solyc06g005990.2	Solanum lycopersicum (Tomato) (Lycopersicon esculentum)	ATP binding; ATP-dependent helicase activity; nucleic acid binding; potassium ion transport; response to potassium ion; vacuole	GO:0005524; GO:0008026; GO:0003676; GO:0006813; GO:0035864; GO:0005773	NA	GO:0005524~ATP binding;GO:0008026~ATP-dependent helicase activity;GO:0003676~nucleic acid binding	GO:0006813~potassium ion transport;GO:0035864~response to potassium ion	GO:0005773~vacuole
Locus_33595_Transcript_1/1_Confidence_1.000_Length_5657	5657	tr|M1AIG1|M1AIG1_SOLTU	1466	73.02	1475	78.22	100	383	3	4744	323	4	1464	0	Uncharacterized protein	PGSC0003DMG400009095	Solanum tuberosum (Potato)	ATP binding; ATPase activity, coupled to transmembrane movement of substances; integral component of membrane; vacuolar membrane	GO:0005524; GO:0042626; GO:0016021; GO:0005774	NA	GO:0005524~ATP binding;GO:0042626~ATPase activity, coupled to transmembrane movement of substances	NA	GO:0016021~integral to membrane;GO:0005774~vacuolar membrane
Locus_8635_Transcript_1/1_Confidence_1.000_Length_702	702	tr|M1AQG7|M1AQG7_SOLTU	63	73.02	63	26.92	100	17	0	524	336	1	63	3e-18	Uncharacterized protein	PGSC0003DMG400010781	Solanum tuberosum (Potato)	NA	NA	NA	NA	NA	NA
Locus_38617_Transcript_1/1_Confidence_1.000_Length_3577	3577	tr|S8E364|S8E364_9LAMI	1029	73.01	1030	86.39	100	277	1	3324	235	1	1029	0	Uncharacterized protein (Fragment)	M569_04612	Genlisea aurea	Smc5-Smc6 complex; double-strand break repair via homologous recombination	GO:0030915; GO:0000724	NA	NA	GO:0000724~double-strand break repair via homologous recombination	GO:0030915~Smc5-Smc6 complex
Locus_61664_Transcript_1/1_Confidence_1.000_Length_1579	1579	tr|K4BC60|K4BC60_SOLLC	379	72.97	381	72.39	100	95	4	257	1381	1	379	1e-177	Uncharacterized protein	Solyc02g089060.2	Solanum lycopersicum (Tomato) (Lycopersicon esculentum)	NA	NA	NA	NA	NA	NA
Locus_7335_Transcript_1/1_Confidence_1.000_Length_1852	1852	tr|D7TB64|D7TB64_VITVI	421	72.94	425	68.84	100	109	4	329	1597	1	421	0	Putative uncharacterized protein	VIT_11s0016g02060	Vitis vinifera (Grape)	ATP binding; DNA recombination; DNA repair; DNA-dependent ATPase activity; SOS response; single-stranded DNA binding	GO:0005524; GO:0006310; GO:0006281; GO:0008094; GO:0009432; GO:0003697	NA	GO:0005524~ATP binding;GO:0008094~DNA-dependent ATPase activity;GO:0003697~single-stranded DNA binding	GO:0006310~DNA recombination;GO:0006281~DNA repair;GO:0009432~SOS response	NA
Locus_34655_Transcript_1/1_Confidence_1.000_Length_2701	2701	tr|M1BFS9|M1BFS9_SOLTU	790	72.89	793	88.08	100	194	10	47	2371	1	790	0	Uncharacterized protein	PGSC0003DMG400017163	Solanum tuberosum (Potato)	Golgi apparatus; cellular response to phosphate starvation; integral component of membrane; phosphate ion transmembrane transporter activity; trans-Golgi network	GO:0005794; GO:0016036; GO:0016021; GO:0015114; GO:0005802	NA	GO:0015114~phosphate ion transmembrane transporter activity	GO:0016036~cellular response to phosphate starvation	GO:0005794~Golgi apparatus;GO:0016021~integral to membrane;GO:0005802~trans-Golgi network
Locus_43810_Transcript_1/1_Confidence_1.000_Length_2221	2221	tr|M1CCP6|M1CCP6_SOLTU	653	72.89	653	88.2	100	154	8	23	1921	1	650	0	Uridine kinase (EC 2.7.1.48)	PGSC0003DMG400025117	Solanum tuberosum (Potato)	ATP binding; CTP salvage; UMP salvage; phosphotransferase activity, alcohol group as acceptor; uridine kinase activity	GO:0005524; GO:0044211; GO:0044206; GO:0016773; GO:0004849	Pyrimidine metabolism; CTP biosynthesis via salvage pathway; CTP from cytidine: step 1/3. Pyrimidine metabolism; UMP biosynthesis via salvage pathway; UMP from uridine: step 1/1.	GO:0005524~ATP binding;GO:0016773~phosphotransferase activity, alcohol group as acceptor;GO:0004849~uridine kinase activity	GO:0044211~CTP salvage;GO:0044206~UMP salvage	NA
Locus_12419_Transcript_1/1_Confidence_1.000_Length_1758	1758	tr|V4TVP7|V4TVP7_9ROSI	439	72.81	445	75.94	100	107	6	1634	321	1	438	0	Uncharacterized protein	CICLE_v10020189mg	Citrus clementina	NA	NA	NA	NA	NA	NA
Locus_35448_Transcript_1/1_Confidence_1.000_Length_2988	2988	tr|G8XQN3|G8XQN3_OLEEU	869	72.8	875	87.85	100	232	2	2871	247	1	869	0	Lipoxygenase (EC 1.13.11.-)	lox1	Olea europaea (Common olive)	iron ion binding; linoleate 13S-lipoxygenase activity; oxylipin biosynthetic process	GO:0005506; GO:0016165; GO:0031408	Lipid metabolism; oxylipin biosynthesis.	GO:0005506~iron ion binding;GO:0016165~lipoxygenase activity	GO:0031408~oxylipin biosynthetic process	NA
Locus_83731_Transcript_1/1_Confidence_1.000_Length_462	462	tr|I1N393|I1N393_SOYBN	125	72.8	125	81.17	100	30	1	437	75	1	125	4e-57	Non-specific lipid-transfer protein	NA	Glycine max (Soybean) (Glycine hispida)	lipid binding; lipid transport	GO:0008289; GO:0006869	NA	GO:0008289~lipid binding	GO:0006869~lipid transport	NA
Locus_17562_Transcript_1/1_Confidence_1.000_Length_3456	3456	tr|M1BMK2|M1BMK2_SOLTU	378	72.75	378	32.81	100	103	0	105	1238	1	378	0	Uncharacterized protein	PGSC0003DMG400018852	Solanum tuberosum (Potato)	intracellular; signal transduction	GO:0005622; GO:0007165	NA	NA	GO:0007165~signal transduction	GO:0005622~intracellular
Locus_41562_Transcript_1/1_Confidence_1.000_Length_897	897	tr|K7VKC0|K7VKC0_SOLTU	171	72.73	176	58.86	100	43	2	878	351	1	171	2e-80	Stress-associated protein 3	SAP3	Solanum tuberosum (Potato)	DNA binding; zinc ion binding	GO:0003677; GO:0008270	NA	GO:0003677~DNA binding;GO:0008270~zinc ion binding	NA	NA
Locus_38706_Transcript_1/1_Confidence_1.000_Length_2711	2711	tr|K4BXQ3|K4BXQ3_SOLLC	640	72.7	641	70.93	100	166	6	2022	121	2	640	0	Uncharacterized protein	Solyc05g010810.1	Solanum lycopersicum (Tomato) (Lycopersicon esculentum)	phosphatidylinositol phosphorylation; phosphotransferase activity, alcohol group as acceptor; protein autophosphorylation	GO:0046854; GO:0016773; GO:0046777	NA	GO:0016773~phosphotransferase activity, alcohol group as acceptor	GO:0046854~phosphatidylinositol phosphorylation;GO:0046777~protein autophosphorylation	NA
Locus_6953_Transcript_1/1_Confidence_1.000_Length_727	727	tr|A5BFH0|A5BFH0_VITVI	172	72.67	172	70.98	100	47	0	2	517	1	172	4e-84	Putative uncharacterized protein	VIT_08s0007g07950 VITISV_027161	Vitis vinifera (Grape)	DNA binding; zinc ion binding	GO:0003677; GO:0008270	NA	GO:0003677~DNA binding;GO:0008270~zinc ion binding	NA	NA
Locus_47538_Transcript_1/1_Confidence_1.000_Length_1129	1129	tr|S8EKJ5|S8EKJ5_9LAMI	150	72.67	150	39.86	100	41	0	866	417	1	150	8e-80	Uncharacterized protein (Fragment)	M569_01623	Genlisea aurea	NA	NA	NA	NA	NA	NA
Locus_68475_Transcript_1/1_Confidence_1.000_Length_855	855	tr|Q9XHR7|Q9XHR7_NICSY	245	72.65	245	85.96	100	62	4	794	60	6	245	5e-117	MADS-box protein MADS1	NsMADS1	Nicotiana sylvestris (Wood tobacco) (South American tobacco)	DNA binding; nucleus; sequence-specific DNA binding transcription factor activity; transcription, DNA-templated	GO:0003677; GO:0005634; GO:0003700; GO:0006351	NA	GO:0003677~DNA binding;GO:0003700~sequence-specific DNA binding transcription factor activity	GO:0006351~transcription, DNA-dependent	GO:0005634~nucleus
Locus_11861_Transcript_1/1_Confidence_1.000_Length_919	919	tr|M5WIT3|M5WIT3_PRUPE	228	72.61	230	75.08	100	61	1	2	691	1	228	7e-83	Uncharacterized protein	PRUPE_ppa010965mg	Prunus persica (Peach) (Amygdalus persica)	rRNA processing; small-subunit processome	GO:0006364; GO:0032040	NA	NA	GO:0006364~rRNA processing	GO:0032040~small-subunit processome
Locus_87996_Transcript_1/1_Confidence_1.000_Length_1628	1628	tr|M1BVX8|M1BVX8_SOLTU	342	72.59	343	63.21	100	93	1	1258	230	1	342	0	Uncharacterized protein	PGSC0003DMG400021015	Solanum tuberosum (Potato)	sulfotransferase activity	GO:0008146	NA	GO:0008146~sulfotransferase activity	NA	NA
Locus_21696_Transcript_1/1_Confidence_1.000_Length_1551	1551	tr|M5X0E0|M5X0E0_PRUPE	326	72.56	328	63.44	100	86	2	183	1160	1	326	9e-173	Uncharacterized protein	PRUPE_ppa008591mg	Prunus persica (Peach) (Amygdalus persica)	NA	NA	NA	NA	NA	NA
Locus_8556_Transcript_1/1_Confidence_1.000_Length_1377	1377	tr|M5W131|M5W131_PRUPE	357	72.55	357	77.78	100	98	0	1333	263	1	357	1e-176	Uncharacterized protein (Fragment)	PRUPE_ppa015365mg	Prunus persica (Peach) (Amygdalus persica)	ATP binding; DNA binding; DNA metabolic process; DNA-dependent ATPase activity	GO:0005524; GO:0003677; GO:0006259; GO:0008094	NA	GO:0005524~ATP binding;GO:0003677~DNA binding;GO:0008094~DNA-dependent ATPase activity	GO:0006259~DNA metabolic process	NA
Locus_7158_Transcript_1/1_Confidence_1.000_Length_1486	1486	tr|F6HQ12|F6HQ12_VITVI	102	72.55	102	20.59	100	28	0	17	322	1	102	3e-45	Putative uncharacterized protein	VIT_07s0104g01390	Vitis vinifera (Grape)	cell redox homeostasis; electron carrier activity; protein disulfide oxidoreductase activity	GO:0045454; GO:0009055; GO:0015035	NA	GO:0009055~electron carrier activity;GO:0015035~protein disulfide oxidoreductase activity	GO:0045454~cell redox homeostasis	NA
Locus_14_Transcript_486/1093_Confidence_1.000_Length_2984	2984	tr|K4DHE0|K4DHE0_SOLLC	574	72.51	582	58.51	100	141	6	430	2142	1	574	0	Uncharacterized protein	Solyc12g096670.1	Solanum lycopersicum (Tomato) (Lycopersicon esculentum)	plasma membrane	GO:0005886	NA	NA	NA	GO:0005886~plasma membrane
Locus_14_Transcript_941/1093_Confidence_1.000_Length_2984	2984	tr|K4DHE0|K4DHE0_SOLLC	574	72.51	582	58.51	100	141	6	2555	843	1	574	0	Uncharacterized protein	Solyc12g096670.1	Solanum lycopersicum (Tomato) (Lycopersicon esculentum)	plasma membrane	GO:0005886	NA	NA	NA	GO:0005886~plasma membrane
Locus_2667_Transcript_1/1_Confidence_1.000_Length_2518	2518	tr|M1D109|M1D109_SOLTU	559	72.5	560	66.72	100	146	3	660	2318	1	559	0	Uncharacterized protein	PGSC0003DMG401030725	Solanum tuberosum (Potato)	integral component of membrane; transmembrane transport	GO:0016021; GO:0055085	NA	NA	GO:0055085~transmembrane transport	GO:0016021~integral to membrane
Locus_4909_Transcript_1/1_Confidence_1.000_Length_4591	4591	tr|S8C7X9|S8C7X9_9LAMI	1368	72.49	1374	89.78	100	370	4	4274	159	1	1368	0	DNA-directed RNA polymerase (EC 2.7.7.6) (Fragment)	M569_11956	Genlisea aurea	DNA binding; DNA-directed RNA polymerase activity; nucleus; ribonucleoside binding; transcription, DNA-templated; zinc ion binding	GO:0003677; GO:0003899; GO:0005634; GO:0032549; GO:0006351; GO:0008270	NA	GO:0003677~DNA binding;GO:0003899~DNA-directed RNA polymerase activity;GO:0032549~ribonucleoside binding;GO:0008270~zinc ion binding	GO:0006351~transcription, DNA-dependent	GO:0005634~nucleus
Locus_8979_Transcript_1/1_Confidence_1.000_Length_1757	1757	tr|K4ASL6|K4ASL6_SOLLC	488	72.47	494	84.35	100	120	4	214	1674	1	485	0	Uncharacterized protein	Solyc01g006500.2	Solanum lycopersicum (Tomato) (Lycopersicon esculentum)	NA	NA	NA	NA	NA	NA
Locus_1406_Transcript_1/1_Confidence_1.000_Length_1733	1733	tr|F6H070|F6H070_VITVI	419	72.45	421	72.88	100	107	4	91	1335	1	418	0	Putative uncharacterized protein	VIT_18s0001g13920	Vitis vinifera (Grape)	Golgi apparatus; endosome; methyltransferase activity; trans-Golgi network	GO:0005794; GO:0005768; GO:0008168; GO:0005802	NA	GO:0008168~methyltransferase activity	NA	GO:0005794~Golgi apparatus;GO:0005768~endosome;GO:0005802~trans-Golgi network
Locus_18418_Transcript_1/1_Confidence_1.000_Length_1288	1288	tr|K4BLU5|K4BLU5_SOLLC	286	72.41	290	67.55	100	75	3	1188	322	1	286	2e-111	Uncharacterized protein	Solyc03g117940.2	Solanum lycopersicum (Tomato) (Lycopersicon esculentum)	Cajal body; chloroplast; cytosol; mRNA splicing, via spliceosome; nucleolus; response to cold	GO:0015030; GO:0009507; GO:0005829; GO:0000398; GO:0005730; GO:0009409	NA	NA	GO:0000398~nuclear mRNA splicing, via spliceosome;GO:0009409~response to cold	GO:0015030~Cajal body;GO:0009507~chloroplast;GO:0005829~cytosol;GO:0005730~nucleolus
Locus_40043_Transcript_1/1_Confidence_1.000_Length_2515	2515	tr|S8C1V3|S8C1V3_9LAMI	647	72.39	652	77.77	100	174	4	91	2043	1	647	0	Uncharacterized protein (Fragment)	M569_14050	Genlisea aurea	DNA binding	GO:0003677	NA	GO:0003677~DNA binding	NA	NA
Locus_50131_Transcript_1/1_Confidence_1.000_Length_792	792	tr|I3S5F2|I3S5F2_LOTJA	163	72.39	163	61.74	100	45	0	92	580	1	163	2e-85	Uncharacterized protein	NA	Lotus japonicus (Lotus corniculatus var. japonicus)	NA	NA	NA	NA	NA	NA
Locus_36419_Transcript_1/1_Confidence_1.000_Length_1293	1293	tr|S8CMB4|S8CMB4_9LAMI	236	72.38	239	55.45	100	55	5	1070	363	1	231	2e-107	Adenylate kinase	M569_06934	Genlisea aurea	ATP binding; nucleotide kinase activity; phosphotransferase activity, phosphate group as acceptor	GO:0005524; GO:0019201; GO:0016776	NA	GO:0005524~ATP binding;GO:0019201~nucleotide kinase activity;GO:0016776~phosphotransferase activity, phosphate group as acceptor	NA	NA
Locus_15380_Transcript_1/1_Confidence_1.000_Length_1188	1188	tr|S8DGL0|S8DGL0_9LAMI	210	72.38	210	53.03	100	58	0	110	739	1	210	4e-82	Uncharacterized protein	M569_12878	Genlisea aurea	P-P-bond-hydrolysis-driven protein transmembrane transporter activity; integral component of membrane; intracellular protein transport; mitochondrial inner membrane presequence translocase complex	GO:0015450; GO:0016021; GO:0006886; GO:0005744	NA	GO:0015450~P-P-bond-hydrolysis-driven protein transmembrane transporter activity	GO:0006886~intracellular protein transport	GO:0016021~integral to membrane;GO:0005744~mitochondrial inner membrane presequence translocase complex
Locus_50581_Transcript_1/1_Confidence_1.000_Length_1425	1425	tr|M5W5R0|M5W5R0_PRUPE	333	72.37	333	70.11	100	84	3	265	1239	1	333	4e-170	Uncharacterized protein	PRUPE_ppa008403mg	Prunus persica (Peach) (Amygdalus persica)	integral component of membrane; transmembrane transport	GO:0016021; GO:0055085	NA	NA	GO:0055085~transmembrane transport	GO:0016021~integral to membrane
Locus_24877_Transcript_1/1_Confidence_1.000_Length_2275	2275	tr|M1CG62|M1CG62_SOLTU	620	72.36	626	82.55	100	161	6	222	2081	1	620	0	Uncharacterized protein	PGSC0003DMG400025962	Solanum tuberosum (Potato)	chloroplast; oxidoreductase activity	GO:0009507; GO:0016491	NA	GO:0016491~oxidoreductase activity	NA	GO:0009507~chloroplast
Locus_20866_Transcript_1/1_Confidence_1.000_Length_1972	1972	tr|S8CFG6|S8CFG6_9LAMI	425	72.27	440	66.94	100	97	5	1556	264	1	424	0	Uncharacterized protein (Fragment)	M569_09106	Genlisea aurea	NA	NA	NA	NA	NA	NA
Locus_15349_Transcript_1/1_Confidence_1.000_Length_1364	1364	tr|M0ZU68|M0ZU68_SOLTU	254	72.27	256	56.3	100	69	1	115	882	1	254	1e-128	Uncharacterized protein	PGSC0003DMG400003148	Solanum tuberosum (Potato)	N-acetyltransferase activity	GO:0008080	NA	GO:0008080~N-acetyltransferase activity	NA	NA
Locus_40463_Transcript_1/1_Confidence_1.000_Length_1411	1411	tr|M0ZU12|M0ZU12_SOLTU	398	72.25	400	85.05	100	107	1	35	1234	1	396	0	Uncharacterized protein	PGSC0003DMG400003117	Solanum tuberosum (Potato)	NA	NA	NA	NA	NA	NA
Locus_5451_Transcript_1/1_Confidence_1.000_Length_1981	1981	tr|F6HSS8|F6HSS8_VITVI	494	72.23	515	77.99	100	120	7	244	1785	1	493	0	Putative uncharacterized protein	VIT_07s0129g00030	Vitis vinifera (Grape)	asymmetric cell division; iron ion homeostasis; leaf development; negative regulation of mitotic cell cycle; radial pattern formation; regulation of transcription, DNA-templated; sequence-specific DNA binding; transcription, DNA-templated	GO:0008356; GO:0055072; GO:0048366; GO:0045930; GO:0009956; GO:0006355; GO:0043565; GO:0006351	NA	GO:0043565~sequence-specific DNA binding	GO:0008356~asymmetric cell division;GO:0055072~iron ion homeostasis;GO:0048366~leaf development;GO:0045930~negative regulation of mitotic cell cycle;GO:0009956~radial pattern formation;GO:0006355~regulation of transcription, DNA-dependent;GO:0006351~transcription, DNA-dependent	NA
Locus_54306_Transcript_1/1_Confidence_1.000_Length_1148	1148	tr|V7AIX2|V7AIX2_PHAVU	216	72.22	216	56.45	100	56	1	289	924	1	216	3e-114	Uncharacterized protein	PHAVU_011G158300g	Phaseolus vulgaris (Kidney bean) (French bean)	chromatin binding; zinc ion binding	GO:0003682; GO:0008270	NA	GO:0003682~chromatin binding;GO:0008270~zinc ion binding	NA	NA
Locus_39344_Transcript_1/1_Confidence_1.000_Length_955	955	tr|S8DTP2|S8DTP2_9LAMI	180	72.22	180	56.54	100	49	1	538	2	1	180	3e-78	Uncharacterized protein (Fragment)	M569_11599	Genlisea aurea	NA	NA	NA	NA	NA	NA
Locus_1177_Transcript_1/1_Confidence_1.000_Length_2196	2196	tr|A5A8D3|A5A8D3_TOBAC	463	72.2	464	63.39	100	117	3	54	1433	1	456	0	Putative uncharacterized protein JEI1	JEI1	Nicotiana tabacum (Common tobacco)	protein homooligomerization	GO:0051260	NA	NA	GO:0051260~protein homooligomerization	NA
Locus_35221_Transcript_1/1_Confidence_1.000_Length_2038	2038	tr|M1B6U1|M1B6U1_SOLTU	513	72.18	514	75.66	100	123	5	1753	254	2	509	0	Uncharacterized protein	PGSC0003DMG400014824	Solanum tuberosum (Potato)	integral component of membrane; transmembrane transport; transporter activity	GO:0016021; GO:0055085; GO:0005215	NA	GO:0005215~transporter activity	GO:0055085~transmembrane transport	GO:0016021~integral to membrane
Locus_67507_Transcript_1/1_Confidence_1.000_Length_999	999	tr|S8BX84|S8BX84_9LAMI	284	72.18	284	85.29	100	76	3	897	55	1	284	2e-143	Proteasome assembly chaperone 2	M569_15853	Genlisea aurea	NA	NA	NA	NA	NA	NA
Locus_13395_Transcript_1/1_Confidence_1.000_Length_2767	2767	tr|M5VPY8|M5VPY8_PRUPE	758	72.16	758	82.18	100	210	1	2636	366	1	758	0	Uncharacterized protein	PRUPE_ppa001837mg	Prunus persica (Peach) (Amygdalus persica)	NA	NA	NA	NA	NA	NA
Locus_65398_Transcript_1/1_Confidence_1.000_Length_999	999	tr|F6I174|F6I174_VITVI	273	72.16	273	81.98	100	65	3	95	901	7	272	3e-122	Putative uncharacterized protein	VIT_03s0038g00960	Vitis vinifera (Grape)	nucleus; regulation of histone H4 acetylation; regulation of timing of transition from vegetative to reproductive phase; regulation of transcription, DNA-templated	GO:0005634; GO:0090239; GO:0048510; GO:0006355	NA	NA	GO:0090239~regulation of histone H4 acetylation;GO:0048510~regulation of timing of transition from vegetative to reproductive phase;GO:0006355~regulation of transcription, DNA-dependent	GO:0005634~nucleus
Locus_13252_Transcript_1/1_Confidence_1.000_Length_711	711	tr|K4CXN1|K4CXN1_SOLLC	79	72.15	79	33.33	100	19	2	421	194	1	79	3e-28	Uncharacterized protein	Solyc10g007010.1	Solanum lycopersicum (Tomato) (Lycopersicon esculentum)	copper chaperone activity; copper ion transport; mitochondrial intermembrane space; response to bacterium; response to copper ion	GO:0016531; GO:0006825; GO:0005758; GO:0009617; GO:0046688	NA	GO:0016531~copper chaperone activity	GO:0006825~copper ion transport;GO:0009617~response to bacterium;GO:0046688~response to copper ion	GO:0005758~mitochondrial intermembrane space
Locus_17907_Transcript_1/1_Confidence_1.000_Length_3991	3991	tr|M1CN00|M1CN00_SOLTU	969	72.14	969	72.84	100	268	2	3188	285	1	968	0	Uncharacterized protein	PGSC0003DMG400027585	Solanum tuberosum (Potato)	ATP binding; integral component of membrane; protein kinase activity	GO:0005524; GO:0016021; GO:0004672	NA	GO:0005524~ATP binding;GO:0004672~protein kinase activity	NA	GO:0016021~integral to membrane
Locus_11599_Transcript_1/1_Confidence_1.000_Length_2111	2111	tr|S8CV32|S8CV32_9LAMI	278	72.14	280	39.79	100	75	3	1784	945	1	277	2e-130	Uncharacterized protein (Fragment)	M569_06011	Genlisea aurea	DNA binding; nuclease activity	GO:0003677; GO:0004518	NA	GO:0003677~DNA binding;GO:0004518~nuclease activity	NA	NA
Locus_39092_Transcript_1/1_Confidence_1.000_Length_2703	2703	tr|S8DZN9|S8DZN9_9LAMI	622	72.13	628	69.7	100	163	4	2503	629	1	619	0	Uncharacterized protein (Fragment)	M569_09268	Genlisea aurea	calcium ion binding; mannosyl-oligosaccharide 1,2-alpha-mannosidase activity; membrane	GO:0005509; GO:0004571; GO:0016020	NA	GO:0005509~calcium ion binding;GO:0004571~mannosyl-oligosaccharide 1,2-alpha-mannosidase activity	NA	GO:0016020~membrane
Locus_43486_Transcript_1/1_Confidence_1.000_Length_1688	1688	tr|K4B1K0|K4B1K0_SOLLC	240	72.11	251	44.61	100	51	2	796	1527	1	239	1e-123	Uncharacterized protein	Solyc01g102720.2	Solanum lycopersicum (Tomato) (Lycopersicon esculentum)	lipid binding	GO:0008289	NA	GO:0008289~lipid binding	NA	NA
Locus_2670_Transcript_1/1_Confidence_1.000_Length_750	750	tr|F6H9Q5|F6H9Q5_VITVI	130	72.08	154	61.6	100	17	2	721	263	1	129	7e-67	Putative uncharacterized protein	VIT_11s0065g00480	Vitis vinifera (Grape)	cytosol; prefoldin complex; protein folding	GO:0005829; GO:0016272; GO:0006457	NA	NA	GO:0006457~protein folding	GO:0005829~cytosol;GO:0016272~prefoldin complex
Locus_6374_Transcript_1/1_Confidence_1.000_Length_6123	6123	tr|B9H9T2|B9H9T2_POPTR	1891	72.05	1900	93.09	100	498	9	275	5923	7	1890	0	ABC transporter family protein	POPTR_0006s04790g	Populus trichocarpa (Western balsam poplar) (Populus balsamifera subsp. trichocarpa)	ATP binding; ATPase activity	GO:0005524; GO:0016887	NA	GO:0005524~ATP binding;GO:0016887~ATPase activity	NA	NA
Locus_18955_Transcript_1/1_Confidence_1.000_Length_556	556	tr|W1NV92|W1NV92_AMBTC	93	72.04	93	50.18	100	26	0	78	356	1	93	2e-44	Uncharacterized protein	AMTR_s00109p00058750	Amborella trichopoda	NA	NA	NA	NA	NA	NA
Locus_32751_Transcript_1/1_Confidence_1.000_Length_785	785	tr|S8CUN8|S8CUN8_9LAMI	212	72	225	85.99	100	44	7	658	2	1	212	6e-52	Uncharacterized protein (Fragment)	M569_06163	Genlisea aurea	NA	NA	NA	NA	NA	NA
Locus_44992_Transcript_1/1_Confidence_1.000_Length_494	494	tr|S8E4N4|S8E4N4_9LAMI	125	72	125	75.91	100	27	2	369	16	2	125	3e-44	Uncharacterized protein (Fragment)	M569_07490	Genlisea aurea	NA	NA	NA	NA	NA	NA
Locus_5452_Transcript_1/1_Confidence_1.000_Length_2234	2234	tr|F6H4E6|F6H4E6_VITVI	635	71.99	639	85.81	100	150	5	274	2115	1	635	0	Putative uncharacterized protein	VIT_07s0031g02550	Vitis vinifera (Grape)	ATP binding; ATPase activity; membrane	GO:0005524; GO:0016887; GO:0016020	NA	GO:0005524~ATP binding;GO:0016887~ATPase activity	NA	GO:0016020~membrane
Locus_37288_Transcript_1/1_Confidence_1.000_Length_2260	2260	tr|K4BY35|K4BY35_SOLLC	503	71.97	503	66.77	100	134	4	467	1960	3	503	0	Uncharacterized protein	Solyc05g013140.2	Solanum lycopersicum (Tomato) (Lycopersicon esculentum)	NA	NA	NA	NA	NA	NA
Locus_67956_Transcript_1/1_Confidence_1.000_Length_870	870	tr|V4T8C3|V4T8C3_9ROSI	238	71.97	239	82.41	100	52	3	65	739	1	238	5e-103	Uncharacterized protein	CICLE_v10032614mg	Citrus clementina	NA	NA	NA	NA	NA	NA
Locus_38520_Transcript_1/1_Confidence_1.000_Length_1117	1117	tr|M1DMX1|M1DMX1_SOLTU	107	71.96	107	28.74	100	26	1	134	442	1	107	1e-44	Uncharacterized protein	PGSC0003DMG400041136	Solanum tuberosum (Potato)	NA	NA	NA	NA	NA	NA
Locus_3371_Transcript_1/1_Confidence_1.000_Length_840	840	tr|M1ALV1|M1ALV1_SOLTU	219	71.95	221	78.93	100	58	2	15	677	3	219	3e-104	Peptidyl-prolyl cis-trans isomerase	PGSC0003DMG400009916	Solanum tuberosum (Potato)	peptidyl-prolyl cis-trans isomerase activity; protein folding; thylakoid lumen	GO:0003755; GO:0006457; GO:0031977	NA	GO:0003755~peptidyl-prolyl cis-trans isomerase activity	GO:0006457~protein folding	GO:0031977~thylakoid lumen
Locus_15415_Transcript_1/1_Confidence_1.000_Length_2369	2369	tr|S8D3P5|S8D3P5_9LAMI	584	71.93	595	75.35	100	153	3	265	2043	1	583	0	Uncharacterized protein (Fragment)	M569_00720	Genlisea aurea	NA	NA	NA	NA	NA	NA
Locus_39910_Transcript_1/1_Confidence_1.000_Length_1817	1817	tr|M1AIC4|M1AIC4_SOLTU	516	71.92	520	85.86	100	131	5	1716	190	1	516	0	Uncharacterized protein	PGSC0003DMG400009072	Solanum tuberosum (Potato)	DNA binding; DNA-templated transcription, initiation; cellular response to blue light; chloroplast organization; photosystem II assembly; plastid sigma factor activity; positive regulation of transcription, DNA-templated; response to far red light; response to red light; sequence-specific DNA binding transcription factor activity	GO:0003677; GO:0006352; GO:0071483; GO:0009658; GO:0010207; GO:0001053; GO:0045893; GO:0010218; GO:0010114; GO:0003700	NA	GO:0003677~DNA binding;GO:0001053~plastid sigma factor activity;GO:0003700~sequence-specific DNA binding transcription factor activity	GO:0006352~transcription initiation, DNA-dependent;GO:0071483~cellular response to blue light;GO:0009658~chloroplast organization;GO:0010207~photosystem II assembly;GO:0045893~positive regulation of transcription, DNA-dependent;GO:0010218~response to far red light;GO:0010114~response to red light	NA
Locus_46654_Transcript_1/1_Confidence_1.000_Length_812	812	tr|M5W068|M5W068_PRUPE	202	71.92	203	75	100	52	2	77	673	1	202	5e-100	Uncharacterized protein	PRUPE_ppa011641mg	Prunus persica (Peach) (Amygdalus persica)	NA	NA	NA	NA	NA	NA
Locus_14_Transcript_225/1093_Confidence_1.000_Length_2428	2428	tr|K4D2I6|K4D2I6_SOLLC	611	71.9	612	75.62	100	157	4	196	2001	4	610	0	Uncharacterized protein	Solyc10g079450.1	Solanum lycopersicum (Tomato) (Lycopersicon esculentum)	endosome; methyltransferase activity; trans-Golgi network	GO:0005768; GO:0008168; GO:0005802	NA	GO:0008168~methyltransferase activity	NA	GO:0005768~endosome;GO:0005802~trans-Golgi network
Locus_14_Transcript_714/1093_Confidence_1.000_Length_2428	2428	tr|K4D2I6|K4D2I6_SOLLC	611	71.9	612	75.62	100	157	4	2233	428	4	610	0	Uncharacterized protein	Solyc10g079450.1	Solanum lycopersicum (Tomato) (Lycopersicon esculentum)	endosome; methyltransferase activity; trans-Golgi network	GO:0005768; GO:0008168; GO:0005802	NA	GO:0008168~methyltransferase activity	NA	GO:0005768~endosome;GO:0005802~trans-Golgi network
Locus_10370_Transcript_1/1_Confidence_1.000_Length_2203	2203	tr|S8E0Z5|S8E0Z5_9LAMI	615	71.89	619	84.29	100	151	6	300	2147	17	615	0	Uncharacterized protein (Fragment)	M569_08847	Genlisea aurea	acid phosphatase activity; metal ion binding	GO:0003993; GO:0046872	NA	GO:0003993~acid phosphatase activity;GO:0046872~metal ion binding	NA	NA
Locus_55249_Transcript_1/1_Confidence_1.000_Length_1685	1685	tr|M1C4H2|M1C4H2_SOLTU	371	71.88	377	67.12	100	94	4	1465	353	1	371	1e-175	Uncharacterized protein	PGSC0003DMG400023163	Solanum tuberosum (Potato)	metal ion binding; protein dephosphorylation; protein serine/threonine phosphatase activity	GO:0046872; GO:0006470; GO:0004722	NA	GO:0046872~metal ion binding;GO:0004722~protein serine/threonine phosphatase activity	GO:0006470~protein dephosphorylation	NA
Locus_9189_Transcript_1/1_Confidence_1.000_Length_5900	5900	tr|K4DBI5|K4DBI5_SOLLC	1874	71.86	1876	95.39	100	505	11	101	5674	1	1871	0	Uncharacterized protein	Solyc12g006480.1	Solanum lycopersicum (Tomato) (Lycopersicon esculentum)	chloroplast; nuclear pore	GO:0009507; GO:0005643	NA	NA	NA	GO:0009507~chloroplast;GO:0005643~nuclear pore
Locus_8532_Transcript_1/1_Confidence_1.000_Length_1812	1812	tr|K4D5D8|K4D5D8_SOLLC	490	71.84	490	81.13	100	117	8	1737	292	12	488	0	Uncharacterized protein	Solyc11g008780.1	Solanum lycopersicum (Tomato) (Lycopersicon esculentum)	acetolactate synthase activity; amino acid binding; branched-chain amino acid biosynthetic process; cytosol; leucine metabolic process; valine metabolic process	GO:0003984; GO:0016597; GO:0009082; GO:0005829; GO:0006551; GO:0006573	NA	GO:0003984~acetolactate synthase activity;GO:0016597~amino acid binding	GO:0009082~branched chain family amino acid biosynthetic process;GO:0006551~leucine metabolic process;GO:0006573~valine metabolic process	GO:0005829~cytosol
Locus_17375_Transcript_1/1_Confidence_1.000_Length_1421	1421	tr|S5FDW5|S5FDW5_MEDSA	344	71.83	355	74.95	100	87	3	66	1124	1	344	6e-171	Ubiquinol oxidase (EC 1.10.3.11)	Aox2a	Medicago sativa (Alfalfa)	alternative oxidase activity; integral component of membrane; metal ion binding; respiratory chain	GO:0009916; GO:0016021; GO:0046872; GO:0070469	NA	GO:0009916~alternative oxidase activity;GO:0046872~metal ion binding	NA	GO:0016021~integral to membrane;GO:0070469~respiratory chain
Locus_26439_Transcript_1/1_Confidence_1.000_Length_1075	1075	tr|S8CA18|S8CA18_9LAMI	108	71.82	110	30.7	100	28	2	644	318	1	108	3e-48	Uncharacterized protein (Fragment)	M569_13594	Genlisea aurea	NA	NA	NA	NA	NA	NA
Locus_31618_Transcript_1/1_Confidence_1.000_Length_3529	3529	tr|D7T3F8|D7T3F8_VITVI	886	71.81	894	76	100	240	4	3053	384	1	886	0	Putative uncharacterized protein	VIT_00s0179g00100	Vitis vinifera (Grape)	NA	NA	NA	NA	NA	NA
Locus_25209_Transcript_1/1_Confidence_1.000_Length_898	898	tr|D7T1Z3|D7T1Z3_VITVI	227	71.81	227	75.84	100	59	2	704	39	1	227	2e-100	Putative uncharacterized protein	VIT_16s0022g00470	Vitis vinifera (Grape)	integral component of peroxisomal membrane; peroxisome fission; regulation of peroxisome size	GO:0005779; GO:0016559; GO:0044375	NA	NA	GO:0016559~peroxisome fission;GO:0044375~regulation of peroxisome size	GO:0005779~integral to peroxisomal membrane
Locus_50250_Transcript_1/1_Confidence_1.000_Length_926	926	tr|S8CGC9|S8CGC9_9LAMI	187	71.81	188	60.91	100	50	2	44	604	1	186	3e-68	Uncharacterized protein (Fragment)	M569_08932	Genlisea aurea	NA	NA	NA	NA	NA	NA
Locus_32074_Transcript_1/1_Confidence_1.000_Length_1314	1314	tr|K7MUF4|K7MUF4_SOYBN	347	71.76	347	79.22	100	98	0	1114	74	1	347	0	Uncharacterized protein	NA	Glycine max (Soybean) (Glycine hispida)	cellulose biosynthetic process; intramolecular transferase activity	GO:0030244; GO:0016866	NA	GO:0016866~intramolecular transferase activity	GO:0030244~cellulose biosynthetic process	NA
Locus_16051_Transcript_1/1_Confidence_1.000_Length_2274	2274	tr|M0ZMB7|M0ZMB7_SOLTU	296	71.71	304	40.11	100	75	4	188	1090	1	296	3e-98	Uncharacterized protein	PGSC0003DMG400001501	Solanum tuberosum (Potato)	NA	NA	NA	NA	NA	NA
Locus_34270_Transcript_1/1_Confidence_1.000_Length_908	908	tr|F6H1L7|F6H1L7_VITVI	106	71.7	106	35.02	100	27	2	726	409	1	103	1e-42	Putative uncharacterized protein	VIT_18s0001g14520	Vitis vinifera (Grape)	NA	NA	NA	NA	NA	NA
Locus_9669_Transcript_1/1_Confidence_1.000_Length_3067	3067	tr|M1BRP5|M1BRP5_SOLTU	830	71.67	840	82.16	100	211	8	2724	256	1	830	0	Uncharacterized protein	PGSC0003DMG400019963	Solanum tuberosum (Potato)	ATP binding; nucleoside-triphosphatase activity	GO:0005524; GO:0017111	NA	GO:0005524~ATP binding;GO:0017111~nucleoside-triphosphatase activity	NA	NA
Locus_28692_Transcript_1/1_Confidence_1.000_Length_959	959	tr|F6HQJ1|F6HQJ1_VITVI	238	71.66	247	77.27	100	60	3	878	138	1	237	3e-121	Putative uncharacterized protein	VIT_03s0063g01930	Vitis vinifera (Grape)	intracellular signal transduction; protein-disulfide reductase activity; zinc ion binding	GO:0035556; GO:0047134; GO:0008270	NA	GO:0047134~protein-disulfide reductase activity;GO:0008270~zinc ion binding	GO:0035556~intracellular signal transduction	NA
Locus_46979_Transcript_1/1_Confidence_1.000_Length_871	871	tr|V4T9U0|V4T9U0_9ROSI	194	71.65	194	66.82	100	55	0	29	610	1	194	5e-103	Uncharacterized protein	CICLE_v10002562mg	Citrus clementina	integral component of membrane	GO:0016021	NA	NA	NA	GO:0016021~integral to membrane
Locus_12_Transcript_1/1_Confidence_1.000_Length_3085	3085	tr|Q76BK9|Q76BK9_TOBAC	733	71.64	737	71.67	100	176	8	3063	940	1	733	0	Arginine decarboxylase (EC 4.1.1.19)	adc	Nicotiana tabacum (Common tobacco)	arginine catabolic process; arginine decarboxylase activity; spermidine biosynthetic process	GO:0006527; GO:0008792; GO:0008295	NA	GO:0008792~arginine decarboxylase activity	GO:0006527~arginine catabolic process;GO:0008295~spermidine biosynthetic process	NA
Locus_26994_Transcript_1/1_Confidence_1.000_Length_1615	1615	tr|S8CWR8|S8CWR8_9LAMI	429	71.63	430	79.88	100	118	2	213	1493	1	429	0	Uncharacterized protein (Fragment)	M569_03451	Genlisea aurea	zinc ion binding	GO:0008270	NA	GO:0008270~zinc ion binding	NA	NA
Locus_39528_Transcript_1/1_Confidence_1.000_Length_2372	2372	tr|S8D1Z0|S8D1Z0_9LAMI	137	71.63	141	17.83	100	36	3	2291	1869	1	137	5e-61	Uncharacterized protein (Fragment)	M569_01404	Genlisea aurea	NA	NA	NA	NA	NA	NA
Locus_12749_Transcript_1/1_Confidence_1.000_Length_1383	1383	tr|M1CM13|M1CM13_SOLTU	357	71.58	373	80.91	100	88	1	59	1177	3	357	0	Uncharacterized protein	PGSC0003DMG400027352	Solanum tuberosum (Potato)	NA	NA	NA	NA	NA	NA
Locus_15972_Transcript_1/1_Confidence_1.000_Length_1642	1642	tr|K4BTX9|K4BTX9_SOLLC	312	71.57	313	57.19	100	82	3	510	1445	6	312	2e-154	Uncharacterized protein	Solyc04g074410.1	Solanum lycopersicum (Tomato) (Lycopersicon esculentum)	NA	NA	NA	NA	NA	NA
Locus_10578_Transcript_1/1_Confidence_1.000_Length_1141	1141	tr|S8E5P1|S8E5P1_9LAMI	190	71.57	197	51.8	100	49	2	800	210	1	190	5e-96	Uncharacterized protein	M569_07082	Genlisea aurea	NA	NA	NA	NA	NA	NA
Locus_49798_Transcript_1/1_Confidence_1.000_Length_1368	1368	tr|S8BS64|S8BS64_9LAMI	136	71.53	137	30.04	100	38	1	157	567	1	136	1e-62	Uncharacterized protein (Fragment)	M569_17422	Genlisea aurea	NA	NA	NA	NA	NA	NA
[truncated: 39,620 more rows]
