# Supplementary material for: Andrographis paniculata transcriptome provides molecular insights into tissue-specific accumulation of medicinal diterpenes
Source: BMC Genomics. 2015 Sep 2;16(1):659. doi: 10.1186/s12864-015-1864-y (PMC4557604; doi:10.1186/s12864-015-1864-y)
Supplement: Additional file 4: Table S3. — Annotation of root transcripts to the Uniprot database. (XLS 16520 kb) [file 12864_2015_1864_MOESM4_ESM.xls]

## Sheet: Annotation
Supplementary Table S3. Annotation of root transcripts to the Uniprot database.
Transcript_id	Transcript_length	Protein_ID	Protein_length	%Identity	Alignment_length	Query_coverage	Subject_coverage	No.Of_mismatches	No.Of_gaps	Query_start	Query_end	Subject_start	Subject_end	E-value	Protein names	Gene names	Organism	Gene ontology (GO)	Gene ontology IDs	Pathway	GO_MF	GO_BP	GO_CC
Locus_39641_Transcript_1/1_Confidence_1.000_Length_1663	1663	tr|T1UNK2|T1UNK2_ANDPA	479	100	479	86.41	100	0	0	183	1619	1	479	0	Ribulose bisphosphate carboxylase large chain (RuBisCO large subunit) (EC 4.1.1.39)	rbcL	Andrographis paniculata (Creat) (Justicia paniculata)	chloroplast; magnesium ion binding; monooxygenase activity; photorespiration; reductive pentose-phosphate cycle; ribulose-bisphosphate carboxylase activity	GO:0009507; GO:0000287; GO:0004497; GO:0009853; GO:0019253; GO:0016984	NA	GO:0000287~magnesium ion binding;GO:0004497~monooxygenase activity;GO:0016984~ribulose-bisphosphate carboxylase activity	GO:0009853~photorespiration;GO:0019253~reductive pentose-phosphate cycle	GO:0009507~chloroplast
Locus_979_Transcript_1/1_Confidence_1.000_Length_1247	1247	tr|C1N1Q7|C1N1Q7_MICPC	381	100	381	91.66	100	0	0	1245	103	1	381	0	Ubiquitin	MICPUCDRAFT_28921	Micromonas pusilla (strain CCMP1545) (Picoplanktonic green alga)	NA	NA	NA	NA	NA	NA
Locus_49998_Transcript_1/1_Confidence_1.000_Length_2385	2385	tr|T1UMT3|T1UMT3_ANDPA	352	100	352	44.28	100	0	0	1083	2138	1	352	0	Photosystem Q(B) protein (EC 1.10.3.9) (32 kDa thylakoid membrane protein) (Photosystem II protein D1)	psbA	Andrographis paniculata (Creat) (Justicia paniculata)	chloroplast thylakoid membrane; electron transporter, transferring electrons within the cyclic electron transport pathway of photosynthesis activity; integral component of membrane; iron ion binding; oxidoreductase activity; photosynthetic electron transport in photosystem II; photosystem II; response to herbicide	GO:0009535; GO:0045156; GO:0016021; GO:0005506; GO:0016491; GO:0009772; GO:0009523; GO:0009635	NA	GO:0045156~electron transporter, transferring electrons within the cyclic electron transport pathway of photosynthesis activity;GO:0005506~iron ion binding;GO:0016491~oxidoreductase activity	GO:0009772~photosynthetic electron transport in photosystem II;GO:0009635~response to herbicide	GO:0009535~chloroplast thylakoid membrane;GO:0016021~integral to membrane;GO:0009523~photosystem II
Locus_53200_Transcript_1/1_Confidence_1.000_Length_914	914	tr|I3SLL2|I3SLL2_LOTJA	148	100	148	48.58	100	0	0	759	316	1	148	1e-103	Uncharacterized protein	NA	Lotus japonicus (Lotus corniculatus var. japonicus)	acid-amino acid ligase activity	GO:0016881	NA	GO:0016881~acid-amino acid ligase activity	NA	NA
Locus_18952_Transcript_1/1_Confidence_1.000_Length_952	952	tr|C6T0H9|C6T0H9_SOYBN	140	100	140	44.12	100	0	0	129	548	1	140	6e-94	Uncharacterized protein	NA	Glycine max (Soybean) (Glycine hispida)	ribosome; structural constituent of ribosome; translation	GO:0005840; GO:0003735; GO:0006412	NA	GO:0003735~structural constituent of ribosome	GO:0006412~translation	GO:0005840~ribosome
Locus_2017_Transcript_1/1_Confidence_1.000_Length_530	530	tr|S8CEN5|S8CEN5_9LAMI	113	100	113	63.96	100	0	0	191	529	1	113	2e-77	Uncharacterized protein (Fragment)	M569_09462	Genlisea aurea	GTP binding; intracellular; small GTPase mediated signal transduction	GO:0005525; GO:0005622; GO:0007264	NA	GO:0005525~GTP binding	GO:0007264~small GTPase mediated signal transduction	GO:0005622~intracellular
Locus_23412_Transcript_1/1_Confidence_1.000_Length_1173	1173	tr|B9GGN9|B9GGN9_POPTR	110	100	110	28.13	100	0	0	643	972	1	110	5e-70	Uncharacterized protein	POPTR_0001s28440g	Populus trichocarpa (Western balsam poplar) (Populus balsamifera subsp. trichocarpa)	NA	NA	NA	NA	NA	NA
Locus_80084_Transcript_1/1_Confidence_1.000_Length_274	274	tr|O82553|O82553_SOYBN	87	100	87	95.26	100	0	0	262	2	1	87	3e-57	Plasma membrane proton-ATPase (Fragment)	NA	Glycine max (Soybean) (Glycine hispida)	NA	NA	NA	NA	NA	NA
Locus_55059_Transcript_1/1_Confidence_1.000_Length_406	406	tr|I1MRP4|I1MRP4_SOYBN	61	100	61	45.07	100	0	0	39	221	1	61	3e-35	Uncharacterized protein	NA	Glycine max (Soybean) (Glycine hispida)	cytosolic large ribosomal subunit; nucleolus; structural constituent of ribosome; translation	GO:0022625; GO:0005730; GO:0003735; GO:0006412	NA	GO:0003735~structural constituent of ribosome	GO:0006412~translation	GO:0022625~cytosolic large ribosomal subunit;GO:0005730~nucleolus
Locus_13839_Transcript_1/1_Confidence_1.000_Length_752	752	tr|A9P9S8|A9P9S8_POPTR	56	100	56	22.34	100	0	0	547	380	1	56	9e-32	Putative uncharacterized protein	NA	Populus trichocarpa (Western balsam poplar) (Populus balsamifera subsp. trichocarpa)	ribosome; structural constituent of ribosome; translation	GO:0005840; GO:0003735; GO:0006412	NA	GO:0003735~structural constituent of ribosome	GO:0006412~translation	GO:0005840~ribosome
Locus_65699_Transcript_1/1_Confidence_1.000_Length_661	661	tr|T1UNP2|T1UNP2_ANDPA	51	100	51	23.15	100	0	0	502	654	1	51	1e-14	50S ribosomal protein L32, chloroplastic	rpl32	Andrographis paniculata (Creat) (Justicia paniculata)	chloroplast; large ribosomal subunit; structural constituent of ribosome; translation	GO:0009507; GO:0015934; GO:0003735; GO:0006412	NA	GO:0003735~structural constituent of ribosome	GO:0006412~translation	GO:0009507~chloroplast;GO:0015934~large ribosomal subunit
Locus_25156_Transcript_1/1_Confidence_1.000_Length_2529	2529	tr|Q84ML8|Q84ML8_ANDPA	585	99.66	585	69.4	100	2	0	1998	244	1	585	0	1-deoxy-D-xylulose-5-phosphate synthase (Fragment)	DXS2	Andrographis paniculata (Creat) (Justicia paniculata)	1-deoxy-D-xylulose-5-phosphate synthase activity; terpenoid biosynthetic process	GO:0008661; GO:0016114	NA	GO:0008661~1-deoxy-D-xylulose-5-phosphate synthase activity	GO:0016114~terpenoid biosynthetic process	NA
Locus_78452_Transcript_1/1_Confidence_1.000_Length_630	630	tr|D7KVV8|D7KVV8_ARALL	153	99.35	153	72.86	100	1	0	12	470	1	153	7e-107	Ubiquitin-conjugating enzyme 1	ARALYDRAFT_895786	Arabidopsis lyrata subsp. lyrata (Lyre-leaved rock-cress)	acid-amino acid ligase activity	GO:0016881	NA	GO:0016881~acid-amino acid ligase activity	NA	NA
Locus_16870_Transcript_1/1_Confidence_1.000_Length_799	799	tr|M0RF45|M0RF45_MUSAM	130	99.23	130	48.81	100	1	0	628	239	1	130	3e-88	Uncharacterized protein	NA	Musa acuminata subsp. malaccensis (Wild banana) (Musa malaccensis)	cytosolic small ribosomal subunit; structural constituent of ribosome; translation	GO:0022627; GO:0003735; GO:0006412	NA	GO:0003735~structural constituent of ribosome	GO:0006412~translation	GO:0022627~cytosolic small ribosomal subunit
Locus_24565_Transcript_1/1_Confidence_1.000_Length_718	718	tr|F6HNR9|F6HNR9_VITVI	128	99.22	128	53.48	100	1	0	667	284	1	128	4e-74	Putative uncharacterized protein	VIT_13s0019g02650	Vitis vinifera (Grape)	RNA binding; nucleolus; ribonucleoprotein complex; ribosome biogenesis	GO:0003723; GO:0005730; GO:0030529; GO:0042254	NA	GO:0003723~RNA binding	GO:0042254~ribosome biogenesis	GO:0005730~nucleolus;GO:0030529~ribonucleoprotein complex
Locus_36993_Transcript_1/1_Confidence_1.000_Length_756	756	tr|F6HNR9|F6HNR9_VITVI	128	99.22	128	50.79	100	1	0	56	439	1	128	6e-74	Putative uncharacterized protein	VIT_13s0019g02650	Vitis vinifera (Grape)	RNA binding; nucleolus; ribonucleoprotein complex; ribosome biogenesis	GO:0003723; GO:0005730; GO:0030529; GO:0042254	NA	GO:0003723~RNA binding	GO:0042254~ribosome biogenesis	GO:0005730~nucleolus;GO:0030529~ribonucleoprotein complex
Locus_12362_Transcript_1/1_Confidence_1.000_Length_2598	2598	tr|K4CAL7|K4CAL7_SOLLC	444	98.87	444	51.27	100	5	0	2530	1199	1	444	0	Uncharacterized protein	Solyc06g083620.2	Solanum lycopersicum (Tomato) (Lycopersicon esculentum)	ATP binding; cytosol; female gamete generation; lateral root formation; leaf morphogenesis; maintenance of root meristem identity; male gamete generation; meristem growth; meristem structural organization; nucleoside-triphosphatase activity; plasma membrane; proteasome assembly; proteasome-mediated ubiquitin-dependent protein catabolic process; regulation of gene silencing; response to cadmium io…	GO:0005524; GO:0005829; GO:0007292; GO:0010311; GO:0009965; GO:0010078; GO:0048232; GO:0035266; GO:0009933; GO:0017111; GO:0005886; GO:0043248; GO:0043161; GO:0060968; GO:0046686; GO:0009408; GO:0051788; GO:0048829; GO:0090351	NA	GO:0005524~ATP binding;GO:0017111~nucleoside-triphosphatase activity	GO:0007292~female gamete generation;GO:0010311~lateral root formation;GO:0009965~leaf morphogenesis;GO:0010078~maintenance of root meristem identity;GO:0048232~male gamete generation;GO:0035266~meristem growth;GO:0009933~meristem structural organization;GO:0043248~proteasome assembly;GO:0043161~proteasomal ubiquitin-dependent protein catabolic process;GO:0060968~regulation of gene silencing;GO:00…	GO:0005829~cytosol;GO:0005886~plasma membrane
Locus_7258_Transcript_1/1_Confidence_1.000_Length_692	692	tr|G7JW33|G7JW33_MEDTR	62	98.39	62	26.88	100	1	0	617	432	1	62	3e-26	40S ribosomal protein S30	MTR_4g100900 MTR_5g012610	Medicago truncatula (Barrel medic) (Medicago tribuloides)	cytosolic small ribosomal subunit; nucleolus; structural constituent of ribosome; translation	GO:0022627; GO:0005730; GO:0003735; GO:0006412	NA	GO:0003735~structural constituent of ribosome	GO:0006412~translation	GO:0022627~cytosolic small ribosomal subunit;GO:0005730~nucleolus
Locus_17281_Transcript_1/1_Confidence_1.000_Length_579	579	tr|G7JW33|G7JW33_MEDTR	62	98.39	62	32.12	100	1	0	565	380	1	62	1e-26	40S ribosomal protein S30	MTR_4g100900 MTR_5g012610	Medicago truncatula (Barrel medic) (Medicago tribuloides)	cytosolic small ribosomal subunit; nucleolus; structural constituent of ribosome; translation	GO:0022627; GO:0005730; GO:0003735; GO:0006412	NA	GO:0003735~structural constituent of ribosome	GO:0006412~translation	GO:0022627~cytosolic small ribosomal subunit;GO:0005730~nucleolus
Locus_20086_Transcript_1/1_Confidence_1.000_Length_645	645	tr|G7JW33|G7JW33_MEDTR	62	98.39	62	28.84	100	1	0	513	328	1	62	5e-27	40S ribosomal protein S30	MTR_4g100900 MTR_5g012610	Medicago truncatula (Barrel medic) (Medicago tribuloides)	cytosolic small ribosomal subunit; nucleolus; structural constituent of ribosome; translation	GO:0022627; GO:0005730; GO:0003735; GO:0006412	NA	GO:0003735~structural constituent of ribosome	GO:0006412~translation	GO:0022627~cytosolic small ribosomal subunit;GO:0005730~nucleolus
Locus_85502_Transcript_1/1_Confidence_1.000_Length_247	247	tr|G7JW33|G7JW33_MEDTR	62	98.39	62	75.3	100	1	0	201	16	1	62	4e-28	40S ribosomal protein S30	MTR_4g100900 MTR_5g012610	Medicago truncatula (Barrel medic) (Medicago tribuloides)	cytosolic small ribosomal subunit; nucleolus; structural constituent of ribosome; translation	GO:0022627; GO:0005730; GO:0003735; GO:0006412	NA	GO:0003735~structural constituent of ribosome	GO:0006412~translation	GO:0022627~cytosolic small ribosomal subunit;GO:0005730~nucleolus
Locus_182_Transcript_1/1_Confidence_1.000_Length_1730	1730	tr|V4UX36|V4UX36_9ROSI	351	98.29	351	60.87	100	6	0	1495	443	1	351	0	Uncharacterized protein	CICLE_v10012084mg	Citrus clementina	ATP hydrolysis coupled proton transport; hydrogen ion transmembrane transporter activity; proton-transporting V-type ATPase, V0 domain	GO:0015991; GO:0015078; GO:0033179	NA	GO:0015078~hydrogen ion transmembrane transporter activity	GO:0015991~ATP hydrolysis coupled proton transport	GO:0033179~proton-transporting V-type ATPase, V0 domain
Locus_17168_Transcript_1/1_Confidence_1.000_Length_1815	1815	tr|S8D1Y8|S8D1Y8_9LAMI	155	98.06	155	25.62	100	3	0	1137	1601	1	155	2e-105	Ubiquitin carrier protein (Fragment)	M569_01406	Genlisea aurea	acid-amino acid ligase activity	GO:0016881	NA	GO:0016881~acid-amino acid ligase activity	NA	NA
Locus_22735_Transcript_1/1_Confidence_1.000_Length_870	870	tr|S8D0F2|S8D0F2_9LAMI	102	98.04	102	35.17	100	2	0	705	400	1	102	5e-64	Uncharacterized protein	M569_01498	Genlisea aurea	rRNA binding; ribosome; structural constituent of ribosome; translation	GO:0019843; GO:0005840; GO:0003735; GO:0006412	NA	GO:0019843~rRNA binding;GO:0003735~structural constituent of ribosome	GO:0006412~translation	GO:0005840~ribosome
Locus_70980_Transcript_1/1_Confidence_1.000_Length_302	302	tr|H1AEU1|H1AEU1_9MAGN	99	97.98	99	98.34	100	2	0	2	298	1	99	7e-67	Phosphoenolpyruvate carboxykinase (Fragment)	PepCK_1	Mitella japonica	ATP binding; gluconeogenesis; kinase activity; phosphoenolpyruvate carboxykinase (ATP) activity	GO:0005524; GO:0006094; GO:0016301; GO:0004612	NA	GO:0005524~ATP binding;GO:0016301~kinase activity;GO:0004612~phosphoenolpyruvate carboxykinase (ATP) activity	GO:0006094~gluconeogenesis	NA
Locus_85098_Transcript_1/1_Confidence_1.000_Length_429	429	tr|C6T142|C6T142_SOYBN	99	97.98	99	69.23	100	2	0	368	72	1	99	7e-67	Uncharacterized protein	NA	Glycine max (Soybean) (Glycine hispida)	cytosol; heat acclimation; negative regulation of sequence-specific DNA binding transcription factor activity; protein sumoylation; protein tag	GO:0005829; GO:0010286; GO:0043433; GO:0016925; GO:0031386	NA	GO:0031386~protein tag	GO:0010286~heat acclimation;GO:0043433~negative regulation of sequence-specific DNA binding transcription factor activity;GO:0016925~protein sumoylation	GO:0005829~cytosol
Locus_22763_Transcript_1/1_Confidence_1.000_Length_492	492	tr|S8CZJ1|S8CZJ1_9LAMI	127	97.66	128	78.05	100	2	1	107	490	1	127	6e-85	Uncharacterized protein	M569_04250	Genlisea aurea	nucleic acid binding; nucleotide binding	GO:0003676; GO:0000166	NA	GO:0003676~nucleic acid binding;GO:0000166~nucleotide binding	NA	NA
Locus_13987_Transcript_1/1_Confidence_1.000_Length_456	456	tr|D7TJ87|D7TJ87_VITVI	80	97.5	80	52.63	100	2	0	98	337	1	80	3e-49	Putative uncharacterized protein	VIT_08s0007g03130	Vitis vinifera (Grape)	cytosol; nucleolus	GO:0005829; GO:0005730	NA	NA	NA	GO:0005829~cytosol;GO:0005730~nucleolus
Locus_40609_Transcript_1/1_Confidence_1.000_Length_993	993	tr|S8E9X4|S8E9X4_9LAMI	159	97.48	159	48.04	100	4	0	112	588	1	159	5e-110	Peptidyl-prolyl cis-trans isomerase (EC 5.2.1.8) (Fragment)	M569_05465	Genlisea aurea	peptidyl-prolyl cis-trans isomerase activity; protein folding	GO:0003755; GO:0006457	NA	GO:0003755~peptidyl-prolyl cis-trans isomerase activity	GO:0006457~protein folding	NA
Locus_70592_Transcript_1/1_Confidence_1.000_Length_746	746	tr|C6SVG2|C6SVG2_SOYBN	159	97.48	159	63.94	100	4	0	7	483	1	159	8e-110	Uncharacterized protein	NA	Glycine max (Soybean) (Glycine hispida)	peptidyl-lysine modification to hypusine; positive regulation of translational elongation; positive regulation of translational termination; ribosome binding; translation elongation factor activity; translational frameshifting	GO:0008612; GO:0045901; GO:0045905; GO:0043022; GO:0003746; GO:0006452	NA	GO:0043022~ribosome binding;GO:0003746~translation elongation factor activity	GO:0008612~peptidyl-lysine modification to hypusine;GO:0045901~positive regulation of translational elongation;GO:0045905~positive regulation of translational termination;GO:0006452~translational frameshifting	NA
Locus_3645_Transcript_1/1_Confidence_1.000_Length_1045	1045	tr|S8CX89|S8CX89_9LAMI	235	97.45	235	67.46	100	6	0	103	807	1	235	3e-165	Proteasome subunit alpha type (EC 3.4.25.1)	M569_02735	Genlisea aurea	cytoplasm; nucleus; proteasome core complex, alpha-subunit complex; threonine-type endopeptidase activity; ubiquitin-dependent protein catabolic process	GO:0005737; GO:0005634; GO:0019773; GO:0004298; GO:0006511	NA	GO:0004298~threonine-type endopeptidase activity	GO:0006511~ubiquitin-dependent protein catabolic process	GO:0005737~cytoplasm;GO:0005634~nucleus;GO:0019773~proteasome core complex, alpha-subunit complex
Locus_2969_Transcript_1/1_Confidence_1.000_Length_1024	1024	tr|S8C7U2|S8C7U2_9LAMI	193	97.41	193	56.54	100	5	0	174	752	1	193	9e-106	Uncharacterized protein	M569_14374	Genlisea aurea	GTP binding; Golgi apparatus; endoplasmic reticulum; intracellular protein transport; vesicle-mediated transport	GO:0005525; GO:0005794; GO:0005783; GO:0006886; GO:0016192	NA	GO:0005525~GTP binding	GO:0006886~intracellular protein transport;GO:0016192~vesicle-mediated transport	GO:0005794~Golgi apparatus;GO:0005783~endoplasmic reticulum
Locus_1055_Transcript_1/1_Confidence_1.000_Length_1528	1528	tr|S8DLT5|S8DLT5_9LAMI	255	97.25	255	50.07	100	7	0	144	908	1	255	2e-178	14-3-3 h-1 protein	M569_14239	Genlisea aurea	NA	NA	NA	NA	NA	NA
Locus_87356_Transcript_1/1_Confidence_1.000_Length_623	623	tr|C6SYA5|C6SYA5_SOYBN	178	97.19	178	85.71	100	5	0	54	587	1	178	8e-128	60S ribosomal protein L18a	NA	Glycine max (Soybean) (Glycine hispida)	ribosome; structural constituent of ribosome; translation	GO:0005840; GO:0003735; GO:0006412	NA	GO:0003735~structural constituent of ribosome	GO:0006412~translation	GO:0005840~ribosome
Locus_24852_Transcript_1/1_Confidence_1.000_Length_380	380	tr|V7CKT8|V7CKT8_PHAVU	69	97.1	69	54.47	100	2	0	47	253	1	69	1e-40	Uncharacterized protein	PHAVU_002G177700g	Phaseolus vulgaris (Kidney bean) (French bean)	ribosome; structural constituent of ribosome; translation	GO:0005840; GO:0003735; GO:0006412	NA	GO:0003735~structural constituent of ribosome	GO:0006412~translation	GO:0005840~ribosome
Locus_6808_Transcript_1/1_Confidence_1.000_Length_902	902	tr|K4C9N4|K4C9N4_SOLLC	166	96.99	166	55.21	100	5	0	793	296	1	166	2e-109	Uncharacterized protein	Solyc06g075180.1	Solanum lycopersicum (Tomato) (Lycopersicon esculentum)	ribosome; structural constituent of ribosome; translation	GO:0005840; GO:0003735; GO:0006412	NA	GO:0003735~structural constituent of ribosome	GO:0006412~translation	GO:0005840~ribosome
Locus_26477_Transcript_1/1_Confidence_1.000_Length_484	484	tr|A9PC09|A9PC09_POPTR	64	96.88	64	39.67	100	2	0	484	293	1	64	4e-37	Nucleolar RNA-binding Nop10p family protein (Uncharacterized protein)	POPTR_0002s03780g	Populus trichocarpa (Western balsam poplar) (Populus balsamifera subsp. trichocarpa)	Cajal body; box H/ACA RNP complex; polar nucleus fusion; pseudouridine synthesis; ribosome biogenesis; snoRNA binding	GO:0015030; GO:0072588; GO:0010197; GO:0001522; GO:0042254; GO:0030515	NA	GO:0030515~snoRNA binding	GO:0010197~polar nucleus fusion;GO:0001522~pseudouridine synthesis;GO:0042254~ribosome biogenesis	GO:0015030~Cajal body;GO:0072588~box H/ACA RNP complex
Locus_571_Transcript_1/1_Confidence_1.000_Length_1326	1326	tr|S8E4S5|S8E4S5_9LAMI	159	96.86	159	35.97	100	5	0	214	690	1	159	5e-106	Uncharacterized protein	M569_03977	Genlisea aurea	peptidyl-lysine modification to hypusine; positive regulation of translational elongation; positive regulation of translational termination; ribosome binding; translation elongation factor activity; translational frameshifting	GO:0008612; GO:0045901; GO:0045905; GO:0043022; GO:0003746; GO:0006452	NA	GO:0043022~ribosome binding;GO:0003746~translation elongation factor activity	GO:0008612~peptidyl-lysine modification to hypusine;GO:0045901~positive regulation of translational elongation;GO:0045905~positive regulation of translational termination;GO:0006452~translational frameshifting	NA
Locus_13239_Transcript_1/1_Confidence_1.000_Length_2188	2188	tr|Q9LEC3|Q9LEC3_TOBAC	474	96.84	474	64.99	100	15	0	1973	552	1	474	0	Tubulin gamma chain (Fragment)	gtub	Nicotiana tabacum (Common tobacco)	GTP binding; GTPase activity; cytoplasmic microtubule organization; gamma-tubulin complex; microtubule; microtubule nucleation; protein polymerization	GO:0005525; GO:0003924; GO:0031122; GO:0000930; GO:0005874; GO:0007020; GO:0051258	NA	GO:0005525~GTP binding;GO:0003924~GTPase activity	GO:0031122~cytoplasmic microtubule organization;GO:0007020~microtubule nucleation;GO:0051258~protein polymerization	GO:0000930~gamma-tubulin complex;GO:0005874~microtubule
Locus_89_Transcript_1/1_Confidence_1.000_Length_3181	3181	tr|S8CMF6|S8CMF6_9LAMI	842	96.79	842	79.41	100	27	0	2924	399	1	842	0	Uncharacterized protein (Fragment)	M569_06883	Genlisea aurea	GTP binding; GTPase activity	GO:0005525; GO:0003924	NA	GO:0005525~GTP binding;GO:0003924~GTPase activity	NA	NA
Locus_21431_Transcript_1/1_Confidence_1.000_Length_1651	1651	tr|I1KXM8|I1KXM8_SOYBN	306	96.73	306	55.6	100	10	0	401	1318	1	306	0	Serine/threonine-protein phosphatase (EC 3.1.3.16)	NA	Glycine max (Soybean) (Glycine hispida)	cellular protein localization; chloroplast avoidance movement; cytosol; hydrolase activity; nucleus; plasma membrane; protein dephosphorylation; regulation of auxin polar transport	GO:0034613; GO:0009903; GO:0005829; GO:0016787; GO:0005634; GO:0005886; GO:0006470; GO:2000012	NA	GO:0016787~hydrolase activity	GO:0034613~cellular protein localization;GO:0009903~chloroplast avoidance movement;GO:0006470~protein dephosphorylation;GO:2000012~regulation of auxin polar transport	GO:0005829~cytosol;GO:0005634~nucleus;GO:0005886~plasma membrane
Locus_77268_Transcript_1/1_Confidence_1.000_Length_675	675	tr|I1KJI7|I1KJI7_SOYBN	149	96.64	149	66.22	100	5	0	623	177	1	149	7e-102	Nucleoside diphosphate kinase (EC 2.7.4.6)	NA	Glycine max (Soybean) (Glycine hispida)	ATP binding; CTP biosynthetic process; GTP biosynthetic process; UTP biosynthetic process; nucleoside diphosphate kinase activity	GO:0005524; GO:0006241; GO:0006183; GO:0006228; GO:0004550	NA	GO:0005524~ATP binding;GO:0004550~nucleoside diphosphate kinase activity	GO:0006241~CTP biosynthetic process;GO:0006183~GTP biosynthetic process;GO:0006228~UTP biosynthetic process	NA
Locus_10912_Transcript_1/1_Confidence_1.000_Length_913	913	tr|S8E6E1|S8E6E1_9LAMI	144	96.55	145	47.65	100	4	1	49	483	1	144	1e-93	Uncharacterized protein	M569_06824	Genlisea aurea	ribosome; structural constituent of ribosome; translation	GO:0005840; GO:0003735; GO:0006412	NA	GO:0003735~structural constituent of ribosome	GO:0006412~translation	GO:0005840~ribosome
Locus_26751_Transcript_1/1_Confidence_1.000_Length_665	665	sp|Q9M9L0|APC11_ARATH	84	96.43	84	37.89	100	3	0	527	276	1	84	1e-53	Anaphase-promoting complex subunit 11 (Cyclosome subunit 11)	APC11 At3g05870 F10A16.17	Arabidopsis thaliana (Mouse-ear cress)	cytoplasm; mitosis; nucleus; protein ubiquitination; zinc ion binding	GO:0005737; GO:0007067; GO:0005634; GO:0016567; GO:0008270	Protein modification; protein ubiquitination.	GO:0008270~zinc ion binding	GO:0007067~mitosis;GO:0016567~protein ubiquitination	GO:0005737~cytoplasm;GO:0005634~nucleus
Locus_214_Transcript_1/1_Confidence_1.000_Length_779	779	tr|K4C9N4|K4C9N4_SOLLC	166	96.39	166	63.93	100	6	0	703	206	1	166	2e-109	Uncharacterized protein	Solyc06g075180.1	Solanum lycopersicum (Tomato) (Lycopersicon esculentum)	ribosome; structural constituent of ribosome; translation	GO:0005840; GO:0003735; GO:0006412	NA	GO:0003735~structural constituent of ribosome	GO:0006412~translation	GO:0005840~ribosome
Locus_7885_Transcript_1/1_Confidence_1.000_Length_1466	1466	tr|K4C9N4|K4C9N4_SOLLC	166	96.39	166	33.97	100	6	0	841	344	1	166	4e-106	Uncharacterized protein	Solyc06g075180.1	Solanum lycopersicum (Tomato) (Lycopersicon esculentum)	ribosome; structural constituent of ribosome; translation	GO:0005840; GO:0003735; GO:0006412	NA	GO:0003735~structural constituent of ribosome	GO:0006412~translation	GO:0005840~ribosome
Locus_76115_Transcript_1/1_Confidence_1.000_Length_500	500	tr|C6SWG4|C6SWG4_SOYBN	82	96.34	82	49.2	100	3	0	71	316	1	82	1e-52	40S ribosomal protein S21	NA	Glycine max (Soybean) (Glycine hispida)	ribosome; structural constituent of ribosome; translation	GO:0005840; GO:0003735; GO:0006412	NA	GO:0003735~structural constituent of ribosome	GO:0006412~translation	GO:0005840~ribosome
Locus_64702_Transcript_1/1_Confidence_1.000_Length_310	310	tr|V4SKC9|V4SKC9_9ROSI	78	96.15	78	75.48	100	3	0	20	253	1	78	1e-48	Uncharacterized protein	CICLE_v10026876mg	Citrus clementina	NA	NA	NA	NA	NA	NA
Locus_9285_Transcript_1/1_Confidence_1.000_Length_1668	1668	tr|B9N4I9|B9N4I9_POPTR	423	95.98	423	76.08	100	16	1	112	1377	1	423	0	26S proteasome AAA-ATPase subunit family protein	POPTR_0005s02520g	Populus trichocarpa (Western balsam poplar) (Populus balsamifera subsp. trichocarpa)	ATP binding; cytoplasm; nucleoside-triphosphatase activity; proteasome complex; protein catabolic process	GO:0005524; GO:0005737; GO:0017111; GO:0000502; GO:0030163	NA	GO:0005524~ATP binding;GO:0017111~nucleoside-triphosphatase activity	GO:0030163~protein catabolic process	GO:0005737~cytoplasm;GO:0000502~proteasome complex
Locus_28907_Transcript_1/1_Confidence_1.000_Length_1274	1274	tr|B9S0G1|B9S0G1_RICCO	390	95.9	390	91.84	100	16	0	85	1254	1	390	0	S-adenosylmethionine synthase (EC 2.5.1.6)	RCOM_1354270	Ricinus communis (Castor bean)	ATP binding; S-adenosylmethionine biosynthetic process; metal ion binding; methionine adenosyltransferase activity; one-carbon metabolic process	GO:0005524; GO:0006556; GO:0046872; GO:0004478; GO:0006730	Amino-acid biosynthesis; S-adenosyl-L-methionine biosynthesis; S-adenosyl-L-methionine from L-methionine: step 1/1.	GO:0005524~ATP binding;GO:0046872~metal ion binding;GO:0004478~methionine adenosyltransferase activity	GO:0006556~S-adenosylmethionine biosynthetic process;GO:0006730~one-carbon metabolic process	NA
Locus_634_Transcript_1/1_Confidence_1.000_Length_338	338	tr|V7B7Z3|V7B7Z3_PHAVU	97	95.88	97	86.09	100	4	0	291	1	1	97	2e-62	Uncharacterized protein (Fragment)	PHAVU_008G2397000g	Phaseolus vulgaris (Kidney bean) (French bean)	glutamate decarboxylase activity; glutamate metabolic process; pyridoxal phosphate binding	GO:0004351; GO:0006536; GO:0030170	NA	GO:0004351~glutamate decarboxylase activity;GO:0030170~pyridoxal phosphate binding	GO:0006536~glutamate metabolic process	NA
Locus_25629_Transcript_1/1_Confidence_1.000_Length_563	563	tr|S8DPT2|S8DPT2_9LAMI	165	95.76	165	87.92	100	7	0	69	563	1	165	1e-99	Uncharacterized protein (Fragment)	M569_09676	Genlisea aurea	ribosome; structural constituent of ribosome; translation	GO:0005840; GO:0003735; GO:0006412	NA	GO:0003735~structural constituent of ribosome	GO:0006412~translation	GO:0005840~ribosome
Locus_4532_Transcript_1/1_Confidence_1.000_Length_791	791	tr|R0GCD0|R0GCD0_9BRAS	70	95.71	70	26.55	100	3	0	196	405	1	70	4e-38	Uncharacterized protein	CARUB_v10027488mg	Capsella rubella	ATP hydrolysis coupled proton transport; hydrogen ion transmembrane transporter activity; proton-transporting V-type ATPase, V0 domain	GO:0015991; GO:0015078; GO:0033179	NA	GO:0015078~hydrogen ion transmembrane transporter activity	GO:0015991~ATP hydrolysis coupled proton transport	GO:0033179~proton-transporting V-type ATPase, V0 domain
Locus_8497_Transcript_1/1_Confidence_1.000_Length_683	683	tr|D7SW25|D7SW25_VITVI	112	95.54	112	49.19	100	5	0	129	464	1	112	8e-72	Putative uncharacterized protein	VIT_07s0031g01230	Vitis vinifera (Grape)	ribosome; structural constituent of ribosome; translation	GO:0005840; GO:0003735; GO:0006412	NA	GO:0003735~structural constituent of ribosome	GO:0006412~translation	GO:0005840~ribosome
Locus_19156_Transcript_1/1_Confidence_1.000_Length_408	408	tr|M5XNM3|M5XNM3_PRUPE	112	95.54	112	82.35	100	5	0	22	357	1	112	2e-74	Uncharacterized protein	PRUPE_ppa013626mg	Prunus persica (Peach) (Amygdalus persica)	electron carrier activity; heme binding; iron ion binding; mitochondrion; oxidation-reduction process; respiratory chain	GO:0009055; GO:0020037; GO:0005506; GO:0005739; GO:0055114; GO:0070469	NA	GO:0009055~electron carrier activity;GO:0020037~heme binding;GO:0005506~iron ion binding	GO:0055114~oxidation-reduction process	GO:0005739~mitochondrion;GO:0070469~respiratory chain
Locus_6948_Transcript_1/1_Confidence_1.000_Length_2183	2183	sp|P09469|VATA_DAUCA	623	95.51	623	85.62	100	28	0	243	2111	1	623	0	V-type proton ATPase catalytic subunit A (V-ATPase subunit A) (EC 3.6.3.14) (V-ATPase 69 kDa subunit) (Vacuolar proton pump subunit alpha)	NA	Daucus carota (Carrot)	ATP binding; ATP hydrolysis coupled proton transport; proton-transporting ATPase activity, rotational mechanism; proton-transporting V-type ATPase, V1 domain	GO:0005524; GO:0015991; GO:0046961; GO:0033180	NA	GO:0005524~ATP binding;GO:0046961~proton-transporting ATPase activity, rotational mechanism	GO:0015991~ATP hydrolysis coupled proton transport	GO:0033180~proton-transporting V-type ATPase, V1 domain
Locus_11887_Transcript_1/1_Confidence_1.000_Length_764	764	tr|S8E398|S8E398_9LAMI	133	95.49	133	52.23	100	6	0	148	546	1	133	2e-55	Histone H2A	M569_08024	Genlisea aurea	DNA binding; nucleosome; nucleosome assembly; nucleus	GO:0003677; GO:0000786; GO:0006334; GO:0005634	NA	GO:0003677~DNA binding	GO:0006334~nucleosome assembly	GO:0000786~nucleosome;GO:0005634~nucleus
Locus_11939_Transcript_1/1_Confidence_1.000_Length_1103	1103	tr|Q9FUI4|Q9FUI4_NICBE	264	95.45	264	71.8	100	12	0	94	885	1	264	0	Proliferating cell nuclear antigen	PCNA	Nicotiana benthamiana	DNA binding; DNA polymerase processivity factor activity; DNA replication; PCNA complex; nucleus; regulation of DNA replication	GO:0003677; GO:0030337; GO:0006260; GO:0043626; GO:0005634; GO:0006275	NA	GO:0003677~DNA binding;GO:0030337~DNA polymerase processivity factor activity	GO:0006260~DNA replication;GO:0006275~regulation of DNA replication	GO:0043626~PCNA complex;GO:0005634~nucleus
Locus_6245_Transcript_1/1_Confidence_1.000_Length_1639	1639	tr|D7SYS4|D7SYS4_VITVI	428	95.33	428	78.34	100	20	0	1595	312	1	428	0	Putative uncharacterized protein	VIT_00s0225g00220	Vitis vinifera (Grape)	clathrin adaptor complex; cytosol; intracellular protein transport; vesicle-mediated transport	GO:0030131; GO:0005829; GO:0006886; GO:0016192	NA	NA	GO:0006886~intracellular protein transport;GO:0016192~vesicle-mediated transport	GO:0030131~clathrin adaptor complex;GO:0005829~cytosol
Locus_6402_Transcript_1/1_Confidence_1.000_Length_1263	1263	tr|S8DLT5|S8DLT5_9LAMI	255	95.29	255	60.57	100	12	0	104	868	1	255	2e-176	14-3-3 h-1 protein	M569_14239	Genlisea aurea	NA	NA	NA	NA	NA	NA
Locus_26495_Transcript_1/1_Confidence_1.000_Length_1349	1349	tr|M1CV07|M1CV07_SOLTU	294	95.24	294	65.38	100	14	0	10	891	1	294	0	Uncharacterized protein	PGSC0003DMG400029305	Solanum tuberosum (Potato)	ATP binding; protein serine/threonine kinase activity	GO:0005524; GO:0004674	NA	GO:0005524~ATP binding;GO:0004674~protein serine/threonine kinase activity	NA	NA
Locus_983_Transcript_1/1_Confidence_1.000_Length_2552	2552	tr|S8CGU2|S8CGU2_9LAMI	145	95.17	145	17.05	100	7	0	1792	2226	1	145	1e-87	Uncharacterized protein (Fragment)	M569_10962	Genlisea aurea	ribosome; structural constituent of ribosome; translation	GO:0005840; GO:0003735; GO:0006412	NA	GO:0003735~structural constituent of ribosome	GO:0006412~translation	GO:0005840~ribosome
Locus_7701_Transcript_1/1_Confidence_1.000_Length_832	832	tr|A9PE28|A9PE28_POPTR	145	95.17	145	52.28	100	6	1	715	284	1	145	2e-68	Translation initiation factor eIF-1A family protein	POPTR_0002s21870g	Populus trichocarpa (Western balsam poplar) (Populus balsamifera subsp. trichocarpa)	translation initiation factor activity	GO:0003743	NA	GO:0003743~translation initiation factor activity	NA	NA
Locus_17937_Transcript_1/1_Confidence_1.000_Length_528	528	tr|S8CUA2|S8CUA2_9LAMI	82	95.12	82	46.59	100	4	0	526	281	1	82	2e-51	Ubiquitin carrier protein (Fragment)	M569_06308	Genlisea aurea	acid-amino acid ligase activity	GO:0016881	NA	GO:0016881~acid-amino acid ligase activity	NA	NA
Locus_7586_Transcript_1/1_Confidence_1.000_Length_1823	1823	tr|B9R897|B9R897_RICCO	448	95.11	450	74.05	100	20	1	269	1618	1	448	0	Tubulin beta chain, putative	RCOM_1598040	Ricinus communis (Castor bean)	GTP binding; GTPase activity; cytoplasm; microtubule; microtubule-based process; protein polymerization; structural constituent of cytoskeleton	GO:0005525; GO:0003924; GO:0005737; GO:0005874; GO:0007017; GO:0051258; GO:0005200	NA	GO:0005525~GTP binding;GO:0003924~GTPase activity;GO:0005200~structural constituent of cytoskeleton	GO:0007017~microtubule-based process;GO:0051258~protein polymerization	GO:0005737~cytoplasm;GO:0005874~microtubule
Locus_783_Transcript_1/1_Confidence_1.000_Length_1465	1465	sp|Q9M573|RL31_PERFR	121	95.04	121	24.78	100	6	0	926	1288	1	121	2e-58	60S ribosomal protein L31	RPL31	Perilla frutescens (Beefsteak mint) (Perilla ocymoides)	ribosome; structural constituent of ribosome; translation	GO:0005840; GO:0003735; GO:0006412	NA	GO:0003735~structural constituent of ribosome	GO:0006412~translation	GO:0005840~ribosome
Locus_16629_Transcript_1/1_Confidence_1.000_Length_968	968	tr|C6SZM9|C6SZM9_SOYBN	99	94.95	99	30.68	100	4	1	354	647	1	99	1e-56	Uncharacterized protein	NA	Glycine max (Soybean) (Glycine hispida)	NA	NA	NA	NA	NA	NA
Locus_10694_Transcript_1/1_Confidence_1.000_Length_697	697	tr|V7BBK6|V7BBK6_PHAVU	96	94.79	96	41.32	100	5	0	606	319	1	96	2e-59	Uncharacterized protein	PHAVU_007G052700g	Phaseolus vulgaris (Kidney bean) (French bean)	NA	NA	NA	NA	NA	NA
Locus_6249_Transcript_1/1_Confidence_1.000_Length_965	965	tr|C6SXW4|C6SXW4_SOYBN	204	94.61	204	63.42	100	11	0	881	270	1	204	5e-142	Proteasome subunit beta type (EC 3.4.25.1)	NA	Glycine max (Soybean) (Glycine hispida)	cytosol; nucleus; proteasome core complex; proteolysis involved in cellular protein catabolic process; threonine-type endopeptidase activity; vacuolar membrane	GO:0005829; GO:0005634; GO:0005839; GO:0051603; GO:0004298; GO:0005774	NA	GO:0004298~threonine-type endopeptidase activity	GO:0051603~proteolysis involved in cellular protein catabolic process	GO:0005829~cytosol;GO:0005634~nucleus;GO:0005839~proteasome core complex;GO:0005774~vacuolar membrane
Locus_6540_Transcript_1/1_Confidence_1.000_Length_1054	1054	tr|S8DLT5|S8DLT5_9LAMI	255	94.51	255	72.58	100	14	0	978	214	1	255	6e-176	14-3-3 h-1 protein	M569_14239	Genlisea aurea	NA	NA	NA	NA	NA	NA
Locus_147_Transcript_1/1_Confidence_1.000_Length_1918	1918	tr|S8DS25|S8DS25_9LAMI	344	94.48	344	53.81	100	19	0	610	1641	1	344	0	Uncharacterized protein (Fragment)	M569_08872	Genlisea aurea	NAD binding; isocitrate dehydrogenase (NAD+) activity; magnesium ion binding; tricarboxylic acid cycle	GO:0051287; GO:0004449; GO:0000287; GO:0006099	NA	GO:0051287~NAD binding;GO:0004449~isocitrate dehydrogenase (NAD+) activity;GO:0000287~magnesium ion binding	GO:0006099~tricarboxylic acid cycle	NA
Locus_13948_Transcript_1/1_Confidence_1.000_Length_1491	1491	tr|V4SGV6|V4SGV6_9ROSI	413	94.44	414	83.3	100	22	1	1288	47	1	413	0	Uncharacterized protein	CICLE_v10025724mg	Citrus clementina	ATP binding; ATP-dependent helicase activity; nucleic acid binding	GO:0005524; GO:0008026; GO:0003676	NA	GO:0005524~ATP binding;GO:0008026~ATP-dependent helicase activity;GO:0003676~nucleic acid binding	NA	NA
Locus_1312_Transcript_1/1_Confidence_1.000_Length_1234	1234	tr|K4B169|K4B169_SOLLC	193	94.3	193	46.92	100	11	0	892	314	1	193	1e-112	Uncharacterized protein	Solyc01g100350.2	Solanum lycopersicum (Tomato) (Lycopersicon esculentum)	GTP binding; Golgi apparatus; endoplasmic reticulum; intracellular protein transport; vesicle-mediated transport	GO:0005525; GO:0005794; GO:0005783; GO:0006886; GO:0016192	NA	GO:0005525~GTP binding	GO:0006886~intracellular protein transport;GO:0016192~vesicle-mediated transport	GO:0005794~Golgi apparatus;GO:0005783~endoplasmic reticulum
Locus_48295_Transcript_1/1_Confidence_1.000_Length_609	609	tr|V7CI55|V7CI55_PHAVU	158	94.3	158	77.83	100	9	0	2	475	1	158	9e-106	Uncharacterized protein (Fragment)	PHAVU_002G0388001g	Phaseolus vulgaris (Kidney bean) (French bean)	transferase activity, transferring acyl groups	GO:0016746	NA	GO:0016746~transferase activity, transferring acyl groups	NA	NA
Locus_79025_Transcript_1/1_Confidence_1.000_Length_777	777	tr|Q2PK12|Q2PK12_ARAHY	139	94.24	139	53.67	100	8	0	709	293	1	139	5e-83	Actin depolymerizing factor-like protein	NA	Arachis hypogaea (Peanut)	actin cytoskeleton; actin filament depolymerization	GO:0015629; GO:0030042	NA	NA	GO:0030042~actin filament depolymerization	GO:0015629~actin cytoskeleton
Locus_10770_Transcript_1/1_Confidence_1.000_Length_1563	1563	tr|B9SZ78|B9SZ78_RICCO	376	94.15	376	72.17	100	22	0	1370	243	1	376	0	Dtdp-glucose 4-6-dehydratase, putative (EC 5.1.3.18)	RCOM_0484660	Ricinus communis (Castor bean)	GDP-mannose 3,5-epimerase activity; cellular metabolic process; coenzyme binding	GO:0047918; GO:0044237; GO:0050662	NA	GO:0047918~GDP-mannose 3,5-epimerase activity;GO:0050662~coenzyme binding	GO:0044237~cellular metabolic process	NA
Locus_11074_Transcript_1/1_Confidence_1.000_Length_1148	1148	tr|A5BP92|A5BP92_VITVI	202	94.09	203	53.05	100	11	1	110	718	1	202	9e-115	Putative uncharacterized protein	VIT_09s0002g02600 VITISV_016190	Vitis vinifera (Grape)	embryo development ending in seed dormancy; embryonic axis specification; endosome transport via multivesicular body sorting pathway; growth; protein transport	GO:0009793; GO:0000578; GO:0032509; GO:0040007; GO:0015031	NA	NA	GO:0009793~embryo development ending in seed dormancy;GO:0000578~embryonic axis specification;GO:0032509~endosome transport via multivesicular body sorting pathway;GO:0040007~growth;GO:0015031~protein transport	NA
Locus_9851_Transcript_1/1_Confidence_1.000_Length_1613	1613	tr|B8AX42|B8AX42_ORYSI	399	93.98	399	74.21	100	24	0	100	1296	1	399	0	Putative uncharacterized protein	OsI_19615	Oryza sativa subsp. indica (Rice)	GDP binding; GTP binding; phosphatidic acid binding	GO:0019003; GO:0005525; GO:0070300	NA	GO:0019003~GDP binding;GO:0005525~GTP binding;GO:0070300~phosphatidic acid binding	NA	NA
Locus_10860_Transcript_1/1_Confidence_1.000_Length_403	403	tr|M1CZ69|M1CZ69_SOLTU	98	93.88	98	72.95	100	6	0	309	16	1	98	4e-63	Uncharacterized protein	PGSC0003DMG400030334	Solanum tuberosum (Potato)	cytosol; ubiquitin-dependent protein catabolic process	GO:0005829; GO:0006511	NA	NA	GO:0006511~ubiquitin-dependent protein catabolic process	GO:0005829~cytosol
Locus_19334_Transcript_1/1_Confidence_1.000_Length_1079	1079	tr|G7J5Q0|G7J5Q0_MEDTR	228	93.86	228	63.39	100	14	0	962	279	1	228	1e-142	Transmembrane protein (Uncharacterized protein)	MTR_3g100940	Medicago truncatula (Barrel medic) (Medicago tribuloides)	Golgi apparatus; integral component of membrane; mitochondrion	GO:0005794; GO:0016021; GO:0005739	NA	NA	NA	GO:0005794~Golgi apparatus;GO:0016021~integral to membrane;GO:0005739~mitochondrion
Locus_6636_Transcript_1/1_Confidence_1.000_Length_794	794	tr|D7TH48|D7TH48_VITVI	146	93.84	146	55.16	100	9	0	25	462	1	146	2e-91	Putative uncharacterized protein	VIT_08s0007g02580	Vitis vinifera (Grape)	acid-amino acid ligase activity	GO:0016881	NA	GO:0016881~acid-amino acid ligase activity	NA	NA
Locus_23870_Transcript_1/1_Confidence_1.000_Length_209	209	tr|C4PEV8|C4PEV8_9SOLN	64	93.75	64	91.87	100	4	0	206	15	1	64	8e-37	At3g23590-like protein (Fragment)	NA	Solanum quitoense	NA	NA	NA	NA	NA	NA
Locus_55171_Transcript_1/1_Confidence_1.000_Length_503	503	tr|C6T543|C6T543_SOYBN	126	93.65	126	75.15	100	6	1	18	389	1	126	9e-71	Thioredoxin	NA	Glycine max (Soybean) (Glycine hispida)	cell redox homeostasis; glycerol ether metabolic process; protein disulfide oxidoreductase activity	GO:0045454; GO:0006662; GO:0015035	NA	GO:0015035~protein disulfide oxidoreductase activity	GO:0045454~cell redox homeostasis;GO:0006662~glycerol ether metabolic process	NA
Locus_6719_Transcript_1/1_Confidence_1.000_Length_4124	4124	tr|S8D5S4|S8D5S4_9LAMI	1256	93.64	1257	91.44	100	79	1	328	4098	1	1256	0	Uncharacterized protein	M569_01979	Genlisea aurea	NA	NA	NA	NA	NA	NA
Locus_48959_Transcript_1/1_Confidence_1.000_Length_904	904	tr|E0CR38|E0CR38_VITVI	204	93.63	204	67.7	100	13	0	813	202	1	204	2e-141	Proteasome subunit beta type (EC 3.4.25.1)	VIT_18s0001g02260	Vitis vinifera (Grape)	cytosol; nucleus; proteasome core complex; proteolysis involved in cellular protein catabolic process; threonine-type endopeptidase activity; vacuolar membrane	GO:0005829; GO:0005634; GO:0005839; GO:0051603; GO:0004298; GO:0005774	NA	GO:0004298~threonine-type endopeptidase activity	GO:0051603~proteolysis involved in cellular protein catabolic process	GO:0005829~cytosol;GO:0005634~nucleus;GO:0005839~proteasome core complex;GO:0005774~vacuolar membrane
Locus_1347_Transcript_1/1_Confidence_1.000_Length_1761	1761	tr|K4D4S7|K4D4S7_SOLLC	437	93.59	437	74.45	100	27	1	1728	421	1	437	0	Uncharacterized protein	Solyc11g006660.1	Solanum lycopersicum (Tomato) (Lycopersicon esculentum)	cytoplasm; translation release factor activity, codon specific	GO:0005737; GO:0016149	NA	GO:0016149~translation release factor activity, codon specific	NA	GO:0005737~cytoplasm
Locus_15017_Transcript_1/1_Confidence_1.000_Length_1515	1515	tr|K4BF61|K4BF61_SOLLC	200	93.5	200	39.6	100	13	0	1461	862	1	200	5e-135	Uncharacterized protein	Solyc03g025880.2	Solanum lycopersicum (Tomato) (Lycopersicon esculentum)	mRNA binding; mRNA cleavage factor complex; mRNA polyadenylation	GO:0003729; GO:0005849; GO:0006378	NA	GO:0003729~mRNA binding	GO:0006378~mRNA polyadenylation	GO:0005849~mRNA cleavage factor complex
Locus_11960_Transcript_1/1_Confidence_1.000_Length_1089	1089	tr|F6H6T1|F6H6T1_VITVI	260	93.46	260	71.63	100	17	0	73	852	1	260	2e-180	Putative uncharacterized protein	VIT_08s0105g00280	Vitis vinifera (Grape)	NA	NA	NA	NA	NA	NA
Locus_3579_Transcript_1/1_Confidence_1.000_Length_401	401	tr|V7B091|V7B091_PHAVU	61	93.44	61	45.64	100	4	0	174	356	1	61	2e-32	Uncharacterized protein	PHAVU_003G112200g PHAVU_009G254800g	Phaseolus vulgaris (Kidney bean) (French bean)	ribosome; structural constituent of ribosome; translation	GO:0005840; GO:0003735; GO:0006412	NA	GO:0003735~structural constituent of ribosome	GO:0006412~translation	GO:0005840~ribosome
Locus_13610_Transcript_1/1_Confidence_1.000_Length_1052	1052	tr|V5N881|V5N881_PHAVU	335	93.43	335	95.53	100	22	0	16	1020	1	335	0	Cationic peroxidase 2	NA	Phaseolus vulgaris (Kidney bean) (French bean)	heme binding; peroxidase activity; response to oxidative stress	GO:0020037; GO:0004601; GO:0006979	NA	GO:0020037~heme binding;GO:0004601~peroxidase activity	GO:0006979~response to oxidative stress	NA
Locus_13945_Transcript_1/1_Confidence_1.000_Length_2810	2810	tr|V4S8Q7|V4S8Q7_9ROSI	272	93.38	272	29.04	100	18	0	487	1302	1	272	2e-167	Uncharacterized protein	CICLE_v10029042mg	Citrus clementina	ER retention sequence binding; integral component of membrane; protein retention in ER lumen	GO:0046923; GO:0016021; GO:0006621	NA	GO:0046923~ER retention sequence binding	GO:0006621~protein retention in ER lumen	GO:0016021~integral to membrane
Locus_11377_Transcript_1/1_Confidence_1.000_Length_2268	2268	tr|S8CF50|S8CF50_9LAMI	343	93.29	343	45.37	100	23	0	2122	1094	1	343	0	Uncharacterized protein (Fragment)	M569_09298	Genlisea aurea	NA	NA	NA	NA	NA	NA
Locus_11082_Transcript_1/1_Confidence_1.000_Length_723	723	tr|Q3HVK7|Q3HVK7_SOLTU	134	93.28	134	55.6	100	9	0	639	238	1	134	3e-82	Glycoprotein-like protein (Uncharacterized protein)	PGSC0003DMG400014700	Solanum tuberosum (Potato)	ribosome; structural constituent of ribosome; translation	GO:0005840; GO:0003735; GO:0006412	NA	GO:0003735~structural constituent of ribosome	GO:0006412~translation	GO:0005840~ribosome
Locus_40725_Transcript_1/1_Confidence_1.000_Length_2270	2270	tr|V4S6V5|V4S6V5_9ROSI	608	93.26	608	80.35	100	41	0	124	1947	1	608	0	Uncharacterized protein	CICLE_v10004572mg	Citrus clementina	ATP citrate synthase activity; cellular carbohydrate metabolic process; succinate-CoA ligase (ADP-forming) activity	GO:0003878; GO:0044262; GO:0004775	NA	GO:0003878~ATP citrate synthase activity;GO:0004775~succinate-CoA ligase (ADP-forming) activity	GO:0044262~cellular carbohydrate metabolic process	NA
Locus_6944_Transcript_1/1_Confidence_1.000_Length_1992	1992	tr|K4AYT8|K4AYT8_SOLLC	148	93.24	148	22.29	100	10	0	934	491	1	148	4e-90	Nucleoside diphosphate kinase (EC 2.7.4.6)	LOC544095	Solanum lycopersicum (Tomato) (Lycopersicon esculentum)	ATP binding; CTP biosynthetic process; GTP biosynthetic process; UTP biosynthetic process; nucleoside diphosphate kinase activity	GO:0005524; GO:0006241; GO:0006183; GO:0006228; GO:0004550	NA	GO:0005524~ATP binding;GO:0004550~nucleoside diphosphate kinase activity	GO:0006241~CTP biosynthetic process;GO:0006183~GTP biosynthetic process;GO:0006228~UTP biosynthetic process	NA
Locus_2559_Transcript_1/1_Confidence_1.000_Length_1638	1638	tr|K4C1V9|K4C1V9_SOLLC	309	93.2	309	56.59	100	21	0	412	1338	1	309	0	Uncharacterized protein	Solyc05g052790.2	Solanum lycopersicum (Tomato) (Lycopersicon esculentum)	Golgi apparatus; endoplasmic reticulum; integral component of membrane	GO:0005794; GO:0005783; GO:0016021	NA	NA	NA	GO:0005794~Golgi apparatus;GO:0005783~endoplasmic reticulum;GO:0016021~integral to membrane
Locus_6627_Transcript_1/1_Confidence_1.000_Length_1046	1046	tr|I3NMM6|I3NMM6_HEVBR	206	93.2	206	59.08	100	14	0	928	311	1	206	5e-138	60S ribosomal protein L13aA	RPL13aA	Hevea brasiliensis (Para rubber tree) (Siphonia brasiliensis)	large ribosomal subunit; structural constituent of ribosome; translation	GO:0015934; GO:0003735; GO:0006412	NA	GO:0003735~structural constituent of ribosome	GO:0006412~translation	GO:0015934~large ribosomal subunit
Locus_64404_Transcript_1/1_Confidence_1.000_Length_1258	1258	tr|B9SM85|B9SM85_RICCO	205	93.2	206	49.13	100	13	1	238	855	1	205	2e-138	Putative uncharacterized protein	RCOM_0297010	Ricinus communis (Castor bean)	GTP binding; GTP catabolic process; hydrolase activity; membrane; protein transport; small GTPase mediated signal transduction	GO:0005525; GO:0006184; GO:0016787; GO:0016020; GO:0015031; GO:0007264	NA	GO:0005525~GTP binding;GO:0016787~hydrolase activity	GO:0006184~GTP catabolic process;GO:0015031~protein transport;GO:0007264~small GTPase mediated signal transduction	GO:0016020~membrane
Locus_12081_Transcript_1/1_Confidence_1.000_Length_1069	1069	tr|V4SXC7|V4SXC7_9ROSI	249	93.17	249	69.88	100	17	0	2	748	1	249	1e-161	Proteasome subunit alpha type (EC 3.4.25.1)	CICLE_v10012559mg	Citrus clementina	proteasome core complex, alpha-subunit complex; threonine-type endopeptidase activity; ubiquitin-dependent protein catabolic process	GO:0019773; GO:0004298; GO:0006511	NA	GO:0004298~threonine-type endopeptidase activity	GO:0006511~ubiquitin-dependent protein catabolic process	GO:0019773~proteasome core complex, alpha-subunit complex
Locus_17435_Transcript_1/1_Confidence_1.000_Length_1019	1019	sp|Q9ZNS1|RS7_AVIMR	190	93.16	190	55.94	100	13	0	203	772	1	190	2e-126	40S ribosomal protein S7	RPS7	Avicennia marina (Grey mangrove) (Sceura marina)	ribosome; structural constituent of ribosome; translation	GO:0005840; GO:0003735; GO:0006412	NA	GO:0003735~structural constituent of ribosome	GO:0006412~translation	GO:0005840~ribosome
Locus_10756_Transcript_1/1_Confidence_1.000_Length_1651	1651	tr|K4BUC6|K4BUC6_SOLLC	174	93.1	174	31.62	100	12	0	1575	1054	1	174	3e-116	Uncharacterized protein	Solyc04g076890.2	Solanum lycopersicum (Tomato) (Lycopersicon esculentum)	NA	NA	NA	NA	NA	NA
Locus_1862_Transcript_1/1_Confidence_1.000_Length_1396	1396	tr|Q6TKR0|Q6TKR0_TOBAC	389	93.06	389	83.6	100	27	0	1391	225	1	389	0	Ribosomal protein L3A	RPL3A	Nicotiana tabacum (Common tobacco)	ribosome; structural constituent of ribosome; translation	GO:0005840; GO:0003735; GO:0006412	NA	GO:0003735~structural constituent of ribosome	GO:0006412~translation	GO:0005840~ribosome
Locus_9118_Transcript_1/1_Confidence_1.000_Length_961	961	tr|K4ATE8|K4ATE8_SOLLC	216	93.06	216	67.43	100	15	0	85	732	1	216	5e-130	Ribosomal protein	Solyc01g009520.2	Solanum lycopersicum (Tomato) (Lycopersicon esculentum)	RNA binding; large ribosomal subunit; structural constituent of ribosome; translation	GO:0003723; GO:0015934; GO:0003735; GO:0006412	NA	GO:0003723~RNA binding;GO:0003735~structural constituent of ribosome	GO:0006412~translation	GO:0015934~large ribosomal subunit
Locus_580_Transcript_1/1_Confidence_1.000_Length_1569	1569	tr|D2D2Z8|D2D2Z8_GOSHI	401	93.02	401	76.67	100	28	0	1565	363	1	401	0	Phosphoglycerate kinase (EC 2.7.2.3)	NA	Gossypium hirsutum (Upland cotton) (Gossypium mexicanum)	ATP binding; glycolysis; phosphoglycerate kinase activity	GO:0005524; GO:0006096; GO:0004618	NA	GO:0005524~ATP binding;GO:0004618~phosphoglycerate kinase activity	GO:0006096~glycolysis	NA
Locus_1220_Transcript_1/1_Confidence_1.000_Length_803	803	tr|B9VI82|B9VI82_SCODU	197	92.89	197	73.6	100	14	0	742	152	1	197	1e-121	Rac/Rop-like small GTPase	rac-2	Scoparia dulcis (Sweet broom) (Capraria dulcis)	GTP binding; intracellular; membrane; small GTPase mediated signal transduction	GO:0005525; GO:0005622; GO:0016020; GO:0007264	NA	GO:0005525~GTP binding	GO:0007264~small GTPase mediated signal transduction	GO:0005622~intracellular;GO:0016020~membrane
Locus_30157_Transcript_1/1_Confidence_1.000_Length_4038	4038	tr|M1CYM7|M1CYM7_SOLTU	1211	92.82	1211	89.97	100	87	0	3961	329	1	1211	0	Uncharacterized protein	PGSC0003DMG400030187	Solanum tuberosum (Potato)	chloroplast; nucleic acid binding; nucleus; ovule development; plasmodesma; pollen development; pollen germination	GO:0009507; GO:0003676; GO:0005634; GO:0048481; GO:0009506; GO:0009555; GO:0009846	NA	GO:0003676~nucleic acid binding	GO:0048481~ovule development;GO:0009555~pollen development;GO:0009846~pollen germination	GO:0009507~chloroplast;GO:0005634~nucleus;GO:0009506~plasmodesma
Locus_7391_Transcript_1/1_Confidence_1.000_Length_1196	1196	tr|A9PAN0|A9PAN0_POPTR	181	92.82	181	45.4	100	13	0	200	742	1	181	4e-105	Pseudouridine synthase and archaeosine transglycosylase domain-containing family protein	POPTR_0013s01530g	Populus trichocarpa (Western balsam poplar) (Populus balsamifera subsp. trichocarpa)	RNA binding	GO:0003723	NA	GO:0003723~RNA binding	NA	NA
Locus_25274_Transcript_1/1_Confidence_1.000_Length_606	606	tr|S8BSE7|S8BSE7_9LAMI	97	92.78	97	48.02	100	7	0	1	291	1	97	1e-56	Uncharacterized protein (Fragment)	M569_17323	Genlisea aurea	ribosome; structural constituent of ribosome; translation	GO:0005840; GO:0003735; GO:0006412	NA	GO:0003735~structural constituent of ribosome	GO:0006412~translation	GO:0005840~ribosome
Locus_3801_Transcript_1/1_Confidence_1.000_Length_2271	2271	tr|S8E2N1|S8E2N1_9LAMI	557	92.64	557	73.58	100	40	1	2166	499	1	557	0	Uncharacterized protein	M569_08242	Genlisea aurea	ATP binding; cytoplasm; protein folding	GO:0005524; GO:0005737; GO:0006457	NA	GO:0005524~ATP binding	GO:0006457~protein folding	GO:0005737~cytoplasm
Locus_18279_Transcript_1/1_Confidence_1.000_Length_797	797	tr|S8BUC1|S8BUC1_9LAMI	203	92.61	203	76.41	100	15	0	46	654	1	203	8e-115	Uncharacterized protein	M569_16852	Genlisea aurea	protein transport	GO:0015031	NA	NA	GO:0015031~protein transport	NA
Locus_1083_Transcript_1/1_Confidence_1.000_Length_890	890	tr|S8CRP6|S8CRP6_9LAMI	135	92.59	135	45.51	100	10	0	696	292	1	135	2e-84	60S ribosomal protein L27	M569_05303	Genlisea aurea	ribosome; structural constituent of ribosome; translation	GO:0005840; GO:0003735; GO:0006412	NA	GO:0003735~structural constituent of ribosome	GO:0006412~translation	GO:0005840~ribosome
Locus_14843_Transcript_1/1_Confidence_1.000_Length_685	685	tr|S8CRP6|S8CRP6_9LAMI	135	92.59	135	59.12	100	10	0	58	462	1	135	3e-76	60S ribosomal protein L27	M569_05303	Genlisea aurea	ribosome; structural constituent of ribosome; translation	GO:0005840; GO:0003735; GO:0006412	NA	GO:0003735~structural constituent of ribosome	GO:0006412~translation	GO:0005840~ribosome
Locus_43954_Transcript_1/1_Confidence_1.000_Length_358	358	tr|Q2HRR6|Q2HRR6_MEDTR	54	92.59	54	45.25	100	4	0	215	54	1	54	1e-27	Putative uncharacterized protein	MtrDRAFT_AC157894g43v2	Medicago truncatula (Barrel medic) (Medicago tribuloides)	integral component of membrane	GO:0016021	NA	NA	NA	GO:0016021~integral to membrane
Locus_23753_Transcript_1/1_Confidence_1.000_Length_1516	1516	tr|S8CKX8|S8CKX8_9LAMI	417	92.57	417	82.52	100	27	1	104	1342	1	417	0	Uncharacterized protein	M569_09445	Genlisea aurea	ATP binding; cytoplasm; nucleoside-triphosphatase activity; protein catabolic process	GO:0005524; GO:0005737; GO:0017111; GO:0030163	NA	GO:0005524~ATP binding;GO:0017111~nucleoside-triphosphatase activity	GO:0030163~protein catabolic process	GO:0005737~cytoplasm
Locus_29289_Transcript_1/1_Confidence_1.000_Length_888	888	tr|M1C0T1|M1C0T1_SOLTU	148	92.57	148	50	100	11	0	688	245	1	148	3e-97	Uncharacterized protein	PGSC0003DMG402022253	Solanum tuberosum (Potato)	acid-amino acid ligase activity; ubiquitin-dependent protein catabolic process	GO:0016881; GO:0006511	NA	GO:0016881~acid-amino acid ligase activity	GO:0006511~ubiquitin-dependent protein catabolic process	NA
Locus_22725_Transcript_1/1_Confidence_1.000_Length_1170	1170	tr|C6T4N9|C6T4N9_SOYBN	215	92.56	215	55.13	100	16	0	928	284	1	215	1e-132	ER lumen protein retaining receptor	NA	Glycine max (Soybean) (Glycine hispida)	ER retention sequence binding; endoplasmic reticulum; integral component of membrane; protein retention in ER lumen; protein transport	GO:0046923; GO:0005783; GO:0016021; GO:0006621; GO:0015031	NA	GO:0046923~ER retention sequence binding	GO:0006621~protein retention in ER lumen;GO:0015031~protein transport	GO:0005783~endoplasmic reticulum;GO:0016021~integral to membrane
Locus_13614_Transcript_1/1_Confidence_1.000_Length_709	709	tr|Q4U3E9|Q4U3E9_IPOBA	146	92.47	146	61.78	100	11	0	34	471	1	146	4e-60	Putative L24 ribosomal protein	NA	Ipomoea batatas (Sweet potato) (Convolvulus batatas)	large ribosomal subunit; structural constituent of ribosome; translation	GO:0015934; GO:0003735; GO:0006412	NA	GO:0003735~structural constituent of ribosome	GO:0006412~translation	GO:0015934~large ribosomal subunit
Locus_3109_Transcript_1/1_Confidence_1.000_Length_2195	2195	tr|I1W1T8|I1W1T8_PRUPE	557	92.46	557	76.13	100	40	2	2111	447	1	557	0	Cytosolic invertase 1 (Uncharacterized protein)	CINV1 PRUPE_ppa003670mg	Prunus persica (Peach) (Amygdalus persica)	glycopeptide alpha-N-acetylgalactosaminidase activity	GO:0033926	NA	GO:0033926~glycopeptide alpha-N-acetylgalactosaminidase activity	NA	NA
Locus_42700_Transcript_1/1_Confidence_1.000_Length_1453	1453	tr|G3FGU9|G3FGU9_SCODU	398	92.46	398	82.17	100	29	1	1337	144	1	397	0	Glyceraldehyde-3-phosphate dehydrogenase A	sdgpd-A	Scoparia dulcis (Sweet broom) (Capraria dulcis)	NAD binding; NADP binding; glucose metabolic process; oxidoreductase activity, acting on the aldehyde or oxo group of donors, NAD or NADP as acceptor	GO:0051287; GO:0050661; GO:0006006; GO:0016620	NA	GO:0051287~NAD binding;GO:0050661~NADP binding;GO:0016620~oxidoreductase activity, acting on the aldehyde or oxo group of donors, NAD or NADP as acceptor	GO:0006006~glucose metabolic process	NA
Locus_82787_Transcript_1/1_Confidence_1.000_Length_489	489	tr|I3SY55|I3SY55_LOTJA	106	92.45	106	65.03	100	8	0	489	172	1	106	4e-61	Phosphoglycerate kinase (EC 2.7.2.3)	NA	Lotus japonicus (Lotus corniculatus var. japonicus)	glycolysis; phosphoglycerate kinase activity	GO:0006096; GO:0004618	NA	GO:0004618~phosphoglycerate kinase activity	GO:0006096~glycolysis	NA
Locus_40935_Transcript_1/1_Confidence_1.000_Length_2255	2255	tr|V4SED1|V4SED1_9ROSI	632	92.41	632	84.08	100	43	2	104	1984	1	632	0	Uncharacterized protein	CICLE_v10025149mg	Citrus clementina	electron transport chain; flavin adenine dinucleotide binding; oxidoreductase activity, acting on the CH-CH group of donors; tricarboxylic acid cycle	GO:0022900; GO:0050660; GO:0016627; GO:0006099	NA	GO:0050660~flavin adenine dinucleotide binding;GO:0016627~oxidoreductase activity, acting on the CH-CH group of donors	GO:0022900~electron transport chain;GO:0006099~tricarboxylic acid cycle	NA
Locus_22882_Transcript_1/1_Confidence_1.000_Length_394	394	tr|M0WT96|M0WT96_HORVD	79	92.41	79	60.15	100	6	0	157	393	1	79	5e-48	Uncharacterized protein	NA	Hordeum vulgare var. distichum (Two-rowed barley)	cellular response to abscisic acid stimulus; cytosol; embryo development ending in seed dormancy; mature ribosome assembly; ribosome binding	GO:0071215; GO:0005829; GO:0009793; GO:0042256; GO:0043022	NA	GO:0043022~ribosome binding	GO:0071215~cellular response to abscisic acid stimulus;GO:0009793~embryo development ending in seed dormancy;GO:0042256~mature ribosome assembly	GO:0005829~cytosol
Locus_18103_Transcript_1/1_Confidence_1.000_Length_2900	2900	tr|S8CKB4|S8CKB4_9LAMI	772	92.36	772	79.86	100	58	1	2880	568	1	772	0	Uncharacterized protein	M569_07629	Genlisea aurea	NA	NA	NA	NA	NA	NA
Locus_1514_Transcript_1/1_Confidence_1.000_Length_3117	3117	tr|Q7Y067|Q7Y067_SESRO	954	92.35	954	91.82	100	73	0	209	3070	1	954	0	Plasma membrane H+-ATPase	srha4	Sesbania rostrata	ATP binding; ATP biosynthetic process; cation-transporting ATPase activity; integral component of membrane; metal ion binding	GO:0005524; GO:0006754; GO:0019829; GO:0016021; GO:0046872	NA	GO:0005524~ATP binding;GO:0019829~cation-transporting ATPase activity;GO:0046872~metal ion binding	GO:0006754~ATP biosynthetic process	GO:0016021~integral to membrane
Locus_8845_Transcript_1/1_Confidence_1.000_Length_1516	1516	tr|M1BUA0|M1BUA0_SOLTU	413	92.31	416	82.32	100	29	1	66	1313	1	413	0	Uncharacterized protein	PGSC0003DMG400020570	Solanum tuberosum (Potato)	ATP binding; cell wall; cytosol; membrane; nucleoside-triphosphatase activity; plasmodesma; protein catabolic process	GO:0005524; GO:0005618; GO:0005829; GO:0016020; GO:0017111; GO:0009506; GO:0030163	NA	GO:0005524~ATP binding;GO:0017111~nucleoside-triphosphatase activity	GO:0030163~protein catabolic process	GO:0005618~cell wall;GO:0005829~cytosol;GO:0016020~membrane;GO:0009506~plasmodesma
Locus_18194_Transcript_1/1_Confidence_1.000_Length_982	982	tr|F6H737|F6H737_VITVI	193	92.23	193	58.96	100	14	1	689	111	1	192	6e-110	Putative uncharacterized protein	VIT_05s0077g01230	Vitis vinifera (Grape)	GTP binding; Golgi apparatus; endoplasmic reticulum; intracellular protein transport; vesicle-mediated transport	GO:0005525; GO:0005794; GO:0005783; GO:0006886; GO:0016192	NA	GO:0005525~GTP binding	GO:0006886~intracellular protein transport;GO:0016192~vesicle-mediated transport	GO:0005794~Golgi apparatus;GO:0005783~endoplasmic reticulum
Locus_26858_Transcript_1/1_Confidence_1.000_Length_3185	3185	tr|A5BRS2|A5BRS2_VITVI	988	92.21	988	93.06	100	76	1	3182	222	1	988	0	Putative uncharacterized protein	VIT_11s0118g00720 VITISV_031170	Vitis vinifera (Grape)	GTP binding; GTPase activity; cell wall; embryo development ending in seed dormancy; nuclear speck; nucleolus; plasma membrane; plasmodesma; regulation of embryo sac egg cell differentiation	GO:0005525; GO:0003924; GO:0005618; GO:0009793; GO:0016607; GO:0005730; GO:0005886; GO:0009506; GO:0045694	NA	GO:0005525~GTP binding;GO:0003924~GTPase activity	GO:0009793~embryo development ending in seed dormancy;GO:0045694~regulation of embryo sac egg cell differentiation	GO:0005618~cell wall;GO:0016607~nuclear speck;GO:0005730~nucleolus;GO:0005886~plasma membrane;GO:0009506~plasmodesma
Locus_16702_Transcript_1/1_Confidence_1.000_Length_2233	2233	tr|S8EAU2|S8EAU2_9LAMI	423	92.2	423	56.83	100	33	0	1617	349	1	423	0	Uncharacterized protein	M569_05097	Genlisea aurea	NA	NA	NA	NA	NA	NA
Locus_9204_Transcript_1/1_Confidence_1.000_Length_1184	1184	tr|S8CZ04|S8CZ04_9LAMI	320	92.19	320	81.08	100	25	0	223	1182	1	320	0	Uncharacterized protein (Fragment)	M569_02038	Genlisea aurea	cytoplasm; nucleus; protein import into nucleus; protein transporter activity	GO:0005737; GO:0005634; GO:0006606; GO:0008565	NA	GO:0008565~protein transporter activity	GO:0006606~protein import into nucleus	GO:0005737~cytoplasm;GO:0005634~nucleus
Locus_35648_Transcript_1/1_Confidence_1.000_Length_409	409	tr|S8DZK8|S8DZK8_9LAMI	64	92.19	64	46.94	100	5	0	218	409	1	64	2e-35	Uncharacterized protein (Fragment)	M569_05982	Genlisea aurea	rRNA processing	GO:0006364	NA	NA	GO:0006364~rRNA processing	NA
Locus_13194_Transcript_1/1_Confidence_1.000_Length_2371	2371	tr|B9R7J3|B9R7J3_RICCO	521	92.13	521	65.92	100	36	2	1784	231	1	519	0	Amino acid transporter, putative	RCOM_1592440	Ricinus communis (Castor bean)	integral component of membrane	GO:0016021	NA	NA	NA	GO:0016021~integral to membrane
Locus_12496_Transcript_1/1_Confidence_1.000_Length_1004	1004	tr|K4B846|K4B846_SOLLC	178	92.13	178	53.19	100	14	0	891	358	1	178	3e-121	60S ribosomal protein L18a	Solyc02g070650.2 Solyc02g070640.2	Solanum lycopersicum (Tomato) (Lycopersicon esculentum)	ribosome; structural constituent of ribosome; translation	GO:0005840; GO:0003735; GO:0006412	NA	GO:0003735~structural constituent of ribosome	GO:0006412~translation	GO:0005840~ribosome
Locus_78862_Transcript_1/1_Confidence_1.000_Length_445	445	tr|C6T215|C6T215_SOYBN	89	92.13	89	60	100	7	0	93	359	1	89	2e-54	Putative uncharacterized protein	NA	Glycine max (Soybean) (Glycine hispida)	NA	NA	NA	NA	NA	NA
Locus_11509_Transcript_1/1_Confidence_1.000_Length_1970	1970	tr|M0ZN16|M0ZN16_SOLTU	492	92.07	492	74.92	100	39	0	1634	159	1	492	0	Uncharacterized protein	PGSC0003DMG400001670	Solanum tuberosum (Potato)	ATP binding; brassinosteroid mediated signaling pathway; plasma membrane; protein kinase activity	GO:0005524; GO:0009742; GO:0005886; GO:0004672	NA	GO:0005524~ATP binding;GO:0004672~protein kinase activity	GO:0009742~brassinosteroid mediated signaling pathway	GO:0005886~plasma membrane
Locus_1585_Transcript_1/1_Confidence_1.000_Length_1638	1638	tr|S8E784|S8E784_9LAMI	483	91.93	483	88.46	100	38	1	55	1500	1	483	0	UDP-glucose 6-dehydrogenase (EC 1.1.1.22) (Fragment)	M569_06477	Genlisea aurea	NAD binding; UDP-glucose 6-dehydrogenase activity	GO:0051287; GO:0003979	NA	GO:0051287~NAD binding;GO:0003979~UDP-glucose 6-dehydrogenase activity	NA	NA
Locus_6052_Transcript_1/1_Confidence_1.000_Length_4364	4364	tr|B6CG43|B6CG43_SOLPN	1249	91.92	1250	85.93	100	100	1	4122	373	1	1249	0	LO4	MDR1	Solanum pennellii (Tomato) (Lycopersicon pennellii)	ATP binding; ATPase activity, coupled to transmembrane movement of substances; integral component of membrane	GO:0005524; GO:0042626; GO:0016021	NA	GO:0005524~ATP binding;GO:0042626~ATPase activity, coupled to transmembrane movement of substances	NA	GO:0016021~integral to membrane
Locus_11720_Transcript_1/1_Confidence_1.000_Length_1405	1405	tr|Q43140|Q43140_SESIN	396	91.92	396	84.56	100	32	0	1204	17	1	396	0	Acyl-[acyl-carrier-protein] desaturase (EC 1.14.19.2)	NA	Sesamum indicum (Oriental sesame) (Sesamum orientale)	acyl-[acyl-carrier-protein] desaturase activity; chloroplast; fatty acid biosynthetic process; metal ion binding	GO:0045300; GO:0009507; GO:0006633; GO:0046872	NA	GO:0045300~acyl-[acyl-carrier-protein] desaturase activity;GO:0046872~metal ion binding	GO:0006633~fatty acid biosynthetic process	GO:0009507~chloroplast
Locus_58446_Transcript_1/1_Confidence_1.000_Length_388	388	tr|S8D472|S8D472_9LAMI	74	91.89	74	57.22	100	6	0	50	271	1	74	4e-43	Uncharacterized protein	M569_00246	Genlisea aurea	NA	NA	NA	NA	NA	NA
Locus_22678_Transcript_1/1_Confidence_1.000_Length_771	771	tr|M5WRK9|M5WRK9_PRUPE	147	91.84	147	57.2	100	12	0	619	179	1	147	8e-93	Uncharacterized protein	PRUPE_ppa012974mg	Prunus persica (Peach) (Amygdalus persica)	transport	GO:0006810	NA	NA	GO:0006810~transport	NA
Locus_10613_Transcript_1/1_Confidence_1.000_Length_658	658	tr|W1P0W8|W1P0W8_AMBTC	98	91.84	98	44.68	100	8	0	18	311	1	98	3e-45	Uncharacterized protein	AMTR_s00002p00272060	Amborella trichopoda	NA	NA	NA	NA	NA	NA
Locus_7087_Transcript_1/1_Confidence_1.000_Length_1153	1153	tr|K4CTZ5|K4CTZ5_SOLLC	220	91.82	220	57.24	100	18	0	940	281	1	220	2e-135	Uncharacterized protein	Solyc09g061620.2	Solanum lycopersicum (Tomato) (Lycopersicon esculentum)	Golgi apparatus; integral component of membrane; response to salt stress; vacuole; vesicle-mediated transport	GO:0005794; GO:0016021; GO:0009651; GO:0005773; GO:0016192	NA	NA	GO:0009651~response to salt stress;GO:0016192~vesicle-mediated transport	GO:0005794~Golgi apparatus;GO:0016021~integral to membrane;GO:0005773~vacuole
Locus_5580_Transcript_1/1_Confidence_1.000_Length_885	885	tr|B9T2N6|B9T2N6_RICCO	159	91.82	159	53.9	100	13	0	748	272	1	159	7e-93	40S ribosomal protein S11, putative	RCOM_0510080	Ricinus communis (Castor bean)	ribosome; structural constituent of ribosome; translation	GO:0005840; GO:0003735; GO:0006412	NA	GO:0003735~structural constituent of ribosome	GO:0006412~translation	GO:0005840~ribosome
Locus_30389_Transcript_1/1_Confidence_1.000_Length_1127	1127	tr|K4C946|K4C946_SOLLC	183	91.8	183	48.71	100	15	0	1000	452	1	183	7e-118	Uncharacterized protein	Solyc06g073270.2	Solanum lycopersicum (Tomato) (Lycopersicon esculentum)	Golgi organization; integral component of membrane; protein secretion; trans-Golgi network; unidimensional cell growth	GO:0007030; GO:0016021; GO:0009306; GO:0005802; GO:0009826	NA	NA	GO:0007030~Golgi organization;GO:0009306~protein secretion;GO:0009826~unidimensional cell growth	GO:0016021~integral to membrane;GO:0005802~trans-Golgi network
Locus_316_Transcript_1/1_Confidence_1.000_Length_907	907	tr|V7B8C8|V7B8C8_PHAVU	133	91.73	133	43.99	100	11	0	696	298	1	133	1e-72	Uncharacterized protein	PHAVU_008G136100g	Phaseolus vulgaris (Kidney bean) (French bean)	ribosome; structural constituent of ribosome; translation	GO:0005840; GO:0003735; GO:0006412	NA	GO:0003735~structural constituent of ribosome	GO:0006412~translation	GO:0005840~ribosome
Locus_13823_Transcript_1/1_Confidence_1.000_Length_1340	1340	tr|S8D5W4|S8D5W4_9LAMI	169	91.72	169	37.84	100	14	0	947	441	1	169	4e-111	Uncharacterized protein (Fragment)	M569_01949	Genlisea aurea	RNA binding; metal ion binding; nucleotide binding	GO:0003723; GO:0046872; GO:0000166	NA	GO:0003723~RNA binding;GO:0046872~metal ion binding;GO:0000166~nucleotide binding	NA	NA
Locus_17355_Transcript_1/1_Confidence_1.000_Length_1474	1474	tr|Q0PW29|Q0PW29_GOSHI	359	91.64	359	73.07	100	29	1	165	1241	2	359	0	GRP-like protein 2	GRPL2	Gossypium hirsutum (Upland cotton) (Gossypium mexicanum)	cellulose biosynthetic process; intramolecular transferase activity	GO:0030244; GO:0016866	NA	GO:0016866~intramolecular transferase activity	GO:0030244~cellulose biosynthetic process	NA
Locus_1125_Transcript_1/1_Confidence_1.000_Length_1669	1669	tr|K4D3E4|K4D3E4_SOLLC	358	91.62	358	64.35	100	30	0	183	1256	1	358	0	Fructose-bisphosphate aldolase (EC 4.1.2.13)	Solyc10g083570.1	Solanum lycopersicum (Tomato) (Lycopersicon esculentum)	fructose-bisphosphate aldolase activity; glycolysis	GO:0004332; GO:0006096	NA	GO:0004332~fructose-bisphosphate aldolase activity	GO:0006096~glycolysis	NA
Locus_46573_Transcript_1/1_Confidence_1.000_Length_864	864	tr|I1MGM0|I1MGM0_SOYBN	167	91.62	167	57.99	100	14	0	76	576	1	167	4e-108	Uncharacterized protein	NA	Glycine max (Soybean) (Glycine hispida)	Golgi apparatus; apoplast; auxin homeostasis; cell proliferation; chloroplast; cytosol; defense response to bacterium; drought recovery; embryo development; lateral root development; nucleus; plasma membrane; plasmodesma; pollen tube; pollen tube growth; positive regulation of microtubule depolymerization; regulation of cell growth; regulation of mitotic cell cycle; regulation of multicellular or…	GO:0005794; GO:0048046; GO:0010252; GO:0008283; GO:0009507; GO:0005829; GO:0042742; GO:0009819; GO:0009790; GO:0048527; GO:0005634; GO:0005886; GO:0009506; GO:0090406; GO:0009860; GO:0031117; GO:0001558; GO:0007346; GO:0040014; GO:0090333; GO:0046686; GO:0048768; GO:0009579; GO:0005774	NA	NA	GO:0010252~auxin homeostasis;GO:0008283~cell proliferation;GO:0042742~defense response to bacterium;GO:0009819~drought recovery;GO:0009790~embryo development;GO:0048527~lateral root development;GO:0009860~pollen tube growth;GO:0031117~positive regulation of microtubule depolymerization;GO:0001558~regulation of cell growth;GO:0007346~regulation of mitotic cell cycle;GO:0040014~regulation of multic…	GO:0005794~Golgi apparatus;GO:0048046~apoplast;GO:0009507~chloroplast;GO:0005829~cytosol;GO:0005634~nucleus;GO:0005886~plasma membrane;GO:0009506~plasmodesma;GO:0090406~pollen tube;GO:0009579~thylakoid;GO:0005774~vacuolar membrane
Locus_36478_Transcript_1/1_Confidence_1.000_Length_1062	1062	tr|Q41712|Q41712_VIGUN	250	91.6	250	70.62	100	21	0	987	238	1	250	1e-157	Cytosolic ascorbate peroxidase	NA	Vigna unguiculata (Cowpea)	heme binding; peroxidase activity; response to oxidative stress	GO:0020037; GO:0004601; GO:0006979	NA	GO:0020037~heme binding;GO:0004601~peroxidase activity	GO:0006979~response to oxidative stress	NA
Locus_34789_Transcript_1/1_Confidence_1.000_Length_515	515	tr|S8DT67|S8DT67_9LAMI	131	91.6	131	76.31	100	11	0	107	499	1	131	4e-85	Uncharacterized protein (Fragment)	M569_08448	Genlisea aurea	DNA binding; chromatin binding; nucleus	GO:0003677; GO:0003682; GO:0005634	NA	GO:0003677~DNA binding;GO:0003682~chromatin binding	NA	GO:0005634~nucleus
Locus_34792_Transcript_1/1_Confidence_1.000_Length_1405	1405	tr|V4V5C5|V4V5C5_9ROSI	392	91.58	392	83.7	100	33	0	35	1210	1	392	0	Queuine tRNA-ribosyltransferase (EC 2.4.2.29)	CICLE_v10001423mg	Citrus clementina	queuine tRNA-ribosyltransferase activity; queuosine biosynthetic process	GO:0008479; GO:0008616	NA	GO:0008479~queuine tRNA-ribosyltransferase activity	GO:0008616~queuosine biosynthetic process	NA
Locus_10397_Transcript_1/1_Confidence_1.000_Length_1960	1960	tr|I3SFU5|I3SFU5_LOTJA	166	91.57	166	25.41	100	14	0	1259	1756	1	166	9e-103	Uncharacterized protein	NA	Lotus japonicus (Lotus corniculatus var. japonicus)	regulation of RNA metabolic process; ribonuclease inhibitor activity	GO:0051252; GO:0008428	NA	GO:0008428~ribonuclease inhibitor activity	GO:0051252~regulation of RNA metabolic process	NA
Locus_21557_Transcript_1/1_Confidence_1.000_Length_867	867	tr|I3SZ07|I3SZ07_LOTJA	141	91.49	141	48.79	100	12	0	789	367	1	141	2e-57	Histone H2A	NA	Lotus japonicus (Lotus corniculatus var. japonicus)	DNA binding; nucleosome; nucleosome assembly; nucleus	GO:0003677; GO:0000786; GO:0006334; GO:0005634	NA	GO:0003677~DNA binding	GO:0006334~nucleosome assembly	GO:0000786~nucleosome;GO:0005634~nucleus
Locus_39831_Transcript_1/1_Confidence_1.000_Length_1544	1544	tr|M1ARI7|M1ARI7_SOLTU	444	91.44	444	86.27	100	38	0	49	1380	1	444	0	Uncharacterized protein	PGSC0003DMG400011044	Solanum tuberosum (Potato)	apoplast; chloroplast; copper ion binding; glycolysis; magnesium ion binding; mitochondrial envelope; phosphopyruvate hydratase activity; phosphopyruvate hydratase complex; plasma membrane; plasmodesma; response to abscisic acid; response to cadmium ion; response to cold; response to light stimulus; response to salt stress	GO:0048046; GO:0009507; GO:0005507; GO:0006096; GO:0000287; GO:0005740; GO:0004634; GO:0000015; GO:0005886; GO:0009506; GO:0009737; GO:0046686; GO:0009409; GO:0009416; GO:0009651	NA	GO:0005507~copper ion binding;GO:0000287~magnesium ion binding;GO:0004634~phosphopyruvate hydratase activity	GO:0006096~glycolysis;GO:0009737~response to abscisic acid stimulus;GO:0046686~response to cadmium ion;GO:0009409~response to cold;GO:0009416~response to light stimulus;GO:0009651~response to salt stress	GO:0048046~apoplast;GO:0009507~chloroplast;GO:0005740~mitochondrial envelope;GO:0000015~phosphopyruvate hydratase complex;GO:0005886~plasma membrane;GO:0009506~plasmodesma
Locus_52443_Transcript_1/1_Confidence_1.000_Length_1018	1018	tr|W1P7C5|W1P7C5_AMBTC	70	91.43	70	20.63	100	6	0	403	194	1	70	3e-36	Uncharacterized protein	AMTR_s00334p00015220	Amborella trichopoda	NA	NA	NA	NA	NA	NA
Locus_32423_Transcript_1/1_Confidence_1.000_Length_1668	1668	tr|C0KWD9|C0KWD9_9ERIC	361	91.41	361	64.93	100	31	0	156	1238	1	361	0	GDP-D-mannose pyrophosphorylase (EC 2.7.7.22)	GMP	Actinidia latifolia	biosynthetic process; mannose-1-phosphate guanylyltransferase (GDP) activity	GO:0009058; GO:0008928	NA	GO:0008928~mannose-1-phosphate guanylyltransferase (GDP) activity	GO:0009058~biosynthetic process	NA
Locus_230_Transcript_1/1_Confidence_1.000_Length_1986	1986	tr|F2YQ42|F2YQ42_9ROSA	510	91.37	510	77.04	100	44	0	1742	213	1	510	0	Pyruvate kinase (EC 2.7.1.40)	PK	Eriobotrya japonica	glycolysis; magnesium ion binding; potassium ion binding; pyruvate kinase activity	GO:0006096; GO:0000287; GO:0030955; GO:0004743	Carbohydrate degradation; glycolysis; pyruvate from D-glyceraldehyde 3-phosphate: step 5/5.	GO:0000287~magnesium ion binding;GO:0030955~potassium ion binding;GO:0004743~pyruvate kinase activity	GO:0006096~glycolysis	NA
Locus_6370_Transcript_1/1_Confidence_1.000_Length_1030	1030	tr|Q152U9|Q152U9_SOLLC	139	91.37	139	40.49	100	12	0	186	602	1	139	7e-85	Multiprotein bridging factor 1a (Uncharacterized protein)	MBF1	Solanum lycopersicum (Tomato) (Lycopersicon esculentum)	sequence-specific DNA binding; transcription coactivator activity	GO:0043565; GO:0003713	NA	GO:0043565~sequence-specific DNA binding;GO:0003713~transcription coactivator activity	NA	NA
Locus_26424_Transcript_1/1_Confidence_1.000_Length_1037	1037	tr|S8CZA3|S8CZA3_9LAMI	115	91.3	115	33.27	100	10	0	932	588	1	115	2e-65	Uncharacterized protein	M569_04379	Genlisea aurea	NA	NA	NA	NA	NA	NA
Locus_34501_Transcript_1/1_Confidence_1.000_Length_621	621	tr|B9RMC7|B9RMC7_RICCO	69	91.3	69	33.33	100	6	0	204	410	1	69	7e-14	Putative uncharacterized protein	RCOM_1079680	Ricinus communis (Castor bean)	NA	NA	NA	NA	NA	NA
Locus_1920_Transcript_1/1_Confidence_1.000_Length_1675	1675	tr|Q6TKR0|Q6TKR0_TOBAC	389	91.26	389	69.67	100	34	0	277	1443	1	389	0	Ribosomal protein L3A	RPL3A	Nicotiana tabacum (Common tobacco)	ribosome; structural constituent of ribosome; translation	GO:0005840; GO:0003735; GO:0006412	NA	GO:0003735~structural constituent of ribosome	GO:0006412~translation	GO:0005840~ribosome
Locus_23613_Transcript_1/1_Confidence_1.000_Length_1387	1387	tr|K4B344|K4B344_SOLLC	362	91.21	364	78.73	100	25	3	141	1217	1	362	0	Uncharacterized protein	Solyc01g108280.2	Solanum lycopersicum (Tomato) (Lycopersicon esculentum)	ATP binding; cytosol; defense response to bacterium; growth; leaf development; nucleus; protein serine/threonine kinase activity; regulation of anion channel activity; regulation of reactive oxygen species metabolic process; regulation of stomatal movement; response to abscisic acid; response to salt stress; response to water deprivation; stomatal movement; sucrose metabolic process; triglyceride…	GO:0005524; GO:0005829; GO:0042742; GO:0040007; GO:0048366; GO:0005634; GO:0004674; GO:0010359; GO:2000377; GO:0010119; GO:0009737; GO:0009651; GO:0009414; GO:0010118; GO:0005985; GO:0019432; GO:0006636	NA	GO:0005524~ATP binding;GO:0004674~protein serine/threonine kinase activity	GO:0042742~defense response to bacterium;GO:0040007~growth;GO:0048366~leaf development;GO:0010359~regulation of anion channel activity;GO:2000377~regulation of reactive oxygen species metabolic process;GO:0010119~regulation of stomatal movement;GO:0009737~response to abscisic acid stimulus;GO:0009651~response to salt stress;GO:0009414~response to water deprivation;GO:0010118~stomatal movement;GO:…	GO:0005829~cytosol;GO:0005634~nucleus
Locus_15879_Transcript_1/1_Confidence_1.000_Length_979	979	tr|S8CHC6|S8CHC6_9LAMI	68	91.18	68	20.84	100	6	0	301	504	1	68	9e-37	Cytochrome b-c1 complex subunit 6 (Complex III subunit 6) (Mitochondrial hinge protein) (Fragment)	M569_08449	Genlisea aurea	mitochondrial electron transport, ubiquinol to cytochrome c; mitochondrial inner membrane; respiratory chain; ubiquinol-cytochrome-c reductase activity	GO:0006122; GO:0005743; GO:0070469; GO:0008121	NA	GO:0008121~ubiquinol-cytochrome-c reductase activity	GO:0006122~mitochondrial electron transport, ubiquinol to cytochrome c	GO:0005743~mitochondrial inner membrane;GO:0070469~respiratory chain
Locus_49350_Transcript_1/1_Confidence_1.000_Length_1064	1064	tr|M1AQP8|M1AQP8_SOLTU	215	91.16	215	60.62	100	19	0	74	718	1	215	8e-118	Uncharacterized protein	PGSC0003DMG400010834	Solanum tuberosum (Potato)	NA	NA	NA	NA	NA	NA
Locus_1840_Transcript_1/1_Confidence_1.000_Length_1180	1180	tr|A5BZU9|A5BZU9_VITVI	246	91.13	248	63.05	100	20	1	136	879	1	246	9e-149	Putative uncharacterized protein	VIT_00s0187g00170 VIT_00s0187g00220 VITISV_022312	Vitis vinifera (Grape)	endoplasmic reticulum; membrane; mitochondrion	GO:0005783; GO:0016020; GO:0005739	NA	NA	NA	GO:0005783~endoplasmic reticulum;GO:0016020~membrane;GO:0005739~mitochondrion
Locus_21248_Transcript_1/1_Confidence_1.000_Length_716	716	tr|S8CNN8|S8CNN8_9LAMI	135	91.11	135	56.56	100	12	0	30	434	1	135	3e-65	Uncharacterized protein	M569_05961	Genlisea aurea	NA	NA	NA	NA	NA	NA
Locus_24252_Transcript_1/1_Confidence_1.000_Length_809	809	tr|B9SPK6|B9SPK6_RICCO	146	91.1	146	54.14	100	13	0	733	296	1	146	3e-93	60S ribosomal protein L27a, putative	RCOM_0024830	Ricinus communis (Castor bean)	ribosome; structural constituent of ribosome; translation	GO:0005840; GO:0003735; GO:0006412	NA	GO:0003735~structural constituent of ribosome	GO:0006412~translation	GO:0005840~ribosome
Locus_5531_Transcript_1/1_Confidence_1.000_Length_812	812	tr|Q3HVK7|Q3HVK7_SOLTU	134	91.04	134	49.51	100	12	0	119	520	1	134	6e-81	Glycoprotein-like protein (Uncharacterized protein)	PGSC0003DMG400014700	Solanum tuberosum (Potato)	ribosome; structural constituent of ribosome; translation	GO:0005840; GO:0003735; GO:0006412	NA	GO:0003735~structural constituent of ribosome	GO:0006412~translation	GO:0005840~ribosome
Locus_60821_Transcript_1/1_Confidence_1.000_Length_943	943	tr|S8D0E7|S8D0E7_9LAMI	133	90.98	133	42.31	100	12	0	791	393	1	133	1e-74	Uncharacterized protein	M569_01958	Genlisea aurea	ribosome; structural constituent of ribosome; translation	GO:0005840; GO:0003735; GO:0006412	NA	GO:0003735~structural constituent of ribosome	GO:0006412~translation	GO:0005840~ribosome
Locus_39967_Transcript_1/1_Confidence_1.000_Length_3313	3313	tr|S8D0Y2|S8D0Y2_9LAMI	694	90.95	696	63.02	100	59	3	273	2354	1	694	0	Precursor of protein cell division protease ftsh-like protein (Fragment)	M569_01344	Genlisea aurea	ATP binding; cell division; membrane; metalloendopeptidase activity; nucleoside-triphosphatase activity; proteolysis	GO:0005524; GO:0051301; GO:0016020; GO:0004222; GO:0017111; GO:0006508	NA	GO:0005524~ATP binding;GO:0004222~metalloendopeptidase activity;GO:0017111~nucleoside-triphosphatase activity	GO:0051301~cell division;GO:0006508~proteolysis	GO:0016020~membrane
Locus_6031_Transcript_1/1_Confidence_1.000_Length_7235	7235	tr|G3JZV4|G3JZV4_ORORA	805	90.82	806	33.42	100	73	1	7090	4673	1	805	0	Sucrose synthase (EC 2.4.1.13)	Sus1	Orobanche ramosa (Hemp broomrape) (Phelipanche ramosa)	biosynthetic process; sucrose metabolic process; sucrose synthase activity	GO:0009058; GO:0005985; GO:0016157	NA	GO:0016157~sucrose synthase activity	GO:0009058~biosynthetic process;GO:0005985~sucrose metabolic process	NA
Locus_6731_Transcript_1/1_Confidence_1.000_Length_911	911	tr|A7LIT9|A7LIT9_9ROSI	130	90.77	130	42.81	100	12	0	721	332	1	130	5e-80	V-type proton ATPase subunit F	NA	Corchorus olitorius	ATP hydrolysis coupled proton transport; proton-transporting ATPase activity, rotational mechanism; proton-transporting V-type ATPase, V1 domain	GO:0015991; GO:0046961; GO:0033180	NA	GO:0046961~proton-transporting ATPase activity, rotational mechanism	GO:0015991~ATP hydrolysis coupled proton transport	GO:0033180~proton-transporting V-type ATPase, V1 domain
Locus_246_Transcript_1/1_Confidence_1.000_Length_2664	2664	tr|H6VLE4|H6VLE4_SALMI	742	90.7	742	83.56	100	69	0	2556	331	1	742	0	4-hydroxy-3-methylbut-2-enyl diphosphate synthase	HDS	Salvia miltiorrhiza (Chinese sage)	4-hydroxy-3-methylbut-2-en-1-yl diphosphate synthase activity; iron ion binding; terpenoid biosynthetic process	GO:0046429; GO:0005506; GO:0016114	NA	GO:0046429~4-hydroxy-3-methylbut-2-en-1-yl diphosphate synthase activity;GO:0005506~iron ion binding	GO:0016114~terpenoid biosynthetic process	NA
Locus_40775_Transcript_1/1_Confidence_1.000_Length_782	782	tr|K4BMT6|K4BMT6_SOLLC	129	90.7	129	49.49	100	12	0	732	346	1	129	1e-81	Uncharacterized protein	Solyc03g121370.2	Solanum lycopersicum (Tomato) (Lycopersicon esculentum)	ribosome; structural constituent of ribosome; translation	GO:0005840; GO:0003735; GO:0006412	NA	GO:0003735~structural constituent of ribosome	GO:0006412~translation	GO:0005840~ribosome
Locus_27638_Transcript_1/1_Confidence_1.000_Length_1056	1056	tr|K4CM19|K4CM19_SOLLC	160	90.62	160	45.45	100	15	0	222	701	1	160	5e-90	Uncharacterized protein	Solyc08g067950.2	Solanum lycopersicum (Tomato) (Lycopersicon esculentum)	ribosome; structural constituent of ribosome; translation	GO:0005840; GO:0003735; GO:0006412	NA	GO:0003735~structural constituent of ribosome	GO:0006412~translation	GO:0005840~ribosome
Locus_2871_Transcript_1/1_Confidence_1.000_Length_1921	1921	tr|S8DF49|S8DF49_9LAMI	116	90.52	116	18.12	100	11	0	1258	1605	1	116	1e-66	Uncharacterized protein (Fragment)	M569_13423	Genlisea aurea	DNA binding; DNA-directed RNA polymerase activity; transcription, DNA-templated	GO:0003677; GO:0003899; GO:0006351	NA	GO:0003677~DNA binding;GO:0003899~DNA-directed RNA polymerase activity	GO:0006351~transcription, DNA-dependent	NA
Locus_12725_Transcript_1/1_Confidence_1.000_Length_972	972	tr|S8CVR4|S8CVR4_9LAMI	188	90.43	188	58.02	100	18	0	919	356	1	188	5e-124	60S ribosome subunit biogenesis protein NIP7 homolog	M569_03268	Genlisea aurea	RNA binding; nucleus; ribosome assembly	GO:0003723; GO:0005634; GO:0042255	NA	GO:0003723~RNA binding	GO:0042255~ribosome assembly	GO:0005634~nucleus
Locus_24961_Transcript_1/1_Confidence_1.000_Length_2633	2633	tr|S8CX07|S8CX07_9LAMI	621	90.4	625	71.21	100	56	3	272	2146	1	621	0	Uncharacterized protein	M569_02855	Genlisea aurea	GTP binding; GTPase activity	GO:0005525; GO:0003924	NA	GO:0005525~GTP binding;GO:0003924~GTPase activity	NA	NA
Locus_7936_Transcript_1/1_Confidence_1.000_Length_777	777	tr|K4C361|K4C361_SOLLC	177	90.4	177	68.34	100	17	0	723	193	1	177	5e-114	Uncharacterized protein	Solyc06g005790.2	Solanum lycopersicum (Tomato) (Lycopersicon esculentum)	DNA-directed RNA polymerase II, core complex; DNA-directed RNA polymerase activity; RNA binding; transcription, DNA-templated	GO:0005665; GO:0003899; GO:0003723; GO:0006351	NA	GO:0003899~DNA-directed RNA polymerase activity;GO:0003723~RNA binding	GO:0006351~transcription, DNA-dependent	GO:0005665~DNA-directed RNA polymerase II, core complex
Locus_41470_Transcript_1/1_Confidence_1.000_Length_1271	1271	tr|S8D3B8|S8D3B8_9LAMI	280	90.36	280	66.09	100	26	1	1207	371	1	280	0	Uncharacterized protein (Fragment)	M569_02867	Genlisea aurea	membrane	GO:0016020	NA	NA	NA	GO:0016020~membrane
Locus_18754_Transcript_1/1_Confidence_1.000_Length_980	980	tr|Q06E27|Q06E27_PETIN	197	90.36	197	60.31	100	19	0	898	308	1	197	1e-116	GTP-binding Rop/Rac GTPase	Rop1	Petunia integrifolia subsp. inflata	GTP binding; intracellular; membrane; small GTPase mediated signal transduction	GO:0005525; GO:0005622; GO:0016020; GO:0007264	NA	GO:0005525~GTP binding	GO:0007264~small GTPase mediated signal transduction	GO:0005622~intracellular;GO:0016020~membrane
Locus_11181_Transcript_1/1_Confidence_1.000_Length_976	976	tr|K4DI03|K4DI03_SOLLC	103	90.29	103	31.66	100	10	0	166	474	1	103	7e-61	Signal recognition particle 9 kDa protein (SRP9)	Solyc12g099820.1	Solanum lycopersicum (Tomato) (Lycopersicon esculentum)	7S RNA binding; SRP-dependent cotranslational protein targeting to membrane; negative regulation of translational elongation; signal recognition particle, endoplasmic reticulum targeting	GO:0008312; GO:0006614; GO:0045900; GO:0005786	NA	GO:0008312~7S RNA binding	GO:0006614~SRP-dependent cotranslational protein targeting to membrane;GO:0045900~negative regulation of translational elongation	GO:0005786~signal recognition particle, endoplasmic reticulum targeting
Locus_24806_Transcript_1/1_Confidence_1.000_Length_830	830	tr|B9SKB2|B9SKB2_RICCO	215	90.28	216	78.07	100	20	1	72	719	1	215	3e-141	Putative uncharacterized protein	RCOM_0757660	Ricinus communis (Castor bean)	GTP binding; hydrolase activity; protein transport; small GTPase mediated signal transduction	GO:0005525; GO:0016787; GO:0015031; GO:0007264	NA	GO:0005525~GTP binding;GO:0016787~hydrolase activity	GO:0015031~protein transport;GO:0007264~small GTPase mediated signal transduction	NA
Locus_12986_Transcript_1/1_Confidence_1.000_Length_2293	2293	tr|B9RWQ2|B9RWQ2_RICCO	574	90.26	575	75.23	100	54	2	2178	457	1	574	0	Chaperonin-60kD, ch60, putative	RCOM_1023530	Ricinus communis (Castor bean)	ATP binding; cytoplasm; protein refolding	GO:0005524; GO:0005737; GO:0042026	NA	GO:0005524~ATP binding	GO:0042026~protein refolding	GO:0005737~cytoplasm
Locus_12413_Transcript_1/1_Confidence_1.000_Length_2831	2831	tr|B9HHN5|B9HHN5_POPTR	563	90.23	563	59.66	100	55	0	2810	1122	1	563	0	Diminuto family protein (Uncharacterized protein)	POPTR_0008s08440g	Populus trichocarpa (Western balsam poplar) (Populus balsamifera subsp. trichocarpa)	UDP-N-acetylmuramate dehydrogenase activity; flavin adenine dinucleotide binding	GO:0008762; GO:0050660	NA	GO:0008762~UDP-N-acetylmuramate dehydrogenase activity;GO:0050660~flavin adenine dinucleotide binding	NA	NA
Locus_40072_Transcript_1/1_Confidence_1.000_Length_1616	1616	tr|W0FRE2|W0FRE2_SOLTU	354	90.11	354	65.72	100	35	0	1360	299	1	354	0	Mitogen-activated protein kinase kinase 6	MKK6	Solanum tuberosum (Potato)	NA	NA	NA	NA	NA	NA
Locus_1579_Transcript_1/1_Confidence_1.000_Length_3253	3253	tr|K4B3G7|K4B3G7_SOLLC	886	90.1	889	81.99	100	84	3	255	2918	1	886	0	Coatomer subunit gamma	Solyc01g109540.2	Solanum lycopersicum (Tomato) (Lycopersicon esculentum)	COPI vesicle coat; chloroplast; cytosol; intracellular protein transport; plasma membrane; plasmodesma; structural molecule activity; vesicle-mediated transport	GO:0030126; GO:0009507; GO:0005829; GO:0006886; GO:0005886; GO:0009506; GO:0005198; GO:0016192	NA	GO:0005198~structural molecule activity	GO:0006886~intracellular protein transport;GO:0016192~vesicle-mediated transport	GO:0030126~COPI vesicle coat;GO:0009507~chloroplast;GO:0005829~cytosol;GO:0005886~plasma membrane;GO:0009506~plasmodesma
Locus_15682_Transcript_1/1_Confidence_1.000_Length_923	923	tr|K4BEE8|K4BEE8_SOLLC	230	90	230	74.76	100	23	0	916	227	1	230	2e-136	Uncharacterized protein	Solyc03g007250.1	Solanum lycopersicum (Tomato) (Lycopersicon esculentum)	NA	NA	NA	NA	NA	NA
Locus_12570_Transcript_1/1_Confidence_1.000_Length_1006	1006	tr|B9H3I4|B9H3I4_POPTR	210	90	210	62.62	100	21	0	929	300	1	210	2e-114	Ribosomal protein L19	POPTR_0004s07620g	Populus trichocarpa (Western balsam poplar) (Populus balsamifera subsp. trichocarpa)	ribosome; structural constituent of ribosome; translation	GO:0005840; GO:0003735; GO:0006412	NA	GO:0003735~structural constituent of ribosome	GO:0006412~translation	GO:0005840~ribosome
Locus_9048_Transcript_1/1_Confidence_1.000_Length_2406	2406	tr|F6H539|F6H539_VITVI	694	89.91	694	86.53	100	69	1	255	2333	1	694	0	Putative uncharacterized protein	VIT_12s0028g01600	Vitis vinifera (Grape)	ATP binding; chloroplast envelope; chloroplast thylakoid; membrane; metalloendopeptidase activity; nucleoside-triphosphatase activity; photoinhibition; photosystem II repair; proteolysis; reactive oxygen species metabolic process; thylakoid lumen; thylakoid membrane organization	GO:0005524; GO:0009941; GO:0009534; GO:0016020; GO:0004222; GO:0017111; GO:0010205; GO:0010206; GO:0006508; GO:0072593; GO:0031977; GO:0010027	NA	GO:0005524~ATP binding;GO:0004222~metalloendopeptidase activity;GO:0017111~nucleoside-triphosphatase activity	GO:0010205~photoinhibition;GO:0010206~photosystem II repair;GO:0006508~proteolysis;GO:0072593~reactive oxygen species metabolic process;GO:0010027~thylakoid membrane organization	GO:0009941~chloroplast envelope;GO:0009534~chloroplast thylakoid;GO:0016020~membrane;GO:0031977~thylakoid lumen
Locus_25053_Transcript_1/1_Confidence_1.000_Length_780	780	tr|K4BDL7|K4BDL7_SOLLC	69	89.86	69	26.54	100	7	0	243	449	1	69	2e-26	Uncharacterized protein	Solyc02g094220.1	Solanum lycopersicum (Tomato) (Lycopersicon esculentum)	NA	NA	NA	NA	NA	NA
Locus_4413_Transcript_1/1_Confidence_1.000_Length_2800	2800	tr|B9GSD7|B9GSD7_POPTR	490	89.82	491	52.61	100	49	1	2668	1196	1	490	0	Fumarate hydratase 1 family protein	POPTR_0002s20240g	Populus trichocarpa (Western balsam poplar) (Populus balsamifera subsp. trichocarpa)	fumarate hydratase activity; fumarate metabolic process; pollen tube development; response to oxidative stress; response to salt stress; tricarboxylic acid cycle; tricarboxylic acid cycle enzyme complex	GO:0004333; GO:0006106; GO:0048868; GO:0006979; GO:0009651; GO:0006099; GO:0045239	NA	GO:0004333~fumarate hydratase activity	GO:0006106~fumarate metabolic process;GO:0048868~pollen tube development;GO:0006979~response to oxidative stress;GO:0009651~response to salt stress;GO:0006099~tricarboxylic acid cycle	GO:0045239~tricarboxylic acid cycle enzyme complex
Locus_31148_Transcript_1/1_Confidence_1.000_Length_1302	1302	tr|K9W6E4|K9W6E4_MALDO	304	89.8	304	70.05	100	31	0	1227	316	1	304	0	Cell cycle-dependent kinase B11	CDKB1;1	Malus domestica (Apple) (Pyrus malus)	ATP binding; protein serine/threonine kinase activity	GO:0005524; GO:0004674	NA	GO:0005524~ATP binding;GO:0004674~protein serine/threonine kinase activity	NA	NA
Locus_7880_Transcript_1/1_Confidence_1.000_Length_3144	3144	tr|V4WAP9|V4WAP9_9ROSI	949	89.78	949	90.55	100	96	1	2859	16	1	949	0	Coatomer subunit beta (Beta-coat protein)	CICLE_v10007364mg	Citrus clementina	COPI vesicle coat; intracellular protein transport; structural molecule activity; vesicle-mediated transport	GO:0030126; GO:0006886; GO:0005198; GO:0016192	NA	GO:0005198~structural molecule activity	GO:0006886~intracellular protein transport;GO:0016192~vesicle-mediated transport	GO:0030126~COPI vesicle coat
Locus_2474_Transcript_1/1_Confidence_1.000_Length_2313	2313	tr|S8D0Y8|S8D0Y8_9LAMI	518	89.77	518	67.19	100	53	0	447	2000	1	518	0	Phosphate transporter (Fragment)	M569_03769	Genlisea aurea	inorganic phosphate transmembrane transporter activity; integral component of membrane; phosphate ion transport	GO:0005315; GO:0016021; GO:0006817	NA	GO:0005315~inorganic phosphate transmembrane transporter activity	GO:0006817~phosphate ion transport	GO:0016021~integral to membrane
Locus_9646_Transcript_1/1_Confidence_1.000_Length_1129	1129	tr|V7B459|V7B459_PHAVU	215	89.77	215	57.13	100	22	0	72	716	1	215	6e-141	ER lumen protein retaining receptor	PHAVU_008G128000g	Phaseolus vulgaris (Kidney bean) (French bean)	ER retention sequence binding; integral component of membrane; protein retention in ER lumen	GO:0046923; GO:0016021; GO:0006621	NA	GO:0046923~ER retention sequence binding	GO:0006621~protein retention in ER lumen	GO:0016021~integral to membrane
Locus_6595_Transcript_1/1_Confidence_1.000_Length_2065	2065	sp|Q42954|KPYC_TOBAC	508	89.76	508	73.8	100	52	0	1882	359	1	508	0	Pyruvate kinase, cytosolic isozyme (PK) (EC 2.7.1.40)	NA	Nicotiana tabacum (Common tobacco)	ATP binding; cytoplasm; glycolysis; magnesium ion binding; potassium ion binding; pyruvate kinase activity	GO:0005524; GO:0005737; GO:0006096; GO:0000287; GO:0030955; GO:0004743	Carbohydrate degradation; glycolysis; pyruvate from D-glyceraldehyde 3-phosphate: step 5/5.	GO:0005524~ATP binding;GO:0000287~magnesium ion binding;GO:0030955~potassium ion binding;GO:0004743~pyruvate kinase activity	GO:0006096~glycolysis	GO:0005737~cytoplasm
Locus_49617_Transcript_1/1_Confidence_1.000_Length_1142	1142	tr|A5BJF0|A5BJF0_VITVI	164	89.7	165	43.35	100	16	1	153	647	1	164	7e-101	Putative uncharacterized protein	VIT_04s0008g04740 VITISV_004445	Vitis vinifera (Grape)	N-acetyltransferase activity	GO:0008080	NA	GO:0008080~N-acetyltransferase activity	NA	NA
Locus_28881_Transcript_1/1_Confidence_1.000_Length_1313	1313	tr|S8DYR8|S8DYR8_9LAMI	329	89.67	329	75.17	100	31	1	1274	297	1	329	0	Uncharacterized protein (Fragment)	M569_06331	Genlisea aurea	ATP citrate synthase activity; cofactor binding; succinate-CoA ligase (ADP-forming) activity	GO:0003878; GO:0048037; GO:0004775	NA	GO:0003878~ATP citrate synthase activity;GO:0048037~cofactor binding;GO:0004775~succinate-CoA ligase (ADP-forming) activity	NA	NA
Locus_19994_Transcript_1/1_Confidence_1.000_Length_1681	1681	tr|M1BWL5|M1BWL5_SOLTU	125	89.6	125	22.31	100	13	0	87	461	1	125	9e-73	50S ribosomal protein L20	PGSC0003DMG400021190	Solanum tuberosum (Potato)	rRNA binding; ribosome; structural constituent of ribosome; translation	GO:0019843; GO:0005840; GO:0003735; GO:0006412	NA	GO:0019843~rRNA binding;GO:0003735~structural constituent of ribosome	GO:0006412~translation	GO:0005840~ribosome
Locus_30576_Transcript_1/1_Confidence_1.000_Length_397	397	tr|S8CHG5|S8CHG5_9LAMI	96	89.58	96	72.54	100	10	0	291	4	1	96	2e-57	Uncharacterized protein (Fragment)	M569_08483	Genlisea aurea	integral component of membrane	GO:0016021	NA	NA	NA	GO:0016021~integral to membrane
Locus_55273_Transcript_1/1_Confidence_1.000_Length_1378	1378	tr|S8BXC1|S8BXC1_9LAMI	401	89.53	401	87.3	100	42	0	74	1276	1	401	0	Serine-glyoxylate aminotransferase	M569_15528	Genlisea aurea	pyridoxal phosphate binding; transaminase activity	GO:0030170; GO:0008483	NA	GO:0030170~pyridoxal phosphate binding;GO:0008483~transaminase activity	NA	NA
Locus_28738_Transcript_1/1_Confidence_1.000_Length_2169	2169	tr|D7TJN1|D7TJN1_VITVI	524	89.5	524	72.48	100	55	0	214	1785	1	524	0	Putative uncharacterized protein	VIT_10s0003g01460	Vitis vinifera (Grape)	membrane; transmembrane transport; transporter activity	GO:0016020; GO:0055085; GO:0005215	NA	GO:0005215~transporter activity	GO:0055085~transmembrane transport	GO:0016020~membrane
Locus_15064_Transcript_1/1_Confidence_1.000_Length_1519	1519	tr|K4BSS7|K4BSS7_SOLLC	369	89.49	371	73.27	100	35	2	147	1253	1	369	0	Ubiquitin carboxyl-terminal hydrolase (EC 3.4.19.12)	Solyc04g056290.2	Solanum lycopersicum (Tomato) (Lycopersicon esculentum)	cysteine-type peptidase activity; ubiquitin-dependent protein catabolic process	GO:0008234; GO:0006511	NA	GO:0008234~cysteine-type peptidase activity	GO:0006511~ubiquitin-dependent protein catabolic process	NA
Locus_24325_Transcript_1/1_Confidence_1.000_Length_916	916	tr|V4W8C9|V4W8C9_9ROSI	209	89.47	209	68.45	100	22	0	684	58	1	209	5e-129	Uncharacterized protein	CICLE_v10016702mg	Citrus clementina	NA	NA	NA	NA	NA	NA
Locus_43489_Transcript_1/1_Confidence_1.000_Length_839	839	sp|Q9ZNS1|RS7_AVIMR	190	89.47	190	67.94	100	20	0	778	209	1	190	1e-120	40S ribosomal protein S7	RPS7	Avicennia marina (Grey mangrove) (Sceura marina)	ribosome; structural constituent of ribosome; translation	GO:0005840; GO:0003735; GO:0006412	NA	GO:0003735~structural constituent of ribosome	GO:0006412~translation	GO:0005840~ribosome
Locus_28259_Transcript_1/1_Confidence_1.000_Length_1763	1763	tr|O48942|O48942_PERFR	474	89.45	474	80.66	100	48	1	1678	263	1	474	0	Beta-ketoacyl-ACP synthase I	KAS I	Perilla frutescens (Beefsteak mint) (Perilla ocymoides)	fatty acid biosynthetic process; transferase activity, transferring acyl groups other than amino-acyl groups	GO:0006633; GO:0016747	NA	GO:0016747~transferase activity, transferring acyl groups other than amino-acyl groups	GO:0006633~fatty acid biosynthetic process	NA
Locus_16109_Transcript_1/1_Confidence_1.000_Length_3139	3139	tr|K4CPC9|K4CPC9_SOLLC	896	89.44	900	86.01	100	90	3	3097	401	1	896	0	Uncharacterized protein	Solyc08g081320.2	Solanum lycopersicum (Tomato) (Lycopersicon esculentum)	clathrin adaptor complex; intracellular protein transport; plasmodesma; protein transporter activity; vesicle-mediated transport	GO:0030131; GO:0006886; GO:0009506; GO:0008565; GO:0016192	NA	GO:0008565~protein transporter activity	GO:0006886~intracellular protein transport;GO:0016192~vesicle-mediated transport	GO:0030131~clathrin adaptor complex;GO:0009506~plasmodesma
Locus_20063_Transcript_1/1_Confidence_1.000_Length_2520	2520	tr|S8E408|S8E408_9LAMI	733	89.4	736	87.62	100	72	3	2282	81	2	733	0	Uncharacterized protein (Fragment)	M569_07758	Genlisea aurea	membrane; oligosaccharyl transferase activity; protein glycosylation	GO:0016020; GO:0004576; GO:0006486	NA	GO:0004576~oligosaccharyl transferase activity	GO:0006486~protein glycosylation	GO:0016020~membrane
Locus_6526_Transcript_1/1_Confidence_1.000_Length_3439	3439	tr|S8CKB4|S8CKB4_9LAMI	772	89.39	773	67.43	100	81	1	21	2339	1	772	0	Uncharacterized protein	M569_07629	Genlisea aurea	NA	NA	NA	NA	NA	NA
Locus_8035_Transcript_1/1_Confidence_1.000_Length_2047	2047	tr|V4SNN5|V4SNN5_9ROSI	376	89.36	376	55.11	100	36	1	1847	732	1	376	0	Uncharacterized protein	CICLE_v10031854mg	Citrus clementina	ATP binding; protein serine/threonine kinase activity	GO:0005524; GO:0004674	NA	GO:0005524~ATP binding;GO:0004674~protein serine/threonine kinase activity	NA	NA
Locus_4290_Transcript_1/1_Confidence_1.000_Length_1580	1580	tr|K4CYE5|K4CYE5_SOLLC	355	89.3	355	67.41	100	37	1	207	1268	1	355	0	Uncharacterized protein	Solyc10g011670.2	Solanum lycopersicum (Tomato) (Lycopersicon esculentum)	integral component of membrane; transmembrane transport	GO:0016021; GO:0055085	NA	NA	GO:0055085~transmembrane transport	GO:0016021~integral to membrane
Locus_50836_Transcript_1/1_Confidence_1.000_Length_3305	3305	tr|S8D306|S8D306_9LAMI	734	89.24	734	66.63	100	79	0	347	2548	1	734	0	Uncharacterized protein	M569_00979	Genlisea aurea	cullin-RING ubiquitin ligase complex; ubiquitin-dependent protein catabolic process	GO:0031461; GO:0006511	NA	NA	GO:0006511~ubiquitin-dependent protein catabolic process	GO:0031461~cullin-RING ubiquitin ligase complex
Locus_39709_Transcript_1/1_Confidence_1.000_Length_309	309	tr|U5DE72|U5DE72_AMBTC	102	89.22	102	99.03	100	11	0	3	308	1	102	4e-55	Uncharacterized protein (Fragment)	AMTR_s01734p00000470	Amborella trichopoda	ATP binding; protein kinase activity	GO:0005524; GO:0004672	NA	GO:0005524~ATP binding;GO:0004672~protein kinase activity	NA	NA
Locus_1836_Transcript_1/1_Confidence_1.000_Length_2430	2430	tr|L0BXX7|L0BXX7_PLESU	711	89.17	711	87.78	100	77	0	2187	55	1	711	0	Phenylalanine ammonia-lyase (EC 4.3.1.24)	PAL1	Plectranthus scutellarioides (Coleus) (Solenostemon scutellarioides)	L-phenylalanine catabolic process; cinnamic acid biosynthetic process; cytoplasm; phenylalanine ammonia-lyase activity	GO:0006559; GO:0009800; GO:0005737; GO:0045548	Phenylpropanoid metabolism; trans-cinnamate biosynthesis; trans-cinnamate from L-phenylalanine: step 1/1.	GO:0045548~phenylalanine ammonia-lyase activity	GO:0006559~L-phenylalanine catabolic process;GO:0009800~cinnamic acid biosynthetic process	GO:0005737~cytoplasm
Locus_12856_Transcript_1/1_Confidence_1.000_Length_1259	1259	tr|W1P1M5|W1P1M5_AMBTC	183	89.07	183	43.61	100	20	0	1070	522	1	183	9e-117	Uncharacterized protein	AMTR_s00002p00269620	Amborella trichopoda	NA	NA	NA	NA	NA	NA
Locus_58851_Transcript_1/1_Confidence_1.000_Length_1062	1062	tr|B9RTH6|B9RTH6_RICCO	183	89.07	183	51.69	100	20	0	786	238	1	183	1e-117	ADP-ribosylation factor, putative	RCOM_0910690	Ricinus communis (Castor bean)	GTP binding; intracellular; small GTPase mediated signal transduction	GO:0005525; GO:0005622; GO:0007264	NA	GO:0005525~GTP binding	GO:0007264~small GTPase mediated signal transduction	GO:0005622~intracellular
Locus_6809_Transcript_1/1_Confidence_1.000_Length_642	642	tr|I3NMK8|I3NMK8_HEVBR	146	89.04	146	68.22	100	16	0	23	460	1	146	1e-93	60S ribosomal protein L27B	RPL27B	Hevea brasiliensis (Para rubber tree) (Siphonia brasiliensis)	ribosome; structural constituent of ribosome; translation	GO:0005840; GO:0003735; GO:0006412	NA	GO:0003735~structural constituent of ribosome	GO:0006412~translation	GO:0005840~ribosome
Locus_6985_Transcript_1/1_Confidence_1.000_Length_1942	1942	tr|V4W8C9|V4W8C9_9ROSI	209	89	209	32.29	100	23	0	1848	1222	1	209	3e-124	Uncharacterized protein	CICLE_v10016702mg	Citrus clementina	NA	NA	NA	NA	NA	NA
Locus_1758_Transcript_1/1_Confidence_1.000_Length_2278	2278	tr|S8CRG9|S8CRG9_9LAMI	615	88.94	615	80.99	100	68	0	286	2130	1	615	0	Uncharacterized protein (Fragment)	M569_07324	Genlisea aurea	ATP binding; cytoplasm; glycine-tRNA ligase activity; glycyl-tRNA aminoacylation	GO:0005524; GO:0005737; GO:0004820; GO:0006426	NA	GO:0005524~ATP binding;GO:0004820~glycine-tRNA ligase activity	GO:0006426~glycyl-tRNA aminoacylation	GO:0005737~cytoplasm
Locus_9194_Transcript_1/1_Confidence_1.000_Length_1283	1283	tr|I1N1Y6|I1N1Y6_SOYBN	217	88.94	217	50.74	100	24	0	142	792	1	217	9e-100	40S ribosomal protein S8	NA	Glycine max (Soybean) (Glycine hispida)	ribosome; structural constituent of ribosome; translation	GO:0005840; GO:0003735; GO:0006412	NA	GO:0003735~structural constituent of ribosome	GO:0006412~translation	GO:0005840~ribosome
Locus_9610_Transcript_1/1_Confidence_1.000_Length_1110	1110	sp|Q40193|RB11C_LOTJA	216	88.94	217	58.65	100	22	2	843	193	1	215	8e-128	Ras-related protein Rab11C	RAB11C	Lotus japonicus (Lotus corniculatus var. japonicus)	GTP binding; plasma membrane; protein transport; small GTPase mediated signal transduction	GO:0005525; GO:0005886; GO:0015031; GO:0007264	NA	GO:0005525~GTP binding	GO:0015031~protein transport;GO:0007264~small GTPase mediated signal transduction	GO:0005886~plasma membrane
Locus_49968_Transcript_1/1_Confidence_1.000_Length_702	702	tr|S8D116|S8D116_9LAMI	63	88.89	63	26.92	100	7	0	526	338	1	63	2e-30	Uncharacterized protein (Fragment)	M569_01308	Genlisea aurea	NA	NA	NA	NA	NA	NA
Locus_22331_Transcript_1/1_Confidence_1.000_Length_1420	1420	tr|S8E8K3|S8E8K3_9LAMI	339	88.86	341	72.04	100	36	1	1211	189	1	339	0	Uncharacterized protein	M569_05966	Genlisea aurea	NA	NA	NA	NA	NA	NA
Locus_16113_Transcript_1/2_Confidence_0.667_Length_1694	1694	tr|S8CCP6|S8CCP6_9LAMI	417	88.84	430	76.15	100	34	3	359	1645	1	417	0	Uncharacterized protein	M569_10038	Genlisea aurea	NA	NA	NA	NA	NA	NA
Locus_16113_Transcript_2/2_Confidence_0.667_Length_1744	1744	tr|S8CCP6|S8CCP6_9LAMI	417	88.84	430	73.97	100	34	3	359	1645	1	417	0	Uncharacterized protein	M569_10038	Genlisea aurea	NA	NA	NA	NA	NA	NA
Locus_2168_Transcript_1/1_Confidence_1.000_Length_1778	1778	tr|K4CEC8|K4CEC8_SOLLC	412	88.83	412	69.52	100	40	3	1498	281	1	412	0	Uncharacterized protein	Solyc07g042680.2	Solanum lycopersicum (Tomato) (Lycopersicon esculentum)	ATP binding; protein serine/threonine kinase activity	GO:0005524; GO:0004674	NA	GO:0005524~ATP binding;GO:0004674~protein serine/threonine kinase activity	NA	NA
Locus_12578_Transcript_1/1_Confidence_1.000_Length_558	558	tr|J9RV90|J9RV90_POPTR	80	88.75	80	43.01	100	9	0	5	244	1	80	3e-43	Serine hydroxymethyltransferase (Fragment)	SHMT1	Populus trichocarpa (Western balsam poplar) (Populus balsamifera subsp. trichocarpa)	L-serine metabolic process; glycine hydroxymethyltransferase activity; glycine metabolic process; methyltransferase activity; polar nucleus fusion; pollen development; pyridoxal phosphate binding	GO:0006563; GO:0004372; GO:0006544; GO:0008168; GO:0010197; GO:0009555; GO:0030170	NA	GO:0004372~glycine hydroxymethyltransferase activity;GO:0008168~methyltransferase activity;GO:0030170~pyridoxal phosphate binding	GO:0006563~L-serine metabolic process;GO:0006544~glycine metabolic process;GO:0010197~polar nucleus fusion;GO:0009555~pollen development	NA
Locus_18003_Transcript_1/1_Confidence_1.000_Length_3146	3146	tr|S8CYM2|S8CYM2_9LAMI	728	88.74	728	69.42	100	77	3	590	2761	1	727	0	Uncharacterized protein (Fragment)	M569_02668	Genlisea aurea	lipid binding; nucleus; sequence-specific DNA binding; sequence-specific DNA binding transcription factor activity	GO:0008289; GO:0005634; GO:0043565; GO:0003700	NA	GO:0008289~lipid binding;GO:0043565~sequence-specific DNA binding;GO:0003700~sequence-specific DNA binding transcription factor activity	NA	GO:0005634~nucleus
Locus_16788_Transcript_1/1_Confidence_1.000_Length_2525	2525	tr|M1AI64|M1AI64_SOLTU	718	88.72	718	85.31	100	81	0	148	2301	1	718	0	Uncharacterized protein	PGSC0003DMG400009040	Solanum tuberosum (Potato)	ATP binding; DNA binding; DNA helicase activity; DNA replication initiation; MCM complex; cytoplasm; nucleus	GO:0005524; GO:0003677; GO:0003678; GO:0006270; GO:0042555; GO:0005737; GO:0005634	NA	GO:0005524~ATP binding;GO:0003677~DNA binding;GO:0003678~DNA helicase activity	GO:0006270~DNA-dependent DNA replication initiation	GO:0042555~MCM complex;GO:0005737~cytoplasm;GO:0005634~nucleus
Locus_72027_Transcript_1/1_Confidence_1.000_Length_464	464	tr|V7BT67|V7BT67_PHAVU	115	88.7	115	74.35	100	12	1	25	366	1	115	8e-48	Non-specific lipid-transfer protein	PHAVU_005G045100g	Phaseolus vulgaris (Kidney bean) (French bean)	lipid binding; lipid transport	GO:0008289; GO:0006869	NA	GO:0008289~lipid binding	GO:0006869~lipid transport	NA
Locus_38893_Transcript_1/1_Confidence_1.000_Length_992	992	tr|D7TI87|D7TI87_VITVI	168	88.69	168	50.81	100	19	0	786	283	1	168	4e-70	Putative uncharacterized protein	VIT_08s0007g07160	Vitis vinifera (Grape)	RNA polymerase II transcription cofactor activity; mediator complex	GO:0001104; GO:0016592	NA	GO:0001104~RNA polymerase II transcription cofactor activity	NA	GO:0016592~mediator complex
Locus_2748_Transcript_1/1_Confidence_1.000_Length_1313	1313	tr|K4CXZ1|K4CXZ1_SOLLC	289	88.58	289	66.03	100	33	0	1158	292	1	289	0	Uncharacterized protein	Solyc10g008140.2	Solanum lycopersicum (Tomato) (Lycopersicon esculentum)	cell wall; chloroplast; mitochondrial respiratory chain complex I; plasmodesma; vacuolar membrane	GO:0005618; GO:0009507; GO:0005747; GO:0009506; GO:0005774	NA	NA	NA	GO:0005618~cell wall;GO:0009507~chloroplast;GO:0005747~mitochondrial respiratory chain complex I;GO:0009506~plasmodesma;GO:0005774~vacuolar membrane
Locus_9830_Transcript_1/1_Confidence_1.000_Length_875	875	tr|D7SQJ8|D7SQJ8_VITVI	254	88.58	254	87.09	100	29	0	107	868	1	254	1e-167	Putative uncharacterized protein	VIT_07s0141g00240	Vitis vinifera (Grape)	2 iron, 2 sulfur cluster binding; mitochondrial respiratory chain complex I; oxidoreductase activity; response to oxidative stress; zinc ion binding	GO:0051537; GO:0005747; GO:0016491; GO:0006979; GO:0008270	NA	GO:0051537~2 iron, 2 sulfur cluster binding;GO:0016491~oxidoreductase activity;GO:0008270~zinc ion binding	GO:0006979~response to oxidative stress	GO:0005747~mitochondrial respiratory chain complex I
Locus_29299_Transcript_1/1_Confidence_1.000_Length_644	644	tr|Q8GUB2|Q8GUB2_MESCR	70	88.57	70	32.61	100	8	0	511	302	1	70	5e-37	Vacuolar ATPase subunit e-like (EC 3.6.1.34)	vha-e	Mesembryanthemum crystallinum (Common ice plant) (Cryophytum crystallinum)	ATP hydrolysis coupled proton transport; hydrogen ion transmembrane transporter activity; hydrolase activity; proton-transporting V-type ATPase, V0 domain	GO:0015991; GO:0015078; GO:0016787; GO:0033179	NA	GO:0015078~hydrogen ion transmembrane transporter activity;GO:0016787~hydrolase activity	GO:0015991~ATP hydrolysis coupled proton transport	GO:0033179~proton-transporting V-type ATPase, V0 domain
Locus_12583_Transcript_1/1_Confidence_1.000_Length_2324	2324	tr|K4ASG3|K4ASG3_SOLLC	437	88.56	437	56.41	100	50	0	438	1748	1	437	0	Uncharacterized protein	Solyc01g005970.2	Solanum lycopersicum (Tomato) (Lycopersicon esculentum)	NA	NA	NA	NA	NA	NA
Locus_18211_Transcript_1/1_Confidence_1.000_Length_1909	1909	tr|B3Y000|B3Y000_NICBE	489	88.55	489	76.85	100	56	0	1774	308	1	489	0	Serine palmitoyltransferase	NA	Nicotiana benthamiana	biosynthetic process; pyridoxal phosphate binding; transferase activity	GO:0009058; GO:0030170; GO:0016740	NA	GO:0030170~pyridoxal phosphate binding;GO:0016740~transferase activity	GO:0009058~biosynthetic process	NA
Locus_3065_Transcript_1/1_Confidence_1.000_Length_3547	3547	tr|D7SLM9|D7SLM9_VITVI	608	88.49	608	51.42	100	69	1	2664	844	1	608	0	Putative uncharacterized protein	VIT_06s0004g00240	Vitis vinifera (Grape)	ATP binding; apoplast; cell death; chaperone mediated protein folding requiring cofactor; chloroplast envelope; cytosolic ribosome; mitochondrion; nucleolus; plasma membrane; protein refolding; response to cold; stromule; systemic acquired resistance	GO:0005524; GO:0048046; GO:0008219; GO:0051085; GO:0009941; GO:0022626; GO:0005739; GO:0005730; GO:0005886; GO:0042026; GO:0009409; GO:0010319; GO:0009627	NA	GO:0005524~ATP binding	GO:0008219~cell death;GO:0051085~chaperone mediated protein folding requiring cofactor;GO:0042026~protein refolding;GO:0009409~response to cold;GO:0009627~systemic acquired resistance	GO:0048046~apoplast;GO:0009941~chloroplast envelope;GO:0022626~cytosolic ribosome;GO:0005739~mitochondrion;GO:0005730~nucleolus;GO:0005886~plasma membrane;GO:0010319~stromule
Locus_26397_Transcript_1/1_Confidence_1.000_Length_733	733	tr|V4W9G7|V4W9G7_9ROSI	130	88.46	130	53.21	100	15	0	130	519	1	130	5e-72	Uncharacterized protein	CICLE_v10017164mg	Citrus clementina	prefoldin complex; protein folding	GO:0016272; GO:0006457	NA	NA	GO:0006457~protein folding	GO:0016272~prefoldin complex
Locus_21188_Transcript_1/1_Confidence_1.000_Length_2040	2040	tr|B5LAS7|B5LAS7_CAPAN	536	88.45	537	78.97	100	59	3	1881	277	1	536	0	Putative acetyl co-enzyme A carboxylase biotin carboxylase subunit	NA	Capsicum annuum (Bell pepper)	ATP binding; biotin carboxylase activity; metal ion binding	GO:0005524; GO:0004075; GO:0046872	NA	GO:0005524~ATP binding;GO:0004075~biotin carboxylase activity;GO:0046872~metal ion binding	NA	NA
Locus_3271_Transcript_1/1_Confidence_1.000_Length_454	454	tr|M1CM59|M1CM59_SOLTU	147	88.44	147	97.14	100	17	0	6	446	1	147	2e-93	Uncharacterized protein	PGSC0003DMG400027382	Solanum tuberosum (Potato)	calcium ion binding; cytosol; nucleus; plasma membrane; response to cold	GO:0005509; GO:0005829; GO:0005634; GO:0005886; GO:0009409	NA	GO:0005509~calcium ion binding	GO:0009409~response to cold	GO:0005829~cytosol;GO:0005634~nucleus;GO:0005886~plasma membrane
Locus_1993_Transcript_1/1_Confidence_1.000_Length_1672	1672	tr|B5LAU9|B5LAU9_CAPAN	432	88.43	432	77.51	100	50	0	1342	47	1	432	0	Glutamine synthetase (EC 6.3.1.2)	NA	Capsicum annuum (Bell pepper)	ATP binding; glutamate-ammonia ligase activity; glutamine biosynthetic process	GO:0005524; GO:0004356; GO:0006542	NA	GO:0005524~ATP binding;GO:0004356~glutamate-ammonia ligase activity	GO:0006542~glutamine biosynthetic process	NA
Locus_50_Transcript_1/1_Confidence_1.000_Length_1985	1985	tr|Q53ZT2|Q53ZT2_AVIMR	492	88.41	492	74.36	100	57	0	1788	313	1	492	0	Catalase (EC 1.11.1.6)	Cat1	Avicennia marina (Grey mangrove) (Sceura marina)	catalase activity; heme binding; hydrogen peroxide catabolic process; metal ion binding	GO:0004096; GO:0020037; GO:0042744; GO:0046872	NA	GO:0004096~catalase activity;GO:0020037~heme binding;GO:0046872~metal ion binding	GO:0042744~hydrogen peroxide catabolic process	NA
Locus_19051_Transcript_1/1_Confidence_1.000_Length_1173	1173	tr|S8DRQ7|S8DRQ7_9LAMI	293	88.4	293	74.94	100	34	0	879	1	1	293	0	Uncharacterized protein (Fragment)	M569_08982	Genlisea aurea	NA	NA	NA	NA	NA	NA
Locus_5095_Transcript_1/1_Confidence_1.000_Length_1577	1577	sp|Q42966|NRL4B_TOBAC	348	88.39	353	67.15	100	36	3	1410	352	1	348	0	Bifunctional nitrilase/nitrile hydratase NIT4B (TNIT4B) (EC 3.5.5.1) (EC 3.5.5.4) (Cyanoalanine nitrilase B) (Nitrilase 4B)	NIT4B	Nicotiana tabacum (Common tobacco)	cyanoalanine nitrilase activity; nitrogen compound metabolic process	GO:0047427; GO:0006807	NA	GO:0047427~cyanoalanine nitrilase activity	GO:0006807~nitrogen compound metabolic process	NA
Locus_33825_Transcript_1/1_Confidence_1.000_Length_793	793	tr|K4D438|K4D438_SOLLC	112	88.39	112	42.37	100	13	0	210	545	1	112	3e-57	Uncharacterized protein	Solyc10g086040.1	Solanum lycopersicum (Tomato) (Lycopersicon esculentum)	NA	NA	NA	NA	NA	NA
Locus_1038_Transcript_1/1_Confidence_1.000_Length_4396	4396	tr|K4BVH7|K4BVH7_SOLLC	1218	88.34	1218	83.12	100	142	0	332	3985	1	1218	0	Uncharacterized protein	Solyc04g080980.2	Solanum lycopersicum (Tomato) (Lycopersicon esculentum)	COPI vesicle coat; intracellular protein transport; structural molecule activity; vesicle-mediated transport	GO:0030126; GO:0006886; GO:0005198; GO:0016192	NA	GO:0005198~structural molecule activity	GO:0006886~intracellular protein transport;GO:0016192~vesicle-mediated transport	GO:0030126~COPI vesicle coat
Locus_300_Transcript_1/1_Confidence_1.000_Length_1574	1574	tr|B8Q9D4|B8Q9D4_GOSHI	278	88.34	283	53.94	100	28	2	1247	399	1	278	7e-175	Aquaporin PIP24	PIP2;4	Gossypium hirsutum (Upland cotton) (Gossypium mexicanum)	integral component of membrane; transporter activity	GO:0016021; GO:0005215	NA	GO:0005215~transporter activity	NA	GO:0016021~integral to membrane
Locus_3161_Transcript_1/1_Confidence_1.000_Length_1221	1221	tr|B9SCW7|B9SCW7_RICCO	220	88.34	223	54.79	100	22	2	1161	496	1	220	3e-130	Vesicle-associated membrane protein, putative	RCOM_1282000	Ricinus communis (Castor bean)	integral component of membrane; vesicle-mediated transport	GO:0016021; GO:0016192	NA	NA	GO:0016192~vesicle-mediated transport	GO:0016021~integral to membrane
Locus_14685_Transcript_1/1_Confidence_1.000_Length_2007	2007	tr|K4BPG2|K4BPG2_SOLLC	539	88.31	539	80.57	100	63	0	378	1994	1	539	0	Uncharacterized protein	Solyc04g010070.2	Solanum lycopersicum (Tomato) (Lycopersicon esculentum)	calcium ion binding; cytosol	GO:0005509; GO:0005829	NA	GO:0005509~calcium ion binding	NA	GO:0005829~cytosol
Locus_33140_Transcript_1/1_Confidence_1.000_Length_659	659	tr|I3SI56|I3SI56_LOTJA	77	88.31	77	35.05	100	9	0	461	231	1	77	7e-42	Uncharacterized protein	NA	Lotus japonicus (Lotus corniculatus var. japonicus)	NA	NA	NA	NA	NA	NA
Locus_823_Transcript_1/1_Confidence_1.000_Length_2631	2631	tr|H6VLE4|H6VLE4_SALMI	742	88.27	742	84.61	100	87	0	2404	179	1	742	0	4-hydroxy-3-methylbut-2-enyl diphosphate synthase	HDS	Salvia miltiorrhiza (Chinese sage)	4-hydroxy-3-methylbut-2-en-1-yl diphosphate synthase activity; iron ion binding; terpenoid biosynthetic process	GO:0046429; GO:0005506; GO:0016114	NA	GO:0046429~4-hydroxy-3-methylbut-2-en-1-yl diphosphate synthase activity;GO:0005506~iron ion binding	GO:0016114~terpenoid biosynthetic process	NA
Locus_251_Transcript_1/1_Confidence_1.000_Length_2362	2362	tr|K4CBH4|K4CBH4_SOLLC	657	88.15	658	83.57	100	75	2	88	2055	1	657	0	Uncharacterized protein	Solyc07g007030.1	Solanum lycopersicum (Tomato) (Lycopersicon esculentum)	integral component of membrane	GO:0016021	NA	NA	NA	GO:0016021~integral to membrane
Locus_666_Transcript_1/1_Confidence_1.000_Length_964	964	tr|E5GBD5|E5GBD5_CUCME	194	88.14	194	60.37	100	23	0	878	297	1	194	1e-122	60S ribosomal protein l9	NA	Cucumis melo subsp. melo	rRNA binding; ribosome; structural constituent of ribosome; translation	GO:0019843; GO:0005840; GO:0003735; GO:0006412	NA	GO:0019843~rRNA binding;GO:0003735~structural constituent of ribosome	GO:0006412~translation	GO:0005840~ribosome
Locus_3472_Transcript_1/1_Confidence_1.000_Length_1321	1321	tr|S8ED54|S8ED54_9LAMI	286	88.11	286	64.95	100	31	1	1135	287	1	286	0	Uncharacterized protein (Fragment)	M569_00873	Genlisea aurea	membrane	GO:0016020	NA	NA	NA	GO:0016020~membrane
Locus_3417_Transcript_1/1_Confidence_1.000_Length_863	863	tr|M0RYU8|M0RYU8_MUSAM	143	88.11	143	49.71	100	17	0	139	567	1	143	2e-87	Uncharacterized protein	NA	Musa acuminata subsp. malaccensis (Wild banana) (Musa malaccensis)	embryo development ending in seed dormancy; mitochondrial respiratory chain complex I	GO:0009793; GO:0005747	NA	NA	GO:0009793~embryo development ending in seed dormancy	GO:0005747~mitochondrial respiratory chain complex I
Locus_38110_Transcript_1/1_Confidence_1.000_Length_1264	1264	tr|B9RRX5|B9RRX5_RICCO	293	88.1	294	69.78	100	34	1	121	1002	1	293	0	Serine/threonine-protein kinase, putative (EC 2.7.11.1)	RCOM_0799040	Ricinus communis (Castor bean)	ATP binding; protein serine/threonine kinase activity	GO:0005524; GO:0004674	NA	GO:0005524~ATP binding;GO:0004674~protein serine/threonine kinase activity	NA	NA
Locus_5358_Transcript_1/1_Confidence_1.000_Length_4201	4201	tr|F6HJZ9|F6HJZ9_VITVI	1218	88.01	1218	86.98	100	146	0	3957	304	1	1218	0	Putative uncharacterized protein	VIT_12s0035g01840	Vitis vinifera (Grape)	cell wall; cytosol; plasma membrane; response to auxin; vegetative to reproductive phase transition of meristem; xylem and phloem pattern formation	GO:0005618; GO:0005829; GO:0005886; GO:0009733; GO:0010228; GO:0010051	NA	NA	GO:0009733~response to auxin stimulus;GO:0010228~vegetative to reproductive phase transition of meristem;GO:0010051~xylem and phloem pattern formation	GO:0005618~cell wall;GO:0005829~cytosol;GO:0005886~plasma membrane
Locus_37599_Transcript_1/1_Confidence_1.000_Length_1367	1367	tr|H6WP27|H6WP27_CUCSA	356	87.92	356	78.13	100	43	0	1251	184	1	356	0	Glutamine synthetase (EC 6.3.1.2)	GS1	Cucumis sativus (Cucumber)	ATP binding; glutamate-ammonia ligase activity; glutamine biosynthetic process	GO:0005524; GO:0004356; GO:0006542	NA	GO:0005524~ATP binding;GO:0004356~glutamate-ammonia ligase activity	GO:0006542~glutamine biosynthetic process	NA
Locus_15110_Transcript_1/1_Confidence_1.000_Length_1891	1891	tr|B9SF60|B9SF60_RICCO	546	87.91	546	86.62	100	64	1	160	1791	1	546	0	T-complex protein 1 subunit alpha	RCOM_1276510	Ricinus communis (Castor bean)	ATP binding; cytoplasm; protein folding	GO:0005524; GO:0005737; GO:0006457	NA	GO:0005524~ATP binding	GO:0006457~protein folding	GO:0005737~cytoplasm
Locus_18622_Transcript_1/1_Confidence_1.000_Length_1766	1766	tr|Q43140|Q43140_SESIN	396	87.88	396	67.27	100	48	0	183	1370	1	396	0	Acyl-[acyl-carrier-protein] desaturase (EC 1.14.19.2)	NA	Sesamum indicum (Oriental sesame) (Sesamum orientale)	acyl-[acyl-carrier-protein] desaturase activity; chloroplast; fatty acid biosynthetic process; metal ion binding	GO:0045300; GO:0009507; GO:0006633; GO:0046872	NA	GO:0045300~acyl-[acyl-carrier-protein] desaturase activity;GO:0046872~metal ion binding	GO:0006633~fatty acid biosynthetic process	GO:0009507~chloroplast
Locus_31981_Transcript_1/1_Confidence_1.000_Length_1299	1299	tr|F8RGR8|F8RGR8_PERFR	313	87.86	313	72.29	100	38	0	196	1134	1	313	0	Hydroxyphenylpyruvate reductase	Hppr	Perilla frutescens (Beefsteak mint) (Perilla ocymoides)	NAD binding; oxidoreductase activity, acting on the CH-OH group of donors, NAD or NADP as acceptor	GO:0051287; GO:0016616	NA	GO:0051287~NAD binding;GO:0016616~oxidoreductase activity, acting on the CH-OH group of donors, NAD or NADP as acceptor	NA	NA
Locus_8136_Transcript_1/1_Confidence_1.000_Length_6760	6760	tr|F6GVU1|F6GVU1_VITVI	2149	87.84	2154	95.59	100	256	4	6512	54	1	2149	0	Putative uncharacterized protein	VIT_14s0083g00750	Vitis vinifera (Grape)	plasma membrane	GO:0005886	NA	NA	NA	GO:0005886~plasma membrane
Locus_34194_Transcript_1/1_Confidence_1.000_Length_976	976	tr|K4CLS8|K4CLS8_SOLLC	123	87.8	123	37.81	100	15	0	93	461	1	123	2e-58	Cytochrome b-c1 complex subunit 7	Solyc08g067020.2	Solanum lycopersicum (Tomato) (Lycopersicon esculentum)	mitochondrial electron transport, ubiquinol to cytochrome c; mitochondrial respiratory chain complex III; plastid; vacuolar membrane	GO:0006122; GO:0005750; GO:0009536; GO:0005774	NA	NA	GO:0006122~mitochondrial electron transport, ubiquinol to cytochrome c	GO:0005750~mitochondrial respiratory chain complex III;GO:0009536~plastid;GO:0005774~vacuolar membrane
Locus_5257_Transcript_1/1_Confidence_1.000_Length_2759	2759	tr|K4CPD1|K4CPD1_SOLLC	768	87.78	769	83.62	100	85	4	2625	331	5	768	0	Uncharacterized protein	Solyc08g081340.2	Solanum lycopersicum (Tomato) (Lycopersicon esculentum)	ATP binding; ATP-dependent DNA helicase activity; DNA binding; cytoplasm; nucleotide-excision repair; response to UV-B	GO:0005524; GO:0004003; GO:0003677; GO:0005737; GO:0006289; GO:0010224	NA	GO:0005524~ATP binding;GO:0004003~ATP-dependent DNA helicase activity;GO:0003677~DNA binding	GO:0006289~nucleotide-excision repair;GO:0010224~response to UV-B	GO:0005737~cytoplasm
Locus_6361_Transcript_1/1_Confidence_1.000_Length_2986	2986	tr|S8C8Z2|S8C8Z2_9LAMI	887	87.74	889	89.32	100	105	3	211	2871	1	887	0	Coatomer subunit gamma	M569_11434	Genlisea aurea	COPI vesicle coat; intracellular protein transport; structural molecule activity; vesicle-mediated transport	GO:0030126; GO:0006886; GO:0005198; GO:0016192	NA	GO:0005198~structural molecule activity	GO:0006886~intracellular protein transport;GO:0016192~vesicle-mediated transport	GO:0030126~COPI vesicle coat
Locus_13208_Transcript_1/1_Confidence_1.000_Length_2860	2860	tr|S8D306|S8D306_9LAMI	734	87.74	734	76.99	100	90	0	392	2593	1	734	0	Uncharacterized protein	M569_00979	Genlisea aurea	cullin-RING ubiquitin ligase complex; ubiquitin-dependent protein catabolic process	GO:0031461; GO:0006511	NA	NA	GO:0006511~ubiquitin-dependent protein catabolic process	GO:0031461~cullin-RING ubiquitin ligase complex
Locus_51484_Transcript_1/1_Confidence_1.000_Length_1845	1845	tr|B9N5J2|B9N5J2_POPTR	306	87.74	310	50.41	100	34	1	167	1096	1	306	0	COP9 signalosome subunit 6 family protein	POPTR_0011s17270g	Populus trichocarpa (Western balsam poplar) (Populus balsamifera subsp. trichocarpa)	COP9 signalosome assembly; ubiquitin-dependent protein catabolic process	GO:0010387; GO:0006511	NA	NA	GO:0010387~signalosome assembly;GO:0006511~ubiquitin-dependent protein catabolic process	NA
Locus_10121_Transcript_1/1_Confidence_1.000_Length_1979	1979	tr|F6I0Z2|F6I0Z2_VITVI	487	87.7	488	73.98	100	59	1	243	1706	1	487	0	Putative uncharacterized protein	VIT_03s0038g02590	Vitis vinifera (Grape)	enzyme regulator activity; proteasome complex; regulation of protein catabolic process	GO:0030234; GO:0000502; GO:0042176	NA	GO:0030234~enzyme regulator activity	GO:0042176~regulation of protein catabolic process	GO:0000502~proteasome complex
Locus_28987_Transcript_1/1_Confidence_1.000_Length_366	366	tr|J7H839|J7H839_CARPA	121	87.6	121	99.18	100	15	0	363	1	1	121	6e-76	SEC6X/Y (Fragment)	SEC6X Y	Carica papaya (Papaya)	exocyst; exocytosis	GO:0000145; GO:0006887	NA	NA	GO:0006887~exocytosis	GO:0000145~exocyst
Locus_844_Transcript_1/1_Confidence_1.000_Length_1650	1650	tr|B9ICE5|B9ICE5_POPTR	411	87.59	411	74.73	100	51	0	190	1422	1	411	0	Glutamate dehydrogenase	POPTR_0015s12250g	Populus trichocarpa (Western balsam poplar) (Populus balsamifera subsp. trichocarpa)	cellular amino acid metabolic process; oxidoreductase activity, acting on the CH-NH2 group of donors, NAD or NADP as acceptor	GO:0006520; GO:0016639	NA	GO:0016639~oxidoreductase activity, acting on the CH-NH2 group of donors, NAD or NADP as acceptor	GO:0006520~cellular amino acid metabolic process	NA
Locus_2130_Transcript_1/1_Confidence_1.000_Length_1989	1989	tr|S8DLB2|S8DLB2_9LAMI	618	87.54	618	93.21	100	77	0	1863	10	1	618	0	Uncharacterized protein (Fragment)	M569_14491	Genlisea aurea	peptidyl-prolyl cis-trans isomerase activity; protein folding	GO:0003755; GO:0006457	NA	GO:0003755~peptidyl-prolyl cis-trans isomerase activity	GO:0006457~protein folding	NA
Locus_1672_Transcript_1/1_Confidence_1.000_Length_1396	1396	tr|V7AEA6|V7AEA6_PHAVU	272	87.5	272	58.45	100	34	0	268	1083	1	272	8e-168	Uncharacterized protein	PHAVU_011G026100g	Phaseolus vulgaris (Kidney bean) (French bean)	ER retention sequence binding; integral component of membrane; protein retention in ER lumen	GO:0046923; GO:0016021; GO:0006621	NA	GO:0046923~ER retention sequence binding	GO:0006621~protein retention in ER lumen	GO:0016021~integral to membrane
Locus_46560_Transcript_1/1_Confidence_1.000_Length_1097	1097	tr|I1MBV8|I1MBV8_SOYBN	184	87.5	184	50.32	100	23	0	249	800	1	184	5e-116	Uncharacterized protein	NA	Glycine max (Soybean) (Glycine hispida)	GTP binding; intracellular; small GTPase mediated signal transduction	GO:0005525; GO:0005622; GO:0007264	NA	GO:0005525~GTP binding	GO:0007264~small GTPase mediated signal transduction	GO:0005622~intracellular
Locus_12258_Transcript_1/1_Confidence_1.000_Length_294	294	tr|Q6ZXH0|Q6ZXH0_POPCA	72	87.5	72	73.47	100	7	1	212	3	1	72	1e-36	Putative glutamine synthetase (Fragment)	gln	Populus canadensis (Canadian poplar) (Populus deltoides x Populus nigra)	glutamate-ammonia ligase activity; glutamine biosynthetic process	GO:0004356; GO:0006542	NA	GO:0004356~glutamate-ammonia ligase activity	GO:0006542~glutamine biosynthetic process	NA
Locus_12704_Transcript_1/1_Confidence_1.000_Length_2856	2856	tr|C5DB68|C5DB68_VITVI	510	87.4	516	54.2	100	59	1	159	1706	1	510	0	Pyruvate kinase (EC 2.7.1.40)	40N03_150	Vitis vinifera (Grape)	glycolysis; magnesium ion binding; potassium ion binding; pyruvate kinase activity	GO:0006096; GO:0000287; GO:0030955; GO:0004743	Carbohydrate degradation; glycolysis; pyruvate from D-glyceraldehyde 3-phosphate: step 5/5.	GO:0000287~magnesium ion binding;GO:0030955~potassium ion binding;GO:0004743~pyruvate kinase activity	GO:0006096~glycolysis	NA
Locus_2985_Transcript_1/1_Confidence_1.000_Length_1260	1260	tr|K4D9N4|K4D9N4_SOLLC	220	87.39	222	52.86	100	26	1	983	318	1	220	3e-104	Uncharacterized protein	Solyc11g066260.1	Solanum lycopersicum (Tomato) (Lycopersicon esculentum)	protein transport	GO:0015031	NA	NA	GO:0015031~protein transport	NA
Locus_6712_Transcript_1/1_Confidence_1.000_Length_1161	1161	tr|S8DJL3|S8DJL3_9LAMI	258	87.36	261	67.44	100	30	1	12	794	1	258	4e-155	Uncharacterized protein	M569_11724	Genlisea aurea	ATPase activity, coupled to transmembrane movement of substances	GO:0042626	NA	GO:0042626~ATPase activity, coupled to transmembrane movement of substances	NA	NA
Locus_20874_Transcript_1/1_Confidence_1.000_Length_2292	2292	tr|K4C3A1|K4C3A1_SOLLC	590	87.29	590	77.23	100	73	1	2178	409	1	588	0	Asparagine synthetase (EC 6.3.5.4)	Solyc06g007180.2	Solanum lycopersicum (Tomato) (Lycopersicon esculentum)	ATP binding; L-asparagine biosynthetic process; asparagine synthase (glutamine-hydrolyzing) activity; cellular response to sucrose starvation; response to fructose; response to glucose; response to sucrose	GO:0005524; GO:0070981; GO:0004066; GO:0043617; GO:0009750; GO:0009749; GO:0009744	Amino-acid biosynthesis; L-asparagine biosynthesis; L-asparagine from L-aspartate (L-Gln route): step 1/1.	GO:0005524~ATP binding;GO:0004066~asparagine synthase (glutamine-hydrolyzing) activity	GO:0070981~L-asparagine biosynthetic process;GO:0043617~cellular response to sucrose starvation;GO:0009750~response to fructose stimulus;GO:0009749~response to glucose stimulus;GO:0009744~response to sucrose stimulus	NA
Locus_34240_Transcript_1/1_Confidence_1.000_Length_1405	1405	tr|S8CEV6|S8CEV6_9LAMI	354	87.29	354	75.59	100	44	1	161	1219	1	354	0	Uncharacterized protein (Fragment)	M569_11740	Genlisea aurea	hydroxymethylbilane synthase activity; peptidyl-pyrromethane cofactor linkage; tetrapyrrole biosynthetic process	GO:0004418; GO:0018160; GO:0033014	NA	GO:0004418~hydroxymethylbilane synthase activity	GO:0018160~peptidyl-pyrromethane cofactor linkage;GO:0033014~tetrapyrrole biosynthetic process	NA
Locus_2494_Transcript_1/1_Confidence_1.000_Length_1048	1048	tr|B7FL82|B7FL82_MEDTR	267	87.27	267	76.43	100	34	0	98	898	1	267	5e-166	26S proteasome non-ATPase regulatory subunit	MTR_1g016750	Medicago truncatula (Barrel medic) (Medicago tribuloides)	chloroplast envelope; cotyledon development; cytosol; flower development; post-embryonic root development; proteasome assembly; proteasome regulatory particle; proteasome-mediated ubiquitin-dependent protein catabolic process; regulation of anthocyanin biosynthetic process; response to auxin; response to cytokinin; response to heat; response to misfolded protein; skotomorphogenesis	GO:0009941; GO:0048825; GO:0005829; GO:0009908; GO:0048528; GO:0043248; GO:0005838; GO:0043161; GO:0031540; GO:0009733; GO:0009735; GO:0009408; GO:0051788; GO:0009647	NA	NA	GO:0048825~cotyledon development;GO:0009908~flower development;GO:0048528~post-embryonic root development;GO:0043248~proteasome assembly;GO:0043161~proteasomal ubiquitin-dependent protein catabolic process;GO:0031540~regulation of anthocyanin biosynthetic process;GO:0009733~response to auxin stimulus;GO:0009735~response to cytokinin stimulus;GO:0009408~response to heat;GO:0051788~response to misf…	GO:0009941~chloroplast envelope;GO:0005829~cytosol;GO:0005838~proteasome regulatory particle
Locus_31791_Transcript_1/1_Confidence_1.000_Length_919	919	tr|S8D8F7|S8D8F7_9LAMI	219	87.21	219	71.49	100	27	1	674	21	1	219	3e-138	Uncharacterized protein	M569_15844	Genlisea aurea	GTP binding; protein transport; small GTPase mediated signal transduction	GO:0005525; GO:0015031; GO:0007264	NA	GO:0005525~GTP binding	GO:0015031~protein transport;GO:0007264~small GTPase mediated signal transduction	NA
Locus_23883_Transcript_1/1_Confidence_1.000_Length_530	530	tr|K4CNW1|K4CNW1_SOLLC	70	87.14	70	39.62	100	9	0	453	244	1	70	2e-39	Uncharacterized protein	Solyc08g079610.2	Solanum lycopersicum (Tomato) (Lycopersicon esculentum)	core TFIIH complex; nucleotide-excision repair; regulation of transcription, DNA-templated	GO:0000439; GO:0006289; GO:0006355	NA	NA	GO:0006289~nucleotide-excision repair;GO:0006355~regulation of transcription, DNA-dependent	GO:0000439~core TFIIH complex
Locus_16744_Transcript_1/1_Confidence_1.000_Length_2154	2154	tr|S8C709|S8C709_9LAMI	419	87.11	419	58.36	100	54	0	404	1660	1	419	0	Uncharacterized protein	M569_12219	Genlisea aurea	NA	NA	NA	NA	NA	NA
Locus_8559_Transcript_1/1_Confidence_1.000_Length_3577	3577	tr|S8EK74|S8EK74_9LAMI	1137	87.08	1138	95.44	100	141	5	47	3445	1	1137	0	Uncharacterized protein (Fragment)	M569_01753	Genlisea aurea	cellulose biosynthetic process; cellulose synthase (UDP-forming) activity; integral component of membrane	GO:0030244; GO:0016760; GO:0016021	NA	GO:0016760~cellulose synthase (UDP-forming) activity	GO:0030244~cellulose biosynthetic process	GO:0016021~integral to membrane
Locus_42407_Transcript_1/1_Confidence_1.000_Length_1842	1842	tr|U5FQY9|U5FQY9_POPTR	495	87.07	495	80.62	100	64	0	83	1567	1	495	0	Uncharacterized protein	POPTR_0016s12030g	Populus trichocarpa (Western balsam poplar) (Populus balsamifera subsp. trichocarpa)	7S RNA binding; GTP binding; GTPase activity; SRP-dependent cotranslational protein targeting to membrane; signal recognition particle	GO:0008312; GO:0005525; GO:0003924; GO:0006614; GO:0048500	NA	GO:0008312~7S RNA binding;GO:0005525~GTP binding;GO:0003924~GTPase activity	GO:0006614~SRP-dependent cotranslational protein targeting to membrane	GO:0048500~signal recognition particle
Locus_5872_Transcript_1/1_Confidence_1.000_Length_1615	1615	tr|C4P7W7|C4P7W7_VITVI	439	87.02	439	81.55	100	56	1	1561	248	1	439	0	CBL-interacting protein kinase 18	CIPK018 VIT_06s0009g01840	Vitis vinifera (Grape)	ATP binding; cytosol; nucleus; protein serine/threonine kinase activity; response to abscisic acid; response to cytokinin; signal transduction	GO:0005524; GO:0005829; GO:0005634; GO:0004674; GO:0009737; GO:0009735; GO:0007165	NA	GO:0005524~ATP binding;GO:0004674~protein serine/threonine kinase activity	GO:0009737~response to abscisic acid stimulus;GO:0009735~response to cytokinin stimulus;GO:0007165~signal transduction	GO:0005829~cytosol;GO:0005634~nucleus
Locus_458_Transcript_1/1_Confidence_1.000_Length_1384	1384	tr|K4D686|K4D686_SOLLC	339	87.02	339	73.48	100	44	0	1285	269	1	339	0	Uncharacterized protein	Solyc11g012820.1	Solanum lycopersicum (Tomato) (Lycopersicon esculentum)	ATP binding; nucleoside-triphosphatase activity	GO:0005524; GO:0017111	NA	GO:0005524~ATP binding;GO:0017111~nucleoside-triphosphatase activity	NA	NA
Locus_14187_Transcript_1/1_Confidence_1.000_Length_2428	2428	tr|F6M9V4|F6M9V4_SALMI	605	86.99	607	75	100	77	1	2296	476	1	605	0	Pyruvate decarboxylase (EC 4.1.1.1)	PDC	Salvia miltiorrhiza f. alba	magnesium ion binding; pyruvate decarboxylase activity; thiamine pyrophosphate binding	GO:0000287; GO:0004737; GO:0030976	NA	GO:0000287~magnesium ion binding;GO:0004737~pyruvate decarboxylase activity;GO:0030976~thiamine pyrophosphate binding	NA	NA
Locus_17721_Transcript_1/1_Confidence_1.000_Length_2260	2260	tr|K4BT73|K4BT73_SOLLC	568	86.99	569	75.53	100	73	1	266	1972	1	568	0	Uncharacterized protein	Solyc04g064820.2	Solanum lycopersicum (Tomato) (Lycopersicon esculentum)	plant-type vacuole membrane; trans-Golgi network; vesicle docking involved in exocytosis	GO:0009705; GO:0005802; GO:0006904	NA	NA	GO:0006904~vesicle docking involved in exocytosis	GO:0009705~plant-type vacuole membrane;GO:0005802~trans-Golgi network
Locus_4025_Transcript_1/1_Confidence_1.000_Length_1656	1656	tr|S8D0H0|S8D0H0_9LAMI	448	86.86	449	81.34	100	52	2	103	1431	1	448	0	Elongation factor Tu	M569_03933	Genlisea aurea	GTP binding; GTPase activity; intracellular; translation elongation factor activity	GO:0005525; GO:0003924; GO:0005622; GO:0003746	NA	GO:0005525~GTP binding;GO:0003924~GTPase activity;GO:0003746~translation elongation factor activity	NA	GO:0005622~intracellular
Locus_16052_Transcript_1/1_Confidence_1.000_Length_1461	1461	tr|M4E8B9|M4E8B9_BRARP	470	86.81	470	96.51	100	62	0	12	1421	1	470	0	Uncharacterized protein	BRA025025	Brassica rapa subsp. pekinensis (Chinese cabbage) (Brassica pekinensis)	fatty acid biosynthetic process; transferase activity, transferring acyl groups other than amino-acyl groups	GO:0006633; GO:0016747	NA	GO:0016747~transferase activity, transferring acyl groups other than amino-acyl groups	GO:0006633~fatty acid biosynthetic process	NA
Locus_7282_Transcript_1/1_Confidence_1.000_Length_1870	1870	tr|K4C712|K4C712_SOLLC	432	86.81	432	69.3	100	55	1	1867	578	1	432	0	Glycylpeptide N-tetradecanoyltransferase (EC 2.3.1.97)	Solyc06g062810.1	Solanum lycopersicum (Tomato) (Lycopersicon esculentum)	N-terminal protein myristoylation; cytosol; embryonic shoot morphogenesis; glycylpeptide N-tetradecanoyltransferase activity; growth; ribosome	GO:0006499; GO:0005829; GO:0010064; GO:0004379; GO:0040007; GO:0005840	NA	GO:0004379~glycylpeptide N-tetradecanoyltransferase activity	GO:0006499~N-terminal protein myristoylation;GO:0010064~embryonic shoot morphogenesis;GO:0040007~growth	GO:0005829~cytosol;GO:0005840~ribosome
Locus_2903_Transcript_1/1_Confidence_1.000_Length_672	672	tr|B9I1Z5|B9I1Z5_POPTR	106	86.79	106	47.32	100	14	0	639	322	1	106	8e-62	Protein yippee-like	POPTR_0012s02610g	Populus trichocarpa (Western balsam poplar) (Populus balsamifera subsp. trichocarpa)	NA	NA	NA	NA	NA	NA
Locus_7494_Transcript_1/1_Confidence_1.000_Length_1358	1358	tr|S8CHC6|S8CHC6_9LAMI	68	86.76	68	15.02	100	9	0	192	395	1	68	8e-34	Cytochrome b-c1 complex subunit 6 (Complex III subunit 6) (Mitochondrial hinge protein) (Fragment)	M569_08449	Genlisea aurea	mitochondrial electron transport, ubiquinol to cytochrome c; mitochondrial inner membrane; respiratory chain; ubiquinol-cytochrome-c reductase activity	GO:0006122; GO:0005743; GO:0070469; GO:0008121	NA	GO:0008121~ubiquinol-cytochrome-c reductase activity	GO:0006122~mitochondrial electron transport, ubiquinol to cytochrome c	GO:0005743~mitochondrial inner membrane;GO:0070469~respiratory chain
Locus_11537_Transcript_1/1_Confidence_1.000_Length_2915	2915	tr|M1CV55|M1CV55_SOLTU	791	86.73	791	81.41	100	105	0	98	2470	1	791	0	Vacuolar protein sorting-associated protein 35	PGSC0003DMG400029334	Solanum tuberosum (Potato)	protein transport; retrograde transport, endosome to Golgi; retromer complex	GO:0015031; GO:0042147; GO:0030904	NA	NA	GO:0015031~protein transport;GO:0042147~retrograde transport, endosome to Golgi	GO:0030904~retromer complex
Locus_35047_Transcript_1/1_Confidence_1.000_Length_1609	1609	tr|D7U8I2|D7U8I2_VITVI	354	86.72	354	66	100	47	0	122	1183	1	354	0	Putative uncharacterized protein	VIT_08s0032g00090	Vitis vinifera (Grape)	DNA binding; DNA replication; nucleoside-triphosphatase activity; nucleotide binding	GO:0003677; GO:0006260; GO:0017111; GO:0000166	NA	GO:0003677~DNA binding;GO:0017111~nucleoside-triphosphatase activity;GO:0000166~nucleotide binding	GO:0006260~DNA replication	NA
Locus_14078_Transcript_1/1_Confidence_1.000_Length_1500	1500	tr|K4D925|K4D925_SOLLC	386	86.63	389	77.8	100	47	2	22	1182	1	386	0	Uncharacterized protein	LOC544050	Solanum lycopersicum (Tomato) (Lycopersicon esculentum)	ATP:ADP antiporter activity; chloroplast envelope; copper ion binding; integral component of membrane; mitochondrial inner membrane; vacuolar membrane	GO:0005471; GO:0009941; GO:0005507; GO:0016021; GO:0005743; GO:0005774	NA	GO:0005471~ATP:ADP antiporter activity;GO:0005507~copper ion binding	NA	GO:0009941~chloroplast envelope;GO:0016021~integral to membrane;GO:0005743~mitochondrial inner membrane;GO:0005774~vacuolar membrane
Locus_14120_Transcript_1/1_Confidence_1.000_Length_912	912	tr|S8CB18|S8CB18_9LAMI	112	86.61	112	36.84	100	15	0	576	911	1	112	5e-51	Uncharacterized protein (Fragment)	M569_10727	Genlisea aurea	cytoskeleton; regulation of actin filament polymerization	GO:0005856; GO:0030833	NA	NA	GO:0030833~regulation of actin filament polymerization	GO:0005856~cytoskeleton
Locus_65479_Transcript_1/1_Confidence_1.000_Length_669	669	tr|K4D438|K4D438_SOLLC	112	86.61	112	50.22	100	15	0	554	219	1	112	5e-58	Uncharacterized protein	Solyc10g086040.1	Solanum lycopersicum (Tomato) (Lycopersicon esculentum)	NA	NA	NA	NA	NA	NA
Locus_41570_Transcript_1/1_Confidence_1.000_Length_2439	2439	tr|Q2PQA6|Q2PQA6_IPONI	622	86.58	626	77	100	76	4	2216	345	1	620	0	ZTL	NA	Ipomoea nil (Japanese morning glory) (Pharbitis nil)	membrane; scavenger receptor activity; signal transducer activity	GO:0016020; GO:0005044; GO:0004871	NA	GO:0005044~scavenger receptor activity;GO:0004871~signal transducer activity	NA	GO:0016020~membrane
Locus_14703_Transcript_1/1_Confidence_1.000_Length_323	323	tr|I1LTS8|I1LTS8_SOYBN	67	86.57	67	62.23	100	9	0	228	28	1	67	6e-36	Uncharacterized protein	NA	Glycine max (Soybean) (Glycine hispida)	cytochrome-c oxidase activity; electron carrier activity; mitochondrial respiratory chain	GO:0004129; GO:0009055; GO:0005746	NA	GO:0004129~cytochrome-c oxidase activity;GO:0009055~electron carrier activity	NA	GO:0005746~mitochondrial respiratory chain
Locus_15644_Transcript_1/1_Confidence_1.000_Length_2055	2055	tr|K4C8V2|K4C8V2_SOLLC	489	86.5	489	71.39	100	66	0	1908	442	1	489	0	Uncharacterized protein	Solyc06g072320.2	Solanum lycopersicum (Tomato) (Lycopersicon esculentum)	photomorphogenesis; pollen development; pyridoxal phosphate binding; sphingolipid biosynthetic process; transferase activity	GO:0009640; GO:0009555; GO:0030170; GO:0030148; GO:0016740	NA	GO:0030170~pyridoxal phosphate binding;GO:0016740~transferase activity	GO:0009640~photomorphogenesis;GO:0009555~pollen development;GO:0030148~sphingolipid biosynthetic process	NA
Locus_2955_Transcript_1/1_Confidence_1.000_Length_1169	1169	tr|V4KZ46|V4KZ46_THESL	274	86.5	274	70.32	100	36	1	1043	225	1	274	4e-176	Proteasome subunit beta type (EC 3.4.25.1)	EUTSA_v10004761mg	Thellungiella salsuginea (Saltwater cress) (Arabidopsis glauca)	proteasome core complex; proteolysis involved in cellular protein catabolic process; threonine-type endopeptidase activity	GO:0005839; GO:0051603; GO:0004298	NA	GO:0004298~threonine-type endopeptidase activity	GO:0051603~proteolysis involved in cellular protein catabolic process	GO:0005839~proteasome core complex
Locus_52481_Transcript_1/1_Confidence_1.000_Length_1355	1355	tr|B9RYB6|B9RYB6_RICCO	318	86.48	318	70.41	100	43	0	1319	366	1	318	0	DNA-directed RNA polymerase II subunit, putative	RCOM_0811900	Ricinus communis (Castor bean)	DNA binding; DNA-directed RNA polymerase activity; transcription, DNA-templated	GO:0003677; GO:0003899; GO:0006351	NA	GO:0003677~DNA binding;GO:0003899~DNA-directed RNA polymerase activity	GO:0006351~transcription, DNA-dependent	NA
Locus_13977_Transcript_1/1_Confidence_1.000_Length_2663	2663	tr|S8D2S2|S8D2S2_9LAMI	288	86.46	288	32.44	100	39	0	2537	1674	1	288	0	Uncharacterized protein (Fragment)	M569_01060	Genlisea aurea	3-deoxy-8-phosphooctulonate synthase activity; biosynthetic process; cytoplasm	GO:0008676; GO:0009058; GO:0005737	NA	GO:0008676~3-deoxy-8-phosphooctulonate synthase activity	GO:0009058~biosynthetic process	GO:0005737~cytoplasm
Locus_529_Transcript_1/1_Confidence_1.000_Length_2251	2251	tr|K4D9A2|K4D9A2_SOLLC	487	86.45	487	64.9	100	65	1	2156	696	1	486	0	Uncharacterized protein	Solyc11g064890.1	Solanum lycopersicum (Tomato) (Lycopersicon esculentum)	ATP binding; protein kinase activity	GO:0005524; GO:0004672	NA	GO:0005524~ATP binding;GO:0004672~protein kinase activity	NA	NA
Locus_10032_Transcript_1/1_Confidence_1.000_Length_2357	2357	tr|S8DAP6|S8DAP6_9LAMI	715	86.43	715	91.01	100	93	2	2356	221	2	715	0	Uncharacterized protein (Fragment)	M569_00164	Genlisea aurea	ATP binding; ATPase activity	GO:0005524; GO:0016887	NA	GO:0005524~ATP binding;GO:0016887~ATPase activity	NA	NA
Locus_26972_Transcript_1/1_Confidence_1.000_Length_2575	2575	tr|K4CBH4|K4CBH4_SOLLC	657	86.34	659	76.78	100	88	1	2283	307	1	657	0	Uncharacterized protein	Solyc07g007030.1	Solanum lycopersicum (Tomato) (Lycopersicon esculentum)	integral component of membrane	GO:0016021	NA	NA	NA	GO:0016021~integral to membrane
Locus_28501_Transcript_1/1_Confidence_1.000_Length_1676	1676	tr|B8Q219|B8Q219_9LAMI	475	86.32	475	85.02	100	64	1	37	1461	2	475	0	UDP-glucose pyrophosphorylase	ugp	Paulownia sp. ZKC-2008	nucleotidyltransferase activity	GO:0016779	NA	GO:0016779~nucleotidyltransferase activity	NA	NA
Locus_29017_Transcript_1/1_Confidence_1.000_Length_689	689	tr|B9MZY7|B9MZY7_POPTR	102	86.27	102	44.41	100	14	0	59	364	1	102	5e-60	Uncharacterized protein	POPTR_0008s22890g	Populus trichocarpa (Western balsam poplar) (Populus balsamifera subsp. trichocarpa)	cell redox homeostasis; electron carrier activity; protein disulfide oxidoreductase activity	GO:0045454; GO:0009055; GO:0015035	NA	GO:0009055~electron carrier activity;GO:0015035~protein disulfide oxidoreductase activity	GO:0045454~cell redox homeostasis	NA
Locus_21990_Transcript_1/1_Confidence_1.000_Length_1279	1279	tr|V4UR92|V4UR92_9ROSI	260	86.26	262	61.45	100	33	2	63	845	1	260	1e-152	Uncharacterized protein (Fragment)	CICLE_v100124841mg	Citrus clementina	intracellular protein transport; membrane	GO:0006886; GO:0016020	NA	NA	GO:0006886~intracellular protein transport	GO:0016020~membrane
Locus_19581_Transcript_1/1_Confidence_1.000_Length_437	437	tr|A6MZY3|A6MZY3_ORYSI	80	86.25	80	54.92	100	11	0	436	197	1	80	8e-43	Asparaginyl-trna synthetase (Fragment)	NA	Oryza sativa subsp. indica (Rice)	ATP binding; asparagine-tRNA ligase activity; asparaginyl-tRNA aminoacylation; chloroplast stroma; ovule development	GO:0005524; GO:0004816; GO:0006421; GO:0009570; GO:0048481	NA	GO:0005524~ATP binding;GO:0004816~asparagine-tRNA ligase activity	GO:0006421~asparaginyl-tRNA aminoacylation;GO:0048481~ovule development	GO:0009570~chloroplast stroma
Locus_1516_Transcript_1/1_Confidence_1.000_Length_2651	2651	tr|K4BC18|K4BC18_SOLLC	534	86.22	537	60.77	100	71	1	2433	823	1	534	0	Uncharacterized protein	Solyc02g088630.2	Solanum lycopersicum (Tomato) (Lycopersicon esculentum)	transferase activity, transferring glycosyl groups	GO:0016757	NA	GO:0016757~transferase activity, transferring glycosyl groups	NA	NA
Locus_37684_Transcript_1/1_Confidence_1.000_Length_922	922	tr|S8DJL3|S8DJL3_9LAMI	258	86.21	261	84.92	100	33	1	20	802	1	258	2e-160	Uncharacterized protein	M569_11724	Genlisea aurea	ATPase activity, coupled to transmembrane movement of substances	GO:0042626	NA	GO:0042626~ATPase activity, coupled to transmembrane movement of substances	NA	NA
Locus_50750_Transcript_1/1_Confidence_1.000_Length_1994	1994	tr|A9Z0P8|A9Z0P8_DATME	538	86.19	543	81.7	100	70	1	136	1764	1	538	0	Calcium-dependent protein kinase 1	NA	Datura metel (Devil's trumpet) (Datura fastuosa)	ATP binding; calcium ion binding; protein serine/threonine kinase activity	GO:0005524; GO:0005509; GO:0004674	NA	GO:0005524~ATP binding;GO:0005509~calcium ion binding;GO:0004674~protein serine/threonine kinase activity	NA	NA
Locus_12636_Transcript_1/1_Confidence_1.000_Length_2313	2313	tr|S6B542|S6B542_SESIN	516	86.1	518	67.19	100	67	3	680	2230	1	514	0	Monogalactosyldiacylglycerol synthase 1 type A	SeMGD1	Sesamum indicum (Oriental sesame) (Sesamum orientale)	carbohydrate binding; glycolipid biosynthetic process; lipid glycosylation; transferase activity, transferring hexosyl groups	GO:0030246; GO:0009247; GO:0030259; GO:0016758	NA	GO:0030246~carbohydrate binding;GO:0016758~transferase activity, transferring hexosyl groups	GO:0009247~glycolipid biosynthetic process;GO:0030259~lipid glycosylation	NA
Locus_18063_Transcript_1/1_Confidence_1.000_Length_1227	1227	tr|B9RG54|B9RG54_RICCO	309	86.08	309	75.55	100	43	0	60	986	1	309	0	Aldo-keto reductase, putative (EC 1.1.1.200)	RCOM_1450950	Ricinus communis (Castor bean)	aldose-6-phosphate reductase (NADPH) activity	GO:0047641	NA	GO:0047641~aldose-6-phosphate reductase (NADPH) activity	NA	NA
Locus_6657_Transcript_1/1_Confidence_1.000_Length_2761	2761	tr|M1D2K2|M1D2K2_SOLTU	659	86.06	660	71.71	100	91	1	2444	465	1	659	0	Uncharacterized protein	PGSC0003DMG400031099	Solanum tuberosum (Potato)	Golgi apparatus; endosome; integral component of membrane; plasmodesma; trans-Golgi network; vacuolar membrane	GO:0005794; GO:0005768; GO:0016021; GO:0009506; GO:0005802; GO:0005774	NA	NA	NA	GO:0005794~Golgi apparatus;GO:0005768~endosome;GO:0016021~integral to membrane;GO:0009506~plasmodesma;GO:0005802~trans-Golgi network;GO:0005774~vacuolar membrane
Locus_13161_Transcript_1/1_Confidence_1.000_Length_4062	4062	tr|M1CQH5|M1CQH5_SOLTU	1122	86.02	1123	82.94	100	155	2	3929	564	1	1122	0	Ubiquitin carboxyl-terminal hydrolase (EC 3.4.19.12)	PGSC0003DMG400028223	Solanum tuberosum (Potato)	cysteine-type peptidase activity; cytosol; plasmodesma; ubiquitin-dependent protein catabolic process	GO:0008234; GO:0005829; GO:0009506; GO:0006511	NA	GO:0008234~cysteine-type peptidase activity	GO:0006511~ubiquitin-dependent protein catabolic process	GO:0005829~cytosol;GO:0009506~plasmodesma
Locus_7929_Transcript_1/1_Confidence_1.000_Length_1859	1859	tr|V4UMZ2|V4UMZ2_9ROSI	350	86	350	56.48	100	47	1	206	1249	1	350	0	Uncharacterized protein	CICLE_v10025978mg	Citrus clementina	NA	NA	NA	NA	NA	NA
Locus_37307_Transcript_1/1_Confidence_1.000_Length_1936	1936	tr|K4BMY9|K4BMY9_SOLLC	519	85.99	521	80.73	100	71	2	1854	292	1	519	0	Uncharacterized protein	Solyc03g121910.1	Solanum lycopersicum (Tomato) (Lycopersicon esculentum)	cellular amino acid metabolic process; pyridoxal phosphate binding	GO:0006520; GO:0030170	NA	GO:0030170~pyridoxal phosphate binding	GO:0006520~cellular amino acid metabolic process	NA
Locus_14151_Transcript_1/1_Confidence_1.000_Length_790	790	tr|K4CTC9|K4CTC9_SOLLC	210	85.98	214	81.27	100	25	2	674	33	1	209	1e-128	Uncharacterized protein	Solyc09g056340.2	Solanum lycopersicum (Tomato) (Lycopersicon esculentum)	GTP binding; protein transport; small GTPase mediated signal transduction	GO:0005525; GO:0015031; GO:0007264	NA	GO:0005525~GTP binding	GO:0015031~protein transport;GO:0007264~small GTPase mediated signal transduction	NA
Locus_74764_Transcript_1/1_Confidence_1.000_Length_499	499	tr|R4RYJ7|R4RYJ7_9ROSA	57	85.96	57	34.27	100	6	1	486	322	1	57	3e-23	Photosystem II reaction center protein I (PSII-I) (PSII 4.4 kDa protein)	psbI	Prinsepia utilis	integral component of membrane; photosynthesis; photosystem II reaction center; plastid; thylakoid membrane	GO:0016021; GO:0015979; GO:0009539; GO:0009536; GO:0042651	NA	NA	GO:0015979~photosynthesis	GO:0016021~integral to membrane;GO:0009539~photosystem II reaction center;GO:0009536~plastid;GO:0042651~thylakoid membrane
Locus_2073_Transcript_1/1_Confidence_1.000_Length_2129	2129	tr|E0CTI3|E0CTI3_VITVI	452	85.9	454	63.97	100	62	1	1793	432	1	452	0	Putative uncharacterized protein	VIT_12s0028g03140	Vitis vinifera (Grape)	NA	NA	NA	NA	NA	NA
Locus_2199_Transcript_1/1_Confidence_1.000_Length_4167	4167	tr|K4BVH7|K4BVH7_SOLLC	1218	85.88	1218	87.69	100	170	1	3967	320	1	1218	0	Uncharacterized protein	Solyc04g080980.2	Solanum lycopersicum (Tomato) (Lycopersicon esculentum)	COPI vesicle coat; intracellular protein transport; structural molecule activity; vesicle-mediated transport	GO:0030126; GO:0006886; GO:0005198; GO:0016192	NA	GO:0005198~structural molecule activity	GO:0006886~intracellular protein transport;GO:0016192~vesicle-mediated transport	GO:0030126~COPI vesicle coat
Locus_18643_Transcript_1/1_Confidence_1.000_Length_1291	1291	tr|B9T7B9|B9T7B9_RICCO	269	85.87	269	62.51	100	38	0	1154	348	1	269	7e-169	Protein YIF1A, putative	RCOM_1287280	Ricinus communis (Castor bean)	NA	NA	NA	NA	NA	NA
Locus_10707_Transcript_1/1_Confidence_1.000_Length_1968	1968	tr|S8CCZ9|S8CCZ9_9LAMI	537	85.85	537	81.86	100	73	2	118	1719	1	537	0	Uncharacterized protein	M569_12473	Genlisea aurea	ATP binding; GMP biosynthetic process; GMP synthase (glutamine-hydrolyzing) activity; asparagine biosynthetic process; asparagine synthase (glutamine-hydrolyzing) activity; pyrophosphatase activity	GO:0005524; GO:0006177; GO:0003922; GO:0006529; GO:0004066; GO:0016462	NA	GO:0005524~ATP binding;GO:0003922~GMP synthase (glutamine-hydrolyzing) activity;GO:0004066~asparagine synthase (glutamine-hydrolyzing) activity;GO:0016462~pyrophosphatase activity	GO:0006177~GMP biosynthetic process;GO:0006529~asparagine biosynthetic process	NA
Locus_34942_Transcript_1/1_Confidence_1.000_Length_1807	1807	tr|S8E409|S8E409_9LAMI	459	85.84	459	76.2	100	65	0	1530	154	1	459	0	Uncharacterized protein	M569_04319	Genlisea aurea	NA	NA	NA	NA	NA	NA
Locus_7395_Transcript_1/1_Confidence_1.000_Length_1474	1474	tr|A5BIW0|A5BIW0_VITVI	345	85.84	346	70.42	100	47	2	1181	147	1	345	0	Putative uncharacterized protein	VIT_07s0005g01220 VITISV_040417	Vitis vinifera (Grape)	endoplasmic reticulum lumen; pathogen-associated molecular pattern dependent induction by symbiont of host innate immune response; plasma membrane; protein folding	GO:0005788; GO:0052033; GO:0005886; GO:0006457	NA	NA	GO:0052033~pathogen-associated molecular pattern dependent induction by symbiont of host innate immune response;GO:0006457~protein folding	GO:0005788~endoplasmic reticulum lumen;GO:0005886~plasma membrane
Locus_15443_Transcript_1/1_Confidence_1.000_Length_3655	3655	tr|Q6Q4E9|Q6Q4E9_NICSY	843	85.78	844	69.27	100	119	1	901	3432	1	843	0	PHAVOLUTA-like HD-ZIPIII protein	NA	Nicotiana sylvestris (Wood tobacco) (South American tobacco)	lipid binding; nucleus; sequence-specific DNA binding; sequence-specific DNA binding transcription factor activity	GO:0008289; GO:0005634; GO:0043565; GO:0003700	NA	GO:0008289~lipid binding;GO:0043565~sequence-specific DNA binding;GO:0003700~sequence-specific DNA binding transcription factor activity	NA	GO:0005634~nucleus
Locus_22761_Transcript_1/1_Confidence_1.000_Length_1619	1619	tr|V7BUN9|V7BUN9_PHAVU	218	85.78	218	40.4	100	30	1	1485	835	1	218	2e-132	Uncharacterized protein	PHAVU_005G093700g	Phaseolus vulgaris (Kidney bean) (French bean)	GTP binding; protein transport; small GTPase mediated signal transduction	GO:0005525; GO:0015031; GO:0007264	NA	GO:0005525~GTP binding	GO:0015031~protein transport;GO:0007264~small GTPase mediated signal transduction	NA
Locus_20014_Transcript_1/1_Confidence_1.000_Length_1024	1024	tr|A5AYX9|A5AYX9_VITVI	246	85.77	246	72.07	100	35	0	1014	277	1	246	3e-147	Putative uncharacterized protein	VITISV_009953	Vitis vinifera (Grape)	NA	NA	NA	NA	NA	NA
Locus_3005_Transcript_1/1_Confidence_1.000_Length_1379	1379	tr|S8CY74|S8CY74_9LAMI	355	85.63	355	77.23	100	51	0	155	1219	1	355	0	Uncharacterized protein (Fragment)	M569_02815	Genlisea aurea	nutrient reservoir activity	GO:0045735	NA	GO:0045735~nutrient reservoir activity	NA	NA
Locus_55503_Transcript_1/1_Confidence_1.000_Length_1120	1120	tr|Q0PWS6|Q0PWS6_TOBAC	257	85.6	257	68.84	100	37	0	1018	248	1	257	1e-149	Chloroplast pigment-binding protein CP24	Lhcb6	Nicotiana tabacum (Common tobacco)	chloroplast; membrane; photosynthesis, light harvesting	GO:0009507; GO:0016020; GO:0009765	NA	NA	GO:0009765~photosynthesis, light harvesting	GO:0009507~chloroplast;GO:0016020~membrane
Locus_37487_Transcript_1/1_Confidence_1.000_Length_890	890	tr|M1C160|M1C160_SOLTU	208	85.58	208	70.11	100	30	0	12	635	1	208	1e-132	Uncharacterized protein	PGSC0003DMG400022319	Solanum tuberosum (Potato)	cytosol	GO:0005829	NA	NA	NA	GO:0005829~cytosol
Locus_26640_Transcript_1/1_Confidence_1.000_Length_663	663	tr|M0SL26|M0SL26_MUSAM	104	85.58	104	47.06	100	15	0	28	339	1	104	8e-56	Uncharacterized protein	NA	Musa acuminata subsp. malaccensis (Wild banana) (Musa malaccensis)	NA	NA	NA	NA	NA	NA
Locus_30931_Transcript_1/1_Confidence_1.000_Length_1674	1674	tr|O48944|O48944_PERFR	401	85.57	402	72.04	100	56	2	1304	102	1	401	0	Beta-ketoacyl-ACP synthase IIIA	KAS IIIA	Perilla frutescens (Beefsteak mint) (Perilla ocymoides)	3-oxoacyl-[acyl-carrier-protein] synthase activity; fatty acid biosynthetic process	GO:0004315; GO:0006633	NA	GO:0004315~3-oxoacyl-[acyl-carrier-protein] synthase activity	GO:0006633~fatty acid biosynthetic process	NA
Locus_23665_Transcript_1/1_Confidence_1.000_Length_856	856	tr|S8DUQ7|S8DUQ7_9LAMI	194	85.57	194	67.99	100	28	0	79	660	1	194	5e-126	1,2-dihydroxy-3-keto-5-methylthiopentene dioxygenase (EC 1.13.11.54) (Acireductone dioxygenase (Fe(2+)-requiring))	M569_07900	Genlisea aurea	L-methionine salvage from methylthioadenosine; acireductone dioxygenase [iron(II)-requiring] activity; cytoplasm; iron ion binding; nucleus	GO:0019509; GO:0010309; GO:0005737; GO:0005506; GO:0005634	Amino-acid biosynthesis; L-methionine biosynthesis via salvage pathway; L-methionine from S-methyl-5-thio-alpha-D-ribose 1-phosphate: step 5/6.	GO:0010309~acireductone dioxygenase [iron(II)-requiring] activity;GO:0005506~iron ion binding	GO:0019509~L-methionine salvage from methylthioadenosine	GO:0005737~cytoplasm;GO:0005634~nucleus
Locus_225_Transcript_1/1_Confidence_1.000_Length_517	517	tr|M1CK20|M1CK20_SOLTU	90	85.56	90	52.22	100	13	0	6	275	1	90	3e-48	Uncharacterized protein	PGSC0003DMG400026912	Solanum tuberosum (Potato)	Golgi organization; integral component of membrane; protein secretion; trans-Golgi network; unidimensional cell growth	GO:0007030; GO:0016021; GO:0009306; GO:0005802; GO:0009826	NA	NA	GO:0007030~Golgi organization;GO:0009306~protein secretion;GO:0009826~unidimensional cell growth	GO:0016021~integral to membrane;GO:0005802~trans-Golgi network
Locus_8540_Transcript_1/1_Confidence_1.000_Length_1191	1191	tr|C6TE24|C6TE24_SOYBN	297	85.52	297	74.81	100	43	0	1137	247	1	297	2e-174	Putative uncharacterized protein	NA	Glycine max (Soybean) (Glycine hispida)	integral component of membrane; transport	GO:0016021; GO:0006810	NA	NA	GO:0006810~transport	GO:0016021~integral to membrane
Locus_11518_Transcript_1/1_Confidence_1.000_Length_1562	1562	tr|W1P939|W1P939_AMBTC	352	85.51	352	67.61	100	48	2	192	1244	1	350	0	Uncharacterized protein	AMTR_s00077p00047910	Amborella trichopoda	NA	NA	NA	NA	NA	NA
Locus_11591_Transcript_1/1_Confidence_1.000_Length_3369	3369	tr|V4S2C5|V4S2C5_9ROSI	1064	85.49	1075	95.73	100	140	7	3311	102	1	1064	0	Uncharacterized protein	CICLE_v10004220mg	Citrus clementina	ATP binding; ATP-dependent chromatin remodeling; DNA binding; chromatin binding; helicase activity; nucleus	GO:0005524; GO:0043044; GO:0003677; GO:0003682; GO:0004386; GO:0005634	NA	GO:0005524~ATP binding;GO:0003677~DNA binding;GO:0003682~chromatin binding;GO:0004386~helicase activity	GO:0043044~ATP-dependent chromatin remodeling	GO:0005634~nucleus
Locus_45958_Transcript_1/1_Confidence_1.000_Length_930	930	tr|S8E7Q8|S8E7Q8_9LAMI	193	85.49	193	62.26	100	28	0	820	242	1	193	3e-123	Uncharacterized protein	M569_06312	Genlisea aurea	mRNA processing; nucleus; phosphoprotein phosphatase activity	GO:0006397; GO:0005634; GO:0004721	NA	GO:0004721~phosphoprotein phosphatase activity	GO:0006397~mRNA processing	GO:0005634~nucleus
Locus_3896_Transcript_1/1_Confidence_1.000_Length_2128	2128	tr|K4BFE2|K4BFE2_SOLLC	548	85.45	550	77.54	100	74	3	160	1797	1	548	0	Uncharacterized protein	Solyc03g031700.2	Solanum lycopersicum (Tomato) (Lycopersicon esculentum)	cellular iron ion homeostasis; chloroplast stroma; iron-sulfur cluster assembly; regulation of response to red or far red light	GO:0006879; GO:0009570; GO:0016226; GO:2000030	NA	NA	GO:0006879~cellular iron ion homeostasis;GO:0016226~iron-sulfur cluster assembly;GO:2000030~regulation of response to red or far red light	GO:0009570~chloroplast stroma
Locus_59204_Transcript_1/1_Confidence_1.000_Length_977	977	tr|C1K238|C1K238_REHGL	260	85.44	261	80.14	100	37	1	35	817	1	260	8e-164	Expansin	EXPA1	Rehmannia glutinosa (Chinese foxglove)	cell wall; extracellular region; membrane; plant-type cell wall organization	GO:0005618; GO:0005576; GO:0016020; GO:0009664	NA	NA	GO:0009664~plant-type cell wall organization	GO:0005618~cell wall;GO:0005576~extracellular region;GO:0016020~membrane
Locus_30243_Transcript_1/1_Confidence_1.000_Length_503	503	tr|A5CB04|A5CB04_VITVI	103	85.44	103	61.43	100	15	0	194	502	1	103	2e-45	Putative uncharacterized protein	VIT_11s0052g00590 VITISV_030526	Vitis vinifera (Grape)	NA	NA	NA	NA	NA	NA
Locus_8070_Transcript_1/1_Confidence_1.000_Length_1752	1752	tr|S8EM04|S8EM04_9LAMI	384	85.42	384	65.75	100	56	0	457	1608	1	384	0	Uncharacterized protein (Fragment)	M569_01045	Genlisea aurea	hydrolase activity, acting on glycosyl bonds	GO:0016798	NA	GO:0016798~hydrolase activity, acting on glycosyl bonds	NA	NA
Locus_17473_Transcript_1/1_Confidence_1.000_Length_950	950	tr|S8E2Q8|S8E2Q8_9LAMI	144	85.42	144	45.47	100	21	0	808	377	1	144	1e-86	Uncharacterized protein	M569_04813	Genlisea aurea	NA	NA	NA	NA	NA	NA
Locus_2502_Transcript_1/1_Confidence_1.000_Length_2425	2425	tr|Q40495|Q40495_TOBAC	739	85.41	740	91.55	100	103	2	2267	60	1	739	0	N-ethylmaleimide sensitive fusion protein	NtNSF-1	Nicotiana tabacum (Common tobacco)	ATP binding; nucleoside-triphosphatase activity	GO:0005524; GO:0017111	NA	GO:0005524~ATP binding;GO:0017111~nucleoside-triphosphatase activity	NA	NA
Locus_2660_Transcript_1/1_Confidence_1.000_Length_1130	1130	tr|B9GLK8|B9GLK8_POPTR	315	85.4	315	83.63	100	46	0	955	11	1	315	3e-176	Autophagy-related protein 3	POPTR_0001s00860g	Populus trichocarpa (Western balsam poplar) (Populus balsamifera subsp. trichocarpa)	Golgi apparatus; apoplast; defense response to bacterium; defense response to fungus; metal ion binding; negative regulation of growth; pathogen-associated molecular pattern dependent induction by symbiont of host innate immune response; peroxidase activity; plant-type cell wall; reactive oxygen species metabolic process; response to light stimulus; response to salt stress; response to zinc ion; …	GO:0005794; GO:0048046; GO:0042742; GO:0050832; GO:0046872; GO:0045926; GO:0052033; GO:0004601; GO:0009505; GO:0072593; GO:0009416; GO:0009651; GO:0010043; GO:0009826; GO:0005774	NA	GO:0046872~metal ion binding;GO:0004601~peroxidase activity	GO:0042742~defense response to bacterium;GO:0050832~defense response to fungus;GO:0045926~negative regulation of growth;GO:0052033~pathogen-associated molecular pattern dependent induction by symbiont of host innate immune response;GO:0072593~reactive oxygen species metabolic process;GO:0009416~response to light stimulus;GO:0009651~response to salt stress;GO:0010043~response to zinc ion;GO:000982…	GO:0005794~Golgi apparatus;GO:0048046~apoplast;GO:0009505~plant-type cell wall;GO:0005774~vacuolar membrane
Locus_966_Transcript_1/1_Confidence_1.000_Length_1664	1664	tr|Q2WBN0|Q2WBN0_9LAMI	390	85.38	390	70.31	100	57	0	172	1341	1	390	0	Chalcone synthase	chs	Misopates orontium	biosynthetic process; transferase activity, transferring acyl groups other than amino-acyl groups	GO:0009058; GO:0016747	NA	GO:0016747~transferase activity, transferring acyl groups other than amino-acyl groups	GO:0009058~biosynthetic process	NA
Locus_32426_Transcript_1/1_Confidence_1.000_Length_703	703	tr|V7D0R7|V7D0R7_PHAVU	82	85.37	82	34.99	100	12	0	212	457	1	82	4e-36	Uncharacterized protein	PHAVU_001G207200g	Phaseolus vulgaris (Kidney bean) (French bean)	NA	NA	NA	NA	NA	NA
Locus_748_Transcript_1/1_Confidence_1.000_Length_2473	2473	tr|S8C0F9|S8C0F9_9LAMI	604	85.36	608	73.76	100	81	6	2136	325	1	604	0	Uncharacterized protein	M569_14669	Genlisea aurea	mRNA splicing, via spliceosome; spliceosomal complex	GO:0000398; GO:0005681	NA	NA	GO:0000398~nuclear mRNA splicing, via spliceosome	GO:0005681~spliceosomal complex
Locus_54359_Transcript_1/1_Confidence_1.000_Length_505	505	tr|S8CE28|S8CE28_9LAMI	75	85.33	75	44.55	100	11	0	503	279	1	75	2e-26	Uncharacterized protein (Fragment)	M569_09559	Genlisea aurea	NA	NA	NA	NA	NA	NA
Locus_55892_Transcript_1/1_Confidence_1.000_Length_2350	2350	tr|F6HB66|F6HB66_VITVI	684	85.26	685	87.45	100	99	2	118	2169	1	684	0	Putative uncharacterized protein	VIT_13s0064g00050	Vitis vinifera (Grape)	carbohydrate binding; carbohydrate biosynthetic process; glutamine-fructose-6-phosphate transaminase (isomerizing) activity	GO:0030246; GO:0016051; GO:0004360	NA	GO:0030246~carbohydrate binding;GO:0004360~glutamine-fructose-6-phosphate transaminase (isomerizing) activity	GO:0016051~carbohydrate biosynthetic process	NA
Locus_19691_Transcript_1/1_Confidence_1.000_Length_3415	3415	tr|F6H9P7|F6H9P7_VITVI	995	85.24	996	87.5	100	145	2	175	3159	1	995	0	Putative uncharacterized protein	VIT_11s0065g00340	Vitis vinifera (Grape)	ATP binding; ATP-dependent helicase activity; cytosol; nucleic acid binding; specification of floral organ identity	GO:0005524; GO:0008026; GO:0005829; GO:0003676; GO:0010093	NA	GO:0005524~ATP binding;GO:0008026~ATP-dependent helicase activity;GO:0003676~nucleic acid binding	GO:0010093~specification of floral organ identity	GO:0005829~cytosol
Locus_1244_Transcript_1/1_Confidence_1.000_Length_1598	1598	tr|K4AVT4|K4AVT4_SOLLC	372	85.22	372	69.84	100	52	1	1378	272	1	372	0	Uncharacterized protein	Solyc01g057210.2	Solanum lycopersicum (Tomato) (Lycopersicon esculentum)	ATP binding; histidine phosphotransfer kinase activity; protein autophosphorylation	GO:0005524; GO:0009927; GO:0046777	NA	GO:0005524~ATP binding;GO:0009927~histidine phosphotransfer kinase activity	GO:0046777~protein autophosphorylation	NA
Locus_5847_Transcript_1/1_Confidence_1.000_Length_1825	1825	tr|Q5ECP6|Q5ECP6_PETHY	390	85.2	392	64.44	100	53	2	184	1350	1	390	0	E1 alpha subunit of pyruvate dehydrogenase	E1aPDH	Petunia hybrida (Petunia)	glycolysis; intracellular membrane-bounded organelle; pyruvate dehydrogenase (acetyl-transferring) activity	GO:0006096; GO:0043231; GO:0004739	NA	GO:0004739~pyruvate dehydrogenase (acetyl-transferring) activity	GO:0006096~glycolysis	GO:0043231~intracellular membrane-bounded organelle
Locus_3082_Transcript_1/1_Confidence_1.000_Length_1517	1517	tr|S8CGW1|S8CGW1_9LAMI	370	85.19	378	74.75	100	48	1	1372	239	1	370	0	Uncharacterized protein	M569_08697	Genlisea aurea	NA	NA	NA	NA	NA	NA
Locus_27781_Transcript_1/1_Confidence_1.000_Length_874	874	tr|A5BTW0|A5BTW0_VITVI	175	85.14	175	60.07	100	26	0	127	651	1	175	2e-94	Putative uncharacterized protein	VIT_11s0037g00600 VITISV_007127	Vitis vinifera (Grape)	calcium ion binding	GO:0005509	NA	GO:0005509~calcium ion binding	NA	NA
Locus_56422_Transcript_1/1_Confidence_1.000_Length_544	544	tr|M1C855|M1C855_SOLTU	118	85.12	121	66.73	100	13	1	410	48	1	116	2e-57	Uncharacterized protein	PGSC0003DMG400024068	Solanum tuberosum (Potato)	NA	NA	NA	NA	NA	NA
Locus_29400_Transcript_1/1_Confidence_1.000_Length_1879	1879	tr|S8E001|S8E001_9LAMI	394	85.1	396	63.23	100	56	2	260	1447	2	394	0	Uncharacterized protein (Fragment)	M569_05827	Genlisea aurea	NA	NA	NA	NA	NA	NA
Locus_27906_Transcript_1/1_Confidence_1.000_Length_1040	1040	tr|A5B7Q8|A5B7Q8_VITVI	159	85.09	161	46.44	100	22	2	271	753	1	159	5e-92	Putative uncharacterized protein	VIT_01s0011g05630 VITISV_026897	Vitis vinifera (Grape)	UBC13-MMS2 complex; acid-amino acid ligase activity; postreplication repair	GO:0031372; GO:0016881; GO:0006301	NA	GO:0016881~acid-amino acid ligase activity	GO:0006301~postreplication repair	GO:0031372~UBC13-MMS2 complex
Locus_42789_Transcript_1/1_Confidence_1.000_Length_3961	3961	tr|D7UD32|D7UD32_VITVI	1052	85.08	1052	79.68	100	156	1	79	3231	1	1052	0	Putative uncharacterized protein	VIT_13s0067g01920	Vitis vinifera (Grape)	intracellular protein transport; nucleus	GO:0006886; GO:0005634	NA	NA	GO:0006886~intracellular protein transport	GO:0005634~nucleus
Locus_63_Transcript_1/1_Confidence_1.000_Length_5100	5100	tr|M5X7S3|M5X7S3_PRUPE	1410	85.07	1413	83.12	100	198	6	645	4853	1	1410	0	Uncharacterized protein	PRUPE_ppa000245mg	Prunus persica (Peach) (Amygdalus persica)	ATP binding; ATPase activity, coupled to transmembrane movement of substances; integral component of membrane	GO:0005524; GO:0042626; GO:0016021	NA	GO:0005524~ATP binding;GO:0042626~ATPase activity, coupled to transmembrane movement of substances	NA	GO:0016021~integral to membrane
Locus_13923_Transcript_1/1_Confidence_1.000_Length_2105	2105	tr|V4T4Q6|V4T4Q6_9ROSI	529	85.07	529	75.39	100	78	1	247	1830	1	529	0	Serine hydroxymethyltransferase (EC 2.1.2.1)	CICLE_v10019689mg	Citrus clementina	L-serine metabolic process; glycine hydroxymethyltransferase activity; glycine metabolic process; pyridoxal phosphate binding	GO:0006563; GO:0004372; GO:0006544; GO:0030170	One-carbon metabolism; tetrahydrofolate interconversion.	GO:0004372~glycine hydroxymethyltransferase activity;GO:0030170~pyridoxal phosphate binding	GO:0006563~L-serine metabolic process;GO:0006544~glycine metabolic process	NA
Locus_5283_Transcript_1/1_Confidence_1.000_Length_1825	1825	tr|B9GG52|B9GG52_POPTR	508	85.04	508	83.51	100	76	0	1651	128	1	508	0	Aldehyde dehydrogenase family 7 member a1 turgor responsive family protein	POPTR_0001s16730g	Populus trichocarpa (Western balsam poplar) (Populus balsamifera subsp. trichocarpa)	oxidoreductase activity, acting on the aldehyde or oxo group of donors, NAD or NADP as acceptor	GO:0016620	NA	GO:0016620~oxidoreductase activity, acting on the aldehyde or oxo group of donors, NAD or NADP as acceptor	NA	NA
Locus_6530_Transcript_1/1_Confidence_1.000_Length_1521	1521	tr|B7FNA1|B7FNA1_MEDTR	413	84.99	413	81.46	100	62	0	1514	276	1	413	0	Putative uncharacterized protein	NA	Medicago truncatula (Barrel medic) (Medicago tribuloides)	cation-transporting ATPase activity; integral component of membrane	GO:0019829; GO:0016021	NA	GO:0019829~cation-transporting ATPase activity	NA	GO:0016021~integral to membrane
Locus_8187_Transcript_1/1_Confidence_1.000_Length_3220	3220	tr|M1AFV5|M1AFV5_SOLTU	835	84.92	849	79.1	100	109	8	2834	303	1	835	0	Uncharacterized protein	PGSC0003DMG400008496	Solanum tuberosum (Potato)	AMP deaminase activity; IMP biosynthetic process; cytosol; embryo development ending in seed dormancy; integral component of mitochondrial outer membrane; nucleus; response to abscisic acid	GO:0003876; GO:0006188; GO:0005829; GO:0009793; GO:0031307; GO:0005634; GO:0009737	NA	GO:0003876~AMP deaminase activity	GO:0006188~IMP biosynthetic process;GO:0009793~embryo development ending in seed dormancy;GO:0009737~response to abscisic acid stimulus	GO:0005829~cytosol;GO:0031307~integral to mitochondrial outer membrane;GO:0005634~nucleus
Locus_61475_Transcript_1/1_Confidence_1.000_Length_712	712	tr|M5WPJ9|M5WPJ9_PRUPE	137	84.89	139	58.57	100	19	1	555	139	1	137	2e-75	Uncharacterized protein	PRUPE_ppa013159mg	Prunus persica (Peach) (Amygdalus persica)	NA	NA	NA	NA	NA	NA
Locus_2818_Transcript_1/1_Confidence_1.000_Length_1162	1162	tr|B9RQU2|B9RQU2_RICCO	251	84.86	251	64.8	100	31	2	75	806	1	251	3e-109	DNA binding protein, putative	RCOM_0706540	Ricinus communis (Castor bean)	regulation of transcription, DNA-templated; zinc ion binding	GO:0006355; GO:0008270	NA	GO:0008270~zinc ion binding	GO:0006355~regulation of transcription, DNA-dependent	NA
Locus_36081_Transcript_1/1_Confidence_1.000_Length_1296	1296	tr|A0MQ82|A0MQ82_ACAEB	224	84.82	224	51.85	100	34	0	126	797	1	224	3e-137	Superoxide dismutase (EC 1.15.1.1) (Fragment)	NA	Acanthus ebracteatus (Holly-leaved mangrove)	metal ion binding; superoxide dismutase activity; superoxide metabolic process	GO:0046872; GO:0004784; GO:0006801	NA	GO:0046872~metal ion binding;GO:0004784~superoxide dismutase activity	GO:0006801~superoxide metabolic process	NA
Locus_33986_Transcript_1/1_Confidence_1.000_Length_1487	1487	tr|M1CK23|M1CK23_SOLTU	379	84.7	379	76.46	100	58	0	1272	136	1	379	0	Uncharacterized protein	PGSC0003DMG400026913	Solanum tuberosum (Potato)	NA	NA	NA	NA	NA	NA
Locus_2767_Transcript_1/1_Confidence_1.000_Length_1452	1452	tr|O48570|O48570_ANTMA	165	84.62	169	34.92	100	21	1	835	329	2	165	1e-71	Fimbriata-associated protein (Fragment)	fap2	Antirrhinum majus (Garden snapdragon)	ubiquitin-dependent protein catabolic process	GO:0006511	NA	NA	GO:0006511~ubiquitin-dependent protein catabolic process	NA
Locus_39593_Transcript_1/1_Confidence_1.000_Length_349	349	tr|M1AVY0|M1AVY0_SOLTU	65	84.62	65	55.87	100	10	0	154	348	1	65	1e-34	Uncharacterized protein	PGSC0003DMG400012128	Solanum tuberosum (Potato)	cytosol; hydrolase activity, acting on carbon-nitrogen (but not peptide) bonds; nitrogen compound metabolic process	GO:0005829; GO:0016810; GO:0006807	NA	GO:0016810~hydrolase activity, acting on carbon-nitrogen (but not peptide) bonds	GO:0006807~nitrogen compound metabolic process	GO:0005829~cytosol
Locus_126_Transcript_1/1_Confidence_1.000_Length_2748	2748	tr|D7SKZ0|D7SKZ0_VITVI	844	84.52	846	92.36	100	123	5	2719	200	1	844	0	Putative uncharacterized protein	VIT_06s0004g02800	Vitis vinifera (Grape)	determination of bilateral symmetry; lipid binding; meristem initiation; nucleus; polarity specification of adaxial/abaxial axis; radial pattern formation; sequence-specific DNA binding; sequence-specific DNA binding transcription factor activity; xylem and phloem pattern formation	GO:0009855; GO:0008289; GO:0010014; GO:0005634; GO:0009944; GO:0009956; GO:0043565; GO:0003700; GO:0010051	NA	GO:0008289~lipid binding;GO:0043565~sequence-specific DNA binding;GO:0003700~sequence-specific DNA binding transcription factor activity	GO:0009855~determination of bilateral symmetry;GO:0010014~meristem initiation;GO:0009944~polarity specification of adaxial/abaxial axis;GO:0009956~radial pattern formation;GO:0010051~xylem and phloem pattern formation	GO:0005634~nucleus
Locus_13358_Transcript_1/1_Confidence_1.000_Length_5411	5411	tr|M5X7S3|M5X7S3_PRUPE	1410	84.49	1412	78.28	100	203	5	4915	722	1	1410	0	Uncharacterized protein	PRUPE_ppa000245mg	Prunus persica (Peach) (Amygdalus persica)	ATP binding; ATPase activity, coupled to transmembrane movement of substances; integral component of membrane	GO:0005524; GO:0042626; GO:0016021	NA	GO:0005524~ATP binding;GO:0042626~ATPase activity, coupled to transmembrane movement of substances	NA	GO:0016021~integral to membrane
Locus_41372_Transcript_1/1_Confidence_1.000_Length_1146	1146	tr|S8DLR5|S8DLR5_9LAMI	122	84.43	122	31.94	100	19	0	478	843	1	122	7e-69	Uncharacterized protein (Fragment)	M569_14266	Genlisea aurea	NA	NA	NA	NA	NA	NA
Locus_12452_Transcript_1/1_Confidence_1.000_Length_1430	1430	tr|M5WTL8|M5WTL8_PRUPE	371	84.41	372	78.04	100	57	1	66	1181	1	371	0	mRNA cap guanine-N7 methyltransferase (EC 2.1.1.56)	PRUPE_ppa007365mg	Prunus persica (Peach) (Amygdalus persica)	RNA binding; mRNA (guanine-N7-)-methyltransferase activity; nucleus	GO:0003723; GO:0004482; GO:0005634	NA	GO:0003723~RNA binding;GO:0004482~mRNA (guanine-N7-)-methyltransferase activity	NA	GO:0005634~nucleus
Locus_12144_Transcript_1/1_Confidence_1.000_Length_1594	1594	tr|Q3HVN3|Q3HVN3_SOLTU	391	84.4	391	73.59	100	60	1	1502	333	1	391	0	Putative uncharacterized protein	NA	Solanum tuberosum (Potato)	cobalt ion binding; cytosol; glycolysis; nucleus; pyruvate dehydrogenase (acetyl-transferring) activity; response to salt stress; zinc ion binding	GO:0050897; GO:0005829; GO:0006096; GO:0005634; GO:0004739; GO:0009651; GO:0008270	NA	GO:0050897~cobalt ion binding;GO:0004739~pyruvate dehydrogenase (acetyl-transferring) activity;GO:0008270~zinc ion binding	GO:0006096~glycolysis;GO:0009651~response to salt stress	GO:0005829~cytosol;GO:0005634~nucleus
Locus_57336_Transcript_1/1_Confidence_1.000_Length_522	522	tr|S8CMJ3|S8CMJ3_9LAMI	109	84.4	109	62.64	100	17	0	191	517	1	109	4e-60	Uncharacterized protein (Fragment)	M569_06410	Genlisea aurea	DNA binding; nucleus; regulation of transcription, DNA-templated; transcription, DNA-templated	GO:0003677; GO:0005634; GO:0006355; GO:0006351	NA	GO:0003677~DNA binding	GO:0006355~regulation of transcription, DNA-dependent;GO:0006351~transcription, DNA-dependent	GO:0005634~nucleus
Locus_9452_Transcript_1/1_Confidence_1.000_Length_2205	2205	tr|K4BEK3|K4BEK3_SOLLC	578	84.31	580	78.91	100	88	3	166	1902	1	578	0	Pyruvate kinase (EC 2.7.1.40)	Solyc03g007810.2	Solanum lycopersicum (Tomato) (Lycopersicon esculentum)	fatty acid biosynthetic process; glycolysis; magnesium ion binding; potassium ion binding; pyruvate kinase activity; response to cadmium ion; seed maturation	GO:0006633; GO:0006096; GO:0000287; GO:0030955; GO:0004743; GO:0046686; GO:0010431	Carbohydrate degradation; glycolysis; pyruvate from D-glyceraldehyde 3-phosphate: step 5/5.	GO:0000287~magnesium ion binding;GO:0030955~potassium ion binding;GO:0004743~pyruvate kinase activity	GO:0006633~fatty acid biosynthetic process;GO:0006096~glycolysis;GO:0046686~response to cadmium ion;GO:0010431~seed maturation	NA
Locus_2951_Transcript_1/1_Confidence_1.000_Length_6857	6857	tr|S8C7N5|S8C7N5_9LAMI	2143	84.29	2151	94.11	100	328	3	6803	357	1	2143	0	Uncharacterized protein	M569_11984	Genlisea aurea	NA	NA	NA	NA	NA	NA
Locus_10119_Transcript_1/1_Confidence_1.000_Length_1570	1570	tr|K4DBI7|K4DBI7_SOLLC	350	84.29	350	66.88	100	54	1	32	1081	1	349	2e-178	Uncharacterized protein	Solyc12g006500.1	Solanum lycopersicum (Tomato) (Lycopersicon esculentum)	integral component of membrane	GO:0016021	NA	NA	NA	GO:0016021~integral to membrane
Locus_10832_Transcript_1/1_Confidence_1.000_Length_2551	2551	tr|K4B476|K4B476_SOLLC	620	84.24	622	73.15	100	93	3	285	2150	2	618	0	Uncharacterized protein	Solyc01g112150.2	Solanum lycopersicum (Tomato) (Lycopersicon esculentum)	vesicle docking involved in exocytosis	GO:0006904	NA	NA	GO:0006904~vesicle docking involved in exocytosis	NA
Locus_18366_Transcript_1/1_Confidence_1.000_Length_809	809	tr|S8CF76|S8CF76_9LAMI	235	84.23	241	89.37	100	30	4	722	3	1	234	5e-141	Uncharacterized protein (Fragment)	M569_11589	Genlisea aurea	NA	NA	NA	NA	NA	NA
Locus_4501_Transcript_1/1_Confidence_1.000_Length_3634	3634	tr|I1T430|I1T430_9ROSI	974	84.22	982	81.07	100	142	4	208	3138	1	974	0	Cellulose synthase (EC 2.4.1.12)	NA	Gossypium trilobum	cellulose biosynthetic process; cellulose synthase (UDP-forming) activity; integral component of membrane	GO:0030244; GO:0016760; GO:0016021	Glycan metabolism; plant cellulose biosynthesis.	GO:0016760~cellulose synthase (UDP-forming) activity	GO:0030244~cellulose biosynthetic process	GO:0016021~integral to membrane
Locus_6328_Transcript_1/1_Confidence_1.000_Length_902	902	tr|B9SKB2|B9SKB2_RICCO	215	84.19	215	71.51	100	33	1	875	234	1	215	8e-129	Putative uncharacterized protein	RCOM_0757660	Ricinus communis (Castor bean)	GTP binding; hydrolase activity; protein transport; small GTPase mediated signal transduction	GO:0005525; GO:0016787; GO:0015031; GO:0007264	NA	GO:0005525~GTP binding;GO:0016787~hydrolase activity	GO:0015031~protein transport;GO:0007264~small GTPase mediated signal transduction	NA
Locus_12783_Transcript_1/1_Confidence_1.000_Length_1362	1362	tr|M1BS31|M1BS31_SOLTU	202	84.16	202	44.49	100	32	0	14	619	1	202	9e-125	Uncharacterized protein	PGSC0003DMG401020076	Solanum tuberosum (Potato)	cytosol; glycolipid binding; glycolipid transporter activity; plasma membrane	GO:0005829; GO:0051861; GO:0017089; GO:0005886	NA	GO:0051861~glycolipid binding;GO:0017089~glycolipid transporter activity	NA	GO:0005829~cytosol;GO:0005886~plasma membrane
Locus_8470_Transcript_1/1_Confidence_1.000_Length_1923	1923	tr|D7TE75|D7TE75_VITVI	523	84.13	523	81.59	100	83	0	105	1673	1	523	0	Putative uncharacterized protein	VIT_12s0059g00610	Vitis vinifera (Grape)	DNA repair; catalytic activity; cytosol; leaf morphogenesis; peroxisome; post-embryonic development; protein ubiquitination; response to cytokinin; response to water deprivation	GO:0006281; GO:0003824; GO:0005829; GO:0009965; GO:0005777; GO:0009791; GO:0016567; GO:0009735; GO:0009414	NA	GO:0003824~catalytic activity	GO:0006281~DNA repair;GO:0009965~leaf morphogenesis;GO:0009791~post-embryonic development;GO:0016567~protein ubiquitination;GO:0009735~response to cytokinin stimulus;GO:0009414~response to water deprivation	GO:0005829~cytosol;GO:0005777~peroxisome
Locus_2248_Transcript_1/1_Confidence_1.000_Length_1579	1579	tr|K0A1Y4|K0A1Y4_SALMI	333	84.08	333	63.27	100	53	0	1517	519	1	333	0	Transparent testa	TTG1	Salvia miltiorrhiza (Chinese sage)	NA	NA	NA	NA	NA	NA
Locus_6201_Transcript_1/1_Confidence_1.000_Length_2370	2370	tr|V4T255|V4T255_9ROSI	527	84.02	532	67.34	100	75	2	205	1800	1	522	0	Uncharacterized protein	CICLE_v10000835mg	Citrus clementina	3-deoxy-7-phosphoheptulonate synthase activity; aromatic amino acid family biosynthetic process	GO:0003849; GO:0009073	NA	GO:0003849~3-deoxy-7-phosphoheptulonate synthase activity	GO:0009073~aromatic amino acid family biosynthetic process	NA
Locus_13155_Transcript_1/1_Confidence_1.000_Length_965	965	tr|K4BTM8|K4BTM8_SOLLC	175	84	175	54.4	100	28	0	156	680	1	175	5e-107	Uncharacterized protein	Solyc04g072410.2	Solanum lycopersicum (Tomato) (Lycopersicon esculentum)	pollen tube development; response to abscisic acid	GO:0048868; GO:0009737	NA	NA	GO:0048868~pollen tube development;GO:0009737~response to abscisic acid stimulus	NA
Locus_19260_Transcript_1/1_Confidence_1.000_Length_1702	1702	tr|M1C9X5|M1C9X5_SOLTU	342	83.92	342	60.28	100	55	0	264	1289	1	342	0	Uncharacterized protein	PGSC0003DMG400024513	Solanum tuberosum (Potato)	ATP binding; cytosol; protein serine/threonine kinase activity	GO:0005524; GO:0005829; GO:0004674	NA	GO:0005524~ATP binding;GO:0004674~protein serine/threonine kinase activity	NA	GO:0005829~cytosol
Locus_2113_Transcript_1/1_Confidence_1.000_Length_1161	1161	tr|T1WFG8|T1WFG8_REHGL	253	83.92	255	65.89	100	37	3	58	816	1	253	4e-126	Expansin	EXPA10	Rehmannia glutinosa (Chinese foxglove)	cell wall; extracellular region; membrane; plant-type cell wall organization	GO:0005618; GO:0005576; GO:0016020; GO:0009664	NA	NA	GO:0009664~plant-type cell wall organization	GO:0005618~cell wall;GO:0005576~extracellular region;GO:0016020~membrane
Locus_45618_Transcript_1/1_Confidence_1.000_Length_1183	1183	tr|A5HDU2|A5HDU2_9LAMI	328	83.88	335	84.95	100	47	2	1108	104	1	328	0	Galactinol synthase 2	GAS2	Verbascum phoeniceum	transferase activity, transferring glycosyl groups	GO:0016757	NA	GO:0016757~transferase activity, transferring glycosyl groups	NA	NA
Locus_25692_Transcript_1/1_Confidence_1.000_Length_1004	1004	tr|F6HYY3|F6HYY3_VITVI	167	83.83	167	49.9	100	27	0	801	301	1	167	3e-104	Putative uncharacterized protein	VIT_14s0128g00220	Vitis vinifera (Grape)	integral component of membrane; peptidase activity; signal peptidase complex; signal peptide processing	GO:0016021; GO:0008233; GO:0005787; GO:0006465	NA	GO:0008233~peptidase activity	GO:0006465~signal peptide processing	GO:0016021~integral to membrane;GO:0005787~signal peptidase complex
Locus_16311_Transcript_1/1_Confidence_1.000_Length_1478	1478	tr|F6HQV3|F6HQV3_VITVI	406	83.82	408	82.81	100	63	1	40	1263	2	406	0	Putative uncharacterized protein	VIT_08s0040g03200	Vitis vinifera (Grape)	ribosome; structural constituent of ribosome; translation	GO:0005840; GO:0003735; GO:0006412	NA	GO:0003735~structural constituent of ribosome	GO:0006412~translation	GO:0005840~ribosome
Locus_5560_Transcript_1/1_Confidence_1.000_Length_3855	3855	tr|F6GUM1|F6GUM1_VITVI	1087	83.81	1087	84.59	100	168	4	353	3592	1	1086	0	Putative uncharacterized protein	VIT_06s0004g07060	Vitis vinifera (Grape)	ATP binding; cytosol; plasma membrane; plasmodesma; response to cadmium ion; response to other organism; small protein activating enzyme activity; ubiquitin-protein ligase activity	GO:0005524; GO:0005829; GO:0005886; GO:0009506; GO:0046686; GO:0051707; GO:0008641; GO:0004842	NA	GO:0005524~ATP binding;GO:0008641~small protein activating enzyme activity;GO:0004842~ubiquitin-protein ligase activity	GO:0046686~response to cadmium ion;GO:0051707~response to other organism	GO:0005829~cytosol;GO:0005886~plasma membrane;GO:0009506~plasmodesma
Locus_22336_Transcript_1/1_Confidence_1.000_Length_2421	2421	tr|H6VLG2|H6VLG2_SALMI	713	83.8	716	88.72	100	112	2	2351	207	1	713	0	Putative 1-deoxy-D-xylulose 5-phosphate synthase of	DXS3	Salvia miltiorrhiza (Chinese sage)	1-deoxy-D-xylulose-5-phosphate synthase activity; terpenoid biosynthetic process	GO:0008661; GO:0016114	NA	GO:0008661~1-deoxy-D-xylulose-5-phosphate synthase activity	GO:0016114~terpenoid biosynthetic process	NA
Locus_5850_Transcript_1/1_Confidence_1.000_Length_2213	2213	tr|M1ATE6|M1ATE6_SOLTU	605	83.8	605	82.02	100	92	3	408	2204	1	605	0	Uncharacterized protein	PGSC0003DMG400011448	Solanum tuberosum (Potato)	cytosol	GO:0005829	NA	NA	NA	GO:0005829~cytosol
Locus_20472_Transcript_1/1_Confidence_1.000_Length_1656	1656	tr|K4AZA5|K4AZA5_SOLLC	440	83.78	444	80.43	100	68	2	125	1456	1	440	0	Uncharacterized protein	Solyc01g091650.2	Solanum lycopersicum (Tomato) (Lycopersicon esculentum)	cullin deneddylation; cytosol; hyperosmotic response; protein complex assembly; response to absence of light; response to salt stress	GO:0010388; GO:0005829; GO:0006972; GO:0006461; GO:0009646; GO:0009651	NA	NA	GO:0010388~cullin deneddylation;GO:0006972~hyperosmotic response;GO:0006461~protein complex assembly;GO:0009646~response to absence of light;GO:0009651~response to salt stress	GO:0005829~cytosol
Locus_26812_Transcript_1/1_Confidence_1.000_Length_444	444	tr|A5BDF7|A5BDF7_VITVI	111	83.78	111	75	100	18	0	440	108	1	111	5e-64	Putative uncharacterized protein	VITISV_024691	Vitis vinifera (Grape)	ATP binding; protein kinase activity	GO:0005524; GO:0004672	NA	GO:0005524~ATP binding;GO:0004672~protein kinase activity	NA	NA
Locus_2484_Transcript_1/1_Confidence_1.000_Length_3835	3835	tr|S8CWL8|S8CWL8_9LAMI	1086	83.76	1090	85.27	100	168	5	3556	299	1	1085	0	Cellulose synthase (EC 2.4.1.12)	M569_03522	Genlisea aurea	cellulose biosynthetic process; cellulose synthase (UDP-forming) activity; integral component of membrane; zinc ion binding	GO:0030244; GO:0016760; GO:0016021; GO:0008270	Glycan metabolism; plant cellulose biosynthesis.	GO:0016760~cellulose synthase (UDP-forming) activity;GO:0008270~zinc ion binding	GO:0030244~cellulose biosynthetic process	GO:0016021~integral to membrane
Locus_19440_Transcript_1/1_Confidence_1.000_Length_1342	1342	tr|M1AP00|M1AP00_SOLTU	271	83.76	271	60.58	100	44	0	1151	339	1	271	4e-166	Uncharacterized protein	PGSC0003DMG400010415	Solanum tuberosum (Potato)	fatty acid biosynthetic process; integral component of membrane; iron ion binding; oxidoreductase activity	GO:0006633; GO:0016021; GO:0005506; GO:0016491	NA	GO:0005506~iron ion binding;GO:0016491~oxidoreductase activity	GO:0006633~fatty acid biosynthetic process	GO:0016021~integral to membrane
Locus_9987_Transcript_1/1_Confidence_1.000_Length_2296	2296	tr|V4W3N9|V4W3N9_9ROSI	532	83.74	535	69.9	100	84	2	408	2012	1	532	0	Uncharacterized protein	CICLE_v10014869mg	Citrus clementina	transferase activity, transferring glycosyl groups	GO:0016757	NA	GO:0016757~transferase activity, transferring glycosyl groups	NA	NA
Locus_24910_Transcript_1/1_Confidence_1.000_Length_2816	2816	tr|K4CWI4|K4CWI4_SOLLC	785	83.69	797	84.91	100	109	10	266	2632	1	784	0	Uncharacterized protein	Solyc09g091580.2	Solanum lycopersicum (Tomato) (Lycopersicon esculentum)	ATP binding; chloroplast; protein kinase activity	GO:0005524; GO:0009507; GO:0004672	NA	GO:0005524~ATP binding;GO:0004672~protein kinase activity	NA	GO:0009507~chloroplast
Locus_21630_Transcript_1/1_Confidence_1.000_Length_1250	1250	tr|S8D400|S8D400_9LAMI	286	83.68	288	69.12	100	43	3	54	911	1	286	9e-160	Uncharacterized protein (Fragment)	M569_02626	Genlisea aurea	small ribosomal subunit; structural constituent of ribosome; translation	GO:0015935; GO:0003735; GO:0006412	NA	GO:0003735~structural constituent of ribosome	GO:0006412~translation	GO:0015935~small ribosomal subunit
Locus_16596_Transcript_1/1_Confidence_1.000_Length_785	785	tr|S8E8K7|S8E8K7_9LAMI	159	83.65	159	60.76	100	26	0	487	11	1	159	4e-78	Uncharacterized protein (Fragment)	M569_05971	Genlisea aurea	RNA binding; large ribosomal subunit; structural constituent of ribosome; transferase activity; translation	GO:0003723; GO:0015934; GO:0003735; GO:0016740; GO:0006412	NA	GO:0003723~RNA binding;GO:0003735~structural constituent of ribosome;GO:0016740~transferase activity	GO:0006412~translation	GO:0015934~large ribosomal subunit
Locus_39142_Transcript_1/1_Confidence_1.000_Length_1596	1596	tr|A5AR53|A5AR53_VITVI	342	83.63	342	64.29	100	56	0	209	1234	1	342	0	Putative uncharacterized protein	VIT_14s0006g02620 VITISV_029334	Vitis vinifera (Grape)	NA	NA	NA	NA	NA	NA
Locus_6646_Transcript_1/1_Confidence_1.000_Length_1483	1483	tr|S8CPM8|S8CPM8_9LAMI	298	83.61	299	60.49	100	48	1	904	8	1	298	4e-131	Uncharacterized protein	M569_05628	Genlisea aurea	NA	NA	NA	NA	NA	NA
Locus_29555_Transcript_1/1_Confidence_1.000_Length_3019	3019	tr|B5B3R2|B5B3R2_GOSRA	807	83.58	810	80.49	100	129	4	2701	275	1	807	0	Phospholipase D (EC 3.1.4.4)	PLDalpha	Gossypium raimondii (New World cotton)	NAPE-specific phospholipase D activity; calcium ion binding; lipid catabolic process; membrane; phosphatidylcholine metabolic process; phospholipase D activity	GO:0070290; GO:0005509; GO:0016042; GO:0016020; GO:0046470; GO:0004630	NA	GO:0070290~NAPE-specific phospholipase D activity;GO:0005509~calcium ion binding;GO:0004630~phospholipase D activity	GO:0016042~lipid catabolic process;GO:0046470~phosphatidylcholine metabolic process	GO:0016020~membrane
Locus_4514_Transcript_1/1_Confidence_1.000_Length_2048	2048	tr|S8C8N3|S8C8N3_9LAMI	213	83.57	213	31.2	100	35	0	1933	1295	1	213	2e-103	Uncharacterized protein	M569_11548	Genlisea aurea	NA	NA	NA	NA	NA	NA
Locus_18974_Transcript_1/1_Confidence_1.000_Length_2056	2056	tr|M1D0L7|M1D0L7_SOLTU	455	83.55	456	66.54	100	74	1	205	1572	1	455	0	Uncharacterized protein	PGSC0003DMG400030629	Solanum tuberosum (Potato)	ATP binding; cysteine desulfurase activity; cysteine metabolic process; iron-sulfur cluster assembly; pyridoxal phosphate binding; zinc ion binding	GO:0005524; GO:0031071; GO:0006534; GO:0016226; GO:0030170; GO:0008270	NA	GO:0005524~ATP binding;GO:0031071~cysteine desulfurase activity;GO:0030170~pyridoxal phosphate binding;GO:0008270~zinc ion binding	GO:0006534~cysteine metabolic process;GO:0016226~iron-sulfur cluster assembly	NA
Locus_27336_Transcript_1/1_Confidence_1.000_Length_839	839	tr|C6TFY7|C6TFY7_SOYBN	97	83.51	97	34.68	100	16	0	181	471	1	97	2e-49	Uncharacterized protein	NA	Glycine max (Soybean) (Glycine hispida)	cytoplasm; protein folding	GO:0005737; GO:0006457	NA	NA	GO:0006457~protein folding	GO:0005737~cytoplasm
Locus_31179_Transcript_1/1_Confidence_1.000_Length_945	945	tr|C6TFY7|C6TFY7_SOYBN	97	83.51	97	30.79	100	16	0	889	599	1	97	5e-51	Uncharacterized protein	NA	Glycine max (Soybean) (Glycine hispida)	cytoplasm; protein folding	GO:0005737; GO:0006457	NA	NA	GO:0006457~protein folding	GO:0005737~cytoplasm
Locus_37489_Transcript_1/1_Confidence_1.000_Length_2581	2581	tr|S8CYM2|S8CYM2_9LAMI	728	83.49	745	86.59	100	95	10	206	2410	1	727	0	Uncharacterized protein (Fragment)	M569_02668	Genlisea aurea	lipid binding; nucleus; sequence-specific DNA binding; sequence-specific DNA binding transcription factor activity	GO:0008289; GO:0005634; GO:0043565; GO:0003700	NA	GO:0008289~lipid binding;GO:0043565~sequence-specific DNA binding;GO:0003700~sequence-specific DNA binding transcription factor activity	NA	GO:0005634~nucleus
Locus_34151_Transcript_1/1_Confidence_1.000_Length_708	708	tr|Q3HVP0|Q3HVP0_SOLTU	115	83.48	115	48.73	100	19	0	556	212	1	115	8e-29	60s acidic ribosomal protein-like protein	NA	Solanum tuberosum (Potato)	ribosome; structural constituent of ribosome; translational elongation	GO:0005840; GO:0003735; GO:0006414	NA	GO:0003735~structural constituent of ribosome	GO:0006414~translational elongation	GO:0005840~ribosome
Locus_1365_Transcript_1/1_Confidence_1.000_Length_2292	2292	tr|B4YYG1|B4YYG1_COFCA	537	83.46	538	70.42	100	86	2	2077	470	1	537	0	Mannan synthase	ManS2	Coffea canephora (Robusta coffee)	NA	NA	NA	NA	NA	NA
Locus_2414_Transcript_1/1_Confidence_1.000_Length_2795	2795	tr|Q9M726|Q9M726_SOLLC	514	83.46	514	55.17	100	84	1	2362	824	1	514	0	SNF1 (Uncharacterized protein)	SNF1	Solanum lycopersicum (Tomato) (Lycopersicon esculentum)	ATP binding; abscisic acid-activated signaling pathway; detection of nutrient; developmental process involved in reproduction; nuclear ubiquitin ligase complex; organ senescence; primary root development; protein autophosphorylation; protein serine/threonine kinase activity; sugar mediated signaling pathway; vegetative phase change	GO:0005524; GO:0009738; GO:0009594; GO:0003006; GO:0000152; GO:0010260; GO:0080022; GO:0046777; GO:0004674; GO:0010182; GO:0010050	NA	GO:0005524~ATP binding;GO:0004674~protein serine/threonine kinase activity	GO:0009738~abscisic acid mediated signaling pathway;GO:0009594~detection of nutrient;GO:0003006~developmental process involved in reproduction;GO:0010260~organ senescence;GO:0080022~primary root development;GO:0046777~protein autophosphorylation;GO:0010182~sugar mediated signaling pathway;GO:0010050~vegetative phase change	GO:0000152~nuclear ubiquitin ligase complex
Locus_24905_Transcript_1/1_Confidence_1.000_Length_3687	3687	tr|M5VVE4|M5VVE4_PRUPE	1096	83.45	1100	89.5	100	160	5	221	3466	1	1096	0	Cellulose synthase (EC 2.4.1.12)	PRUPE_ppa000559mg	Prunus persica (Peach) (Amygdalus persica)	cellulose biosynthetic process; cellulose synthase (UDP-forming) activity; integral component of membrane; zinc ion binding	GO:0030244; GO:0016760; GO:0016021; GO:0008270	Glycan metabolism; plant cellulose biosynthesis.	GO:0016760~cellulose synthase (UDP-forming) activity;GO:0008270~zinc ion binding	GO:0030244~cellulose biosynthetic process	GO:0016021~integral to membrane
Locus_21826_Transcript_1/1_Confidence_1.000_Length_1460	1460	tr|K4C5M1|K4C5M1_SOLLC	289	83.39	289	59.38	100	48	0	24	890	1	289	4e-171	Uncharacterized protein	Solyc06g050770.2	Solanum lycopersicum (Tomato) (Lycopersicon esculentum)	intracellular protein transport; plasma membrane; plasmodesma; vacuolar membrane	GO:0006886; GO:0005886; GO:0009506; GO:0005774	NA	NA	GO:0006886~intracellular protein transport	GO:0005886~plasma membrane;GO:0009506~plasmodesma;GO:0005774~vacuolar membrane
Locus_139_Transcript_1/1_Confidence_1.000_Length_1723	1723	tr|A9PHY8|A9PHY8_POPTR	498	83.37	499	86.88	100	79	3	14	1501	1	498	0	Glutathione-disulfide reductase family protein	POPTR_0003s17670g	Populus trichocarpa (Western balsam poplar) (Populus balsamifera subsp. trichocarpa)	NADP binding; cell redox homeostasis; flavin adenine dinucleotide binding; glutathione metabolic process; glutathione-disulfide reductase activity; peroxisome	GO:0050661; GO:0045454; GO:0050660; GO:0006749; GO:0004362; GO:0005777	NA	GO:0050661~NADP binding;GO:0050660~flavin adenine dinucleotide binding;GO:0004362~glutathione-disulfide reductase activity	GO:0045454~cell redox homeostasis;GO:0006749~glutathione metabolic process	GO:0005777~peroxisome
Locus_14333_Transcript_1/1_Confidence_1.000_Length_2139	2139	tr|K4BX32|K4BX32_SOLLC	426	83.37	427	59.89	100	69	2	32	1309	1	426	0	Uncharacterized protein	Solyc05g008580.2	Solanum lycopersicum (Tomato) (Lycopersicon esculentum)	phosphatidylserine biosynthetic process	GO:0006659	NA	NA	GO:0006659~phosphatidylserine biosynthetic process	NA
Locus_9893_Transcript_1/1_Confidence_1.000_Length_3910	3910	tr|K4B6W4|K4B6W4_SOLLC	1079	83.36	1082	83.02	100	176	3	292	3537	1	1078	0	Uncharacterized protein	Solyc02g065300.1	Solanum lycopersicum (Tomato) (Lycopersicon esculentum)	ATP binding; aminoacyl-tRNA editing activity; chloroplast; cytosol; leucine-tRNA ligase activity; leucyl-tRNA aminoacylation; plasmodesma	GO:0005524; GO:0002161; GO:0009507; GO:0005829; GO:0004823; GO:0006429; GO:0009506	NA	GO:0005524~ATP binding;GO:0002161~aminoacyl-tRNA editing activity;GO:0004823~leucine-tRNA ligase activity	GO:0006429~leucyl-tRNA aminoacylation	GO:0009507~chloroplast;GO:0005829~cytosol;GO:0009506~plasmodesma
Locus_15106_Transcript_1/1_Confidence_1.000_Length_2249	2249	tr|M1CK90|M1CK90_SOLTU	594	83.33	594	79.24	100	99	0	2080	299	1	594	0	Uncharacterized protein	PGSC0003DMG400026957	Solanum tuberosum (Potato)	ATP binding; glycerol metabolic process; glycerone kinase activity	GO:0005524; GO:0006071; GO:0004371	NA	GO:0005524~ATP binding;GO:0004371~glycerone kinase activity	GO:0006071~glycerol metabolic process	NA
Locus_7588_Transcript_1/1_Confidence_1.000_Length_1971	1971	tr|I7FM98|I7FM98_VITVI	504	83.33	504	76.71	100	81	1	1697	195	1	504	0	Lycopene beta-cyclase 2	LBCY2	Vitis vinifera (Grape)	carotenoid biosynthetic process; oxidoreductase activity, acting on paired donors, with incorporation or reduction of molecular oxygen	GO:0016117; GO:0016705	NA	GO:0016705~oxidoreductase activity, acting on paired donors, with incorporation or reduction of molecular oxygen	GO:0016117~carotenoid biosynthetic process	NA
Locus_1048_Transcript_1/1_Confidence_1.000_Length_1826	1826	tr|D7SH58|D7SH58_VITVI	375	83.29	377	61.94	100	60	2	1629	502	1	375	0	Putative uncharacterized protein	VIT_17s0000g00460	Vitis vinifera (Grape)	ATP hydrolysis coupled proton transport; hydrogen ion transmembrane transporter activity; proton-transporting V-type ATPase, V1 domain	GO:0015991; GO:0015078; GO:0033180	NA	GO:0015078~hydrogen ion transmembrane transporter activity	GO:0015991~ATP hydrolysis coupled proton transport	GO:0033180~proton-transporting V-type ATPase, V1 domain
Locus_2423_Transcript_1/1_Confidence_1.000_Length_2357	2357	sp|P19446|MDHG_CITLA	356	83.24	358	45.57	100	58	1	2179	1106	1	356	0	Malate dehydrogenase, glyoxysomal (EC 1.1.1.37)	NA	Citrullus lanatus (Watermelon) (Citrullus vulgaris)	L-malate dehydrogenase activity; glyoxylate cycle; glyoxysome; malate metabolic process; tricarboxylic acid cycle	GO:0030060; GO:0006097; GO:0009514; GO:0006108; GO:0006099	NA	GO:0030060~L-malate dehydrogenase activity	GO:0006097~glyoxylate cycle;GO:0006108~malate metabolic process;GO:0006099~tricarboxylic acid cycle	GO:0009514~glyoxysome
Locus_28931_Transcript_1/1_Confidence_1.000_Length_2479	2479	tr|S8E085|S8E085_9LAMI	739	83.22	739	89.43	100	124	0	2415	199	1	739	0	Uncharacterized protein (Fragment)	M569_05707	Genlisea aurea	NA	NA	NA	NA	NA	NA
Locus_17564_Transcript_1/1_Confidence_1.000_Length_1938	1938	tr|V4V9B0|V4V9B0_9ROSI	345	83.19	345	53.41	100	55	1	382	1407	1	345	0	Uncharacterized protein	CICLE_v10001709mg	Citrus clementina	NA	NA	NA	NA	NA	NA
Locus_25244_Transcript_1/1_Confidence_1.000_Length_1720	1720	tr|K4CUG7|K4CUG7_SOLLC	345	83.19	345	60.17	100	58	0	1306	272	1	345	0	Uncharacterized protein	Solyc09g065400.1	Solanum lycopersicum (Tomato) (Lycopersicon esculentum)	NA	NA	NA	NA	NA	NA
Locus_38168_Transcript_1/1_Confidence_1.000_Length_2463	2463	tr|M5XX99|M5XX99_PRUPE	679	83.09	680	82.83	100	114	1	226	2265	1	679	0	Uncharacterized protein	PRUPE_ppa002379mg	Prunus persica (Peach) (Amygdalus persica)	zinc ion binding	GO:0008270	NA	GO:0008270~zinc ion binding	NA	NA
Locus_560_Transcript_1/1_Confidence_1.000_Length_2948	2948	tr|B9SXH6|B9SXH6_RICCO	319	83.07	319	32.46	100	48	3	2556	1618	1	319	3e-147	Mitochondrial dicarboxylate carrier protein, putative	RCOM_0070090	Ricinus communis (Castor bean)	integral component of membrane; mitochondrial membrane; mitochondrial transport	GO:0016021; GO:0031966; GO:0006839	NA	NA	GO:0006839~mitochondrial transport	GO:0016021~integral to membrane;GO:0031966~mitochondrial membrane
Locus_5341_Transcript_1/1_Confidence_1.000_Length_3337	3337	tr|S8EMT8|S8EMT8_9LAMI	908	83.06	921	82.8	100	132	6	3025	284	1	904	0	Uncharacterized protein	M569_00744	Genlisea aurea	RNA processing; nucleus	GO:0006396; GO:0005634	NA	NA	GO:0006396~RNA processing	GO:0005634~nucleus
Locus_18495_Transcript_1/1_Confidence_1.000_Length_2223	2223	tr|F6HR60|F6HR60_VITVI	597	83.06	602	81.24	100	76	7	1908	166	1	597	0	Putative uncharacterized protein	VIT_08s0040g01230	Vitis vinifera (Grape)	integral component of membrane; transmembrane transport	GO:0016021; GO:0055085	NA	NA	GO:0055085~transmembrane transport	GO:0016021~integral to membrane
Locus_9713_Transcript_1/1_Confidence_1.000_Length_1832	1832	tr|B5LAW2|B5LAW2_CAPAN	431	83.06	431	70.58	100	71	2	205	1494	2	431	0	Putative pyruvate dehydrogenase E1 alpha subunit	NA	Capsicum annuum (Bell pepper)	glycolysis; intracellular membrane-bounded organelle; pyruvate dehydrogenase (acetyl-transferring) activity	GO:0006096; GO:0043231; GO:0004739	NA	GO:0004739~pyruvate dehydrogenase (acetyl-transferring) activity	GO:0006096~glycolysis	GO:0043231~intracellular membrane-bounded organelle
Locus_40241_Transcript_1/1_Confidence_1.000_Length_480	480	tr|B9S5J2|B9S5J2_RICCO	124	83.06	124	77.5	100	20	1	423	55	1	124	3e-70	Putative uncharacterized protein	RCOM_0977290	Ricinus communis (Castor bean)	NA	NA	NA	NA	NA	NA
Locus_23995_Transcript_1/1_Confidence_1.000_Length_1926	1926	tr|K4BXV0|K4BXV0_SOLLC	494	83	494	76.95	100	75	3	1630	167	1	491	0	Uncharacterized protein	Solyc05g012270.2	Solanum lycopersicum (Tomato) (Lycopersicon esculentum)	ATP binding; arginine biosynthetic process; argininosuccinate synthase activity; chloroplast stroma	GO:0005524; GO:0006526; GO:0004055; GO:0009570	NA	GO:0005524~ATP binding;GO:0004055~argininosuccinate synthase activity	GO:0006526~arginine biosynthetic process	GO:0009570~chloroplast stroma
Locus_5348_Transcript_1/1_Confidence_1.000_Length_1518	1518	tr|M1BYV2|M1BYV2_SOLTU	435	82.99	435	85.97	100	74	0	1390	86	1	435	0	Uncharacterized protein	PGSC0003DMG400021766	Solanum tuberosum (Potato)	long-day photoperiodism, flowering; nucleolus; pollen sperm cell differentiation	GO:0048574; GO:0005730; GO:0048235	NA	NA	GO:0048574~long-day photoperiodism, flowering;GO:0048235~pollen sperm cell differentiation	GO:0005730~nucleolus
Locus_7606_Transcript_1/1_Confidence_1.000_Length_991	991	tr|K4CDS1|K4CDS1_SOLLC	187	82.98	188	56.91	100	31	1	111	674	1	187	3e-90	Uncharacterized protein	Solyc07g039450.2	Solanum lycopersicum (Tomato) (Lycopersicon esculentum)	translation initiation factor activity	GO:0003743	NA	GO:0003743~translation initiation factor activity	NA	NA
Locus_38228_Transcript_1/1_Confidence_1.000_Length_4612	4612	tr|V5NX31|V5NX31_9GENT	1420	82.96	1420	92.37	100	242	0	4472	213	1	1420	0	PDR protein 5	TPT5	Amsonia hubrichtii	ATP binding; ATPase activity; membrane	GO:0005524; GO:0016887; GO:0016020	NA	GO:0005524~ATP binding;GO:0016887~ATPase activity	NA	GO:0016020~membrane
Locus_58610_Transcript_1/1_Confidence_1.000_Length_1496	1496	tr|K4CFP5|K4CFP5_SOLLC	217	82.95	217	43.52	100	37	0	1352	702	1	217	1e-128	Uncharacterized protein	Solyc07g053480.2	Solanum lycopersicum (Tomato) (Lycopersicon esculentum)	GTP binding; protein transport; small GTPase mediated signal transduction	GO:0005525; GO:0015031; GO:0007264	NA	GO:0005525~GTP binding	GO:0015031~protein transport;GO:0007264~small GTPase mediated signal transduction	NA
Locus_11129_Transcript_1/1_Confidence_1.000_Length_2121	2121	tr|B9RJ27|B9RJ27_RICCO	432	82.91	433	61.24	100	67	5	80	1360	1	432	0	Delta-aminolevulinic acid dehydratase (EC 4.2.1.24)	RCOM_1030560	Ricinus communis (Castor bean)	metal ion binding; porphobilinogen synthase activity; porphyrin-containing compound biosynthetic process	GO:0046872; GO:0004655; GO:0006779	NA	GO:0046872~metal ion binding;GO:0004655~porphobilinogen synthase activity	GO:0006779~porphyrin-containing compound biosynthetic process	NA
Locus_39857_Transcript_1/1_Confidence_1.000_Length_685	685	tr|C6TKV0|C6TKV0_SOYBN	117	82.91	117	51.24	100	20	0	54	404	1	117	6e-53	Uncharacterized protein	NA	Glycine max (Soybean) (Glycine hispida)	NA	NA	NA	NA	NA	NA
Locus_33482_Transcript_1/1_Confidence_1.000_Length_2281	2281	tr|K4APV4|K4APV4_SOLLC	582	82.82	582	76.55	100	100	0	271	2016	1	582	0	Uncharacterized protein	Solyc00g007010.2	Solanum lycopersicum (Tomato) (Lycopersicon esculentum)	phosphatidylinositol-4-phosphate phosphatase activity; plasma membrane of cell tip; plasmodesma; pollen tube tip; response to salt stress; root hair cell tip growth	GO:0043812; GO:0031520; GO:0009506; GO:0090404; GO:0009651; GO:0048768	NA	GO:0043812~phosphatidylinositol-4-phosphate phosphatase activity	GO:0009651~response to salt stress;GO:0048768~root hair cell tip growth	GO:0031520~plasma membrane of cell tip;GO:0009506~plasmodesma;GO:0090404~pollen tube tip
Locus_7542_Transcript_1/1_Confidence_1.000_Length_2189	2189	tr|B5LAW1|B5LAW1_CAPAN	468	82.71	480	65.78	100	71	2	206	1645	1	468	0	Putative aminotransferase	NA	Capsicum annuum (Bell pepper)	pyridoxal phosphate binding; transaminase activity	GO:0030170; GO:0008483	NA	GO:0030170~pyridoxal phosphate binding;GO:0008483~transaminase activity	NA	NA
Locus_6230_Transcript_1/1_Confidence_1.000_Length_2451	2451	tr|F6HLD7|F6HLD7_VITVI	502	82.7	503	61.57	100	82	3	1604	108	1	502	0	Putative uncharacterized protein	VIT_08s0007g00140	Vitis vinifera (Grape)	hyperosmotic salinity response	GO:0042538	NA	NA	GO:0042538~hyperosmotic salinity response	NA
Locus_5764_Transcript_1/1_Confidence_1.000_Length_833	833	tr|S8DMV5|S8DMV5_9LAMI	231	82.68	231	83.19	100	40	0	831	139	1	231	1e-131	Nucleobase ascorbate transporter (Fragment)	M569_13778	Genlisea aurea	membrane; transmembrane transport; transporter activity	GO:0016020; GO:0055085; GO:0005215	NA	GO:0005215~transporter activity	GO:0055085~transmembrane transport	GO:0016020~membrane
Locus_61486_Transcript_1/1_Confidence_1.000_Length_861	861	tr|S8CWQ8|S8CWQ8_9LAMI	202	82.67	202	70.38	100	35	0	163	768	1	202	2e-121	Uncharacterized protein	M569_05414	Genlisea aurea	GTP binding; intracellular; small GTPase mediated signal transduction	GO:0005525; GO:0005622; GO:0007264	NA	GO:0005525~GTP binding	GO:0007264~small GTPase mediated signal transduction	GO:0005622~intracellular
Locus_2242_Transcript_1/1_Confidence_1.000_Length_1875	1875	tr|S8E2A1|S8E2A1_9LAMI	247	82.59	247	39.52	100	39	2	1327	596	2	247	6e-138	Uncharacterized protein (Fragment)	M569_08414	Genlisea aurea	pentose-phosphate shunt, non-oxidative branch; ribose-5-phosphate isomerase activity	GO:0009052; GO:0004751	NA	GO:0004751~ribose-5-phosphate isomerase activity	GO:0009052~pentose-phosphate shunt, non-oxidative branch	NA
Locus_26047_Transcript_1/1_Confidence_1.000_Length_1959	1959	tr|K4AT27|K4AT27_SOLLC	457	82.58	465	71.21	100	71	4	278	1666	1	457	0	Uncharacterized protein	Solyc01g008290.2	Solanum lycopersicum (Tomato) (Lycopersicon esculentum)	'de novo' pyrimidine nucleobase biosynthetic process; UMP biosynthetic process; dihydroorotate oxidase activity; membrane	GO:0006207; GO:0006222; GO:0004158; GO:0016020	NA	GO:0004158~dihydroorotate oxidase activity	GO:0006207~'de novo' pyrimidine base biosynthetic process;GO:0006222~UMP biosynthetic process	GO:0016020~membrane
Locus_22228_Transcript_1/1_Confidence_1.000_Length_4119	4119	tr|A1E4D6|A1E4D6_COFCA	740	82.57	740	53.9	100	128	1	2628	412	1	740	0	Ethylene receptor isoform 1 (Ethylene receptor isoform 2) (Ethylene receptor isoform 3)	ETR1	Coffea canephora (Robusta coffee)	ATP binding; endoplasmic reticulum membrane; ethylene-activated signaling pathway; phosphorelay response regulator activity; phosphorelay sensor kinase activity	GO:0005524; GO:0005789; GO:0009873; GO:0000156; GO:0000155	NA	GO:0005524~ATP binding;GO:0000156~two-component response regulator activity;GO:0000155~two-component sensor activity	GO:0009873~ethylene mediated signaling pathway	GO:0005789~endoplasmic reticulum membrane
Locus_615_Transcript_1/1_Confidence_1.000_Length_1071	1071	tr|K4D9D2|K4D9D2_SOLLC	181	82.51	183	51.26	100	24	2	856	320	1	179	8e-103	Uncharacterized protein	Solyc11g065190.1	Solanum lycopersicum (Tomato) (Lycopersicon esculentum)	acid-amino acid ligase activity; cell proliferation; ubiquitin-dependent protein catabolic process	GO:0016881; GO:0008283; GO:0006511	NA	GO:0016881~acid-amino acid ligase activity	GO:0008283~cell proliferation;GO:0006511~ubiquitin-dependent protein catabolic process	NA
Locus_2647_Transcript_1/1_Confidence_1.000_Length_3645	3645	tr|K4DGW3|K4DGW3_SOLLC	1020	82.47	1021	84.03	100	174	3	309	3365	1	1018	0	Uncharacterized protein	Solyc12g088920.1	Solanum lycopersicum (Tomato) (Lycopersicon esculentum)	hydrolase activity	GO:0016787	NA	GO:0016787~hydrolase activity	NA	NA
Locus_6509_Transcript_1/1_Confidence_1.000_Length_1603	1603	tr|B9SSH0|B9SSH0_RICCO	57	82.46	57	10.67	100	10	0	1372	1202	1	57	1e-24	Putative uncharacterized protein	RCOM_1061850	Ricinus communis (Castor bean)	NA	NA	NA	NA	NA	NA
Locus_42144_Transcript_1/1_Confidence_1.000_Length_1920	1920	tr|M1BN71|M1BN71_SOLTU	481	82.44	484	75.62	100	82	2	260	1711	1	481	0	Uncharacterized protein	PGSC0003DMG400019063	Solanum tuberosum (Potato)	cellular response to phosphate starvation; coenzyme binding; glycolipid biosynthetic process; sulfotransferase activity; zinc ion binding	GO:0016036; GO:0050662; GO:0009247; GO:0008146; GO:0008270	NA	GO:0050662~coenzyme binding;GO:0008146~sulfotransferase activity;GO:0008270~zinc ion binding	GO:0016036~cellular response to phosphate starvation;GO:0009247~glycolipid biosynthetic process	NA
Locus_21357_Transcript_1/1_Confidence_1.000_Length_817	817	tr|S8DYQ2|S8DYQ2_9LAMI	119	82.35	119	43.7	100	21	0	607	251	1	119	1e-51	Uncharacterized protein	M569_06356	Genlisea aurea	membrane	GO:0016020	NA	NA	NA	GO:0016020~membrane
Locus_32847_Transcript_1/1_Confidence_1.000_Length_2869	2869	tr|F6HLL4|F6HLL4_VITVI	794	82.31	797	83.34	100	121	5	229	2568	1	794	0	Putative uncharacterized protein	VIT_08s0007g06140	Vitis vinifera (Grape)	NA	NA	NA	NA	NA	NA
Locus_76095_Transcript_1/1_Confidence_1.000_Length_553	553	tr|G7KGN2|G7KGN2_MEDTR	147	82.31	147	79.75	100	26	0	513	73	1	147	5e-85	Leghemoglobin	MTR_5g041610	Medicago truncatula (Barrel medic) (Medicago tribuloides)	heme binding; iron ion binding; oxygen binding; oxygen transport	GO:0020037; GO:0005506; GO:0019825; GO:0015671	NA	GO:0020037~heme binding;GO:0005506~iron ion binding;GO:0019825~oxygen binding	GO:0015671~oxygen transport	NA
Locus_8733_Transcript_1/1_Confidence_1.000_Length_869	869	tr|A5AH21|A5AH21_VITVI	124	82.26	124	42.81	100	22	0	178	549	1	124	1e-68	Putative uncharacterized protein	VIT_18s0001g10520 VITISV_043499	Vitis vinifera (Grape)	fatty acid beta-oxidation; glyoxylate metabolic process; peroxisome; seed germination; sterol binding	GO:0006635; GO:0046487; GO:0005777; GO:0009845; GO:0032934	NA	GO:0032934~sterol binding	GO:0006635~fatty acid beta-oxidation;GO:0046487~glyoxylate metabolic process;GO:0009845~seed germination	GO:0005777~peroxisome
Locus_18344_Transcript_1/1_Confidence_1.000_Length_1826	1826	tr|V4U9N8|V4U9N8_9ROSI	216	82.19	219	35.98	100	36	1	144	800	1	216	7e-120	Uncharacterized protein	CICLE_v10016569mg	Citrus clementina	chromatin binding; zinc ion binding	GO:0003682; GO:0008270	NA	GO:0003682~chromatin binding;GO:0008270~zinc ion binding	NA	NA
Locus_18489_Transcript_1/1_Confidence_1.000_Length_2275	2275	tr|F6HQ17|F6HQ17_VITVI	576	82.15	577	76.09	100	102	1	55	1785	1	576	0	Putative uncharacterized protein	VIT_07s0104g01320	Vitis vinifera (Grape)	NA	NA	NA	NA	NA	NA
Locus_6637_Transcript_1/1_Confidence_1.000_Length_1670	1670	tr|D2CFT5|D2CFT5_CAMAC	459	82.14	459	82.46	100	82	0	1532	156	1	459	0	Hydroxymethylbutenyl diphosphate reductase	HDR	Camptotheca acuminata (Happy tree)	isopentenyl diphosphate biosynthetic process, methylerythritol 4-phosphate pathway; oxidation-reduction process	GO:0019288; GO:0055114	NA	NA	GO:0019288~isopentenyl diphosphate biosynthetic process, mevalonate-independent pathway;GO:0055114~oxidation-reduction process	NA
Locus_45884_Transcript_1/1_Confidence_1.000_Length_786	786	tr|Q36597|Q36597_TOBAC	56	82.14	56	21.37	100	10	0	178	345	1	56	2e-15	Putative uncharacterized protein	NA	Nicotiana tabacum (Common tobacco)	chloroplast	GO:0009507	NA	NA	NA	GO:0009507~chloroplast
Locus_36493_Transcript_1/1_Confidence_1.000_Length_967	967	tr|M1A5V7|M1A5V7_SOLTU	123	82.11	123	38.16	100	22	0	755	387	1	123	1e-67	Uncharacterized protein	PGSC0003DMG400005984	Solanum tuberosum (Potato)	NA	NA	NA	NA	NA	NA
Locus_20567_Transcript_1/1_Confidence_1.000_Length_1634	1634	tr|B7X6S7|B7X6S7_TOBAC	324	82.1	324	59.49	100	57	1	1367	399	1	324	0	Syntaxin	NtSYP41	Nicotiana tabacum (Common tobacco)	intracellular protein transport; membrane; vesicle-mediated transport	GO:0006886; GO:0016020; GO:0016192	NA	NA	GO:0006886~intracellular protein transport;GO:0016192~vesicle-mediated transport	GO:0016020~membrane
Locus_35726_Transcript_1/1_Confidence_1.000_Length_1022	1022	tr|W1NEZ7|W1NEZ7_AMBTC	257	82.1	257	75.44	100	46	0	249	1019	1	257	5e-160	Uncharacterized protein	AMTR_s00010p00248740	Amborella trichopoda	NA	NA	NA	NA	NA	NA
Locus_44556_Transcript_1/1_Confidence_1.000_Length_1222	1222	tr|B9IP41|B9IP41_POPTR	353	82.07	357	87.64	100	54	1	1142	72	6	352	0	Uncharacterized protein	POPTR_0019s00790g	Populus trichocarpa (Western balsam poplar) (Populus balsamifera subsp. trichocarpa)	ATP binding; protein serine/threonine kinase activity	GO:0005524; GO:0004674	NA	GO:0005524~ATP binding;GO:0004674~protein serine/threonine kinase activity	NA	NA
Locus_7183_Transcript_1/1_Confidence_1.000_Length_2460	2460	tr|O82676|O82676_CATRO	716	82.03	718	87.56	100	124	2	2261	111	2	715	0	1-deoxyxylulose 5-phosphate synthase	NA	Catharanthus roseus (Madagascar periwinkle) (Vinca rosea)	1-deoxy-D-xylulose-5-phosphate synthase activity; terpenoid biosynthetic process	GO:0008661; GO:0016114	NA	GO:0008661~1-deoxy-D-xylulose-5-phosphate synthase activity	GO:0016114~terpenoid biosynthetic process	NA
Locus_1134_Transcript_1/1_Confidence_1.000_Length_1706	1706	tr|K4CA25|K4CA25_SOLLC	473	82.03	473	83.18	100	85	0	1491	73	1	473	0	Uncharacterized protein	Solyc06g076650.2	Solanum lycopersicum (Tomato) (Lycopersicon esculentum)	glycolysis; magnesium ion binding; phosphopyruvate hydratase activity; phosphopyruvate hydratase complex	GO:0006096; GO:0000287; GO:0004634; GO:0000015	NA	GO:0000287~magnesium ion binding;GO:0004634~phosphopyruvate hydratase activity	GO:0006096~glycolysis	GO:0000015~phosphopyruvate hydratase complex
Locus_4701_Transcript_1/1_Confidence_1.000_Length_2048	2048	tr|K4CQX2|K4CQX2_SOLLC	478	82.01	478	70.02	100	85	1	1723	290	1	477	0	Uncharacterized protein	Solyc09g009430.2	Solanum lycopersicum (Tomato) (Lycopersicon esculentum)	GTP binding; GTPase activity; chloroplast fission; chloroplast thylakoid; plastid stroma; protein complex; protein polymerization; thylakoid membrane	GO:0005525; GO:0003924; GO:0010020; GO:0009534; GO:0009532; GO:0043234; GO:0051258; GO:0042651	NA	GO:0005525~GTP binding;GO:0003924~GTPase activity	GO:0010020~chloroplast fission;GO:0051258~protein polymerization	GO:0009534~chloroplast thylakoid;GO:0009532~plastid stroma;GO:0043234~protein complex;GO:0042651~thylakoid membrane
Locus_53180_Transcript_1/1_Confidence_1.000_Length_1296	1296	tr|B9IE13|B9IE13_POPTR	261	81.99	261	60.42	100	47	0	1142	360	1	261	7e-143	Uncharacterized protein	POPTR_0015s03470g	Populus trichocarpa (Western balsam poplar) (Populus balsamifera subsp. trichocarpa)	NA	NA	NA	NA	NA	NA
Locus_4104_Transcript_1/1_Confidence_1.000_Length_1329	1329	tr|Q9ZSD5|Q9ZSD5_TOBAC	300	81.97	305	68.85	100	50	2	982	68	1	300	3e-163	Syntaxin-related protein Nt-syr1	Nt-Syr1	Nicotiana tabacum (Common tobacco)	intracellular protein transport; membrane; vesicle-mediated transport	GO:0006886; GO:0016020; GO:0016192	NA	NA	GO:0006886~intracellular protein transport;GO:0016192~vesicle-mediated transport	GO:0016020~membrane
Locus_277_Transcript_1/1_Confidence_1.000_Length_957	957	tr|M1C107|M1C107_SOLTU	233	81.97	233	73.04	100	42	0	940	242	1	233	1e-129	Uncharacterized protein	PGSC0003DMG400022297	Solanum tuberosum (Potato)	intracellular protein transport; membrane; vesicle-mediated transport	GO:0006886; GO:0016020; GO:0016192	NA	NA	GO:0006886~intracellular protein transport;GO:0016192~vesicle-mediated transport	GO:0016020~membrane
Locus_9973_Transcript_1/1_Confidence_1.000_Length_643	643	tr|V4SL52|V4SL52_9ROSI	122	81.97	122	56.92	100	21	1	641	279	1	122	2e-56	Uncharacterized protein (Fragment)	CICLE_v100264481mg	Citrus clementina	nucleic acid binding; nucleotide binding	GO:0003676; GO:0000166	NA	GO:0003676~nucleic acid binding;GO:0000166~nucleotide binding	NA	NA
Locus_2907_Transcript_1/1_Confidence_1.000_Length_1494	1494	tr|K4C966|K4C966_SOLLC	376	81.96	377	75.7	100	59	2	1302	196	1	376	0	Uncharacterized protein	Solyc06g073470.2	Solanum lycopersicum (Tomato) (Lycopersicon esculentum)	2 iron, 2 sulfur cluster binding; 4 iron, 4 sulfur cluster binding; biotin biosynthetic process; biotin synthase activity; zinc ion binding	GO:0051537; GO:0051539; GO:0009102; GO:0004076; GO:0008270	NA	GO:0051537~2 iron, 2 sulfur cluster binding;GO:0051539~4 iron, 4 sulfur cluster binding;GO:0004076~biotin synthase activity;GO:0008270~zinc ion binding	GO:0009102~biotin biosynthetic process	NA
Locus_13055_Transcript_1/1_Confidence_1.000_Length_1416	1416	tr|M1CSK8|M1CSK8_SOLTU	133	81.95	133	28.18	100	24	0	1412	1014	1	133	4e-69	Uncharacterized protein	PGSC0003DMG402028646 PGSC0003DMG401028646	Solanum tuberosum (Potato)	cell cycle; nucleus	GO:0007049; GO:0005634	NA	NA	GO:0007049~cell cycle	GO:0005634~nucleus
Locus_27230_Transcript_1/1_Confidence_1.000_Length_1510	1510	tr|B9SXZ3|B9SXZ3_RICCO	310	81.94	310	61.59	100	56	0	234	1163	1	310	0	Synaptic glycoprotein SC2, putative (EC 1.3.99.5)	RCOM_1206840	Ricinus communis (Castor bean)	3-oxo-5-alpha-steroid 4-dehydrogenase activity; cytoplasm; integral component of membrane; lipid metabolic process	GO:0003865; GO:0005737; GO:0016021; GO:0006629	NA	GO:0003865~3-oxo-5-alpha-steroid 4-dehydrogenase activity	GO:0006629~lipid metabolic process	GO:0005737~cytoplasm;GO:0016021~integral to membrane
Locus_22431_Transcript_1/1_Confidence_1.000_Length_1520	1520	tr|S8ELE2|S8ELE2_9LAMI	144	81.94	144	28.42	100	26	0	777	1208	1	144	6e-66	Uncharacterized protein	M569_01303	Genlisea aurea	NA	NA	NA	NA	NA	NA
Locus_9041_Transcript_1/1_Confidence_1.000_Length_2410	2410	tr|A1E4D6|A1E4D6_COFCA	740	81.92	741	92.24	100	130	3	2356	143	1	740	0	Ethylene receptor isoform 1 (Ethylene receptor isoform 2) (Ethylene receptor isoform 3)	ETR1	Coffea canephora (Robusta coffee)	ATP binding; endoplasmic reticulum membrane; ethylene-activated signaling pathway; phosphorelay response regulator activity; phosphorelay sensor kinase activity	GO:0005524; GO:0005789; GO:0009873; GO:0000156; GO:0000155	NA	GO:0005524~ATP binding;GO:0000156~two-component response regulator activity;GO:0000155~two-component sensor activity	GO:0009873~ethylene mediated signaling pathway	GO:0005789~endoplasmic reticulum membrane
Locus_10406_Transcript_1/1_Confidence_1.000_Length_1387	1387	tr|V4SSF1|V4SSF1_9ROSI	304	81.91	304	65.75	100	55	0	165	1076	1	304	0	Uncharacterized protein	CICLE_v10026154mg	Citrus clementina	cytoplasm; inositol catabolic process; inositol oxygenase activity; iron ion binding	GO:0005737; GO:0019310; GO:0050113; GO:0005506	NA	GO:0050113~inositol oxygenase activity;GO:0005506~iron ion binding	GO:0019310~inositol catabolic process	GO:0005737~cytoplasm
Locus_1001_Transcript_1/1_Confidence_1.000_Length_4368	4368	tr|K4B7K4|K4B7K4_SOLLC	1385	81.88	1391	95.54	100	238	6	4345	197	1	1385	0	Uncharacterized protein	Solyc02g068720.2	Solanum lycopersicum (Tomato) (Lycopersicon esculentum)	actin filament organization; endoplasmic reticulum membrane; multidimensional cell growth; nucleus; positive regulation of transcription, DNA-templated; trichome morphogenesis	GO:0007015; GO:0005789; GO:0009825; GO:0005634; GO:0045893; GO:0010090	NA	NA	GO:0007015~actin filament organization;GO:0009825~multidimensional cell growth;GO:0045893~positive regulation of transcription, DNA-dependent;GO:0010090~trichome morphogenesis	GO:0005789~endoplasmic reticulum membrane;GO:0005634~nucleus
Locus_1722_Transcript_1/1_Confidence_1.000_Length_1506	1506	tr|Q8GYH3|Q8GYH3_ARATH	407	81.82	407	81.08	100	71	1	1462	242	4	407	0	Putative 60S ribosomal protein	At5g02870/F9G14_180	Arabidopsis thaliana (Mouse-ear cress)	ribosome; structural constituent of ribosome; translation	GO:0005840; GO:0003735; GO:0006412	NA	GO:0003735~structural constituent of ribosome	GO:0006412~translation	GO:0005840~ribosome
Locus_18752_Transcript_1/1_Confidence_1.000_Length_905	905	tr|S8CA64|S8CA64_9LAMI	154	81.82	154	51.05	100	27	1	395	856	1	153	7e-89	Carbonic anhydrase (EC 4.2.1.1) (Fragment)	M569_11069	Genlisea aurea	carbon utilization; carbonate dehydratase activity; zinc ion binding	GO:0015976; GO:0004089; GO:0008270	NA	GO:0004089~carbonate dehydratase activity;GO:0008270~zinc ion binding	GO:0015976~carbon utilization	NA
Locus_16582_Transcript_1/1_Confidence_1.000_Length_3917	3917	tr|K4BUU6|K4BUU6_SOLLC	1031	81.78	1032	79.04	100	179	6	3454	362	7	1030	0	Uncharacterized protein	Solyc04g078610.2	Solanum lycopersicum (Tomato) (Lycopersicon esculentum)	ATP binding; cellulose microfibril organization; cytoplasm; kinesin complex; microtubule; microtubule motor activity; microtubule-based movement	GO:0005524; GO:0010215; GO:0005737; GO:0005871; GO:0005874; GO:0003777; GO:0007018	NA	GO:0005524~ATP binding;GO:0003777~microtubule motor activity	GO:0010215~cellulose microfibril organization;GO:0007018~microtubule-based movement	GO:0005737~cytoplasm;GO:0005871~kinesin complex;GO:0005874~microtubule
Locus_19631_Transcript_1/1_Confidence_1.000_Length_2791	2791	tr|V4SEI3|V4SEI3_9ROSI	751	81.76	751	80.72	100	122	3	298	2505	1	751	0	Uncharacterized protein	CICLE_v10027875mg	Citrus clementina	nucleic acid binding; zinc ion binding	GO:0003676; GO:0008270	NA	GO:0003676~nucleic acid binding;GO:0008270~zinc ion binding	NA	NA
Locus_1139_Transcript_1/1_Confidence_1.000_Length_1463	1463	tr|Q5DKU8|Q5DKU8_TOBAC	340	81.76	340	69.72	100	62	0	101	1120	1	340	0	Adenosine kinase isoform 2S	NA	Nicotiana tabacum (Common tobacco)	adenosine kinase activity; phosphotransferase activity, alcohol group as acceptor; purine ribonucleoside salvage	GO:0004001; GO:0016773; GO:0006166	NA	GO:0004001~adenosine kinase activity;GO:0016773~phosphotransferase activity, alcohol group as acceptor	GO:0006166~purine ribonucleoside salvage	NA
Locus_9051_Transcript_1/1_Confidence_1.000_Length_1955	1955	tr|D7TZ77|D7TZ77_VITVI	522	81.75	526	80.72	100	92	1	1736	159	1	522	0	Putative uncharacterized protein	VIT_09s0002g07860	Vitis vinifera (Grape)	carbohydrate metabolic process; glycerol kinase activity; glycerol-3-phosphate metabolic process	GO:0005975; GO:0004370; GO:0006072	NA	GO:0004370~glycerol kinase activity	GO:0005975~carbohydrate metabolic process;GO:0006072~glycerol-3-phosphate metabolic process	NA
Locus_15510_Transcript_1/1_Confidence_1.000_Length_2508	2508	tr|K4B2V2|K4B2V2_SOLLC	470	81.74	482	57.66	100	69	6	2215	791	1	470	0	Uncharacterized protein	Solyc01g107350.2	Solanum lycopersicum (Tomato) (Lycopersicon esculentum)	plasma membrane	GO:0005886	NA	NA	NA	GO:0005886~plasma membrane
Locus_9994_Transcript_1/1_Confidence_1.000_Length_1798	1798	tr|S8CJ94|S8CJ94_9LAMI	449	81.74	449	74.92	100	76	5	392	1726	1	447	0	Uncharacterized protein (Fragment)	M569_07974	Genlisea aurea	integral component of membrane; transferase activity, transferring hexosyl groups	GO:0016021; GO:0016758	NA	GO:0016758~transferase activity, transferring hexosyl groups	NA	GO:0016021~integral to membrane
Locus_16872_Transcript_1/1_Confidence_1.000_Length_2364	2364	tr|K4D6F3|K4D6F3_SOLLC	396	81.7	399	50.63	100	68	3	1895	705	1	396	0	Uncharacterized protein	Solyc11g013490.1	Solanum lycopersicum (Tomato) (Lycopersicon esculentum)	Golgi apparatus; galactosyltransferase activity; integral component of membrane; protein glycosylation	GO:0005794; GO:0008378; GO:0016021; GO:0006486	NA	GO:0008378~galactosyltransferase activity	GO:0006486~protein glycosylation	GO:0005794~Golgi apparatus;GO:0016021~integral to membrane
Locus_15341_Transcript_1/1_Confidence_1.000_Length_862	862	tr|S8EB43|S8EB43_9LAMI	187	81.68	191	66.47	100	31	1	290	862	1	187	5e-105	Uncharacterized protein (Fragment)	M569_01628	Genlisea aurea	Piccolo NuA4 histone acetyltransferase complex	GO:0032777	NA	NA	NA	GO:0032777~Piccolo NuA4 histone acetyltransferase complex
Locus_4197_Transcript_1/1_Confidence_1.000_Length_1481	1481	tr|K4CNV7|K4CNV7_SOLLC	296	81.67	300	60.77	100	51	1	1364	465	1	296	1e-153	Uncharacterized protein	Solyc08g079570.2	Solanum lycopersicum (Tomato) (Lycopersicon esculentum)	fatty acid biosynthetic process; integral component of membrane; iron ion binding; oxidoreductase activity	GO:0006633; GO:0016021; GO:0005506; GO:0016491	NA	GO:0005506~iron ion binding;GO:0016491~oxidoreductase activity	GO:0006633~fatty acid biosynthetic process	GO:0016021~integral to membrane
Locus_24013_Transcript_1/1_Confidence_1.000_Length_1648	1648	tr|M1BZE8|M1BZE8_SOLTU	396	81.66	398	72.45	100	64	5	1546	374	1	396	0	Uncharacterized protein	PGSC0003DMG402021921	Solanum tuberosum (Potato)	magnesium ion binding; nucleotide biosynthetic process; ribonucleoside monophosphate biosynthetic process; ribose phosphate diphosphokinase activity	GO:0000287; GO:0009165; GO:0009156; GO:0004749	NA	GO:0000287~magnesium ion binding;GO:0004749~ribose phosphate diphosphokinase activity	GO:0009165~nucleotide biosynthetic process;GO:0009156~ribonucleoside monophosphate biosynthetic process	NA
Locus_11474_Transcript_1/1_Confidence_1.000_Length_786	786	tr|F1CFB4|F1CFB4_CAMSI	229	81.66	229	87.4	100	41	1	80	763	1	229	2e-131	Vacuolar ATP synthase subunit	NA	Camellia sinensis (Tea)	ATP hydrolysis coupled proton transport; proton-transporting ATPase activity, rotational mechanism; proton-transporting two-sector ATPase complex, catalytic domain	GO:0015991; GO:0046961; GO:0033178	NA	GO:0046961~proton-transporting ATPase activity, rotational mechanism	GO:0015991~ATP hydrolysis coupled proton transport	GO:0033178~proton-transporting two-sector ATPase complex, catalytic domain
Locus_20843_Transcript_1/1_Confidence_1.000_Length_1353	1353	tr|F6I0T3|F6I0T3_VITVI	229	81.66	229	50.78	100	42	0	175	861	1	229	2e-57	Putative uncharacterized protein	VIT_03s0038g03610	Vitis vinifera (Grape)	NA	NA	NA	NA	NA	NA
Locus_29803_Transcript_1/1_Confidence_1.000_Length_328	328	tr|S8CH82|S8CH82_9LAMI	109	81.65	109	99.7	100	14	1	3	311	1	109	2e-58	Uncharacterized protein (Fragment)	M569_10886	Genlisea aurea	NA	NA	NA	NA	NA	NA
Locus_1156_Transcript_1/1_Confidence_1.000_Length_2912	2912	tr|R0H363|R0H363_9BRAS	819	81.59	820	84.48	100	147	3	2838	388	1	819	0	Uncharacterized protein	CARUB_v10007773mg	Capsella rubella	ATP hydrolysis coupled proton transport; hydrogen ion transmembrane transporter activity; vacuolar proton-transporting V-type ATPase, V0 domain	GO:0015991; GO:0015078; GO:0000220	NA	GO:0015078~hydrogen ion transmembrane transporter activity	GO:0015991~ATP hydrolysis coupled proton transport	GO:0000220~vacuolar proton-transporting V-type ATPase, V0 domain
Locus_44384_Transcript_1/1_Confidence_1.000_Length_1360	1360	tr|M1D2D5|M1D2D5_SOLTU	342	81.58	342	75.44	100	59	1	86	1099	1	342	0	Uncharacterized protein	PGSC0003DMG402031052	Solanum tuberosum (Potato)	adenyl nucleotide binding; carbohydrate binding; carbohydrate metabolic process; isomerase activity	GO:0030554; GO:0030246; GO:0005975; GO:0016853	NA	GO:0030554~adenyl nucleotide binding;GO:0030246~carbohydrate binding;GO:0016853~isomerase activity	GO:0005975~carbohydrate metabolic process	NA
Locus_4970_Transcript_1/1_Confidence_1.000_Length_1910	1910	tr|D7TQ16|D7TQ16_VITVI	488	81.56	499	78.38	100	80	1	1751	255	1	487	0	Putative uncharacterized protein	VIT_03s0063g02560	Vitis vinifera (Grape)	ATP binding; cytoplasm; phenylalanine-tRNA ligase activity; phenylalanyl-tRNA aminoacylation; tRNA binding	GO:0005524; GO:0005737; GO:0004826; GO:0006432; GO:0000049	NA	GO:0005524~ATP binding;GO:0004826~phenylalanine-tRNA ligase activity;GO:0000049~tRNA binding	GO:0006432~phenylalanyl-tRNA aminoacylation	GO:0005737~cytoplasm
Locus_16402_Transcript_1/1_Confidence_1.000_Length_987	987	tr|Q41499|Q41499_SOLTU	231	81.55	233	70.82	100	40	1	902	204	2	231	1e-112	Spliceosomal protein	U2B	Solanum tuberosum (Potato)	U2 snRNP; mRNA splicing, via spliceosome; nucleotide binding; snRNA binding	GO:0005686; GO:0000398; GO:0000166; GO:0017069	NA	GO:0000166~nucleotide binding;GO:0017069~snRNA binding	GO:0000398~nuclear mRNA splicing, via spliceosome	GO:0005686~U2 snRNP
Locus_24216_Transcript_1/1_Confidence_1.000_Length_1388	1388	tr|I1N2H6|I1N2H6_SOYBN	258	81.54	260	56.2	100	45	2	1136	360	1	258	1e-152	Uncharacterized protein	NA	Glycine max (Soybean) (Glycine hispida)	cell wall; extracellular region; membrane; plant-type cell wall organization	GO:0005618; GO:0005576; GO:0016020; GO:0009664	NA	NA	GO:0009664~plant-type cell wall organization	GO:0005618~cell wall;GO:0005576~extracellular region;GO:0016020~membrane
Locus_87908_Transcript_1/1_Confidence_1.000_Length_452	452	tr|K7MBG8|K7MBG8_SOYBN	92	81.52	92	61.06	100	8	3	56	304	1	92	2e-42	Uncharacterized protein	NA	Glycine max (Soybean) (Glycine hispida)	NA	NA	NA	NA	NA	NA
Locus_21741_Transcript_1/1_Confidence_1.000_Length_641	641	tr|A5C6I0|A5C6I0_VITVI	119	81.51	119	55.69	100	22	0	46	402	1	119	6e-67	Putative uncharacterized protein	VIT_05s0094g00450 VITISV_001097	Vitis vinifera (Grape)	NA	NA	NA	NA	NA	NA
Locus_16016_Transcript_1/1_Confidence_1.000_Length_2177	2177	tr|M1D2K2|M1D2K2_SOLTU	659	81.49	659	90.81	100	122	0	75	2051	1	659	0	Uncharacterized protein	PGSC0003DMG400031099	Solanum tuberosum (Potato)	Golgi apparatus; endosome; integral component of membrane; plasmodesma; trans-Golgi network; vacuolar membrane	GO:0005794; GO:0005768; GO:0016021; GO:0009506; GO:0005802; GO:0005774	NA	NA	NA	GO:0005794~Golgi apparatus;GO:0005768~endosome;GO:0016021~integral to membrane;GO:0009506~plasmodesma;GO:0005802~trans-Golgi network;GO:0005774~vacuolar membrane
Locus_8020_Transcript_1/1_Confidence_1.000_Length_2497	2497	tr|M1C5C7|M1C5C7_SOLTU	658	81.46	658	79.05	100	118	3	181	2145	1	657	0	Uncharacterized protein	PGSC0003DMG400023410	Solanum tuberosum (Potato)	plasma membrane	GO:0005886	NA	NA	NA	GO:0005886~plasma membrane
Locus_26638_Transcript_1/1_Confidence_1.000_Length_2583	2583	tr|K4CPM4|K4CPM4_SOLLC	658	81.46	658	76.42	100	122	0	2465	492	1	658	0	Uncharacterized protein	Solyc08g082280.2	Solanum lycopersicum (Tomato) (Lycopersicon esculentum)	catalytic activity	GO:0003824	NA	GO:0003824~catalytic activity	NA	NA
Locus_1424_Transcript_1/1_Confidence_1.000_Length_2101	2101	tr|S8CZS1|S8CZS1_9LAMI	484	81.4	484	69.11	100	83	1	2043	592	1	477	0	MATE efflux family protein	M569_01755	Genlisea aurea	antiporter activity; drug transmembrane transporter activity; integral component of membrane	GO:0015297; GO:0015238; GO:0016021	NA	GO:0015297~antiporter activity;GO:0015238~drug transmembrane transporter activity	NA	GO:0016021~integral to membrane
Locus_12618_Transcript_1/1_Confidence_1.000_Length_2520	2520	tr|E0CV08|E0CV08_VITVI	740	81.38	741	88.21	100	136	2	2459	240	1	740	0	Putative uncharacterized protein	VIT_16s0050g00590	Vitis vinifera (Grape)	hydrolase activity; mRNA cleavage; mRNA cleavage and polyadenylation specificity factor complex; mRNA polyadenylation; plasmodesma; posttranscriptional gene silencing by RNA	GO:0016787; GO:0006379; GO:0005847; GO:0006378; GO:0009506; GO:0035194	NA	GO:0016787~hydrolase activity	GO:0006379~mRNA cleavage;GO:0006378~mRNA polyadenylation;GO:0035194~posttranscriptional gene silencing by RNA	GO:0005847~mRNA cleavage and polyadenylation specificity factor complex;GO:0009506~plasmodesma
Locus_12133_Transcript_1/1_Confidence_1.000_Length_2371	2371	tr|M1CPD3|M1CPD3_SOLTU	595	81.38	596	75.41	100	110	1	313	2100	1	595	0	Uncharacterized protein	PGSC0003DMG400027946	Solanum tuberosum (Potato)	DNA replication initiation; gametophyte development; premeiotic DNA replication	GO:0006270; GO:0048229; GO:0006279	NA	NA	GO:0006270~DNA-dependent DNA replication initiation;GO:0048229~gametophyte development;GO:0006279~premeiotic DNA replication	NA
Locus_22886_Transcript_1/1_Confidence_1.000_Length_977	977	tr|A5C6M5|A5C6M5_VITVI	145	81.38	145	44.52	100	27	0	106	540	1	145	4e-71	Putative uncharacterized protein	VITISV_032482	Vitis vinifera (Grape)	mediator complex	GO:0016592	NA	NA	NA	GO:0016592~mediator complex
Locus_4996_Transcript_1/1_Confidence_1.000_Length_2013	2013	tr|Q9FEV9|Q9FEV9_TOBAC	580	81.34	584	87.03	100	104	4	18	1766	1	580	0	Microtubule-associated protein MAP65-1a	map65-1a	Nicotiana tabacum (Common tobacco)	cytokinesis; microtubule cytoskeleton organization	GO:0000910; GO:0000226	NA	NA	GO:0000910~cytokinesis;GO:0000226~microtubule cytoskeleton organization	NA
Locus_61746_Transcript_1/1_Confidence_1.000_Length_725	725	tr|S8CHM8|S8CHM8_9LAMI	107	81.31	107	44.28	100	20	0	601	281	1	107	4e-60	Uncharacterized protein	M569_10692	Genlisea aurea	NA	NA	NA	NA	NA	NA
Locus_15254_Transcript_1/1_Confidence_1.000_Length_1638	1638	tr|M1CWX7|M1CWX7_SOLTU	427	81.29	433	79.3	100	74	4	1623	328	1	427	0	Uncharacterized protein	PGSC0003DMG400029755	Solanum tuberosum (Potato)	cytosol; plasma membrane; plastid; response to fungus	GO:0005829; GO:0005886; GO:0009536; GO:0009620	NA	NA	GO:0009620~response to fungus	GO:0005829~cytosol;GO:0005886~plasma membrane;GO:0009536~plastid
Locus_6472_Transcript_1/1_Confidence_1.000_Length_838	838	tr|S8DDH9|S8DDH9_9LAMI	170	81.29	171	61.22	100	29	3	5	511	1	170	3e-93	Uncharacterized protein (Fragment)	M569_17451	Genlisea aurea	integral component of membrane; solute:hydrogen antiporter activity	GO:0016021; GO:0015299	NA	GO:0015299~solute:hydrogen antiporter activity	NA	GO:0016021~integral to membrane
Locus_37275_Transcript_1/1_Confidence_1.000_Length_964	964	tr|V4TGR9|V4TGR9_9ROSI	270	81.25	272	84.65	100	49	2	914	99	1	270	4e-139	Uncharacterized protein	CICLE_v10032405mg	Citrus clementina	integral component of membrane	GO:0016021	NA	NA	NA	GO:0016021~integral to membrane
Locus_34506_Transcript_1/1_Confidence_1.000_Length_943	943	tr|M1BT83|M1BT83_SOLTU	112	81.25	112	35.63	100	21	0	626	291	1	112	3e-61	Uncharacterized protein	PGSC0003DMG400020322	Solanum tuberosum (Potato)	NA	NA	NA	NA	NA	NA
Locus_4805_Transcript_1/1_Confidence_1.000_Length_756	756	tr|G7IDQ0|G7IDQ0_MEDTR	64	81.25	64	25.4	100	12	0	153	344	1	64	4e-22	Cytochrome c oxidase subunit 5C	MTR_1g087020	Medicago truncatula (Barrel medic) (Medicago tribuloides)	mitochondrial respiratory chain	GO:0005746	NA	NA	NA	GO:0005746~mitochondrial respiratory chain
Locus_17977_Transcript_1/1_Confidence_1.000_Length_1547	1547	tr|M0ZWK0|M0ZWK0_SOLTU	274	81.21	282	54.69	100	45	1	120	965	1	274	2e-164	Proteasome subunit alpha type (EC 3.4.25.1)	PGSC0003DMG400003740	Solanum tuberosum (Potato)	cytoplasm; nucleus; proteasome core complex, alpha-subunit complex; threonine-type endopeptidase activity; ubiquitin-dependent protein catabolic process	GO:0005737; GO:0005634; GO:0019773; GO:0004298; GO:0006511	NA	GO:0004298~threonine-type endopeptidase activity	GO:0006511~ubiquitin-dependent protein catabolic process	GO:0005737~cytoplasm;GO:0005634~nucleus;GO:0019773~proteasome core complex, alpha-subunit complex
Locus_14044_Transcript_1/1_Confidence_1.000_Length_983	983	tr|M5W892|M5W892_PRUPE	154	81.17	154	47	100	29	0	232	693	1	154	8e-88	Uncharacterized protein	PRUPE_ppa012801mg	Prunus persica (Peach) (Amygdalus persica)	metal ion binding; metal ion transport	GO:0046872; GO:0030001	NA	GO:0046872~metal ion binding	GO:0030001~metal ion transport	NA
Locus_7585_Transcript_1/1_Confidence_1.000_Length_2158	2158	tr|M1C3R6|M1C3R6_SOLTU	536	81.16	536	74.51	100	98	1	34	1632	1	536	0	Uncharacterized protein	PGSC0003DMG400022947	Solanum tuberosum (Potato)	transferase activity, transferring phosphorus-containing groups	GO:0016772	NA	GO:0016772~transferase activity, transferring phosphorus-containing groups	NA	NA
Locus_30745_Transcript_1/1_Confidence_1.000_Length_528	528	tr|C6T5N2|C6T5N2_SOYBN	69	81.16	69	39.2	100	13	0	423	217	1	69	1e-27	Uncharacterized protein	NA	Glycine max (Soybean) (Glycine hispida)	NA	NA	NA	NA	NA	NA
Locus_63137_Transcript_1/1_Confidence_1.000_Length_510	510	tr|F4YFC6|F4YFC6_CAMSI	90	81.11	90	52.94	100	17	0	467	198	1	90	8e-49	Acyl-CoA-binding protein	NA	Camellia sinensis (Tea)	fatty-acyl-CoA binding	GO:0000062	NA	GO:0000062~fatty-acyl-CoA binding	NA	NA
Locus_5933_Transcript_1/1_Confidence_1.000_Length_2135	2135	tr|K4C2X3|K4C2X3_SOLLC	349	81.09	349	49.04	100	65	1	1983	940	1	349	3e-178	Uncharacterized protein	Solyc05g056490.2	Solanum lycopersicum (Tomato) (Lycopersicon esculentum)	3'(2'),5'-bisphosphate nucleotidase activity; inositol bisphosphate phosphatase activity; phosphatidylinositol phosphorylation; sulfur compound metabolic process	GO:0008441; GO:0016312; GO:0046854; GO:0006790	NA	GO:0008441~3'(2'),5'-bisphosphate nucleotidase activity;GO:0016312~inositol bisphosphate phosphatase activity	GO:0046854~phosphatidylinositol phosphorylation;GO:0006790~sulfur compound metabolic process	NA
Locus_15089_Transcript_1/1_Confidence_1.000_Length_1135	1135	tr|S8DJQ3|S8DJQ3_9LAMI	263	81.06	264	69.78	100	49	1	104	895	1	263	2e-160	ATP-dependent Clp protease proteolytic subunit (Fragment)	M569_15082	Genlisea aurea	proteolysis; serine-type endopeptidase activity	GO:0006508; GO:0004252	NA	GO:0004252~serine-type endopeptidase activity	GO:0006508~proteolysis	NA
Locus_22455_Transcript_1/1_Confidence_1.000_Length_2080	2080	tr|K4D5K6|K4D5K6_SOLLC	532	81.05	533	76.88	100	95	3	178	1761	1	532	0	Uncharacterized protein	Solyc11g010450.1	Solanum lycopersicum (Tomato) (Lycopersicon esculentum)	6-phosphofructokinase activity; 6-phosphofructokinase complex; ATP binding; fructose 6-phosphate metabolic process; glycolysis	GO:0003872; GO:0005945; GO:0005524; GO:0006002; GO:0006096	NA	GO:0003872~6-phosphofructokinase activity;GO:0005524~ATP binding	GO:0006002~fructose 6-phosphate metabolic process;GO:0006096~glycolysis	GO:0005945~6-phosphofructokinase complex
Locus_10429_Transcript_1/1_Confidence_1.000_Length_870	870	tr|D7T8C3|D7T8C3_VITVI	188	81.05	190	65.52	100	27	2	810	262	1	188	2e-98	Putative uncharacterized protein	VIT_19s0090g00390	Vitis vinifera (Grape)	chloroplast envelope; chloroplast stroma; deaminase activity; mitochondrion; response to cadmium ion; thylakoid; vacuole	GO:0009941; GO:0009570; GO:0019239; GO:0005739; GO:0046686; GO:0009579; GO:0005773	NA	GO:0019239~deaminase activity	GO:0046686~response to cadmium ion	GO:0009941~chloroplast envelope;GO:0009570~chloroplast stroma;GO:0005739~mitochondrion;GO:0009579~thylakoid;GO:0005773~vacuole
Locus_28374_Transcript_1/1_Confidence_1.000_Length_1470	1470	tr|S8DZ29|S8DZ29_9LAMI	327	81.04	327	66.73	100	62	0	1260	280	1	327	0	Uncharacterized protein (Fragment)	M569_09466	Genlisea aurea	NA	NA	NA	NA	NA	NA
Locus_46459_Transcript_1/1_Confidence_1.000_Length_851	851	tr|S8E893|S8E893_9LAMI	173	81.03	174	61.34	100	31	1	725	204	2	173	4e-87	Uncharacterized protein (Fragment)	M569_02680	Genlisea aurea	hydrolase activity; zinc ion binding	GO:0016787; GO:0008270	NA	GO:0016787~hydrolase activity;GO:0008270~zinc ion binding	NA	NA
Locus_5326_Transcript_1/1_Confidence_1.000_Length_1547	1547	tr|K0A1Y2|K0A1Y2_SALMI	236	81.01	237	45.96	100	44	1	1275	565	1	236	8e-121	Universal stress protein	USP	Salvia miltiorrhiza (Chinese sage)	response to stress	GO:0006950	NA	NA	GO:0006950~response to stress	NA
Locus_41827_Transcript_1/1_Confidence_1.000_Length_1276	1276	tr|K0A1Y2|K0A1Y2_SALMI	236	81.01	237	55.72	100	38	2	1137	436	1	233	3e-94	Universal stress protein	USP	Salvia miltiorrhiza (Chinese sage)	response to stress	GO:0006950	NA	NA	GO:0006950~response to stress	NA
Locus_41096_Transcript_1/1_Confidence_1.000_Length_1965	1965	tr|K4AW47|K4AW47_SOLLC	500	81	500	76.34	100	92	1	1662	172	1	500	0	Uncharacterized protein	Solyc01g058390.2	Solanum lycopersicum (Tomato) (Lycopersicon esculentum)	ATP binding; cytosol; galactokinase activity; galactose metabolic process	GO:0005524; GO:0005829; GO:0004335; GO:0006012	NA	GO:0005524~ATP binding;GO:0004335~galactokinase activity	GO:0006012~galactose metabolic process	GO:0005829~cytosol
Locus_41771_Transcript_1/1_Confidence_1.000_Length_1365	1365	tr|C6TN79|C6TN79_SOYBN	268	80.97	268	58.9	100	51	0	85	888	1	268	5e-160	Uncharacterized protein	NA	Glycine max (Soybean) (Glycine hispida)	chloroplast stroma	GO:0009570	NA	NA	NA	GO:0009570~chloroplast stroma
Locus_24054_Transcript_1/1_Confidence_1.000_Length_2247	2247	tr|Q40473|Q40473_TOBAC	540	80.96	541	72.23	100	101	2	1772	153	1	540	0	PS60 protein	PS60	Nicotiana tabacum (Common tobacco)	copper ion binding; oxidoreductase activity	GO:0005507; GO:0016491	NA	GO:0005507~copper ion binding;GO:0016491~oxidoreductase activity	NA	NA
Locus_61355_Transcript_1/1_Confidence_1.000_Length_2681	2681	tr|D7SJU7|D7SJU7_VITVI	756	80.9	759	84.93	100	129	6	92	2332	1	755	0	Putative uncharacterized protein	VIT_06s0004g06920	Vitis vinifera (Grape)	6-phosphofructo-2-kinase activity; ATP binding; cytosol; fructose 2,6-bisphosphate metabolic process; fructose 6-phosphate metabolic process; fructose metabolic process; fructose-2,6-bisphosphate 2-phosphatase activity; regulation of carbon utilization; starch binding	GO:0003873; GO:0005524; GO:0005829; GO:0006003; GO:0006002; GO:0006000; GO:0004331; GO:0043609; GO:2001070	NA	GO:0003873~6-phosphofructo-2-kinase activity;GO:0005524~ATP binding;GO:0004331~fructose-2,6-bisphosphate 2-phosphatase activity;GO:2001070~starch binding	GO:0006003~fructose 2,6-bisphosphate metabolic process;GO:0006002~fructose 6-phosphate metabolic process;GO:0006000~fructose metabolic process;GO:0043609~regulation of carbon utilization	GO:0005829~cytosol
Locus_31704_Transcript_1/1_Confidence_1.000_Length_615	615	tr|M4DC90|M4DC90_BRARP	89	80.9	89	43.41	100	17	0	473	207	1	89	2e-46	Uncharacterized protein	BRA014103	Brassica rapa subsp. pekinensis (Chinese cabbage) (Brassica pekinensis)	dolichol-phosphate-mannose synthase complex; endoplasmic reticulum	GO:0033185; GO:0005783	NA	NA	NA	GO:0033185~dolichol-phosphate-mannose synthase complex;GO:0005783~endoplasmic reticulum
Locus_12169_Transcript_1/1_Confidence_1.000_Length_3495	3495	tr|K4BMN0|K4BMN0_SOLLC	704	80.88	706	60.6	100	128	3	454	2559	1	703	0	Uncharacterized protein	Solyc03g120810.2	Solanum lycopersicum (Tomato) (Lycopersicon esculentum)	ATP binding; kinesin complex; microtubule; microtubule motor activity; microtubule-based movement; nucleus; plasma membrane	GO:0005524; GO:0005871; GO:0005874; GO:0003777; GO:0007018; GO:0005634; GO:0005886	NA	GO:0005524~ATP binding;GO:0003777~microtubule motor activity	GO:0007018~microtubule-based movement	GO:0005871~kinesin complex;GO:0005874~microtubule;GO:0005634~nucleus;GO:0005886~plasma membrane
Locus_7598_Transcript_1/1_Confidence_1.000_Length_1593	1593	tr|D7SXI2|D7SXI2_VITVI	452	80.88	455	85.69	100	71	5	1553	228	1	452	0	Putative uncharacterized protein	VIT_14s0108g01440	Vitis vinifera (Grape)	circadian rhythm	GO:0007623	NA	NA	GO:0007623~circadian rhythm	NA
Locus_75222_Transcript_1/1_Confidence_1.000_Length_1978	1978	tr|A9UKE1|A9UKE1_OLEEU	443	80.81	443	67.19	100	85	0	309	1637	1	443	0	Plastidial delta-12 oleate desaturase	FAD6	Olea europaea (Common olive)	lipid metabolic process	GO:0006629	NA	NA	GO:0006629~lipid metabolic process	NA
Locus_32940_Transcript_1/1_Confidence_1.000_Length_809	809	tr|B9S8B5|B9S8B5_RICCO	182	80.81	198	73.42	100	2	1	809	216	21	182	4e-89	60S ribosomal protein L11, putative	RCOM_1250160	Ricinus communis (Castor bean)	ribosome; structural constituent of ribosome; translation	GO:0005840; GO:0003735; GO:0006412	NA	GO:0003735~structural constituent of ribosome	GO:0006412~translation	GO:0005840~ribosome
Locus_33311_Transcript_1/1_Confidence_1.000_Length_1583	1583	tr|D7TV55|D7TV55_VITVI	375	80.8	375	71.07	100	69	1	1504	380	1	372	0	Putative uncharacterized protein	VIT_02s0025g00270	Vitis vinifera (Grape)	ATP binding; MAP kinase activity	GO:0005524; GO:0004707	NA	GO:0005524~ATP binding;GO:0004707~MAP kinase activity	NA	NA
Locus_4943_Transcript_1/1_Confidence_1.000_Length_2060	2060	tr|K4BD34|K4BD34_SOLLC	596	80.77	598	87.09	100	108	6	90	1868	1	596	0	Uncharacterized protein	Solyc02g092380.2	Solanum lycopersicum (Tomato) (Lycopersicon esculentum)	peptidyl-prolyl cis-trans isomerase activity; protein folding; ubiquitin ligase complex; ubiquitin-protein ligase activity	GO:0003755; GO:0006457; GO:0000151; GO:0004842	NA	GO:0003755~peptidyl-prolyl cis-trans isomerase activity;GO:0004842~ubiquitin-protein ligase activity	GO:0006457~protein folding	GO:0000151~ubiquitin ligase complex
Locus_47600_Transcript_1/1_Confidence_1.000_Length_599	599	tr|F1DG96|F1DG96_JATCU	186	80.75	187	93.66	100	35	1	2	562	1	186	3e-103	Acyl-[acyl-carrier-protein] desaturase (EC 1.14.19.2) (Fragment)	NA	Jatropha curcas (Barbados nut)	acyl-[acyl-carrier-protein] desaturase activity; chloroplast; fatty acid biosynthetic process	GO:0045300; GO:0009507; GO:0006633	NA	GO:0045300~acyl-[acyl-carrier-protein] desaturase activity	GO:0006633~fatty acid biosynthetic process	GO:0009507~chloroplast
Locus_18201_Transcript_1/1_Confidence_1.000_Length_2208	2208	tr|K4BMJ4|K4BMJ4_SOLLC	394	80.71	394	53.53	100	75	1	955	2136	1	393	0	Uncharacterized protein	Solyc03g120450.2	Solanum lycopersicum (Tomato) (Lycopersicon esculentum)	auxin biosynthetic process; cytosol; methionine-oxo-acid transaminase activity; negative regulation of ethylene biosynthetic process; negative regulation of indoleacetic acid biosynthetic process via tryptophan; pyridoxal phosphate binding; shade avoidance	GO:0009851; GO:0005829; GO:0010326; GO:0010366; GO:1901997; GO:0030170; GO:0009641	NA	GO:0010326~methionine-oxo-acid transaminase activity;GO:0030170~pyridoxal phosphate binding	GO:0009851~auxin biosynthetic process;GO:0010366~negative regulation of ethylene biosynthetic process;GO:0009641~shade avoidance	GO:0005829~cytosol
Locus_9311_Transcript_1/1_Confidence_1.000_Length_1884	1884	tr|M1CNM2|M1CNM2_SOLTU	554	80.69	554	88.22	100	105	1	1826	171	1	554	0	Uncharacterized protein	PGSC0003DMG400027764	Solanum tuberosum (Potato)	NA	NA	NA	NA	NA	NA
Locus_46147_Transcript_1/1_Confidence_1.000_Length_1998	1998	tr|S6B8M2|S6B8M2_TOBAC	264	80.68	264	39.64	100	51	0	208	999	1	264	4e-145	ALS3-like protein	NtALS3	Nicotiana tabacum (Common tobacco)	NA	NA	NA	NA	NA	NA
Locus_8102_Transcript_1/1_Confidence_1.000_Length_1920	1920	tr|E1AWW9|E1AWW9_TOBAC	477	80.67	481	75.16	100	83	3	261	1685	1	477	0	Ornithine aminotransferase	delta-OAT	Nicotiana tabacum (Common tobacco)	pyridoxal phosphate binding; transaminase activity	GO:0030170; GO:0008483	NA	GO:0030170~pyridoxal phosphate binding;GO:0008483~transaminase activity	NA	NA
Locus_58912_Transcript_1/1_Confidence_1.000_Length_709	709	tr|S8CH80|S8CH80_9LAMI	119	80.67	119	50.35	100	22	1	347	700	1	119	5e-63	Uncharacterized protein (Fragment)	M569_08557	Genlisea aurea	intracellular; sequence-specific DNA binding	GO:0005622; GO:0043565	NA	GO:0043565~sequence-specific DNA binding	NA	GO:0005622~intracellular
Locus_3056_Transcript_1/1_Confidence_1.000_Length_2962	2962	tr|S8E344|S8E344_9LAMI	791	80.66	791	80.11	100	150	2	360	2726	2	791	0	Uncharacterized protein (Fragment)	M569_04633	Genlisea aurea	exocyst; vesicle docking involved in exocytosis	GO:0000145; GO:0006904	NA	NA	GO:0006904~vesicle docking involved in exocytosis	GO:0000145~exocyst
Locus_2756_Transcript_1/1_Confidence_1.000_Length_2286	2286	tr|S8CZD8|S8CZD8_9LAMI	696	80.66	698	91.6	100	132	2	2274	181	2	696	0	Uncharacterized protein (Fragment)	M569_04312	Genlisea aurea	catalytic activity	GO:0003824	NA	GO:0003824~catalytic activity	NA	NA
Locus_22288_Transcript_1/1_Confidence_1.000_Length_1569	1569	tr|B7X938|B7X938_HEVBR	340	80.64	346	66.16	100	61	2	1415	378	1	340	0	2-methyl-6-phytylbenzoquinone methyltranferase	mpbqmt	Hevea brasiliensis (Para rubber tree) (Siphonia brasiliensis)	methyltransferase activity	GO:0008168	NA	GO:0008168~methyltransferase activity	NA	NA
Locus_26880_Transcript_1/1_Confidence_1.000_Length_1775	1775	tr|I1M841|I1M841_SOYBN	478	80.62	480	81.13	100	88	2	75	1511	1	476	0	Uncharacterized protein	NA	Glycine max (Soybean) (Glycine hispida)	ATP binding	GO:0005524	NA	GO:0005524~ATP binding	NA	NA
Locus_25782_Transcript_1/1_Confidence_1.000_Length_1573	1573	tr|F6HH77|F6HH77_VITVI	428	80.61	428	81.63	100	76	2	1549	287	1	428	0	Putative uncharacterized protein	VIT_11s0016g05050	Vitis vinifera (Grape)	NA	NA	NA	NA	NA	NA
Locus_19655_Transcript_1/1_Confidence_1.000_Length_4749	4749	tr|S8CN67|S8CN67_9LAMI	782	80.6	794	50.16	100	135	5	402	2765	1	781	0	Uncharacterized protein	M569_06601	Genlisea aurea	adenyl nucleotide binding; integral component of membrane; voltage-gated chloride channel activity	GO:0030554; GO:0016021; GO:0005247	NA	GO:0030554~adenyl nucleotide binding;GO:0005247~voltage-gated chloride channel activity	NA	GO:0016021~integral to membrane
Locus_50895_Transcript_1/1_Confidence_1.000_Length_1614	1614	tr|M1BPW2|M1BPW2_SOLTU	246	80.57	247	45.91	100	43	4	175	909	3	246	1e-128	Uncharacterized protein	PGSC0003DMG400019486	Solanum tuberosum (Potato)	membrane	GO:0016020	NA	NA	NA	GO:0016020~membrane
Locus_22509_Transcript_1/1_Confidence_1.000_Length_1452	1452	tr|R0GQQ8|R0GQQ8_9BRAS	355	80.5	359	74.17	100	66	2	1225	149	1	355	0	Uncharacterized protein	CARUB_v10009574mg	Capsella rubella	integral component of membrane	GO:0016021	NA	NA	NA	GO:0016021~integral to membrane
Locus_20653_Transcript_1/1_Confidence_1.000_Length_2069	2069	tr|V4VWJ4|V4VWJ4_9ROSI	368	80.49	369	53.5	100	64	3	1579	491	1	367	0	Uncharacterized protein	CICLE_v10020715mg	Citrus clementina	transferase activity, transferring glycosyl groups	GO:0016757	NA	GO:0016757~transferase activity, transferring glycosyl groups	NA	NA
Locus_18140_Transcript_1/1_Confidence_1.000_Length_2241	2241	tr|M1A466|M1A466_SOLTU	609	80.46	609	81.53	100	119	0	2046	220	1	609	0	Uncharacterized protein	PGSC0003DMG400005655	Solanum tuberosum (Potato)	cytosol	GO:0005829	NA	NA	NA	GO:0005829~cytosol
Locus_22969_Transcript_1/1_Confidence_1.000_Length_2702	2702	tr|D7SKZ0|D7SKZ0_VITVI	844	80.45	844	93.71	100	155	6	2685	181	1	843	0	Putative uncharacterized protein	VIT_06s0004g02800	Vitis vinifera (Grape)	determination of bilateral symmetry; lipid binding; meristem initiation; nucleus; polarity specification of adaxial/abaxial axis; radial pattern formation; sequence-specific DNA binding; sequence-specific DNA binding transcription factor activity; xylem and phloem pattern formation	GO:0009855; GO:0008289; GO:0010014; GO:0005634; GO:0009944; GO:0009956; GO:0043565; GO:0003700; GO:0010051	NA	GO:0008289~lipid binding;GO:0043565~sequence-specific DNA binding;GO:0003700~sequence-specific DNA binding transcription factor activity	GO:0009855~determination of bilateral symmetry;GO:0010014~meristem initiation;GO:0009944~polarity specification of adaxial/abaxial axis;GO:0009956~radial pattern formation;GO:0010051~xylem and phloem pattern formation	GO:0005634~nucleus
Locus_13568_Transcript_1/1_Confidence_1.000_Length_2573	2573	tr|D4N1M4|D4N1M4_PERFR	709	80.45	711	82.9	100	129	3	2370	262	1	709	0	NADPH--cytochrome P450 reductase (EC 1.6.2.4)	NA	Perilla frutescens (Beefsteak mint) (Perilla ocymoides)	FMN binding; NADPH-hemoprotein reductase activity; endoplasmic reticulum membrane; iron ion binding	GO:0010181; GO:0003958; GO:0005789; GO:0005506	NA	GO:0010181~FMN binding;GO:0003958~NADPH-hemoprotein reductase activity;GO:0005506~iron ion binding	NA	GO:0005789~endoplasmic reticulum membrane
Locus_7877_Transcript_1/1_Confidence_1.000_Length_2188	2188	tr|K4C392|K4C392_SOLLC	587	80.44	588	80.62	100	92	4	2051	354	1	587	0	Uncharacterized protein	Solyc06g006100.2	Solanum lycopersicum (Tomato) (Lycopersicon esculentum)	anthranilate synthase activity; tryptophan biosynthetic process	GO:0004049; GO:0000162	NA	GO:0004049~anthranilate synthase activity	GO:0000162~tryptophan biosynthetic process	NA
Locus_72832_Transcript_1/1_Confidence_1.000_Length_768	768	tr|M0ZRQ9|M0ZRQ9_SOLTU	184	80.43	184	71.88	100	35	1	730	182	1	184	3e-107	Uncharacterized protein	PGSC0003DMG400002579	Solanum tuberosum (Potato)	plasma membrane; protein transport	GO:0005886; GO:0015031	NA	NA	GO:0015031~protein transport	GO:0005886~plasma membrane
Locus_633_Transcript_1/1_Confidence_1.000_Length_2025	2025	tr|F6HRL6|F6HRL6_VITVI	531	80.41	531	78.67	100	97	4	134	1717	3	529	0	Putative uncharacterized protein	VIT_00s0187g00130	Vitis vinifera (Grape)	malate transmembrane transporter activity; membrane; sodium ion transport	GO:0015140; GO:0016020; GO:0006814	NA	GO:0015140~malate transmembrane transporter activity	GO:0006814~sodium ion transport	GO:0016020~membrane
Locus_23240_Transcript_1/1_Confidence_1.000_Length_1720	1720	tr|K4B381|K4B381_SOLLC	403	80.4	403	70.29	100	74	3	248	1441	1	403	0	N-acetyl-gamma-glutamyl-phosphate reductase (EC 1.2.1.38)	Solyc01g108660.2	Solanum lycopersicum (Tomato) (Lycopersicon esculentum)	N-acetyl-gamma-glutamyl-phosphate reductase activity; NAD binding; arginine biosynthetic process; chloroplast stroma; copper ion binding; membrane; nucleolus; response to cadmium ion	GO:0003942; GO:0051287; GO:0006526; GO:0009570; GO:0005507; GO:0016020; GO:0005730; GO:0046686	NA	GO:0003942~N-acetyl-gamma-glutamyl-phosphate reductase activity;GO:0051287~NAD binding;GO:0005507~copper ion binding	GO:0006526~arginine biosynthetic process;GO:0046686~response to cadmium ion	GO:0009570~chloroplast stroma;GO:0016020~membrane;GO:0005730~nucleolus
Locus_27732_Transcript_1/1_Confidence_1.000_Length_1955	1955	tr|D7T8Z1|D7T8Z1_VITVI	522	80.34	529	81.18	100	96	2	197	1780	1	522	0	Putative uncharacterized protein	VIT_01s0011g04210	Vitis vinifera (Grape)	L-alanine transmembrane transporter activity; L-glutamate transmembrane transporter activity; L-lysine transmembrane transporter activity; arginine transmembrane transporter activity; gamma-aminobutyric acid transmembrane transporter activity; integral component of membrane	GO:0015180; GO:0005313; GO:0015189; GO:0015181; GO:0015185; GO:0016021	NA	GO:0015180~L-alanine transmembrane transporter activity;GO:0005313~L-glutamate transmembrane transporter activity;GO:0015189~L-lysine transmembrane transporter activity;GO:0015181~arginine transmembrane transporter activity;GO:0015185~L-gamma-aminobutyric acid transmembrane transporter activity	NA	GO:0016021~integral to membrane
Locus_4470_Transcript_1/1_Confidence_1.000_Length_1628	1628	tr|M1BPZ5|M1BPZ5_SOLTU	412	80.34	412	75.92	100	77	1	1618	395	1	412	0	Uncharacterized protein	PGSC0003DMG400019511	Solanum tuberosum (Potato)	L-malate dehydrogenase activity; apoplast; cellular carbohydrate metabolic process; chloroplast envelope; malate metabolic process; mitochondrion; response to cold; stromule; vacuolar membrane	GO:0030060; GO:0048046; GO:0044262; GO:0009941; GO:0006108; GO:0005739; GO:0009409; GO:0010319; GO:0005774	NA	GO:0030060~L-malate dehydrogenase activity	GO:0044262~cellular carbohydrate metabolic process;GO:0006108~malate metabolic process;GO:0009409~response to cold	GO:0048046~apoplast;GO:0009941~chloroplast envelope;GO:0005739~mitochondrion;GO:0010319~stromule;GO:0005774~vacuolar membrane
Locus_17042_Transcript_1/1_Confidence_1.000_Length_3943	3943	tr|S8E7K7|S8E7K7_9LAMI	1165	80.3	1188	90.39	100	188	12	140	3643	1	1162	0	Uncharacterized protein	M569_06402	Genlisea aurea	cellulose biosynthetic process; cellulose synthase (UDP-forming) activity; integral component of membrane	GO:0030244; GO:0016760; GO:0016021	NA	GO:0016760~cellulose synthase (UDP-forming) activity	GO:0030244~cellulose biosynthetic process	GO:0016021~integral to membrane
Locus_53228_Transcript_1/1_Confidence_1.000_Length_1719	1719	tr|M0ZZM6|M0ZZM6_SOLTU	397	80.3	401	69.98	100	75	1	1624	422	1	397	0	Uncharacterized protein	PGSC0003DMG400004514	Solanum tuberosum (Potato)	beta-1,4-mannosylglycoprotein 4-beta-N-acetylglucosaminyltransferase activity; membrane; protein N-linked glycosylation	GO:0003830; GO:0016020; GO:0006487	NA	GO:0003830~beta-1,4-mannosylglycoprotein 4-beta-N-acetylglucosaminyltransferase activity	GO:0006487~protein N-linked glycosylation	GO:0016020~membrane
Locus_21098_Transcript_1/1_Confidence_1.000_Length_1696	1696	tr|E0CRE0|E0CRE0_VITVI	321	80.25	324	57.31	100	61	1	345	1316	1	321	0	Putative uncharacterized protein	VIT_18s0001g04380	Vitis vinifera (Grape)	NA	NA	NA	NA	NA	NA
Locus_12699_Transcript_1/1_Confidence_1.000_Length_1243	1243	tr|B9GXH5|B9GXH5_POPTR	190	80.21	192	46.34	100	35	1	208	783	2	190	1e-109	Uncharacterized protein	POPTR_0003s13900g	Populus trichocarpa (Western balsam poplar) (Populus balsamifera subsp. trichocarpa)	NA	NA	NA	NA	NA	NA
Locus_63773_Transcript_1/1_Confidence_1.000_Length_791	791	tr|S8D3V3|S8D3V3_9LAMI	101	80.2	101	38.31	100	20	0	91	393	1	101	3e-56	Uncharacterized protein (Fragment)	M569_00371	Genlisea aurea	NA	NA	NA	NA	NA	NA
Locus_22824_Transcript_1/1_Confidence_1.000_Length_689	689	tr|M5W0J0|M5W0J0_PRUPE	166	80.12	166	72.28	100	33	0	21	518	1	166	3e-94	Uncharacterized protein	PRUPE_ppa012517mg	Prunus persica (Peach) (Amygdalus persica)	regulation of RNA metabolic process; ribonuclease inhibitor activity	GO:0051252; GO:0008428	NA	GO:0008428~ribonuclease inhibitor activity	GO:0051252~regulation of RNA metabolic process	NA
Locus_2330_Transcript_1/1_Confidence_1.000_Length_1726	1726	tr|M0ZSK9|M0ZSK9_SOLTU	354	80.11	357	62.05	100	68	1	1327	257	1	354	0	Uncharacterized protein	PGSC0003DMG400002773	Solanum tuberosum (Potato)	cell division; cell fate specification; nucleolus; rRNA (adenine-N6,N6-)-dimethyltransferase activity	GO:0051301; GO:0001708; GO:0005730; GO:0000179	NA	GO:0000179~rRNA (adenine-N6,N6-)-dimethyltransferase activity	GO:0051301~cell division;GO:0001708~cell fate specification	GO:0005730~nucleolus
Locus_11209_Transcript_1/1_Confidence_1.000_Length_2363	2363	tr|S8DKG6|S8DKG6_9LAMI	454	80.09	462	58.65	100	82	1	2251	866	3	454	0	Uncharacterized protein (Fragment)	M569_14807	Genlisea aurea	integral component of membrane; substrate-specific transmembrane transporter activity	GO:0016021; GO:0022891	NA	GO:0022891~substrate-specific transmembrane transporter activity	NA	GO:0016021~integral to membrane
Locus_6043_Transcript_1/1_Confidence_1.000_Length_1775	1775	tr|F6HI11|F6HI11_VITVI	512	80.08	512	86.54	100	92	5	1740	229	3	512	0	Putative uncharacterized protein	VIT_04s0043g00370	Vitis vinifera (Grape)	ammonium transmembrane transporter activity; integral component of membrane	GO:0008519; GO:0016021	NA	GO:0008519~ammonium transmembrane transporter activity	NA	GO:0016021~integral to membrane
Locus_43303_Transcript_1/1_Confidence_1.000_Length_1536	1536	tr|M1B4D6|M1B4D6_SOLTU	353	80.06	356	69.53	100	63	1	1	1068	5	352	0	Uncharacterized protein	PGSC0003DMG400014216	Solanum tuberosum (Potato)	carbohydrate metabolic process; extracellular region; polygalacturonase activity	GO:0005975; GO:0005576; GO:0004650	NA	GO:0004650~polygalacturonase activity	GO:0005975~carbohydrate metabolic process	GO:0005576~extracellular region
Locus_29834_Transcript_1/1_Confidence_1.000_Length_1994	1994	tr|Q95DV5|Q95DV5_TOBAC	468	80.04	481	72.37	100	83	5	303	1745	1	468	0	FtsZ-like protein	ftsZ	Nicotiana tabacum (Common tobacco)	GTP binding; GTPase activity; chloroplast; protein complex; protein polymerization	GO:0005525; GO:0003924; GO:0009507; GO:0043234; GO:0051258	NA	GO:0005525~GTP binding;GO:0003924~GTPase activity	GO:0051258~protein polymerization	GO:0009507~chloroplast;GO:0043234~protein complex
Locus_36352_Transcript_1/1_Confidence_1.000_Length_4635	4635	tr|M1AN98|M1AN98_SOLTU	1410	80.01	1411	91.33	100	263	5	4454	267	4	1410	0	Uncharacterized protein	PGSC0003DMG400010235	Solanum tuberosum (Potato)	'de novo' IMP biosynthetic process; phosphoribosylformylglycinamidine synthase activity	GO:0006189; GO:0004642	NA	GO:0004642~phosphoribosylformylglycinamidine synthase activity	GO:0006189~'de novo' IMP biosynthetic process	NA
Locus_15004_Transcript_1/1_Confidence_1.000_Length_2065	2065	tr|K4D0E5|K4D0E5_SOLLC	595	80	600	87.17	100	112	4	1997	207	1	595	0	Uncharacterized protein	Solyc10g049890.1	Solanum lycopersicum (Tomato) (Lycopersicon esculentum)	L-serine biosynthetic process; NAD binding; amino acid binding; phosphoglycerate dehydrogenase activity	GO:0006564; GO:0051287; GO:0016597; GO:0004617	NA	GO:0051287~NAD binding;GO:0016597~amino acid binding;GO:0004617~phosphoglycerate dehydrogenase activity	GO:0006564~L-serine biosynthetic process	NA
Locus_1642_Transcript_1/1_Confidence_1.000_Length_3082	3082	sp|Q2KNL6|GEDH1_OCIBA	360	80	360	35.04	100	72	0	2930	1851	1	360	0	Geraniol dehydrogenase 1 (ObaGEDH1) (EC 1.1.1.183)	GEDH1	Ocimum basilicum (Sweet basil)	geraniol dehydrogenase activity; zinc ion binding	GO:0047924; GO:0008270	NA	GO:0047924~geraniol dehydrogenase activity;GO:0008270~zinc ion binding	NA	NA
Locus_9355_Transcript_1/1_Confidence_1.000_Length_775	775	tr|K4BM21|K4BM21_SOLLC	165	80	165	63.87	100	33	0	742	248	1	165	6e-86	Uncharacterized protein	Solyc03g118720.2	Solanum lycopersicum (Tomato) (Lycopersicon esculentum)	NA	NA	NA	NA	NA	NA
Locus_10475_Transcript_1/1_Confidence_1.000_Length_3143	3143	tr|K4BMV8|K4BMV8_SOLLC	815	79.93	817	77.98	100	161	3	274	2721	1	815	0	Protein ROOT HAIR DEFECTIVE 3 homolog (EC 3.6.5.-) (Protein SEY1 homolog)	Solyc03g121590.2	Solanum lycopersicum (Tomato) (Lycopersicon esculentum)	GTP binding; GTPase activity; endoplasmic reticulum membrane; integral component of membrane	GO:0005525; GO:0003924; GO:0005789; GO:0016021	NA	GO:0005525~GTP binding;GO:0003924~GTPase activity	NA	GO:0005789~endoplasmic reticulum membrane;GO:0016021~integral to membrane
Locus_31006_Transcript_1/1_Confidence_1.000_Length_1058	1058	sp|A7R385|CSPLC_VITVI	202	79.9	204	57.84	100	39	2	253	864	1	202	3e-86	CASP-like protein GSVIVT00013502001	GSVIVT00013502001	Vitis vinifera (Grape)	integral component of membrane; plasma membrane	GO:0016021; GO:0005886	NA	NA	NA	GO:0016021~integral to membrane;GO:0005886~plasma membrane
Locus_2730_Transcript_1/1_Confidence_1.000_Length_4241	4241	tr|F6I4V8|F6I4V8_VITVI	1071	79.89	1074	75.97	100	209	4	514	3723	1	1071	0	Putative uncharacterized protein	VIT_14s0060g00580	Vitis vinifera (Grape)	NA	NA	NA	NA	NA	NA
Locus_5701_Transcript_1/1_Confidence_1.000_Length_1629	1629	tr|I1KKF4|I1KKF4_SOYBN	346	79.89	348	64.09	100	65	2	1477	440	1	345	3e-178	Uncharacterized protein	NA	Glycine max (Soybean) (Glycine hispida)	protein folding	GO:0006457	NA	NA	GO:0006457~protein folding	NA
Locus_25313_Transcript_1/1_Confidence_1.000_Length_1722	1722	tr|D7TQ10|D7TQ10_VITVI	472	79.87	472	82.23	100	91	2	135	1541	1	471	0	Adenylyl cyclase-associated protein	VIT_03s0063g02500	Vitis vinifera (Grape)	cytoskeleton organization; cytosol; unidimensional cell growth	GO:0007010; GO:0005829; GO:0009826	NA	NA	GO:0007010~cytoskeleton organization;GO:0009826~unidimensional cell growth	GO:0005829~cytosol
Locus_9817_Transcript_1/1_Confidence_1.000_Length_2251	2251	tr|M1CIA9|M1CIA9_SOLTU	640	79.85	655	87.29	100	114	5	2071	116	1	640	0	Malic enzyme	PGSC0003DMG400026456	Solanum tuberosum (Potato)	NAD binding; malate dehydrogenase (decarboxylating) (NAD+) activity; malate metabolic process; metal ion binding	GO:0051287; GO:0004471; GO:0006108; GO:0046872	NA	GO:0051287~NAD binding;GO:0004471~malate dehydrogenase (decarboxylating) activity;GO:0046872~metal ion binding	GO:0006108~malate metabolic process	NA
Locus_29220_Transcript_1/1_Confidence_1.000_Length_3443	3443	tr|B9GWH1|B9GWH1_POPTR	987	79.84	992	86.44	100	193	4	3229	260	1	987	0	Putative copper-transporting ATPase 3 family protein	POPTR_0003s12570g	Populus trichocarpa (Western balsam poplar) (Populus balsamifera subsp. trichocarpa)	ATP binding; copper ion binding; copper-transporting ATPase activity; integral component of membrane	GO:0005524; GO:0005507; GO:0043682; GO:0016021	NA	GO:0005524~ATP binding;GO:0005507~copper ion binding;GO:0043682~copper-transporting ATPase activity	NA	GO:0016021~integral to membrane
Locus_11173_Transcript_1/1_Confidence_1.000_Length_1457	1457	tr|E0CQ11|E0CQ11_VITVI	247	79.84	248	51.06	100	49	1	56	799	1	247	2e-144	Putative uncharacterized protein	VIT_18s0001g12090	Vitis vinifera (Grape)	NA	NA	NA	NA	NA	NA
Locus_1237_Transcript_1/1_Confidence_1.000_Length_1178	1178	tr|C0LJH8|C0LJH8_9ERIC	233	79.83	233	59.34	100	45	1	29	721	1	233	7e-93	Seed ripening regulated protein	NA	Camellia oleifera	eukaryotic translation elongation factor 1 complex; translation elongation factor activity	GO:0005853; GO:0003746	NA	GO:0003746~translation elongation factor activity	NA	GO:0005853~eukaryotic translation elongation factor 1 complex
Locus_20118_Transcript_1/1_Confidence_1.000_Length_2107	2107	tr|M1A9Z2|M1A9Z2_SOLTU	435	79.82	436	62.08	100	81	2	1658	369	1	435	0	Uncharacterized protein	PGSC0003DMG400007017	Solanum tuberosum (Potato)	carbohydrate metabolic process; cellular metabolic process; coenzyme binding; racemase and epimerase activity, acting on carbohydrates and derivatives	GO:0005975; GO:0044237; GO:0050662; GO:0016857	NA	GO:0050662~coenzyme binding;GO:0016857~racemase and epimerase activity, acting on carbohydrates and derivatives	GO:0005975~carbohydrate metabolic process;GO:0044237~cellular metabolic process	NA
Locus_33566_Transcript_1/1_Confidence_1.000_Length_819	819	tr|I1MW22|I1MW22_SOYBN	218	79.82	228	83.52	100	35	3	55	735	1	218	4e-121	Uncharacterized protein	NA	Glycine max (Soybean) (Glycine hispida)	NA	NA	NA	NA	NA	NA
Locus_4555_Transcript_1/1_Confidence_1.000_Length_1761	1761	tr|M1D198|M1D198_SOLTU	409	79.81	411	70.02	100	80	2	253	1482	1	409	0	Uncharacterized protein	PGSC0003DMG400030792	Solanum tuberosum (Potato)	membrane	GO:0016020	NA	NA	NA	GO:0016020~membrane
Locus_13720_Transcript_1/1_Confidence_1.000_Length_1825	1825	tr|B9N1Y2|B9N1Y2_POPTR	495	79.8	495	81.37	100	98	1	1717	233	1	493	0	3-biphosphoglycerate-independent phosphoglycerate mutase family protein	POPTR_0017s14230g	Populus trichocarpa (Western balsam poplar) (Populus balsamifera subsp. trichocarpa)	catalytic activity; metal ion binding	GO:0003824; GO:0046872	NA	GO:0003824~catalytic activity;GO:0046872~metal ion binding	NA	NA
Locus_7182_Transcript_1/1_Confidence_1.000_Length_4763	4763	tr|H6WS93|H6WS93_9SOLA	1452	79.77	1453	91.52	100	283	4	242	4570	1	1452	0	ABCG/PDR subfamily ABC transporter	PDR1	Petunia axillaris	ATP binding; ATPase activity; membrane	GO:0005524; GO:0016887; GO:0016020	NA	GO:0005524~ATP binding;GO:0016887~ATPase activity	NA	GO:0016020~membrane
Locus_665_Transcript_1/1_Confidence_1.000_Length_1667	1667	tr|M1CWX7|M1CWX7_SOLTU	427	79.77	435	78.28	100	80	1	20	1324	1	427	0	Uncharacterized protein	PGSC0003DMG400029755	Solanum tuberosum (Potato)	cytosol; plasma membrane; plastid; response to fungus	GO:0005829; GO:0005886; GO:0009536; GO:0009620	NA	NA	GO:0009620~response to fungus	GO:0005829~cytosol;GO:0005886~plasma membrane;GO:0009536~plastid
Locus_7859_Transcript_1/1_Confidence_1.000_Length_2078	2078	tr|S8C2G0|S8C2G0_9LAMI	351	79.77	351	50.67	100	71	0	267	1319	1	351	0	Uncharacterized protein (Fragment)	M569_13971	Genlisea aurea	acetylglucosaminyltransferase activity; membrane	GO:0008375; GO:0016020	NA	GO:0008375~acetylglucosaminyltransferase activity	NA	GO:0016020~membrane
Locus_12190_Transcript_1/1_Confidence_1.000_Length_3550	3550	sp|Q4JF75|RBR_SCUBA	1006	79.76	1008	85.18	100	196	5	206	3211	1	1006	0	Retinoblastoma-related protein	RB	Scutellaria baicalensis (Baical skullcap)	cell cycle; nucleus; regulation of cell cycle; regulation of transcription from RNA polymerase II promoter; transcription, DNA-templated	GO:0007049; GO:0005634; GO:0051726; GO:0006357; GO:0006351	NA	NA	GO:0007049~cell cycle;GO:0051726~regulation of cell cycle;GO:0006357~regulation of transcription from RNA polymerase II promoter;GO:0006351~transcription, DNA-dependent	GO:0005634~nucleus
Locus_1814_Transcript_1/1_Confidence_1.000_Length_7706	7706	tr|K4C8C1|K4C8C1_SOLLC	2088	79.75	2089	81.33	100	416	5	42	6293	1	2087	0	Uncharacterized protein	Solyc06g069480.2	Solanum lycopersicum (Tomato) (Lycopersicon esculentum)	ATP binding; ATP-dependent helicase activity; nucleic acid binding	GO:0005524; GO:0008026; GO:0003676	NA	GO:0005524~ATP binding;GO:0008026~ATP-dependent helicase activity;GO:0003676~nucleic acid binding	NA	NA
Locus_23389_Transcript_1/1_Confidence_1.000_Length_2016	2016	tr|S8ELL6|S8ELL6_9LAMI	316	79.75	316	47.02	100	61	1	359	1297	1	316	2e-131	Uncharacterized protein (Fragment)	M569_01204	Genlisea aurea	NA	NA	NA	NA	NA	NA
Locus_27853_Transcript_1/2_Confidence_0.500_Length_1756	1756	tr|M5XU81|M5XU81_PRUPE	276	79.71	276	47.15	100	56	0	1207	380	1	276	1e-123	Uncharacterized protein	PRUPE_ppa009809mg	Prunus persica (Peach) (Amygdalus persica)	NA	NA	NA	NA	NA	NA
Locus_27853_Transcript_2/2_Confidence_0.750_Length_1766	1766	tr|M5XU81|M5XU81_PRUPE	276	79.71	276	46.89	100	56	0	1207	380	1	276	2e-123	Uncharacterized protein	PRUPE_ppa009809mg	Prunus persica (Peach) (Amygdalus persica)	NA	NA	NA	NA	NA	NA
Locus_19889_Transcript_1/1_Confidence_1.000_Length_1793	1793	tr|A1YUL9|A1YUL9_NICBE	529	79.7	532	89.01	100	101	2	199	1785	1	528	0	Importin subunit alpha	NA	Nicotiana benthamiana	cytoplasm; nucleus; protein import into nucleus; protein transporter activity	GO:0005737; GO:0005634; GO:0006606; GO:0008565	NA	GO:0008565~protein transporter activity	GO:0006606~protein import into nucleus	GO:0005737~cytoplasm;GO:0005634~nucleus
Locus_12547_Transcript_1/1_Confidence_1.000_Length_675	675	tr|K4BL05|K4BL05_SOLLC	54	79.63	54	24	100	11	0	432	271	1	54	1e-22	Uncharacterized protein	Solyc03g115030.2	Solanum lycopersicum (Tomato) (Lycopersicon esculentum)	plastid	GO:0009536	NA	NA	NA	GO:0009536~plastid
Locus_422_Transcript_1/1_Confidence_1.000_Length_1266	1266	tr|D7SKZ8|D7SKZ8_VITVI	348	79.6	348	82.46	100	57	2	1204	173	1	338	3e-167	Putative uncharacterized protein	VIT_06s0004g02710	Vitis vinifera (Grape)	integral component of membrane	GO:0016021	NA	NA	NA	GO:0016021~integral to membrane
Locus_5454_Transcript_1/1_Confidence_1.000_Length_951	951	tr|K4B3J0|K4B3J0_SOLLC	194	79.59	196	61.83	100	38	2	30	617	1	194	2e-98	Uncharacterized protein	Solyc01g109770.2	Solanum lycopersicum (Tomato) (Lycopersicon esculentum)	Golgi apparatus; endoplasmic reticulum; integral component of membrane; retrograde vesicle-mediated transport, Golgi to ER	GO:0005794; GO:0005783; GO:0016021; GO:0006890	NA	NA	GO:0006890~retrograde vesicle-mediated transport, Golgi to ER	GO:0005794~Golgi apparatus;GO:0005783~endoplasmic reticulum;GO:0016021~integral to membrane
Locus_56576_Transcript_1/1_Confidence_1.000_Length_634	634	tr|G7KGN2|G7KGN2_MEDTR	147	79.59	147	69.56	100	28	1	46	480	1	147	3e-78	Leghemoglobin	MTR_5g041610	Medicago truncatula (Barrel medic) (Medicago tribuloides)	heme binding; iron ion binding; oxygen binding; oxygen transport	GO:0020037; GO:0005506; GO:0019825; GO:0015671	NA	GO:0020037~heme binding;GO:0005506~iron ion binding;GO:0019825~oxygen binding	GO:0015671~oxygen transport	NA
Locus_12326_Transcript_1/1_Confidence_1.000_Length_1045	1045	tr|B9R8E5|B9R8E5_RICCO	256	79.54	259	74.35	100	49	3	94	867	1	256	7e-148	Alpha-expansin 11, putative	RCOM_1599330	Ricinus communis (Castor bean)	cell wall; extracellular region; membrane; plant-type cell wall organization	GO:0005618; GO:0005576; GO:0016020; GO:0009664	NA	NA	GO:0009664~plant-type cell wall organization	GO:0005618~cell wall;GO:0005576~extracellular region;GO:0016020~membrane
Locus_27017_Transcript_1/1_Confidence_1.000_Length_752	752	tr|M1BJJ2|M1BJJ2_SOLTU	166	79.53	171	68.22	100	30	2	679	167	1	166	1e-90	Uncharacterized protein	PGSC0003DMG400018149	Solanum tuberosum (Potato)	iron ion binding; iron-sulfur cluster assembly; iron-sulfur cluster binding	GO:0005506; GO:0016226; GO:0051536	NA	GO:0005506~iron ion binding;GO:0051536~iron-sulfur cluster binding	GO:0016226~iron-sulfur cluster assembly	NA
Locus_6932_Transcript_1/1_Confidence_1.000_Length_3606	3606	tr|K4DA21|K4DA21_SOLLC	1161	79.52	1167	97.09	100	225	4	3605	108	8	1161	0	Uncharacterized protein	Solyc11g068640.1	Solanum lycopersicum (Tomato) (Lycopersicon esculentum)	cell plate; cytosol; endocytosis; nucleus; plasma membrane; plasmodesma; pollen development	GO:0009504; GO:0005829; GO:0006897; GO:0005634; GO:0005886; GO:0009506; GO:0009555	NA	NA	GO:0006897~endocytosis;GO:0009555~pollen development	GO:0009504~cell plate;GO:0005829~cytosol;GO:0005634~nucleus;GO:0005886~plasma membrane;GO:0009506~plasmodesma
Locus_44559_Transcript_1/1_Confidence_1.000_Length_893	893	tr|M1B4B9|M1B4B9_SOLTU	175	79.43	175	58.79	100	36	0	274	798	1	175	2e-100	Uncharacterized protein	PGSC0003DMG400014207	Solanum tuberosum (Potato)	calcium ion binding; vacuole	GO:0005509; GO:0005773	NA	GO:0005509~calcium ion binding	NA	GO:0005773~vacuole
Locus_3437_Transcript_1/1_Confidence_1.000_Length_1182	1182	tr|S8D759|S8D759_9LAMI	238	79.41	238	60.41	100	49	0	1007	294	1	238	6e-138	Uncharacterized protein (Fragment)	M569_16315	Genlisea aurea	hydrolase activity	GO:0016787	NA	GO:0016787~hydrolase activity	NA	NA
Locus_9226_Transcript_1/1_Confidence_1.000_Length_1370	1370	tr|K4D7W7|K4D7W7_SOLLC	233	79.4	233	51.02	100	36	2	1361	699	1	233	3e-99	Uncharacterized protein	Solyc11g039910.1	Solanum lycopersicum (Tomato) (Lycopersicon esculentum)	P-P-bond-hydrolysis-driven protein transmembrane transporter activity; integral component of membrane; intracellular protein transport; mitochondrial inner membrane presequence translocase complex	GO:0015450; GO:0016021; GO:0006886; GO:0005744	NA	GO:0015450~P-P-bond-hydrolysis-driven protein transmembrane transporter activity	GO:0006886~intracellular protein transport	GO:0016021~integral to membrane;GO:0005744~mitochondrial inner membrane presequence translocase complex
Locus_25615_Transcript_1/1_Confidence_1.000_Length_1890	1890	tr|E0CU83|E0CU83_VITVI	393	79.39	393	62.38	100	80	1	137	1312	1	393	0	Putative uncharacterized protein	VIT_14s0036g01130	Vitis vinifera (Grape)	embryonic morphogenesis; fatty acid beta-oxidation; integral component of peroxisomal membrane; protein import into peroxisome matrix; protein monoubiquitination; ubiquitin-protein ligase activity; zinc ion binding	GO:0048598; GO:0006635; GO:0005779; GO:0016558; GO:0006513; GO:0004842; GO:0008270	NA	GO:0004842~ubiquitin-protein ligase activity;GO:0008270~zinc ion binding	GO:0048598~embryonic morphogenesis;GO:0006635~fatty acid beta-oxidation;GO:0016558~protein import into peroxisome matrix;GO:0006513~protein monoubiquitination	GO:0005779~integral to peroxisomal membrane
Locus_15011_Transcript_1/1_Confidence_1.000_Length_1212	1212	tr|S8EEV1|S8EEV1_9LAMI	131	79.39	131	32.43	100	27	0	483	91	1	131	5e-71	Profilin	M569_03674	Genlisea aurea	actin cytoskeleton organization; cytoplasm; cytoskeleton	GO:0030036; GO:0005737; GO:0005856	NA	NA	GO:0030036~actin cytoskeleton organization	GO:0005737~cytoplasm;GO:0005856~cytoskeleton
Locus_1409_Transcript_1/1_Confidence_1.000_Length_3542	3542	tr|M1CCY6|M1CCY6_SOLTU	659	79.36	659	55.82	100	136	0	153	2129	1	659	0	Uncharacterized protein	PGSC0003DMG400025174	Solanum tuberosum (Potato)	cutin biosynthetic process; defense response to fungus; lateral root formation; plasmodesma; very long-chain fatty acid-CoA ligase activity; wax biosynthetic process	GO:0010143; GO:0050832; GO:0010311; GO:0009506; GO:0031957; GO:0010025	NA	GO:0031957~very long-chain fatty acid-CoA ligase activity	GO:0010143~cutin biosynthetic process;GO:0050832~defense response to fungus;GO:0010311~lateral root formation;GO:0010025~wax biosynthetic process	GO:0009506~plasmodesma
Locus_36580_Transcript_1/1_Confidence_1.000_Length_1839	1839	tr|S8DWR5|S8DWR5_9LAMI	310	79.35	310	50.57	100	64	0	180	1109	1	310	0	Uncharacterized protein (Fragment)	M569_07107	Genlisea aurea	transferase activity, transferring glycosyl groups	GO:0016757	NA	GO:0016757~transferase activity, transferring glycosyl groups	NA	NA
Locus_13322_Transcript_1/1_Confidence_1.000_Length_941	941	tr|Q9XG70|Q9XG70_TOBAC	247	79.35	247	78.75	100	51	0	75	815	1	247	6e-128	Aquaglyceroporin (Tonoplast intrinsic protein (Tipa))	TIPa	Nicotiana tabacum (Common tobacco)	integral component of membrane; transporter activity	GO:0016021; GO:0005215	NA	GO:0005215~transporter activity	NA	GO:0016021~integral to membrane
Locus_34961_Transcript_1/1_Confidence_1.000_Length_1366	1366	tr|S8C5C1|S8C5C1_9LAMI	295	79.32	295	64.79	100	59	2	296	1174	1	295	3e-170	Uncharacterized protein	M569_12791	Genlisea aurea	NA	NA	NA	NA	NA	NA
Locus_26055_Transcript_1/1_Confidence_1.000_Length_1064	1064	tr|K4DHD8|K4DHD8_SOLLC	227	79.3	227	64	100	38	2	756	103	1	227	5e-98	Uncharacterized protein	Solyc12g096650.1	Solanum lycopersicum (Tomato) (Lycopersicon esculentum)	plasma membrane; protein transport	GO:0005886; GO:0015031	NA	NA	GO:0015031~protein transport	GO:0005886~plasma membrane
Locus_73823_Transcript_1/1_Confidence_1.000_Length_563	563	tr|Q8S939|Q8S939_TOBAC	140	79.29	140	74.6	100	27	1	98	511	1	140	2e-73	Putative multiprotein bridging factor 1	NtMBF1a	Nicotiana tabacum (Common tobacco)	sequence-specific DNA binding	GO:0043565	NA	GO:0043565~sequence-specific DNA binding	NA	NA
Locus_31731_Transcript_1/1_Confidence_1.000_Length_1578	1578	tr|S8DAL5|S8DAL5_9LAMI	443	79.28	444	84.41	100	76	4	134	1435	3	440	0	Uncharacterized protein (Fragment)	M569_00198	Genlisea aurea	ATP binding; protein serine/threonine kinase activity; signal transduction	GO:0005524; GO:0004674; GO:0007165	NA	GO:0005524~ATP binding;GO:0004674~protein serine/threonine kinase activity	GO:0007165~signal transduction	NA
Locus_19114_Transcript_1/1_Confidence_1.000_Length_3387	3387	tr|K4CGJ8|K4CGJ8_SOLLC	1004	79.27	1008	89.28	100	203	6	198	3215	1	1004	0	Uncharacterized protein	Solyc07g056660.2	Solanum lycopersicum (Tomato) (Lycopersicon esculentum)	intracellular protein transport; plasmodesma; small GTPase regulator activity; vesicle-mediated transport	GO:0006886; GO:0009506; GO:0005083; GO:0016192	NA	GO:0005083~small GTPase regulator activity	GO:0006886~intracellular protein transport;GO:0016192~vesicle-mediated transport	GO:0009506~plasmodesma
Locus_47720_Transcript_1/1_Confidence_1.000_Length_1364	1364	tr|S8DTW4|S8DTW4_9LAMI	323	79.26	323	71.04	100	67	0	67	1035	1	323	5e-179	Uncharacterized protein	M569_11527	Genlisea aurea	NA	NA	NA	NA	NA	NA
Locus_11155_Transcript_1/1_Confidence_1.000_Length_1628	1628	tr|B9SQL5|B9SQL5_RICCO	318	79.25	318	58.6	100	66	0	373	1326	1	318	0	Phospholipase C, putative	RCOM_0739740	Ricinus communis (Castor bean)	lipid metabolic process; phosphoric diester hydrolase activity	GO:0006629; GO:0008081	NA	GO:0008081~phosphoric diester hydrolase activity	GO:0006629~lipid metabolic process	NA
Locus_2709_Transcript_1/1_Confidence_1.000_Length_1511	1511	tr|V4RJG7|V4RJG7_9ROSI	254	79.22	255	50.63	100	52	1	1212	448	1	254	4e-149	Uncharacterized protein	CICLE_v10005697mg	Citrus clementina	ceramide metabolic process; hydrolase activity, acting on carbon-nitrogen (but not peptide) bonds, in linear amides; integral component of membrane	GO:0006672; GO:0016811; GO:0016021	NA	GO:0016811~hydrolase activity, acting on carbon-nitrogen (but not peptide) bonds, in linear amides	GO:0006672~ceramide metabolic process	GO:0016021~integral to membrane
Locus_6102_Transcript_1/1_Confidence_1.000_Length_829	829	tr|Q5ZF86|Q5ZF86_PLAMJ	101	79.21	101	36.55	100	21	0	81	383	1	101	2e-50	Putative uncharacterized protein	NA	Plantago major (Common plantain)	heme binding	GO:0020037	NA	GO:0020037~heme binding	NA	NA
Locus_17835_Transcript_1/1_Confidence_1.000_Length_1954	1954	tr|F6HWU0|F6HWU0_VITVI	550	79.2	553	84.9	100	104	4	1861	227	1	550	0	Putative uncharacterized protein	VIT_00s0516g00020	Vitis vinifera (Grape)	GTP binding; GTPase activity; calcium ion binding; cytoplasm; endocytosis; intracellular membrane-bounded organelle; plasma membrane; plasmodesma	GO:0005525; GO:0003924; GO:0005509; GO:0005737; GO:0006897; GO:0043231; GO:0005886; GO:0009506	NA	GO:0005525~GTP binding;GO:0003924~GTPase activity;GO:0005509~calcium ion binding	GO:0006897~endocytosis	GO:0005737~cytoplasm;GO:0043231~intracellular membrane-bounded organelle;GO:0005886~plasma membrane;GO:0009506~plasmodesma
Locus_22518_Transcript_1/1_Confidence_1.000_Length_1391	1391	tr|D7T0V6|D7T0V6_VITVI	297	79.19	298	64.27	100	61	1	1277	384	1	297	6e-133	Putative uncharacterized protein	VIT_19s0085g00500	Vitis vinifera (Grape)	oxidoreductase activity	GO:0016491	NA	GO:0016491~oxidoreductase activity	NA	NA
Locus_1407_Transcript_1/1_Confidence_1.000_Length_713	713	tr|B9NAI3|B9NAI3_POPTR	168	79.17	168	70.69	100	35	0	119	622	1	168	9e-85	Translationally controlled tumor-like family protein	POPTR_0008s22310g	Populus trichocarpa (Western balsam poplar) (Populus balsamifera subsp. trichocarpa)	Golgi apparatus; apoplast; auxin homeostasis; cell proliferation; chloroplast; cytosol; defense response to bacterium; drought recovery; embryo development; lateral root development; nucleus; plasma membrane; plasmodesma; pollen tube; pollen tube growth; positive regulation of microtubule depolymerization; regulation of cell growth; regulation of mitotic cell cycle; regulation of multicellular or…	GO:0005794; GO:0048046; GO:0010252; GO:0008283; GO:0009507; GO:0005829; GO:0042742; GO:0009819; GO:0009790; GO:0048527; GO:0005634; GO:0005886; GO:0009506; GO:0090406; GO:0009860; GO:0031117; GO:0001558; GO:0007346; GO:0040014; GO:0090333; GO:0046686; GO:0048768; GO:0009579; GO:0005774	NA	NA	GO:0010252~auxin homeostasis;GO:0008283~cell proliferation;GO:0042742~defense response to bacterium;GO:0009819~drought recovery;GO:0009790~embryo development;GO:0048527~lateral root development;GO:0009860~pollen tube growth;GO:0031117~positive regulation of microtubule depolymerization;GO:0001558~regulation of cell growth;GO:0007346~regulation of mitotic cell cycle;GO:0040014~regulation of multic…	GO:0005794~Golgi apparatus;GO:0048046~apoplast;GO:0009507~chloroplast;GO:0005829~cytosol;GO:0005634~nucleus;GO:0005886~plasma membrane;GO:0009506~plasmodesma;GO:0090406~pollen tube;GO:0009579~thylakoid;GO:0005774~vacuolar membrane
Locus_11208_Transcript_1/1_Confidence_1.000_Length_572	572	tr|K4D9Q2|K4D9Q2_SOLLC	72	79.17	72	37.76	100	14	1	434	222	1	72	1e-11	Uncharacterized protein	Solyc11g066450.1	Solanum lycopersicum (Tomato) (Lycopersicon esculentum)	NA	NA	NA	NA	NA	NA
Locus_33358_Transcript_1/1_Confidence_1.000_Length_1416	1416	tr|B9HMC3|B9HMC3_POPTR	342	79.13	345	73.09	100	69	1	1231	197	1	342	0	Ribonucleoside-diphosphate reductase small chain family protein	POPTR_0008s20600g	Populus trichocarpa (Western balsam poplar) (Populus balsamifera subsp. trichocarpa)	cytosol; deoxyribonucleoside diphosphate metabolic process; multicellular organismal development; oxidoreductase activity; regulation of cell cycle	GO:0005829; GO:0009186; GO:0007275; GO:0016491; GO:0051726	NA	GO:0016491~oxidoreductase activity	GO:0009186~deoxyribonucleoside diphosphate metabolic process;GO:0007275~multicellular organismal development;GO:0051726~regulation of cell cycle	GO:0005829~cytosol
Locus_10029_Transcript_1/1_Confidence_1.000_Length_1635	1635	tr|M1C800|M1C800_SOLTU	411	79.08	411	75.41	100	86	0	1406	174	1	411	0	Uncharacterized protein	PGSC0003DMG400024040	Solanum tuberosum (Potato)	cytosol	GO:0005829	NA	NA	NA	GO:0005829~cytosol
Locus_25366_Transcript_1/1_Confidence_1.000_Length_1711	1711	tr|K4DBW4|K4DBW4_SOLLC	396	79.04	396	69.43	100	69	3	120	1265	1	396	0	Uncharacterized protein	Solyc12g008760.1	Solanum lycopersicum (Tomato) (Lycopersicon esculentum)	cytosol; protein-arginine N-methyltransferase activity	GO:0005829; GO:0016274	NA	GO:0016274~protein-arginine N-methyltransferase activity	NA	GO:0005829~cytosol
Locus_27443_Transcript_1/1_Confidence_1.000_Length_1838	1838	tr|M1B7X1|M1B7X1_SOLTU	371	79.03	372	60.72	100	76	2	227	1339	1	371	0	Uncharacterized protein	PGSC0003DMG400015158	Solanum tuberosum (Potato)	NA	NA	NA	NA	NA	NA
Locus_1867_Transcript_1/1_Confidence_1.000_Length_1497	1497	tr|M0ZRY1|M0ZRY1_SOLTU	310	79.03	310	62.12	100	65	0	1235	306	1	310	2e-156	Uncharacterized protein	PGSC0003DMG402002623	Solanum tuberosum (Potato)	NA	NA	NA	NA	NA	NA
Locus_27335_Transcript_1/1_Confidence_1.000_Length_5919	5919	tr|V4U460|V4U460_9ROSI	1536	79	1538	77.95	100	305	5	435	5006	3	1536	0	Uncharacterized protein	CICLE_v10018479mg	Citrus clementina	ATP binding; ATPase activity, coupled to transmembrane movement of substances; integral component of membrane	GO:0005524; GO:0042626; GO:0016021	NA	GO:0005524~ATP binding;GO:0042626~ATPase activity, coupled to transmembrane movement of substances	NA	GO:0016021~integral to membrane
Locus_127_Transcript_1/1_Confidence_1.000_Length_3416	3416	tr|M5W984|M5W984_PRUPE	942	78.98	942	82.73	100	196	2	3195	376	1	942	0	Uncharacterized protein	PRUPE_ppa000981mg	Prunus persica (Peach) (Amygdalus persica)	ATP binding; MutSalpha complex; MutSbeta complex; mismatch repair; mismatched DNA binding	GO:0005524; GO:0032301; GO:0032302; GO:0006298; GO:0030983	NA	GO:0005524~ATP binding;GO:0030983~mismatched DNA binding	GO:0006298~mismatch repair	GO:0032301~MutSalpha complex;GO:0032302~MutSbeta complex
Locus_6647_Transcript_1/1_Confidence_1.000_Length_2201	2201	tr|K4CKL1|K4CKL1_SOLLC	636	78.98	647	88.19	100	120	9	2190	265	1	636	0	Uncharacterized protein	Solyc08g059660.1	Solanum lycopersicum (Tomato) (Lycopersicon esculentum)	1-phosphatidylinositol binding; clathrin coat; clathrin coat assembly	GO:0005545; GO:0030118; GO:0048268	NA	GO:0005545~1-phosphatidylinositol binding	GO:0048268~clathrin coat assembly	GO:0030118~clathrin coat
Locus_25275_Transcript_1/1_Confidence_1.000_Length_1096	1096	tr|S8CMX6|S8CMX6_9LAMI	207	78.95	209	57.21	100	42	2	803	177	1	207	2e-110	Uncharacterized protein (Fragment)	M569_06694	Genlisea aurea	NA	NA	NA	NA	NA	NA
Locus_8975_Transcript_1/1_Confidence_1.000_Length_497	497	tr|C6SW62|C6SW62_SOYBN	95	78.95	95	57.34	100	20	0	45	329	1	95	1e-17	Uncharacterized protein	NA	Glycine max (Soybean) (Glycine hispida)	NA	NA	NA	NA	NA	NA
Locus_16838_Transcript_1/1_Confidence_1.000_Length_1159	1159	tr|S8BSA9|S8BSA9_9LAMI	232	78.88	232	60.05	100	49	0	993	298	1	232	5e-112	Uncharacterized protein (Fragment)	M569_17499	Genlisea aurea	oxidoreductase activity	GO:0016491	NA	GO:0016491~oxidoreductase activity	NA	NA
Locus_37998_Transcript_1/1_Confidence_1.000_Length_2625	2625	tr|M1BHS4|M1BHS4_SOLTU	607	78.78	608	69.49	100	125	4	2269	455	1	607	0	Uncharacterized protein	PGSC0003DMG400017655	Solanum tuberosum (Potato)	NA	NA	NA	NA	NA	NA
Locus_9455_Transcript_1/1_Confidence_1.000_Length_764	764	tr|A5B238|A5B238_VITVI	113	78.76	113	44.37	100	24	0	633	295	1	113	5e-48	Putative uncharacterized protein	VITISV_011414	Vitis vinifera (Grape)	cytosol; microtubule; tubulin complex assembly	GO:0005829; GO:0005874; GO:0007021	NA	NA	GO:0007021~tubulin complex assembly	GO:0005829~cytosol;GO:0005874~microtubule
Locus_78447_Transcript_1/2_Confidence_0.500_Length_354	354	tr|D7TWI6|D7TWI6_VITVI	110	78.76	113	95.76	100	19	2	18	350	1	110	8e-57	Putative uncharacterized protein	VIT_14s0066g00470	Vitis vinifera (Grape)	NA	NA	NA	NA	NA	NA
Locus_15807_Transcript_1/1_Confidence_1.000_Length_3066	3066	tr|D7THK7|D7THK7_VITVI	905	78.74	908	88.85	100	189	3	2955	235	1	905	0	Putative uncharacterized protein	VIT_08s0007g00730	Vitis vinifera (Grape)	rRNA processing; small-subunit processome	GO:0006364; GO:0032040	NA	NA	GO:0006364~rRNA processing	GO:0032040~small-subunit processome
Locus_41790_Transcript_1/1_Confidence_1.000_Length_2308	2308	tr|Q307Y3|Q307Y3_SOLTU	221	78.73	221	28.73	100	47	0	157	819	1	221	1e-110	Vesicle transport v-SNARE 11-like	NA	Solanum tuberosum (Potato)	gravitropism; late endosome; plant-type vacuole; protein targeting to vacuole; trans-Golgi network; vacuolar membrane; vesicle-mediated transport	GO:0009630; GO:0005770; GO:0000325; GO:0006623; GO:0005802; GO:0005774; GO:0016192	NA	NA	GO:0009630~gravitropism;GO:0006623~protein targeting to vacuole;GO:0016192~vesicle-mediated transport	GO:0005770~late endosome;GO:0000325~plant-type vacuole;GO:0005802~trans-Golgi network;GO:0005774~vacuolar membrane
Locus_35460_Transcript_1/1_Confidence_1.000_Length_757	757	tr|K4BTQ7|K4BTQ7_SOLLC	150	78.67	150	59.45	100	32	0	221	670	1	150	5e-73	Uncharacterized protein	Solyc04g072700.2	Solanum lycopersicum (Tomato) (Lycopersicon esculentum)	metal ion binding; metal ion transport	GO:0046872; GO:0030001	NA	GO:0046872~metal ion binding	GO:0030001~metal ion transport	NA
Locus_22009_Transcript_1/1_Confidence_1.000_Length_442	442	tr|B9RCL3|B9RCL3_RICCO	117	78.63	117	79.41	100	23	1	23	373	2	116	3e-62	Catalytic, putative	RCOM_1689770	Ricinus communis (Castor bean)	NA	NA	NA	NA	NA	NA
Locus_24955_Transcript_1/1_Confidence_1.000_Length_1569	1569	tr|K4B7R6|K4B7R6_SOLLC	378	78.57	378	72.28	100	81	0	221	1354	1	378	0	Uncharacterized protein	Solyc02g069340.2	Solanum lycopersicum (Tomato) (Lycopersicon esculentum)	RNA processing; catalytic activity; nucleolus; ribosome biogenesis	GO:0006396; GO:0003824; GO:0005730; GO:0042254	NA	GO:0003824~catalytic activity	GO:0006396~RNA processing;GO:0042254~ribosome biogenesis	GO:0005730~nucleolus
Locus_15965_Transcript_1/1_Confidence_1.000_Length_958	958	tr|S8CAK6|S8CAK6_9LAMI	195	78.57	196	61.38	100	41	1	924	337	1	195	7e-96	Uncharacterized protein (Fragment)	M569_10917	Genlisea aurea	integral component of membrane	GO:0016021	NA	NA	NA	GO:0016021~integral to membrane
Locus_39079_Transcript_1/1_Confidence_1.000_Length_884	884	tr|K4AWR0|K4AWR0_SOLLC	119	78.51	121	41.06	100	21	2	144	497	1	119	2e-55	Uncharacterized protein	Solyc01g066590.2	Solanum lycopersicum (Tomato) (Lycopersicon esculentum)	microtubule associated complex; microtubule-based process	GO:0005875; GO:0007017	NA	NA	GO:0007017~microtubule-based process	GO:0005875~microtubule associated complex
Locus_54800_Transcript_1/1_Confidence_1.000_Length_1907	1907	tr|F6I5U5|F6I5U5_VITVI	527	78.49	530	83.38	100	111	3	96	1685	1	527	0	Pyruvate kinase (EC 2.7.1.40)	VIT_13s0074g00210	Vitis vinifera (Grape)	glycolysis; magnesium ion binding; potassium ion binding; pyruvate kinase activity	GO:0006096; GO:0000287; GO:0030955; GO:0004743	Carbohydrate degradation; glycolysis; pyruvate from D-glyceraldehyde 3-phosphate: step 5/5.	GO:0000287~magnesium ion binding;GO:0030955~potassium ion binding;GO:0004743~pyruvate kinase activity	GO:0006096~glycolysis	NA
Locus_5024_Transcript_1/1_Confidence_1.000_Length_1775	1775	tr|S8C787|S8C787_9LAMI	370	78.49	372	62.87	100	78	1	419	1534	1	370	3e-179	Uncharacterized protein	M569_12139	Genlisea aurea	ATP binding; homoserine kinase activity; threonine metabolic process	GO:0005524; GO:0004413; GO:0006566	NA	GO:0005524~ATP binding;GO:0004413~homoserine kinase activity	GO:0006566~threonine metabolic process	NA
Locus_49915_Transcript_1/1_Confidence_1.000_Length_1438	1438	tr|B9R8D9|B9R8D9_RICCO	362	78.45	362	75.52	100	78	0	275	1360	1	362	0	Alcohol dehydrogenase, putative (EC 1.1.1.255)	RCOM_1599170	Ricinus communis (Castor bean)	mannitol dehydrogenase activity; zinc ion binding	GO:0046029; GO:0008270	NA	GO:0046029~mannitol dehydrogenase activity;GO:0008270~zinc ion binding	NA	NA
Locus_23805_Transcript_1/1_Confidence_1.000_Length_1090	1090	tr|B9S1F6|B9S1F6_RICCO	297	78.45	297	81.74	100	55	1	1	864	1	297	3e-156	Protein dif-1, putative	RCOM_0864750	Ricinus communis (Castor bean)	integral component of membrane; transport	GO:0016021; GO:0006810	NA	NA	GO:0006810~transport	GO:0016021~integral to membrane
Locus_10162_Transcript_1/1_Confidence_1.000_Length_2373	2373	tr|D7TP32|D7TP32_VITVI	631	78.42	644	81.42	100	117	8	2109	205	1	631	0	Putative uncharacterized protein	VIT_07s0104g01440	Vitis vinifera (Grape)	pollen tube growth	GO:0009860	NA	NA	GO:0009860~pollen tube growth	NA
Locus_24107_Transcript_1/1_Confidence_1.000_Length_577	577	tr|V7CXK3|V7CXK3_PHAVU	139	78.42	139	72.27	100	27	1	12	419	1	139	5e-76	Uncharacterized protein	PHAVU_001G085200g	Phaseolus vulgaris (Kidney bean) (French bean)	NA	NA	NA	NA	NA	NA
Locus_14907_Transcript_1/1_Confidence_1.000_Length_1717	1717	tr|D2K8N5|D2K8N5_NICBE	403	78.41	403	70.41	100	85	2	1588	380	3	403	0	Tap46	Tap46	Nicotiana benthamiana	regulation of signal transduction	GO:0009966	NA	NA	GO:0009966~regulation of signal transduction	NA
Locus_8084_Transcript_1/1_Confidence_1.000_Length_3415	3415	tr|V4S7K8|V4S7K8_9ROSI	1067	78.4	1074	94.35	100	204	8	3400	224	1	1061	0	Uncharacterized protein	CICLE_v10004220mg	Citrus clementina	ATP binding; ATP-dependent chromatin remodeling; DNA binding; chromatin binding; helicase activity; nucleus	GO:0005524; GO:0043044; GO:0003677; GO:0003682; GO:0004386; GO:0005634	NA	GO:0005524~ATP binding;GO:0003677~DNA binding;GO:0003682~chromatin binding;GO:0004386~helicase activity	GO:0043044~ATP-dependent chromatin remodeling	GO:0005634~nucleus
Locus_7448_Transcript_1/1_Confidence_1.000_Length_2201	2201	tr|S8DQA6|S8DQA6_9LAMI	586	78.39	597	81.37	100	107	8	222	1979	1	586	0	Uncharacterized protein	M569_09477	Genlisea aurea	NA	NA	NA	NA	NA	NA
Locus_27414_Transcript_1/1_Confidence_1.000_Length_1721	1721	tr|K4BJZ7|K4BJZ7_SOLLC	426	78.37	430	74.96	100	87	3	1541	258	1	426	0	Uncharacterized protein	Solyc03g111340.2	Solanum lycopersicum (Tomato) (Lycopersicon esculentum)	cofactor binding; oxidoreductase activity, acting on the CH-OH group of donors, NAD or NADP as acceptor	GO:0048037; GO:0016616	NA	GO:0048037~cofactor binding;GO:0016616~oxidoreductase activity, acting on the CH-OH group of donors, NAD or NADP as acceptor	NA	NA
Locus_63267_Transcript_1/1_Confidence_1.000_Length_293	293	tr|I1NHK3|I1NHK3_SOYBN	60	78.33	60	61.43	100	10	1	29	199	1	60	1e-05	Uncharacterized protein	NA	Glycine max (Soybean) (Glycine hispida)	NA	NA	NA	NA	NA	NA
Locus_50722_Transcript_1/1_Confidence_1.000_Length_1454	1454	tr|S8CVA2|S8CVA2_9LAMI	332	78.31	332	68.5	100	70	1	115	1104	1	332	0	Uncharacterized protein (Fragment)	M569_04031	Genlisea aurea	integral component of membrane; transmembrane transport	GO:0016021; GO:0055085	NA	NA	GO:0055085~transmembrane transport	GO:0016021~integral to membrane
Locus_10745_Transcript_1/1_Confidence_1.000_Length_1058	1058	tr|E0CQ11|E0CQ11_VITVI	247	78.31	249	70.6	100	49	3	50	787	1	247	2e-119	Putative uncharacterized protein	VIT_18s0001g12090	Vitis vinifera (Grape)	NA	NA	NA	NA	NA	NA
Locus_30902_Transcript_1/1_Confidence_1.000_Length_2066	2066	tr|K4D6K9|K4D6K9_SOLLC	498	78.29	502	72.89	100	94	3	2053	581	1	498	0	Uncharacterized protein	Solyc11g017050.1	Solanum lycopersicum (Tomato) (Lycopersicon esculentum)	NA	NA	NA	NA	NA	NA
Locus_52075_Transcript_1/1_Confidence_1.000_Length_1628	1628	tr|A5AQE6|A5AQE6_VITVI	482	78.28	488	89.93	100	93	4	1594	152	1	482	0	Putative uncharacterized protein	VITISV_020759	Vitis vinifera (Grape)	ammonium transmembrane transporter activity; integral component of membrane	GO:0008519; GO:0016021	NA	GO:0008519~ammonium transmembrane transporter activity	NA	GO:0016021~integral to membrane
Locus_37458_Transcript_1/1_Confidence_1.000_Length_1234	1234	tr|S8EEZ4|S8EEZ4_9LAMI	320	78.26	322	78.28	100	68	2	140	1105	1	320	0	Uncharacterized protein (Fragment)	M569_00182	Genlisea aurea	NA	NA	NA	NA	NA	NA
Locus_6990_Transcript_1/1_Confidence_1.000_Length_2034	2034	tr|B6CPP6|B6CPP6_SESIN	404	78.22	404	59.59	100	79	1	562	1746	1	404	0	Homogentisic acid phytyltransferase	NA	Sesamum indicum (Oriental sesame) (Sesamum orientale)	integral component of membrane; prenyltransferase activity	GO:0016021; GO:0004659	NA	GO:0004659~prenyltransferase activity	NA	GO:0016021~integral to membrane
Locus_14889_Transcript_1/1_Confidence_1.000_Length_856	856	tr|M1ADH0|M1ADH0_SOLTU	101	78.22	101	35.4	100	22	0	28	330	1	101	6e-53	Uncharacterized protein	PGSC0003DMG400007897	Solanum tuberosum (Potato)	cytochrome-c oxidase activity; mitochondrion	GO:0004129; GO:0005739	NA	GO:0004129~cytochrome-c oxidase activity	NA	GO:0005739~mitochondrion
Locus_42331_Transcript_1/1_Confidence_1.000_Length_1898	1898	tr|M1D5C6|M1D5C6_SOLTU	587	78.19	587	92.78	100	108	5	1853	132	3	582	0	Lysine--tRNA ligase (EC 6.1.1.6) (Lysyl-tRNA synthetase)	PGSC0003DMG400032166	Solanum tuberosum (Potato)	ATP binding; chloroplast; lysine-tRNA ligase activity; lysyl-tRNA aminoacylation; mitochondrion; nucleic acid binding; ovule development	GO:0005524; GO:0009507; GO:0004824; GO:0006430; GO:0005739; GO:0003676; GO:0048481	NA	GO:0005524~ATP binding;GO:0004824~lysine-tRNA ligase activity;GO:0003676~nucleic acid binding	GO:0006430~lysyl-tRNA aminoacylation;GO:0048481~ovule development	GO:0009507~chloroplast;GO:0005739~mitochondrion
Locus_20612_Transcript_1/1_Confidence_1.000_Length_1296	1296	tr|B9I3G5|B9I3G5_POPTR	384	78.18	385	89.12	100	80	2	1151	3	1	383	2e-165	Uncharacterized protein	POPTR_0012s08950g	Populus trichocarpa (Western balsam poplar) (Populus balsamifera subsp. trichocarpa)	integral component of membrane; transmembrane transport	GO:0016021; GO:0055085	NA	NA	GO:0055085~transmembrane transport	GO:0016021~integral to membrane
Locus_50119_Transcript_1/1_Confidence_1.000_Length_1165	1165	tr|A0S5Z4|A0S5Z4_SESIN	330	78.18	330	84.98	100	71	1	57	1046	2	330	5e-167	Peroxidase	NA	Sesamum indicum (Oriental sesame) (Sesamum orientale)	heme binding; metal ion binding; peroxidase activity; response to oxidative stress	GO:0020037; GO:0046872; GO:0004601; GO:0006979	NA	GO:0020037~heme binding;GO:0046872~metal ion binding;GO:0004601~peroxidase activity	GO:0006979~response to oxidative stress	NA
Locus_10625_Transcript_1/1_Confidence_1.000_Length_3348	3348	tr|S8CLG4|S8CLG4_9LAMI	806	78.12	809	72.49	100	174	2	441	2867	1	806	0	Uncharacterized protein (Fragment)	M569_09160	Genlisea aurea	ATP binding; metalloendopeptidase activity; nucleoside-triphosphatase activity; proteolysis	GO:0005524; GO:0004222; GO:0017111; GO:0006508	NA	GO:0005524~ATP binding;GO:0004222~metalloendopeptidase activity;GO:0017111~nucleoside-triphosphatase activity	GO:0006508~proteolysis	NA
Locus_12830_Transcript_1/1_Confidence_1.000_Length_1693	1693	tr|S8ED52|S8ED52_9LAMI	381	78.12	384	68.04	100	79	3	523	1668	1	381	1e-177	Uncharacterized protein	M569_04296	Genlisea aurea	NA	NA	NA	NA	NA	NA
Locus_39795_Transcript_1/1_Confidence_1.000_Length_1186	1186	tr|B9T062|B9T062_RICCO	320	78.12	320	80.94	100	69	1	1001	45	1	320	0	Cinnamoyl-CoA reductase, putative (EC 1.1.1.219)	RCOM_0030500	Ricinus communis (Castor bean)	cellular metabolic process; coenzyme binding; dihydrokaempferol 4-reductase activity	GO:0044237; GO:0050662; GO:0045552	NA	GO:0050662~coenzyme binding;GO:0045552~dihydrokaempferol 4-reductase activity	GO:0044237~cellular metabolic process	NA
Locus_55213_Transcript_1/1_Confidence_1.000_Length_623	623	tr|S8D9E9|S8D9E9_9LAMI	160	78.12	160	77.05	100	35	0	91	570	1	160	3e-73	Uncharacterized protein (Fragment)	M569_00632	Genlisea aurea	calcium ion binding	GO:0005509	NA	GO:0005509~calcium ion binding	NA	NA
Locus_28723_Transcript_1/1_Confidence_1.000_Length_1830	1830	tr|K4BJA5|K4BJA5_SOLLC	453	78.09	461	75.57	100	88	4	345	1721	1	450	0	Uncharacterized protein	Solyc03g096870.2	Solanum lycopersicum (Tomato) (Lycopersicon esculentum)	NA	NA	NA	NA	NA	NA
Locus_17895_Transcript_1/1_Confidence_1.000_Length_832	832	tr|M5XM07|M5XM07_PRUPE	178	78.09	178	64.18	100	39	0	136	669	1	178	6e-87	Uncharacterized protein	PRUPE_ppa012243mg	Prunus persica (Peach) (Amygdalus persica)	extracellular region; lipoprotein metabolic process	GO:0005576; GO:0042157	NA	NA	GO:0042157~lipoprotein metabolic process	GO:0005576~extracellular region
Locus_32142_Transcript_1/1_Confidence_1.000_Length_2681	2681	tr|M5WDW6|M5WDW6_PRUPE	619	78.04	624	69.82	100	98	7	2283	466	1	603	0	Uncharacterized protein	PRUPE_ppa002944mg	Prunus persica (Peach) (Amygdalus persica)	integral component of membrane; transmembrane transport	GO:0016021; GO:0055085	NA	NA	GO:0055085~transmembrane transport	GO:0016021~integral to membrane
Locus_51098_Transcript_1/1_Confidence_1.000_Length_423	423	tr|K4BTB0|K4BTB0_SOLLC	91	78.02	91	64.54	100	20	0	110	382	1	91	8e-50	Uncharacterized protein	Solyc04g071180.2	Solanum lycopersicum (Tomato) (Lycopersicon esculentum)	NA	NA	NA	NA	NA	NA
Locus_7710_Transcript_1/1_Confidence_1.000_Length_2903	2903	tr|D7THT1|D7THT1_VITVI	863	78.01	864	89.29	100	189	1	2805	214	1	863	0	Putative uncharacterized protein	VIT_08s0007g08940	Vitis vinifera (Grape)	nuclear pore; nucleolus; plasmodesma; transport	GO:0005643; GO:0005730; GO:0009506; GO:0006810	NA	NA	GO:0006810~transport	GO:0005643~nuclear pore;GO:0005730~nucleolus;GO:0009506~plasmodesma
Locus_15881_Transcript_1/1_Confidence_1.000_Length_2571	2571	tr|B9RBM2|B9RBM2_RICCO	427	77.99	427	49.82	100	92	2	1626	352	1	427	0	26S proteasome regulatory subunit S3, putative	RCOM_1678560	Ricinus communis (Castor bean)	proteasome complex	GO:0000502	NA	NA	NA	GO:0000502~proteasome complex
Locus_17063_Transcript_1/1_Confidence_1.000_Length_1437	1437	tr|M1A9I4|M1A9I4_SOLTU	371	77.98	377	78.71	100	73	3	38	1168	1	367	0	Uncharacterized protein	PGSC0003DMG400006920	Solanum tuberosum (Potato)	NA	NA	NA	NA	NA	NA
Locus_10895_Transcript_1/1_Confidence_1.000_Length_1593	1593	tr|V4TN38|V4TN38_9ROSI	422	77.96	422	79.47	100	91	2	1536	277	1	422	0	Uncharacterized protein	CICLE_v10020303mg	Citrus clementina	eukaryotic translation elongation factor 1 complex; translation elongation factor activity	GO:0005853; GO:0003746	NA	GO:0003746~translation elongation factor activity	NA	GO:0005853~eukaryotic translation elongation factor 1 complex
Locus_39309_Transcript_1/1_Confidence_1.000_Length_1438	1438	tr|S8CC44|S8CC44_9LAMI	370	77.96	372	77.61	100	78	2	325	1437	2	370	0	Uncharacterized protein (Fragment)	M569_10330	Genlisea aurea	NA	NA	NA	NA	NA	NA
Locus_14003_Transcript_1/1_Confidence_1.000_Length_1751	1751	tr|B9IJF9|B9IJF9_POPTR	467	77.94	467	80.01	100	103	0	1637	237	1	467	0	F-box family protein	POPTR_0017s08050g	Populus trichocarpa (Western balsam poplar) (Populus balsamifera subsp. trichocarpa)	NA	NA	NA	NA	NA	NA
Locus_66746_Transcript_1/1_Confidence_1.000_Length_925	925	tr|M5WWH0|M5WWH0_PRUPE	68	77.94	68	22.05	100	15	0	524	321	1	68	2e-30	Uncharacterized protein	PRUPE_ppa023818mg	Prunus persica (Peach) (Amygdalus persica)	NA	NA	NA	NA	NA	NA
Locus_5297_Transcript_1/1_Confidence_1.000_Length_1513	1513	tr|D7THI4|D7THI4_VITVI	154	77.92	154	30.54	100	34	0	1001	540	1	154	1e-69	Putative uncharacterized protein	VIT_08s0007g00980	Vitis vinifera (Grape)	integral component of membrane; plasma membrane	GO:0016021; GO:0005886	NA	NA	NA	GO:0016021~integral to membrane;GO:0005886~plasma membrane
Locus_16523_Transcript_1/1_Confidence_1.000_Length_1302	1302	tr|K4CV17|K4CV17_SOLLC	351	77.9	353	81.34	100	69	4	1291	248	1	349	0	Probable cytosolic iron-sulfur protein assembly protein CIAO1 homolog	Solyc09g074400.2	Solanum lycopersicum (Tomato) (Lycopersicon esculentum)	CIA complex; iron-sulfur cluster assembly	GO:0097361; GO:0016226	NA	NA	GO:0016226~iron-sulfur cluster assembly	NA
Locus_13316_Transcript_1/1_Confidence_1.000_Length_1434	1434	tr|D7TLR3|D7TLR3_VITVI	275	77.9	276	57.74	100	54	5	69	890	1	271	4e-112	Putative uncharacterized protein	VIT_13s0019g01960	Vitis vinifera (Grape)	zinc ion binding	GO:0008270	NA	GO:0008270~zinc ion binding	NA	NA
Locus_10920_Transcript_1/1_Confidence_1.000_Length_1903	1903	tr|V5J5V6|V5J5V6_LONJA	422	77.88	425	67	100	79	6	279	1523	1	420	0	Chloroplast acyl-acylcarrier protein thioesterase B	NA	Lonicera japonica (Japanese honeysuckle) (Lonicera aureoreticulata)	fatty acid biosynthetic process; thiolester hydrolase activity	GO:0006633; GO:0016790	NA	GO:0016790~thiolester hydrolase activity	GO:0006633~fatty acid biosynthetic process	NA
Locus_3312_Transcript_1/1_Confidence_1.000_Length_3424	3424	tr|S8CAD7|S8CAD7_9LAMI	1028	77.83	1033	90.51	100	217	7	308	3385	1	1028	0	Uncharacterized protein (Fragment)	M569_10965	Genlisea aurea	ATP binding; calcium-transporting ATPase activity; integral component of membrane; metal ion binding	GO:0005524; GO:0005388; GO:0016021; GO:0046872	NA	GO:0005524~ATP binding;GO:0005388~calcium-transporting ATPase activity;GO:0046872~metal ion binding	NA	GO:0016021~integral to membrane
Locus_17143_Transcript_1/1_Confidence_1.000_Length_2779	2779	tr|M1CZW5|M1CZW5_SOLTU	649	77.81	658	71.03	100	106	7	2499	604	1	644	0	Uncharacterized protein	PGSC0003DMG400030495	Solanum tuberosum (Potato)	integral component of membrane; transmembrane transport	GO:0016021; GO:0055085	NA	NA	GO:0055085~transmembrane transport	GO:0016021~integral to membrane
Locus_8416_Transcript_1/1_Confidence_1.000_Length_5138	5138	tr|M1BSR0|M1BSR0_SOLTU	590	77.8	590	34.45	100	122	3	2176	3921	2	590	0	Uncharacterized protein	PGSC0003DMG400020209	Solanum tuberosum (Potato)	NA	NA	NA	NA	NA	NA
Locus_27704_Transcript_1/1_Confidence_1.000_Length_1356	1356	tr|M5XLV4|M5XLV4_PRUPE	260	77.7	269	59.51	100	47	1	216	1022	1	256	5e-133	Uncharacterized protein	PRUPE_ppa010176mg	Prunus persica (Peach) (Amygdalus persica)	integral component of membrane	GO:0016021	NA	NA	NA	GO:0016021~integral to membrane
Locus_37184_Transcript_1/1_Confidence_1.000_Length_771	771	tr|C6SW43|C6SW43_SOYBN	139	77.7	139	54.09	100	30	1	141	554	1	139	7e-62	Uncharacterized protein	NA	Glycine max (Soybean) (Glycine hispida)	chloroplast thylakoid; photosystem II oxygen evolving complex; photosystem II oxygen evolving complex assembly	GO:0009534; GO:0009654; GO:0010270	NA	NA	GO:0010270~photosystem II oxygen evolving complex assembly	GO:0009534~chloroplast thylakoid;GO:0009654~oxygen evolving complex
Locus_28554_Transcript_1/1_Confidence_1.000_Length_1206	1206	tr|S8CKS3|S8CKS3_9LAMI	302	77.67	309	76.87	100	60	1	275	1201	1	300	4e-163	Potyviral capsid protein interacting protein 1	M569_07465	Genlisea aurea	protein folding	GO:0006457	NA	NA	GO:0006457~protein folding	NA
Locus_13414_Transcript_1/1_Confidence_1.000_Length_1476	1476	tr|B1Q489|B1Q489_CAPCH	298	77.67	300	60.98	100	64	2	204	1100	1	298	3e-165	Putative phosphate-induced protein	NA	Capsicum chinense (Scotch bonnet) (Bonnet pepper)	NA	NA	NA	NA	NA	NA
Locus_24141_Transcript_1/1_Confidence_1.000_Length_2107	2107	tr|A4GK73|A4GK73_TOBAC	447	77.63	447	63.64	100	100	0	585	1925	1	447	0	Sphingolipid delta-8 desaturase	DXDES	Nicotiana tabacum (Common tobacco)	fatty acid biosynthetic process; heme binding; iron ion binding; oxidoreductase activity, acting on paired donors, with oxidation of a pair of donors resulting in the reduction of molecular oxygen to two molecules of water	GO:0006633; GO:0020037; GO:0005506; GO:0016717	NA	GO:0020037~heme binding;GO:0005506~iron ion binding;GO:0016717~oxidoreductase activity, acting on paired donors, with oxidation of a pair of donors resulting in the reduction of molecular oxygen to two molecules of water	GO:0006633~fatty acid biosynthetic process	NA
Locus_26937_Transcript_1/1_Confidence_1.000_Length_1896	1896	tr|D7TNL0|D7TNL0_VITVI	408	77.62	411	65.03	100	89	1	427	1659	1	408	0	Putative uncharacterized protein	VIT_01s0026g00840	Vitis vinifera (Grape)	response to abscisic acid	GO:0009737	NA	NA	GO:0009737~response to abscisic acid stimulus	NA
Locus_38705_Transcript_1/1_Confidence_1.000_Length_835	835	tr|M0T4B2|M0T4B2_MUSAM	129	77.61	134	48.14	100	25	1	124	525	1	129	3e-64	Uncharacterized protein	NA	Musa acuminata subsp. malaccensis (Wild banana) (Musa malaccensis)	nucleic acid binding	GO:0003676	NA	GO:0003676~nucleic acid binding	NA	NA
Locus_44005_Transcript_1/1_Confidence_1.000_Length_2578	2578	tr|B9SGG5|B9SGG5_RICCO	746	77.6	750	87.28	100	138	8	114	2294	1	743	0	ATP-binding cassette transporter, putative (EC 3.6.3.28)	RCOM_0745750	Ricinus communis (Castor bean)	ATP binding; membrane; organic phosphonate transmembrane-transporting ATPase activity	GO:0005524; GO:0016020; GO:0015416	NA	GO:0005524~ATP binding;GO:0015416~organic phosphonate transmembrane-transporting ATPase activity	NA	GO:0016020~membrane
Locus_6155_Transcript_1/1_Confidence_1.000_Length_1423	1423	tr|S8CTE1|S8CTE1_9LAMI	250	77.6	250	52.71	100	56	0	214	963	1	250	4e-120	Uncharacterized protein (Fragment)	M569_06622	Genlisea aurea	integral component of membrane	GO:0016021	NA	NA	NA	GO:0016021~integral to membrane
Locus_36686_Transcript_1/1_Confidence_1.000_Length_859	859	tr|S8D9C8|S8D9C8_9LAMI	174	77.59	174	60.77	100	39	0	61	582	1	174	6e-83	Uncharacterized protein (Fragment)	M569_00670	Genlisea aurea	integral component of membrane; plasma membrane	GO:0016021; GO:0005886	NA	NA	NA	GO:0016021~integral to membrane;GO:0005886~plasma membrane
Locus_16876_Transcript_1/1_Confidence_1.000_Length_1415	1415	tr|U5G927|U5G927_POPTR	303	77.56	303	64.24	100	68	0	182	1090	1	303	8e-146	Uncharacterized protein	POPTR_0006s04970g	Populus trichocarpa (Western balsam poplar) (Populus balsamifera subsp. trichocarpa)	NA	NA	NA	NA	NA	NA
Locus_34797_Transcript_1/1_Confidence_1.000_Length_964	964	tr|D7T8V2|D7T8V2_VITVI	147	77.55	147	45.75	100	32	1	135	572	1	147	4e-74	Putative uncharacterized protein	VIT_01s0011g04700	Vitis vinifera (Grape)	metal ion binding; metal ion transport	GO:0046872; GO:0030001	NA	GO:0046872~metal ion binding	GO:0030001~metal ion transport	NA
Locus_22283_Transcript_1/1_Confidence_1.000_Length_1430	1430	tr|K4BE25|K4BE25_SOLLC	111	77.48	111	23.29	100	25	0	570	238	1	111	1e-40	Uncharacterized protein	Solyc03g006020.2	Solanum lycopersicum (Tomato) (Lycopersicon esculentum)	NA	NA	NA	NA	NA	NA
Locus_39617_Transcript_1/1_Confidence_1.000_Length_1397	1397	tr|K4BD47|K4BD47_SOLLC	306	77.45	306	65.71	100	69	0	1198	281	1	306	2e-177	Uncharacterized protein	Solyc02g092510.2	Solanum lycopersicum (Tomato) (Lycopersicon esculentum)	NA	NA	NA	NA	NA	NA
Locus_33211_Transcript_1/1_Confidence_1.000_Length_1215	1215	tr|S8DUD9|S8DUD9_9LAMI	235	77.45	235	58.02	100	53	0	730	26	1	235	4e-131	Uncharacterized protein (Fragment)	M569_11275	Genlisea aurea	transferase activity	GO:0016740	NA	GO:0016740~transferase activity	NA	NA
Locus_33688_Transcript_1/1_Confidence_1.000_Length_893	893	tr|M1BC21|M1BC21_SOLTU	224	77.43	226	75.92	100	48	3	167	841	1	224	1e-122	Uncharacterized protein	PGSC0003DMG400016224	Solanum tuberosum (Potato)	GTP binding; endocytic recycling; plasma membrane; protein transport; small GTPase mediated signal transduction; trans-Golgi network membrane	GO:0005525; GO:0032456; GO:0005886; GO:0015031; GO:0007264; GO:0032588	NA	GO:0005525~GTP binding	GO:0032456~endocytic recycling;GO:0015031~protein transport;GO:0007264~small GTPase mediated signal transduction	GO:0005886~plasma membrane;GO:0032588~trans-Golgi network membrane
Locus_26425_Transcript_1/1_Confidence_1.000_Length_3631	3631	tr|K9L8R3|K9L8R3_TOBAC	843	77.42	846	69.9	100	177	5	2940	436	1	843	0	Auxin response factor	NA	Nicotiana tabacum (Common tobacco)	DNA binding; auxin-activated signaling pathway; nucleus; regulation of transcription, DNA-templated; transcription, DNA-templated	GO:0003677; GO:0009734; GO:0005634; GO:0006355; GO:0006351	NA	GO:0003677~DNA binding	GO:0009734~auxin mediated signaling pathway;GO:0006355~regulation of transcription, DNA-dependent;GO:0006351~transcription, DNA-dependent	GO:0005634~nucleus
Locus_24550_Transcript_1/1_Confidence_1.000_Length_2583	2583	tr|M1ABT1|M1ABT1_SOLTU	624	77.39	628	72.94	100	134	3	284	2167	1	620	0	Uncharacterized protein	PGSC0003DMG400007435	Solanum tuberosum (Potato)	ubiquitin ligase complex; ubiquitin-protein ligase activity	GO:0000151; GO:0004842	NA	GO:0004842~ubiquitin-protein ligase activity	NA	GO:0000151~ubiquitin ligase complex
Locus_10420_Transcript_1/1_Confidence_1.000_Length_1563	1563	tr|M0ZSF1|M0ZSF1_SOLTU	459	77.37	464	89.06	100	100	3	109	1500	1	459	0	Uncharacterized protein	PGSC0003DMG400002730	Solanum tuberosum (Potato)	integral component of membrane	GO:0016021	NA	NA	NA	GO:0016021~integral to membrane
Locus_125_Transcript_1/1_Confidence_1.000_Length_1276	1276	tr|K4BTH3|K4BTH3_SOLLC	422	77.36	424	99.69	100	72	6	67	1272	1	422	0	S-acyltransferase (EC 2.3.1.225) (Palmitoyltransferase)	Solyc04g071860.2	Solanum lycopersicum (Tomato) (Lycopersicon esculentum)	integral component of membrane; protein-cysteine S-palmitoyltransferase activity; zinc ion binding	GO:0016021; GO:0019706; GO:0008270	NA	GO:0019706~protein-cysteine S-palmitoleyltransferase activity;GO:0008270~zinc ion binding	NA	GO:0016021~integral to membrane
Locus_19785_Transcript_1/1_Confidence_1.000_Length_1961	1961	tr|M1E7W9|M1E7W9_SESIN	543	77.35	543	83.07	100	122	1	1849	224	1	543	0	O-acyltransferase	DGAT1	Sesamum indicum (Oriental sesame) (Sesamum orientale)	diacylglycerol O-acyltransferase activity; endoplasmic reticulum membrane; integral component of membrane; triglyceride biosynthetic process	GO:0004144; GO:0005789; GO:0016021; GO:0019432	NA	GO:0004144~diacylglycerol O-acyltransferase activity	GO:0019432~triglyceride biosynthetic process	GO:0005789~endoplasmic reticulum membrane;GO:0016021~integral to membrane
Locus_53299_Transcript_1/1_Confidence_1.000_Length_1919	1919	tr|L8AXM4|L8AXM4_9LAMI	533	77.3	533	83.32	100	112	3	140	1711	1	533	0	Cytokinin oxidase/dehydrogenase	TfCKX1	Torenia fournieri	UDP-N-acetylmuramate dehydrogenase activity; cytokinin dehydrogenase activity; cytokinin metabolic process; flavin adenine dinucleotide binding	GO:0008762; GO:0019139; GO:0009690; GO:0050660	NA	GO:0008762~UDP-N-acetylmuramate dehydrogenase activity;GO:0019139~cytokinin dehydrogenase activity;GO:0050660~flavin adenine dinucleotide binding	GO:0009690~cytokinin metabolic process	NA
Locus_5372_Transcript_1/1_Confidence_1.000_Length_2356	2356	tr|E3VWW3|E3VWW3_VITVI	526	77.28	537	68.38	100	107	4	183	1781	1	526	0	Putative polyol/monosaccharide transporter	PMT4 VIT_12s0059g00250	Vitis vinifera (Grape)	integral component of membrane; substrate-specific transmembrane transporter activity	GO:0016021; GO:0022891	NA	GO:0022891~substrate-specific transmembrane transporter activity	NA	GO:0016021~integral to membrane
Locus_9690_Transcript_1/1_Confidence_1.000_Length_1525	1525	tr|M1BXJ2|M1BXJ2_SOLTU	417	77.22	417	82.03	100	93	2	80	1324	1	417	0	Branched-chain-amino-acid aminotransferase (EC 2.6.1.42)	PGSC0003DMG400021425	Solanum tuberosum (Potato)	L-isoleucine transaminase activity; L-leucine transaminase activity; L-valine transaminase activity; branched-chain amino acid metabolic process	GO:0052656; GO:0052654; GO:0052655; GO:0009081	NA	GO:0052656~L-isoleucine transaminase activity;GO:0052654~L-leucine transaminase activity;GO:0052655~L-valine transaminase activity	GO:0009081~branched chain family amino acid metabolic process	NA
Locus_16007_Transcript_1/1_Confidence_1.000_Length_894	894	tr|M1C8A0|M1C8A0_SOLTU	232	77.22	237	79.53	100	49	2	743	33	1	232	1e-118	Uncharacterized protein	PGSC0003DMG400024105	Solanum tuberosum (Potato)	chloroplast organization; chloroplast stroma; regulation of transcription, DNA-templated	GO:0009658; GO:0009570; GO:0006355	NA	NA	GO:0009658~chloroplast organization;GO:0006355~regulation of transcription, DNA-dependent	GO:0009570~chloroplast stroma
Locus_23757_Transcript_1/1_Confidence_1.000_Length_692	692	tr|M5VSL4|M5VSL4_PRUPE	79	77.22	79	34.25	100	18	0	626	390	1	79	8e-39	Uncharacterized protein	PRUPE_ppa014233mg	Prunus persica (Peach) (Amygdalus persica)	NA	NA	NA	NA	NA	NA
Locus_4477_Transcript_1/1_Confidence_1.000_Length_1218	1218	tr|K4B3Z8|K4B3Z8_SOLLC	228	77.19	228	56.16	100	52	0	293	976	1	228	5e-126	Uncharacterized protein	Solyc01g111360.2	Solanum lycopersicum (Tomato) (Lycopersicon esculentum)	Golgi apparatus; endosome; peptidyl-prolyl cis-trans isomerase activity; protein folding; trans-Golgi network	GO:0005794; GO:0005768; GO:0003755; GO:0006457; GO:0005802	NA	GO:0003755~peptidyl-prolyl cis-trans isomerase activity	GO:0006457~protein folding	GO:0005794~Golgi apparatus;GO:0005768~endosome;GO:0005802~trans-Golgi network
Locus_8069_Transcript_1/1_Confidence_1.000_Length_783	783	tr|S8CJB7|S8CJB7_9LAMI	127	77.17	127	48.66	100	28	1	67	444	1	127	2e-61	Acyl carrier protein	M569_07658	Genlisea aurea	fatty acid biosynthetic process	GO:0006633	NA	NA	GO:0006633~fatty acid biosynthetic process	NA
Locus_5346_Transcript_1/1_Confidence_1.000_Length_1377	1377	tr|S8CCM1|S8CCM1_9LAMI	379	77.12	389	84.75	100	76	5	1263	106	1	379	2e-129	Uncharacterized protein	M569_10070	Genlisea aurea	nucleic acid binding; nucleotide binding	GO:0003676; GO:0000166	NA	GO:0003676~nucleic acid binding;GO:0000166~nucleotide binding	NA	NA
Locus_7368_Transcript_1/1_Confidence_1.000_Length_2276	2276	tr|F6HNZ0|F6HNZ0_VITVI	610	77.11	616	81.2	100	125	7	2264	447	1	610	0	Putative uncharacterized protein	VIT_12s0142g00130	Vitis vinifera (Grape)	ATP binding; MAP kinase activity	GO:0005524; GO:0004707	NA	GO:0005524~ATP binding;GO:0004707~MAP kinase activity	NA	NA
Locus_34370_Transcript_1/1_Confidence_1.000_Length_1714	1714	tr|S8DEF1|S8DEF1_9LAMI	414	77.11	415	72.64	100	93	1	261	1505	1	413	0	Uncharacterized protein	M569_17045	Genlisea aurea	ubiquitin ligase complex; ubiquitin-protein ligase activity	GO:0000151; GO:0004842	NA	GO:0004842~ubiquitin-protein ligase activity	NA	GO:0000151~ubiquitin ligase complex
Locus_62793_Transcript_1/1_Confidence_1.000_Length_803	803	tr|S8CPS1|S8CPS1_9LAMI	201	77.11	201	75.09	100	34	2	705	139	1	201	5e-107	Uncharacterized protein	M569_05579	Genlisea aurea	NA	NA	NA	NA	NA	NA
Locus_32415_Transcript_1/1_Confidence_1.000_Length_1668	1668	tr|F6GUG5|F6GUG5_VITVI	478	77.04	479	86.15	100	103	2	1592	174	1	478	0	Putative uncharacterized protein	VIT_06s0004g07660	Vitis vinifera (Grape)	pyridoxal phosphate binding; transaminase activity	GO:0030170; GO:0008483	NA	GO:0030170~pyridoxal phosphate binding;GO:0008483~transaminase activity	NA	NA
Locus_3155_Transcript_1/1_Confidence_1.000_Length_1662	1662	tr|M1B7A6|M1B7A6_SOLTU	438	76.94	438	79.06	100	96	2	209	1507	1	438	0	Uncharacterized protein	PGSC0003DMG400014966	Solanum tuberosum (Potato)	cell proliferation; chromatin remodeling; negative regulation of flower development; regulation of transcription, DNA-templated; response to temperature stimulus	GO:0008283; GO:0006338; GO:0009910; GO:0006355; GO:0009266	NA	NA	GO:0008283~cell proliferation;GO:0006338~chromatin remodeling;GO:0009910~negative regulation of flower development;GO:0006355~regulation of transcription, DNA-dependent;GO:0009266~response to temperature stimulus	NA
Locus_18356_Transcript_1/1_Confidence_1.000_Length_1380	1380	tr|K4BCX0|K4BCX0_SOLLC	386	76.94	386	83.91	100	89	0	142	1299	1	386	0	Uncharacterized protein	Solyc02g091720.1	Solanum lycopersicum (Tomato) (Lycopersicon esculentum)	zinc ion binding	GO:0008270	NA	GO:0008270~zinc ion binding	NA	NA
Locus_2224_Transcript_1/1_Confidence_1.000_Length_2942	2942	tr|M1AJB0|M1AJB0_SOLTU	815	76.92	819	83.51	100	172	4	2678	261	1	815	0	Uncharacterized protein	PGSC0003DMG400009290	Solanum tuberosum (Potato)	membrane	GO:0016020	NA	NA	NA	GO:0016020~membrane
Locus_2454_Transcript_1/1_Confidence_1.000_Length_1809	1809	tr|M1A2F8|M1A2F8_SOLTU	428	76.92	429	71.14	100	96	2	304	1590	3	428	0	Uncharacterized protein	PGSC0003DMG400005150	Solanum tuberosum (Potato)	NA	NA	NA	NA	NA	NA
Locus_60416_Transcript_1/1_Confidence_1.000_Length_694	694	tr|K4CXW1|K4CXW1_SOLLC	156	76.92	156	67.44	100	36	0	52	519	1	156	1e-88	Uncharacterized protein	Solyc10g007820.2	Solanum lycopersicum (Tomato) (Lycopersicon esculentum)	NA	NA	NA	NA	NA	NA
Locus_25367_Transcript_1/1_Confidence_1.000_Length_1412	1412	tr|S8D442|S8D442_9LAMI	440	76.91	446	94.76	100	95	4	1410	79	1	440	0	Diphthamide biosynthesis protein 1	M569_02597	Genlisea aurea	cytoplasm; peptidyl-diphthamide biosynthetic process from peptidyl-histidine	GO:0005737; GO:0017183	Protein modification; peptidyl-diphthamide biosynthesis.	NA	GO:0017183~peptidyl-diphthamide biosynthetic process from peptidyl-histidine	GO:0005737~cytoplasm
Locus_20553_Transcript_1/1_Confidence_1.000_Length_1981	1981	tr|V4SFU9|V4SFU9_9ROSI	541	76.89	541	81.93	100	115	4	1873	272	4	541	0	Uncharacterized protein	CICLE_v10028147mg	Citrus clementina	2 iron, 2 sulfur cluster binding; chlorophyllide a oxygenase [overall] activity	GO:0051537; GO:0010277	NA	GO:0051537~2 iron, 2 sulfur cluster binding;GO:0010277~chlorophyllide a oxygenase [overall] activity	NA	NA
Locus_17012_Transcript_1/1_Confidence_1.000_Length_3010	3010	tr|M1BHM0|M1BHM0_SOLTU	835	76.88	839	83.62	100	189	3	102	2615	1	835	0	Uncharacterized protein	PGSC0003DMG400017618	Solanum tuberosum (Potato)	Golgi organization; Golgi transport complex; cell growth; cytosol; embryo development ending in seed dormancy; intracellular protein transport; meristem structural organization; protein retention in Golgi apparatus; shoot system morphogenesis	GO:0007030; GO:0017119; GO:0016049; GO:0005829; GO:0009793; GO:0006886; GO:0009933; GO:0045053; GO:0010016	NA	NA	GO:0007030~Golgi organization;GO:0016049~cell growth;GO:0009793~embryo development ending in seed dormancy;GO:0006886~intracellular protein transport;GO:0009933~meristem structural organization;GO:0045053~protein retention in Golgi apparatus;GO:0010016~shoot morphogenesis	GO:0017119~Golgi transport complex;GO:0005829~cytosol
Locus_30308_Transcript_1/1_Confidence_1.000_Length_1253	1253	tr|S8EEJ8|S8EEJ8_9LAMI	358	76.88	359	85.95	100	82	1	125	1201	1	358	0	Uncharacterized protein (Fragment)	M569_03784	Genlisea aurea	phosphatase activator activity	GO:0019211	NA	GO:0019211~phosphatase activator activity	NA	NA
Locus_26659_Transcript_1/1_Confidence_1.000_Length_2605	2605	tr|K4BKY3|K4BKY3_SOLLC	536	76.87	536	61.73	100	122	2	2100	496	1	535	0	Uncharacterized protein	Solyc03g114810.2	Solanum lycopersicum (Tomato) (Lycopersicon esculentum)	transferase activity, transferring glycosyl groups	GO:0016757	NA	GO:0016757~transferase activity, transferring glycosyl groups	NA	NA
Locus_19098_Transcript_1/1_Confidence_1.000_Length_761	761	tr|K4CM46|K4CM46_SOLLC	146	76.87	147	57.95	100	32	2	728	288	1	145	3e-75	Uncharacterized protein	Solyc08g068220.2	Solanum lycopersicum (Tomato) (Lycopersicon esculentum)	ribosome; structural constituent of ribosome; translation	GO:0005840; GO:0003735; GO:0006412	NA	GO:0003735~structural constituent of ribosome	GO:0006412~translation	GO:0005840~ribosome
Locus_2047_Transcript_1/1_Confidence_1.000_Length_1605	1605	tr|V4TUS4|V4TUS4_9ROSI	242	76.86	242	45.23	100	56	0	1469	744	1	242	2e-125	Uncharacterized protein	CICLE_v10021936mg	Citrus clementina	NA	NA	NA	NA	NA	NA
Locus_12512_Transcript_1/1_Confidence_1.000_Length_1598	1598	tr|F6I5M4|F6I5M4_VITVI	406	76.85	406	76.22	100	66	3	1136	3	1	406	0	Putative uncharacterized protein (Fragment)	VIT_14s0171g00530	Vitis vinifera (Grape)	cytoplasm; nucleolus; protein phosphatase type 2A complex; protein phosphatase type 2A regulator activity; signal transduction	GO:0005737; GO:0005730; GO:0000159; GO:0008601; GO:0007165	NA	GO:0008601~protein phosphatase type 2A regulator activity	GO:0007165~signal transduction	GO:0005737~cytoplasm;GO:0005730~nucleolus;GO:0000159~protein phosphatase type 2A complex
Locus_60707_Transcript_1/1_Confidence_1.000_Length_563	563	tr|D7SXW1|D7SXW1_VITVI	82	76.83	82	43.69	100	19	0	464	219	1	82	7e-39	Putative uncharacterized protein	VIT_03s0091g00220	Vitis vinifera (Grape)	NA	NA	NA	NA	NA	NA
Locus_12354_Transcript_1/1_Confidence_1.000_Length_2531	2531	tr|G1FMC8|G1FMC8_POPTN	681	76.8	694	82.26	100	143	4	143	2209	1	681	0	Cryptochrome 1.2	CRY1.2	Populus tremula (European aspen)	DNA photolyase activity; DNA repair	GO:0003913; GO:0006281	NA	GO:0003913~DNA photolyase activity	GO:0006281~DNA repair	NA
Locus_11321_Transcript_1/1_Confidence_1.000_Length_1834	1834	tr|M0ZVB3|M0ZVB3_SOLTU	361	76.8	362	59.21	100	82	1	1517	432	1	360	0	Uncharacterized protein	PGSC0003DMG400003483	Solanum tuberosum (Potato)	NA	NA	NA	NA	NA	NA
Locus_19568_Transcript_1/1_Confidence_1.000_Length_1595	1595	tr|V4T753|V4T753_9ROSI	417	76.78	422	79.37	100	81	3	1517	252	13	417	0	Uncharacterized protein	CICLE_v10031656mg	Citrus clementina	NA	NA	NA	NA	NA	NA
Locus_44267_Transcript_1/1_Confidence_1.000_Length_889	889	tr|S8C526|S8C526_9LAMI	185	76.76	185	62.43	100	43	0	792	238	1	185	2e-100	Uncharacterized protein (Fragment)	M569_12938	Genlisea aurea	DNA replication; nucleus	GO:0006260; GO:0005634	NA	NA	GO:0006260~DNA replication	GO:0005634~nucleus
Locus_49058_Transcript_1/1_Confidence_1.000_Length_1848	1848	tr|M1AY99|M1AY99_SOLTU	387	76.74	387	62.82	100	88	1	1342	188	1	387	0	Uncharacterized protein	PGSC0003DMG400012635	Solanum tuberosum (Potato)	beta-1,4-mannosylglycoprotein 4-beta-N-acetylglucosaminyltransferase activity; membrane; protein N-linked glycosylation	GO:0003830; GO:0016020; GO:0006487	NA	GO:0003830~beta-1,4-mannosylglycoprotein 4-beta-N-acetylglucosaminyltransferase activity	GO:0006487~protein N-linked glycosylation	GO:0016020~membrane
Locus_40637_Transcript_1/1_Confidence_1.000_Length_759	759	tr|Q6WHC0|Q6WHC0_CAPFR	159	76.73	159	62.85	100	34	2	565	98	1	159	3e-74	Chloroplast small heat shock protein class I	NA	Capsicum frutescens (Cayenne pepper) (Tabasco pepper)	response to stress	GO:0006950	NA	NA	GO:0006950~response to stress	NA
Locus_9427_Transcript_1/1_Confidence_1.000_Length_2593	2593	tr|M1CMF8|M1CMF8_SOLTU	720	76.72	726	84	100	148	6	207	2339	1	720	0	Uncharacterized protein	PGSC0003DMG400027450	Solanum tuberosum (Potato)	integral component of membrane; ion channel activity	GO:0016021; GO:0005216	NA	GO:0005216~ion channel activity	NA	GO:0016021~integral to membrane
Locus_10223_Transcript_1/1_Confidence_1.000_Length_1317	1317	tr|K4BIW0|K4BIW0_SOLLC	348	76.72	348	79.27	100	81	0	53	1096	1	348	3e-171	Uncharacterized protein	Solyc03g095360.2	Solanum lycopersicum (Tomato) (Lycopersicon esculentum)	oxidoreductase activity; zinc ion binding	GO:0016491; GO:0008270	NA	GO:0016491~oxidoreductase activity;GO:0008270~zinc ion binding	NA	NA
Locus_61770_Transcript_1/1_Confidence_1.000_Length_886	886	tr|M1CHZ1|M1CHZ1_SOLTU	243	76.71	249	84.31	100	51	2	5	748	1	243	4e-136	Uncharacterized protein	PGSC0003DMG401026390	Solanum tuberosum (Potato)	aminoacyl-tRNA hydrolase activity	GO:0004045	NA	GO:0004045~aminoacyl-tRNA hydrolase activity	NA	NA
Locus_26723_Transcript_1/1_Confidence_1.000_Length_752	752	tr|M1AKX9|M1AKX9_SOLTU	146	76.71	146	58.24	100	34	0	631	194	1	146	2e-79	Uncharacterized protein	PGSC0003DMG400009672	Solanum tuberosum (Potato)	amino acid transmembrane transporter activity; chloroplast envelope; integral component of membrane; protein import into chloroplast stroma; response to cold; response to glucose; response to jasmonic acid; response to sucrose; response to wounding; vacuole	GO:0015171; GO:0009941; GO:0016021; GO:0045037; GO:0009409; GO:0009749; GO:0009753; GO:0009744; GO:0009611; GO:0005773	NA	GO:0015171~amino acid transmembrane transporter activity	GO:0045037~protein import into chloroplast stroma;GO:0009409~response to cold;GO:0009749~response to glucose stimulus;GO:0009753~response to jasmonic acid stimulus;GO:0009744~response to sucrose stimulus;GO:0009611~response to wounding	GO:0009941~chloroplast envelope;GO:0016021~integral to membrane;GO:0005773~vacuole
Locus_8856_Transcript_1/1_Confidence_1.000_Length_1511	1511	tr|A5BNP3|A5BNP3_VITVI	371	76.68	373	74.06	100	85	2	1341	223	1	371	0	Putative uncharacterized protein	VIT_16s0050g00580 VITISV_018735	Vitis vinifera (Grape)	Golgi apparatus; aspartic-type endopeptidase activity; integral component of membrane; trans-Golgi network	GO:0005794; GO:0004190; GO:0016021; GO:0005802	NA	GO:0004190~aspartic-type endopeptidase activity	NA	GO:0005794~Golgi apparatus;GO:0016021~integral to membrane;GO:0005802~trans-Golgi network
Locus_30176_Transcript_1/1_Confidence_1.000_Length_887	887	tr|B9S0B2|B9S0B2_RICCO	208	76.68	223	75.42	100	35	4	880	218	1	208	2e-103	Putative uncharacterized protein	RCOM_1352570	Ricinus communis (Castor bean)	NA	NA	NA	NA	NA	NA
Locus_30202_Transcript_1/1_Confidence_1.000_Length_3200	3200	tr|S8E5A0|S8E5A0_9LAMI	878	76.67	896	84	100	190	3	3004	320	1	878	0	Ubiquitin carboxyl-terminal hydrolase (EC 3.4.19.12) (Fragment)	M569_03804	Genlisea aurea	protein deubiquitination; ubiquitin-dependent protein catabolic process; ubiquitin-specific protease activity	GO:0016579; GO:0006511; GO:0004843	NA	GO:0004843~ubiquitin-specific protease activity	GO:0016579~protein deubiquitination;GO:0006511~ubiquitin-dependent protein catabolic process	NA
Locus_6107_Transcript_1/1_Confidence_1.000_Length_2803	2803	tr|F6HJQ8|F6HJQ8_VITVI	447	76.67	450	48.16	100	102	2	843	2192	1	447	0	Putative uncharacterized protein	VIT_00s0471g00010	Vitis vinifera (Grape)	ubiquitin ligase complex; ubiquitin-protein ligase activity	GO:0000151; GO:0004842	NA	GO:0004842~ubiquitin-protein ligase activity	NA	GO:0000151~ubiquitin ligase complex
Locus_30044_Transcript_1/1_Confidence_1.000_Length_2420	2420	tr|M1BAK8|M1BAK8_SOLTU	663	76.66	664	82.31	100	138	2	323	2281	6	663	0	Uncharacterized protein	PGSC0003DMG400015806	Solanum tuberosum (Potato)	ATP binding; plasma membrane; plasmodesma; protein kinase activity	GO:0005524; GO:0005886; GO:0009506; GO:0004672	NA	GO:0005524~ATP binding;GO:0004672~protein kinase activity	NA	GO:0005886~plasma membrane;GO:0009506~plasmodesma
Locus_10875_Transcript_1/1_Confidence_1.000_Length_2934	2934	tr|M1CLN6|M1CLN6_SOLTU	771	76.65	775	79.24	100	168	4	2569	272	1	771	0	Uncharacterized protein	PGSC0003DMG400027249	Solanum tuberosum (Potato)	Golgi apparatus; cell wall; endosome; trans-Golgi network	GO:0005794; GO:0005618; GO:0005768; GO:0005802	NA	NA	NA	GO:0005794~Golgi apparatus;GO:0005618~cell wall;GO:0005768~endosome;GO:0005802~trans-Golgi network
Locus_77045_Transcript_1/1_Confidence_1.000_Length_763	763	sp|Q9STG6|DUT_ARATH	166	76.65	167	65.66	100	37	1	140	640	1	165	6e-85	Deoxyuridine 5'-triphosphate nucleotidohydrolase (dUTPase) (EC 3.6.1.23) (dUTP pyrophosphatase) (dUTP-pyrophosphatase-like 1) (AtDUT1)	DUT DUT1 At3g46940 T6H20.30	Arabidopsis thaliana (Mouse-ear cress)	DNA repair; cytosol; dUMP biosynthetic process; dUTP diphosphatase activity; dUTP metabolic process; identical protein binding; magnesium ion binding	GO:0006281; GO:0005829; GO:0006226; GO:0004170; GO:0046080; GO:0042802; GO:0000287	Pyrimidine metabolism; dUMP biosynthesis; dUMP from dCTP (dUTP route): step 2/2.	GO:0004170~dUTP diphosphatase activity;GO:0042802~identical protein binding;GO:0000287~magnesium ion binding	GO:0006281~DNA repair;GO:0006226~dUMP biosynthetic process;GO:0046080~dUTP metabolic process	GO:0005829~cytosol
Locus_25851_Transcript_1/1_Confidence_1.000_Length_1879	1879	tr|S8E4C3|S8E4C3_9LAMI	440	76.61	449	71.69	100	82	6	227	1531	1	440	0	Uncharacterized protein (Fragment)	M569_04157	Genlisea aurea	metal ion binding	GO:0046872	NA	GO:0046872~metal ion binding	NA	NA
Locus_11054_Transcript_1/1_Confidence_1.000_Length_2785	2785	tr|B9RUD8|B9RUD8_RICCO	662	76.6	671	72.28	100	148	4	2291	279	1	662	0	Transferase, transferring glycosyl groups, putative (EC 2.4.1.12)	RCOM_0851910	Ricinus communis (Castor bean)	cellulose synthase (UDP-forming) activity	GO:0016760	NA	GO:0016760~cellulose synthase (UDP-forming) activity	NA	NA
Locus_2191_Transcript_1/1_Confidence_1.000_Length_2165	2165	tr|S8D964|S8D964_9LAMI	495	76.6	500	69.28	100	111	2	102	1598	1	495	0	Inosine-5'-monophosphate dehydrogenase (EC 1.1.1.205) (Fragment)	M569_00794	Genlisea aurea	GMP biosynthetic process; IMP dehydrogenase activity; metal ion binding	GO:0006177; GO:0003938; GO:0046872	Purine metabolism; XMP biosynthesis via de novo pathway; XMP from IMP: step 1/1.	GO:0003938~IMP dehydrogenase activity;GO:0046872~metal ion binding	GO:0006177~GMP biosynthetic process	NA
Locus_16964_Transcript_1/1_Confidence_1.000_Length_1520	1520	tr|M0ZV95|M0ZV95_SOLTU	354	76.55	354	69.87	100	82	1	1284	226	1	354	0	Uncharacterized protein	PGSC0003DMG400003462	Solanum tuberosum (Potato)	cytoplasm; determination of bilateral symmetry; embryo development ending in seed dormancy; endosperm development; nucleus; polar nucleus fusion	GO:0005737; GO:0009855; GO:0009793; GO:0009960; GO:0005634; GO:0010197	NA	NA	GO:0009855~determination of bilateral symmetry;GO:0009793~embryo development ending in seed dormancy;GO:0009960~endosperm development;GO:0010197~polar nucleus fusion	GO:0005737~cytoplasm;GO:0005634~nucleus
Locus_8685_Transcript_1/1_Confidence_1.000_Length_3356	3356	tr|K4BQ85|K4BQ85_SOLLC	948	76.54	955	85.37	100	215	4	17	2875	1	948	0	Uncharacterized protein	Solyc04g015830.2	Solanum lycopersicum (Tomato) (Lycopersicon esculentum)	actin filament; actin filament bundle assembly; actin filament severing	GO:0005884; GO:0051017; GO:0051014	NA	NA	GO:0051017~actin filament bundle assembly;GO:0051014~actin filament severing	GO:0005884~actin filament
Locus_13059_Transcript_1/1_Confidence_1.000_Length_2268	2268	tr|B9RH84|B9RH84_RICCO	624	76.52	626	82.8	100	144	3	2202	328	1	624	0	Phosphatidylinositol transporter, putative	RCOM_1448110	Ricinus communis (Castor bean)	intracellular; transporter activity	GO:0005622; GO:0005215	NA	GO:0005215~transporter activity	NA	GO:0005622~intracellular
Locus_25980_Transcript_1/1_Confidence_1.000_Length_2640	2640	tr|S8CJK3|S8CJK3_9LAMI	726	76.51	728	82.73	100	165	3	2605	431	2	726	0	Uncharacterized protein (Fragment)	M569_09949	Genlisea aurea	ATP binding; cytoplasm; glutamate-tRNA ligase activity; glutamyl-tRNA aminoacylation	GO:0005524; GO:0005737; GO:0004818; GO:0006424	NA	GO:0005524~ATP binding;GO:0004818~glutamate-tRNA ligase activity	GO:0006424~glutamyl-tRNA aminoacylation	GO:0005737~cytoplasm
Locus_20499_Transcript_1/1_Confidence_1.000_Length_955	955	tr|M1BP72|M1BP72_SOLTU	242	76.45	242	76.02	100	57	0	211	936	1	242	2e-98	Uncharacterized protein	PGSC0003DMG400019313	Solanum tuberosum (Potato)	brassinosteroid mediated signaling pathway; integral component of membrane; unidimensional cell growth	GO:0009742; GO:0016021; GO:0009826	NA	NA	GO:0009742~brassinosteroid mediated signaling pathway;GO:0009826~unidimensional cell growth	GO:0016021~integral to membrane
Locus_23083_Transcript_1/1_Confidence_1.000_Length_3496	3496	tr|K4B9C4|K4B9C4_SOLLC	997	76.42	1001	85.9	100	228	4	165	3164	3	996	0	Uncharacterized protein	Solyc02g079000.2	Solanum lycopersicum (Tomato) (Lycopersicon esculentum)	ATP binding; chloroplast envelope; metalloendopeptidase activity; mitochondrion; nucleoside-triphosphatase activity; proteolysis	GO:0005524; GO:0009941; GO:0004222; GO:0005739; GO:0017111; GO:0006508	NA	GO:0005524~ATP binding;GO:0004222~metalloendopeptidase activity;GO:0017111~nucleoside-triphosphatase activity	GO:0006508~proteolysis	GO:0009941~chloroplast envelope;GO:0005739~mitochondrion
Locus_37950_Transcript_1/1_Confidence_1.000_Length_1597	1597	tr|K4BCX0|K4BCX0_SOLLC	386	76.42	386	72.51	100	91	0	180	1337	1	386	0	Uncharacterized protein	Solyc02g091720.1	Solanum lycopersicum (Tomato) (Lycopersicon esculentum)	zinc ion binding	GO:0008270	NA	GO:0008270~zinc ion binding	NA	NA
Locus_63725_Transcript_1/1_Confidence_1.000_Length_1619	1619	tr|D7TJE0|D7TJE0_VITVI	406	76.39	415	76.9	100	85	5	1473	241	1	406	0	Putative uncharacterized protein	VIT_10s0003g00300	Vitis vinifera (Grape)	chloroplast envelope; chloroplast thylakoid; integral component of membrane; triose-phosphate transmembrane transporter activity	GO:0009941; GO:0009534; GO:0016021; GO:0071917	NA	GO:0071917~triose-phosphate transmembrane transporter activity	NA	GO:0009941~chloroplast envelope;GO:0009534~chloroplast thylakoid;GO:0016021~integral to membrane
Locus_1143_Transcript_1/1_Confidence_1.000_Length_2148	2148	sp|O82627|SSG1_ANTMA	608	76.31	612	85.47	100	140	2	102	1934	1	608	0	Granule-bound starch synthase 1, chloroplastic/amyloplastic (EC 2.4.1.21) (Granule-bound starch synthase I) (GBSS-I)	WAXY GBSS	Antirrhinum majus (Garden snapdragon)	amyloplast; chloroplast; starch biosynthetic process; starch synthase activity	GO:0009501; GO:0009507; GO:0019252; GO:0009011	Glycan biosynthesis; starch biosynthesis.	GO:0009011~starch synthase activity	GO:0019252~starch biosynthetic process	GO:0009501~amyloplast;GO:0009507~chloroplast
Locus_10412_Transcript_1/1_Confidence_1.000_Length_4087	4087	tr|S8CVP5|S8CVP5_9LAMI	1046	76.25	1078	79.13	100	214	14	423	3626	1	1046	0	Uncharacterized protein	M569_05730	Genlisea aurea	ATP binding; kinesin complex; microtubule; microtubule motor activity; microtubule-based movement; zinc ion binding	GO:0005524; GO:0005871; GO:0005874; GO:0003777; GO:0007018; GO:0008270	NA	GO:0005524~ATP binding;GO:0003777~microtubule motor activity;GO:0008270~zinc ion binding	GO:0007018~microtubule-based movement	GO:0005871~kinesin complex;GO:0005874~microtubule
Locus_10346_Transcript_1/1_Confidence_1.000_Length_2591	2591	tr|D5LY32|D5LY32_ORORA	666	76.21	681	78.85	100	139	7	266	2284	1	666	0	Neutral/alkaline invertase 2 (EC 3.2.1.26)	SNI2	Orobanche ramosa (Hemp broomrape) (Phelipanche ramosa)	glycopeptide alpha-N-acetylgalactosaminidase activity; sucrose alpha-glucosidase activity	GO:0033926; GO:0004575	NA	GO:0033926~glycopeptide alpha-N-acetylgalactosaminidase activity;GO:0004575~sucrose alpha-glucosidase activity	NA	NA
Locus_6770_Transcript_1/1_Confidence_1.000_Length_971	971	tr|M1CYK7|M1CYK7_SOLTU	251	76.19	252	77.86	100	59	1	100	855	1	251	2e-140	Uncharacterized protein	PGSC0003DMG400030170	Solanum tuberosum (Potato)	cytosol; nucleus; plasma membrane; response to abscisic acid	GO:0005829; GO:0005634; GO:0005886; GO:0009737	NA	NA	GO:0009737~response to abscisic acid stimulus	GO:0005829~cytosol;GO:0005634~nucleus;GO:0005886~plasma membrane
Locus_57740_Transcript_1/1_Confidence_1.000_Length_465	465	tr|M5WI47|M5WI47_PRUPE	147	76.19	147	94.84	100	34	1	21	458	1	147	2e-78	Uncharacterized protein	PRUPE_ppa012958mg	Prunus persica (Peach) (Amygdalus persica)	NA	NA	NA	NA	NA	NA
Locus_15300_Transcript_1/1_Confidence_1.000_Length_994	994	tr|M1CIV9|M1CIV9_SOLTU	126	76.19	126	38.03	100	30	0	894	517	1	126	3e-62	Uncharacterized protein	PGSC0003DMG400026569	Solanum tuberosum (Potato)	NA	NA	NA	NA	NA	NA
Locus_39925_Transcript_1/1_Confidence_1.000_Length_944	944	tr|S8C162|S8C162_9LAMI	81	76.19	84	26.69	100	17	1	464	213	1	81	3e-42	Uncharacterized protein (Fragment)	M569_14399	Genlisea aurea	NA	NA	NA	NA	NA	NA
Locus_19677_Transcript_1/1_Confidence_1.000_Length_1397	1397	tr|M1C721|M1C721_SOLTU	386	76.17	386	82.89	100	88	1	1	1158	2	383	0	Uncharacterized protein	PGSC0003DMG401023772	Solanum tuberosum (Potato)	chloroplast stroma; thiamine biosynthetic process; thiamine-phosphate diphosphorylase activity	GO:0009570; GO:0009228; GO:0004789	NA	GO:0004789~thiamine-phosphate diphosphorylase activity	GO:0009228~thiamine biosynthetic process	GO:0009570~chloroplast stroma
Locus_7813_Transcript_1/1_Confidence_1.000_Length_1687	1687	tr|M1CBT8|M1CBT8_SOLTU	394	76.13	398	70.78	100	85	2	129	1304	1	394	0	Uncharacterized protein	PGSC0003DMG400024926	Solanum tuberosum (Potato)	ATP phosphoribosyltransferase activity; chloroplast stroma; histidine biosynthetic process; magnesium ion binding	GO:0003879; GO:0009570; GO:0000105; GO:0000287	NA	GO:0003879~ATP phosphoribosyltransferase activity;GO:0000287~magnesium ion binding	GO:0000105~histidine biosynthetic process	GO:0009570~chloroplast stroma
Locus_59_Transcript_1/1_Confidence_1.000_Length_1359	1359	tr|K4CDF3|K4CDF3_SOLLC	265	76.12	268	59.16	100	59	2	262	1059	1	265	4e-144	Uncharacterized protein	Solyc07g032090.2	Solanum lycopersicum (Tomato) (Lycopersicon esculentum)	ATP binding; mitochondrion; transcription factor TFIIF complex; transcription initiation from RNA polymerase II promoter	GO:0005524; GO:0005739; GO:0005674; GO:0006367	NA	GO:0005524~ATP binding	GO:0006367~transcription initiation from RNA polymerase II promoter	GO:0005739~mitochondrion;GO:0005674~transcription factor TFIIF complex
Locus_15771_Transcript_1/1_Confidence_1.000_Length_1237	1237	tr|M0ZLM9|M0ZLM9_SOLTU	268	76.12	268	65	100	62	2	101	898	1	268	1e-139	Uncharacterized protein	PGSC0003DMG400001351	Solanum tuberosum (Potato)	ubiquitin-protein ligase activity; zinc ion binding	GO:0004842; GO:0008270	NA	GO:0004842~ubiquitin-protein ligase activity;GO:0008270~zinc ion binding	NA	NA
Locus_14834_Transcript_1/1_Confidence_1.000_Length_758	758	tr|Q6WHC0|Q6WHC0_CAPFR	159	76.1	159	62.93	100	35	2	562	95	1	159	9e-74	Chloroplast small heat shock protein class I	NA	Capsicum frutescens (Cayenne pepper) (Tabasco pepper)	response to stress	GO:0006950	NA	NA	GO:0006950~response to stress	NA
Locus_17018_Transcript_1/1_Confidence_1.000_Length_1821	1821	tr|S8C5E6|S8C5E6_9LAMI	475	76.05	476	78.42	100	110	3	65	1486	2	475	0	Aspartyl aminopeptidase-like protein (Fragment)	M569_12763	Genlisea aurea	aminopeptidase activity; metallopeptidase activity; proteolysis; zinc ion binding	GO:0004177; GO:0008237; GO:0006508; GO:0008270	NA	GO:0004177~aminopeptidase activity;GO:0008237~metallopeptidase activity;GO:0008270~zinc ion binding	GO:0006508~proteolysis	NA
Locus_44934_Transcript_1/1_Confidence_1.000_Length_1728	1728	tr|K4DA22|K4DA22_SOLLC	425	76.05	430	74.65	100	98	2	1532	243	1	425	0	Uncharacterized protein	Solyc11g068650.1	Solanum lycopersicum (Tomato) (Lycopersicon esculentum)	mitochondrial fission	GO:0000266	NA	NA	GO:0000266~mitochondrial fission	NA
Locus_12023_Transcript_1/1_Confidence_1.000_Length_1538	1538	tr|K4BMJ8|K4BMJ8_SOLLC	428	76.04	434	84.66	100	95	3	55	1353	1	426	0	Uncharacterized protein	Solyc03g120490.2	Solanum lycopersicum (Tomato) (Lycopersicon esculentum)	Golgi apparatus; endosome; trans-Golgi network	GO:0005794; GO:0005768; GO:0005802	NA	NA	NA	GO:0005794~Golgi apparatus;GO:0005768~endosome;GO:0005802~trans-Golgi network
Locus_15673_Transcript_1/1_Confidence_1.000_Length_1755	1755	tr|K4BXT4|K4BXT4_SOLLC	266	76.03	267	45.64	100	61	2	1086	292	1	266	5e-128	Uncharacterized protein	Solyc05g012110.2	Solanum lycopersicum (Tomato) (Lycopersicon esculentum)	6-phosphogluconolactonase activity; pentose-phosphate shunt	GO:0017057; GO:0006098	NA	GO:0017057~6-phosphogluconolactonase activity	GO:0006098~pentose-phosphate shunt	NA
Locus_44048_Transcript_1/1_Confidence_1.000_Length_2057	2057	tr|T2FDG1|T2FDG1_NICBE	598	76.02	613	89.4	100	124	8	75	1889	1	598	0	Exocyst 70	NA	Nicotiana benthamiana	exocyst; exocytosis	GO:0000145; GO:0006887	NA	NA	GO:0006887~exocytosis	GO:0000145~exocyst
Locus_161_Transcript_1/1_Confidence_1.000_Length_1710	1710	tr|A7IZK6|A7IZK6_COFCA	425	76	425	74.56	100	98	2	1512	250	1	425	0	Sucrose phosphatase (EC 3.1.3.24)	SP1	Coffea canephora (Robusta coffee)	magnesium ion binding; sucrose biosynthetic process; sucrose-phosphate phosphatase activity	GO:0000287; GO:0005986; GO:0050307	NA	GO:0000287~magnesium ion binding;GO:0050307~sucrose-phosphate phosphatase activity	GO:0005986~sucrose biosynthetic process	NA
Locus_37797_Transcript_1/1_Confidence_1.000_Length_1325	1325	tr|M1CB72|M1CB72_SOLTU	229	75.98	229	51.85	100	53	1	298	978	1	229	1e-88	Uncharacterized protein	PGSC0003DMG400024778	Solanum tuberosum (Potato)	NA	NA	NA	NA	NA	NA
Locus_5439_Transcript_1/1_Confidence_1.000_Length_3472	3472	tr|M5WE41|M5WE41_PRUPE	861	75.97	874	75.52	100	194	7	2679	67	1	861	0	Uncharacterized protein	PRUPE_ppa001297mg	Prunus persica (Peach) (Amygdalus persica)	G-protein coupled receptor signaling pathway; GTP binding; GTPase activity; signal transducer activity	GO:0007186; GO:0005525; GO:0003924; GO:0004871	NA	GO:0005525~GTP binding;GO:0003924~GTPase activity;GO:0004871~signal transducer activity	GO:0007186~G-protein coupled receptor signaling pathway	NA
Locus_21772_Transcript_1/1_Confidence_1.000_Length_1345	1345	tr|K4DGU4|K4DGU4_SOLLC	305	75.9	307	68.48	100	70	2	187	1101	1	305	3e-164	Uncharacterized protein	Solyc12g088730.1	Solanum lycopersicum (Tomato) (Lycopersicon esculentum)	ribosome; structural constituent of ribosome; translation	GO:0005840; GO:0003735; GO:0006412	NA	GO:0003735~structural constituent of ribosome	GO:0006412~translation	GO:0005840~ribosome
Locus_18371_Transcript_1/1_Confidence_1.000_Length_784	784	tr|D7STL2|D7STL2_VITVI	166	75.9	166	63.52	100	40	0	700	203	1	166	4e-91	Putative uncharacterized protein	VIT_04s0008g00680	Vitis vinifera (Grape)	NA	NA	NA	NA	NA	NA
Locus_3367_Transcript_1/1_Confidence_1.000_Length_1862	1862	tr|V4US36|V4US36_9ROSI	581	75.89	589	94.9	100	132	6	10	1776	3	581	0	Laccase (EC 1.10.3.2) (Benzenediol:oxygen oxidoreductase) (Diphenol oxidase) (Urishiol oxidase)	CICLE_v10011358mg	Citrus clementina	apoplast; copper ion binding; hydroquinone:oxygen oxidoreductase activity; lignin catabolic process	GO:0048046; GO:0005507; GO:0052716; GO:0046274	NA	GO:0005507~copper ion binding;GO:0052716~hydroquinone:oxygen oxidoreductase activity	GO:0046274~lignin catabolic process	GO:0048046~apoplast
Locus_38382_Transcript_1/1_Confidence_1.000_Length_1152	1152	tr|K4DBG2|K4DBG2_SOLLC	224	75.89	224	58.33	100	54	0	168	839	1	224	1e-111	Uncharacterized protein	Solyc12g006250.1	Solanum lycopersicum (Tomato) (Lycopersicon esculentum)	integral component of membrane; vesicle-mediated transport	GO:0016021; GO:0016192	NA	NA	GO:0016192~vesicle-mediated transport	GO:0016021~integral to membrane
Locus_14282_Transcript_1/1_Confidence_1.000_Length_2814	2814	tr|M1C756|M1C756_SOLTU	594	75.88	597	63.65	100	116	8	662	2419	14	593	0	Serine hydroxymethyltransferase (EC 2.1.2.1)	PGSC0003DMG400023799	Solanum tuberosum (Potato)	L-serine metabolic process; glycine hydroxymethyltransferase activity; glycine metabolic process; pyridoxal phosphate binding; response to cadmium ion; tetrahydrofolate interconversion	GO:0006563; GO:0004372; GO:0006544; GO:0030170; GO:0046686; GO:0035999	One-carbon metabolism; tetrahydrofolate interconversion.	GO:0004372~glycine hydroxymethyltransferase activity;GO:0030170~pyridoxal phosphate binding	GO:0006563~L-serine metabolic process;GO:0006544~glycine metabolic process;GO:0046686~response to cadmium ion;GO:0035999~tetrahydrofolate interconversion	NA
Locus_26881_Transcript_1/1_Confidence_1.000_Length_1696	1696	tr|B9S6I4|B9S6I4_RICCO	479	75.87	489	86.5	100	98	4	137	1603	1	469	0	Cytochrome P450, putative (EC 1.14.13.76)	RCOM_0536900	Ricinus communis (Castor bean)	heme binding; iron ion binding; taxane 10-beta-hydroxylase activity	GO:0020037; GO:0005506; GO:0050597	NA	GO:0020037~heme binding;GO:0005506~iron ion binding;GO:0050597~taxane 10-beta-hydroxylase activity	NA	NA
Locus_6185_Transcript_1/1_Confidence_1.000_Length_1948	1948	tr|M5XE17|M5XE17_PRUPE	512	75.86	522	80.39	100	96	9	1811	300	3	512	0	Uncharacterized protein	PRUPE_ppa004394mg	Prunus persica (Peach) (Amygdalus persica)	ATP binding; protein serine/threonine kinase activity	GO:0005524; GO:0004674	NA	GO:0005524~ATP binding;GO:0004674~protein serine/threonine kinase activity	NA	NA
Locus_3784_Transcript_1/1_Confidence_1.000_Length_1446	1446	tr|V7CDJ5|V7CDJ5_PHAVU	399	75.86	406	84.23	100	82	6	53	1246	1	398	0	Uncharacterized protein	PHAVU_003G195200g	Phaseolus vulgaris (Kidney bean) (French bean)	NA	NA	NA	NA	NA	NA
Locus_15940_Transcript_1/1_Confidence_1.000_Length_619	619	tr|A2NW02|A2NW02_ARATH	29	75.86	29	14.05	100	7	0	334	248	1	29	6e-08	A.thaliana homeobox gene Athb-1 mRNA	NA	Arabidopsis thaliana (Mouse-ear cress)	DNA binding	GO:0003677	NA	GO:0003677~DNA binding	NA	NA
Locus_22290_Transcript_1/1_Confidence_1.000_Length_1381	1381	tr|S8ED52|S8ED52_9LAMI	381	75.84	389	84.5	100	85	3	1204	41	1	381	0	Uncharacterized protein	M569_04296	Genlisea aurea	NA	NA	NA	NA	NA	NA
Locus_2469_Transcript_1/1_Confidence_1.000_Length_2795	2795	tr|D7SKC8|D7SKC8_VITVI	820	75.81	835	89.62	100	175	8	2681	213	1	820	0	Putative uncharacterized protein	VIT_06s0004g05030	Vitis vinifera (Grape)	ATP binding; chloroplast thylakoid membrane; integral component of membrane; metalloendopeptidase activity; nucleoside-triphosphatase activity; proteolysis; zinc ion binding	GO:0005524; GO:0009535; GO:0016021; GO:0004222; GO:0017111; GO:0006508; GO:0008270	NA	GO:0005524~ATP binding;GO:0004222~metalloendopeptidase activity;GO:0017111~nucleoside-triphosphatase activity;GO:0008270~zinc ion binding	GO:0006508~proteolysis	GO:0009535~chloroplast thylakoid membrane;GO:0016021~integral to membrane
Locus_7767_Transcript_1/1_Confidence_1.000_Length_1998	1998	tr|D7UAJ8|D7UAJ8_VITVI	372	75.81	372	55.86	100	86	1	259	1374	5	372	0	Putative uncharacterized protein	VIT_19s0015g00780	Vitis vinifera (Grape)	DNA binding; DNA-directed RNA polymerase activity; nucleolus; transcription, DNA-templated	GO:0003677; GO:0003899; GO:0005730; GO:0006351	NA	GO:0003677~DNA binding;GO:0003899~DNA-directed RNA polymerase activity	GO:0006351~transcription, DNA-dependent	GO:0005730~nucleolus
Locus_24772_Transcript_1/1_Confidence_1.000_Length_381	381	tr|U5FR03|U5FR03_POPTR	62	75.81	62	48.82	100	15	0	195	380	1	62	6e-15	Uncharacterized protein (Fragment)	POPTR_0013s033802g	Populus trichocarpa (Western balsam poplar) (Populus balsamifera subsp. trichocarpa)	NA	NA	NA	NA	NA	NA
Locus_6062_Transcript_1/1_Confidence_1.000_Length_2489	2489	tr|B9VRA7|B9VRA7_9LAMI	562	75.8	562	67.74	100	99	8	372	2006	19	560	0	Putative gibberellin signaling DELLA protein	GAI	Sinningia speciosa	regulation of transcription, DNA-templated; transcription, DNA-templated	GO:0006355; GO:0006351	NA	NA	GO:0006355~regulation of transcription, DNA-dependent;GO:0006351~transcription, DNA-dependent	NA
Locus_29948_Transcript_1/1_Confidence_1.000_Length_1076	1076	tr|K9KYI3|K9KYI3_IPOBA	313	75.8	314	87.55	100	70	2	89	1015	1	313	2e-163	Or protein	NA	Ipomoea batatas (Sweet potato) (Convolvulus batatas)	NA	NA	NA	NA	NA	NA
Locus_44152_Transcript_1/1_Confidence_1.000_Length_1701	1701	tr|K4DH76|K4DH76_SOLLC	344	75.79	347	61.2	100	71	4	416	1429	1	343	5e-141	Uncharacterized protein	Solyc12g096030.1	Solanum lycopersicum (Tomato) (Lycopersicon esculentum)	integral component of membrane; transmembrane transport	GO:0016021; GO:0055085	NA	NA	GO:0055085~transmembrane transport	GO:0016021~integral to membrane
Locus_18013_Transcript_1/1_Confidence_1.000_Length_5380	5380	tr|S8CDN2|S8CDN2_9LAMI	1400	75.78	1408	78.51	100	331	4	4948	728	2	1400	0	Uncharacterized protein (Fragment)	M569_09697	Genlisea aurea	ARF guanyl-nucleotide exchange factor activity; regulation of ARF protein signal transduction	GO:0005086; GO:0032012	NA	GO:0005086~ARF guanyl-nucleotide exchange factor activity	GO:0032012~regulation of ARF protein signal transduction	NA
Locus_19461_Transcript_1/1_Confidence_1.000_Length_650	650	tr|M1CYQ1|M1CYQ1_SOLTU	99	75.76	99	45.69	100	24	0	612	316	1	99	8e-36	Uncharacterized protein	PGSC0003DMG400030214	Solanum tuberosum (Potato)	NA	NA	NA	NA	NA	NA
Locus_18835_Transcript_1/1_Confidence_1.000_Length_1627	1627	tr|M5VPJ8|M5VPJ8_PRUPE	485	75.72	486	89.61	100	108	3	1471	41	1	485	0	Uncharacterized protein	PRUPE_ppa004926mg	Prunus persica (Peach) (Amygdalus persica)	metal ion binding	GO:0046872	NA	GO:0046872~metal ion binding	NA	NA
Locus_5011_Transcript_1/1_Confidence_1.000_Length_3155	3155	tr|S8CJK3|S8CJK3_9LAMI	726	75.65	727	69.13	100	171	3	3063	892	3	726	0	Uncharacterized protein (Fragment)	M569_09949	Genlisea aurea	ATP binding; cytoplasm; glutamate-tRNA ligase activity; glutamyl-tRNA aminoacylation	GO:0005524; GO:0005737; GO:0004818; GO:0006424	NA	GO:0005524~ATP binding;GO:0004818~glutamate-tRNA ligase activity	GO:0006424~glutamyl-tRNA aminoacylation	GO:0005737~cytoplasm
Locus_51183_Transcript_1/1_Confidence_1.000_Length_1571	1571	tr|K4CXE4|K4CXE4_SOLLC	433	75.63	435	83.07	100	100	4	68	1372	5	433	0	Uncharacterized protein	Solyc10g006120.1	Solanum lycopersicum (Tomato) (Lycopersicon esculentum)	NA	NA	NA	NA	NA	NA
Locus_11060_Transcript_1/1_Confidence_1.000_Length_709	709	tr|M1A2R7|M1A2R7_SOLTU	168	75.6	168	71.09	100	40	1	670	170	1	168	3e-69	Uncharacterized protein	PGSC0003DMG400005217	Solanum tuberosum (Potato)	large ribosomal subunit; structural constituent of ribosome; translation	GO:0015934; GO:0003735; GO:0006412	NA	GO:0003735~structural constituent of ribosome	GO:0006412~translation	GO:0015934~large ribosomal subunit
Locus_47172_Transcript_1/1_Confidence_1.000_Length_2145	2145	tr|V4WJ44|V4WJ44_9ROSI	552	75.59	553	77.34	100	128	3	1934	288	1	550	0	Uncharacterized protein	CICLE_v10007905mg	Citrus clementina	NA	NA	NA	NA	NA	NA
Locus_2888_Transcript_1/1_Confidence_1.000_Length_1381	1381	tr|A9P8J2|A9P8J2_POPTR	294	75.59	295	64.08	100	63	4	1318	458	1	294	1e-141	Uncharacterized protein	POPTR_0002s09590g	Populus trichocarpa (Western balsam poplar) (Populus balsamifera subsp. trichocarpa)	NA	NA	NA	NA	NA	NA
Locus_19582_Transcript_1/1_Confidence_1.000_Length_820	820	tr|M1CNA4|M1CNA4_SOLTU	89	75.56	90	32.93	100	21	1	817	548	1	89	6e-40	Uncharacterized protein	PGSC0003DMG401027676	Solanum tuberosum (Potato)	NA	NA	NA	NA	NA	NA
Locus_15753_Transcript_1/1_Confidence_1.000_Length_1587	1587	tr|M1CGM4|M1CGM4_SOLTU	412	75.54	413	78.07	100	90	5	228	1439	1	411	0	Uncharacterized protein	PGSC0003DMG400026071	Solanum tuberosum (Potato)	Golgi cisterna membrane; Lewis a epitope biosynthetic process; fucosyltransferase activity; integral component of membrane; protein glycosylation	GO:0032580; GO:0010493; GO:0008417; GO:0016021; GO:0006486	NA	GO:0008417~fucosyltransferase activity	GO:0010493~Lewis a epitope biosynthetic process;GO:0006486~protein glycosylation	GO:0032580~Golgi cisterna membrane;GO:0016021~integral to membrane
Locus_7037_Transcript_1/1_Confidence_1.000_Length_3711	3711	tr|K4APU5|K4APU5_SOLLC	1097	75.53	1132	91.51	100	239	4	93	3479	1	1097	0	Uncharacterized protein	Solyc00g006830.2	Solanum lycopersicum (Tomato) (Lycopersicon esculentum)	NA	NA	NA	NA	NA	NA
Locus_60245_Transcript_1/1_Confidence_1.000_Length_680	680	tr|V7CHU5|V7CHU5_PHAVU	49	75.51	49	21.62	100	12	0	527	381	1	49	8e-18	Uncharacterized protein	PHAVU_002G030000g	Phaseolus vulgaris (Kidney bean) (French bean)	NA	NA	NA	NA	NA	NA
Locus_29583_Transcript_1/1_Confidence_1.000_Length_2918	2918	tr|I1J9G1|I1J9G1_SOYBN	449	75.5	449	46.16	100	110	0	985	2331	1	449	0	Uncharacterized protein	NA	Glycine max (Soybean) (Glycine hispida)	ubiquitin ligase complex; ubiquitin-protein ligase activity	GO:0000151; GO:0004842	NA	GO:0004842~ubiquitin-protein ligase activity	NA	GO:0000151~ubiquitin ligase complex
Locus_5124_Transcript_1/1_Confidence_1.000_Length_4098	4098	tr|K4CH27|K4CH27_SOLLC	1254	75.48	1256	91.95	100	301	3	4047	292	1	1253	0	Uncharacterized protein	Solyc07g063440.2	Solanum lycopersicum (Tomato) (Lycopersicon esculentum)	cell plate assembly	GO:0000919	NA	NA	GO:0000919~cell plate assembly	NA
Locus_34156_Transcript_1/1_Confidence_1.000_Length_1003	1003	tr|B9T1G5|B9T1G5_RICCO	220	75.45	224	67	100	41	3	808	137	11	220	5e-109	Nitrogen fixation protein nifU, putative	RCOM_1643600	Ricinus communis (Castor bean)	iron ion binding; iron-sulfur cluster assembly; iron-sulfur cluster binding	GO:0005506; GO:0016226; GO:0051536	NA	GO:0005506~iron ion binding;GO:0051536~iron-sulfur cluster binding	GO:0016226~iron-sulfur cluster assembly	NA
Locus_21206_Transcript_1/1_Confidence_1.000_Length_1393	1393	tr|Q9ZRD0|Q9ZRD0_TOBAC	118	75.42	118	25.41	100	29	0	732	379	1	118	5e-58	NTGP5	NA	Nicotiana tabacum (Common tobacco)	NA	NA	NA	NA	NA	NA
Locus_9271_Transcript_1/1_Confidence_1.000_Length_2098	2098	tr|S8D381|S8D381_9LAMI	636	75.35	637	91.09	100	152	3	78	1976	1	636	0	Uncharacterized protein	M569_02913	Genlisea aurea	NA	NA	NA	NA	NA	NA
Locus_8438_Transcript_1/1_Confidence_1.000_Length_6464	6464	tr|V4VX46|V4VX46_9ROSI	1963	75.33	1974	91.62	100	432	20	5835	46	1	1963	0	Uncharacterized protein	CICLE_v10018447mg	Citrus clementina	ATP binding; ATP-dependent helicase activity; RNA binding; RNA processing; ribonuclease III activity	GO:0005524; GO:0008026; GO:0003723; GO:0006396; GO:0004525	NA	GO:0005524~ATP binding;GO:0008026~ATP-dependent helicase activity;GO:0003723~RNA binding;GO:0004525~ribonuclease III activity	GO:0006396~RNA processing	NA
Locus_8609_Transcript_1/1_Confidence_1.000_Length_4682	4682	tr|K4B042|K4B042_SOLLC	1110	75.32	1110	71.12	100	271	3	4320	1000	1	1110	0	Uncharacterized protein	Solyc01g096540.2	Solanum lycopersicum (Tomato) (Lycopersicon esculentum)	plasmodesma	GO:0009506	NA	NA	NA	GO:0009506~plasmodesma
Locus_30708_Transcript_1/1_Confidence_1.000_Length_1401	1401	tr|S8CSP8|S8CSP8_9LAMI	382	75.32	385	82.44	100	89	3	48	1193	1	382	0	F-box family protein	M569_04917	Genlisea aurea	NA	NA	NA	NA	NA	NA
Locus_32334_Transcript_1/1_Confidence_1.000_Length_1964	1964	tr|M1B3Z3|M1B3Z3_SOLTU	563	75.31	563	86	100	133	2	1912	242	1	563	0	Uncharacterized protein	PGSC0003DMG400014135	Solanum tuberosum (Potato)	nucleus; response to karrikin	GO:0005634; GO:0080167	NA	NA	GO:0080167~response to karrikin	GO:0005634~nucleus
Locus_49413_Transcript_1/1_Confidence_1.000_Length_715	715	tr|Q1KUS2|Q1KUS2_9ROSI	93	75.27	93	39.02	100	23	0	632	354	1	93	8e-44	Putative uncharacterized protein	NA	Cleome spinosa	NA	NA	NA	NA	NA	NA
Locus_7475_Transcript_1/1_Confidence_1.000_Length_3798	3798	tr|B8PY97|B8PY97_TOBAC	1083	75.25	1083	85.55	100	259	6	3689	468	1	1083	0	Putative cyclic nucleotide-dependent hybrid protein phosphatase 2C/protein kinase isoform A variant 1	NA	Nicotiana tabacum (Common tobacco)	ATP binding; cAMP-dependent protein kinase complex; cAMP-dependent protein kinase regulator activity; metal ion binding; protein dephosphorylation; protein kinase activity; protein serine/threonine phosphatase activity	GO:0005524; GO:0005952; GO:0008603; GO:0046872; GO:0006470; GO:0004672; GO:0004722	NA	GO:0005524~ATP binding;GO:0008603~cAMP-dependent protein kinase regulator activity;GO:0046872~metal ion binding;GO:0004672~protein kinase activity;GO:0004722~protein serine/threonine phosphatase activity	GO:0006470~protein dephosphorylation	GO:0005952~cAMP-dependent protein kinase complex
Locus_29790_Transcript_1/1_Confidence_1.000_Length_1300	1300	tr|D7TQR3|D7TQR3_VITVI	398	75.25	400	92.31	100	94	3	73	1269	1	396	0	Putative uncharacterized protein	VIT_08s0040g01260	Vitis vinifera (Grape)	Golgi apparatus; endosome; trans-Golgi network	GO:0005794; GO:0005768; GO:0005802	NA	NA	NA	GO:0005794~Golgi apparatus;GO:0005768~endosome;GO:0005802~trans-Golgi network
Locus_27044_Transcript_1/1_Confidence_1.000_Length_2161	2161	tr|S8D4X5|S8D4X5_9LAMI	572	75.22	573	79.55	100	136	3	2095	392	1	572	0	Uncharacterized protein (Fragment)	M569_00304	Genlisea aurea	cell morphogenesis	GO:0000902	NA	NA	GO:0000902~cell morphogenesis	NA
Locus_604_Transcript_1/1_Confidence_1.000_Length_1795	1795	tr|D7SIR4|D7SIR4_VITVI	592	75.21	597	99.78	100	119	2	3	1793	3	570	0	Putative uncharacterized protein	VIT_17s0000g04630	Vitis vinifera (Grape)	ATP binding; RNA binding; cytosol; magnesium ion binding; phenylalanine-tRNA ligase activity; phenylalanyl-tRNA aminoacylation	GO:0005524; GO:0003723; GO:0005829; GO:0000287; GO:0004826; GO:0006432	NA	GO:0005524~ATP binding;GO:0003723~RNA binding;GO:0000287~magnesium ion binding;GO:0004826~phenylalanine-tRNA ligase activity	GO:0006432~phenylalanyl-tRNA aminoacylation	GO:0005829~cytosol
Locus_25138_Transcript_1/1_Confidence_1.000_Length_979	979	tr|M5X0F2|M5X0F2_PRUPE	242	75.21	242	74.16	100	60	0	21	746	1	242	3e-133	Uncharacterized protein	PRUPE_ppa010632mg	Prunus persica (Peach) (Amygdalus persica)	protein dephosphorylation; protein tyrosine/serine/threonine phosphatase activity	GO:0006470; GO:0008138	NA	GO:0008138~protein tyrosine/serine/threonine phosphatase activity	GO:0006470~protein dephosphorylation	NA
Locus_24684_Transcript_1/1_Confidence_1.000_Length_2302	2302	tr|M1AT97|M1AT97_SOLTU	635	75.16	644	83.93	100	143	9	1965	58	1	635	0	Uncharacterized protein	PGSC0003DMG400011415	Solanum tuberosum (Potato)	chloroplast; plasma membrane	GO:0009507; GO:0005886	NA	NA	NA	GO:0009507~chloroplast;GO:0005886~plasma membrane
Locus_39710_Transcript_1/1_Confidence_1.000_Length_1312	1312	tr|D7SHM2|D7SHM2_VITVI	330	75.15	330	75.46	100	77	2	171	1157	1	326	2e-173	Putative uncharacterized protein	VIT_17s0000g08920	Vitis vinifera (Grape)	oxidoreductase activity	GO:0016491	NA	GO:0016491~oxidoreductase activity	NA	NA
Locus_13350_Transcript_1/1_Confidence_1.000_Length_1673	1673	tr|B9T1U0|B9T1U0_RICCO	389	75.13	390	69.93	100	84	2	1520	351	11	387	0	Tryptophan biosynthesis protein, trpc, putative (EC 4.1.1.48)	RCOM_0691140	Ricinus communis (Castor bean)	indole-3-glycerol-phosphate synthase activity; tryptophan metabolic process	GO:0004425; GO:0006568	NA	GO:0004425~indole-3-glycerol-phosphate synthase activity	GO:0006568~tryptophan metabolic process	NA
Locus_11916_Transcript_1/1_Confidence_1.000_Length_1895	1895	tr|U3N8B2|U3N8B2_SALMI	545	75.05	545	86.28	100	136	0	1825	191	1	545	0	4-coumarate:coenzyme A ligase 5	4CL5	Salvia miltiorrhiza (Chinese sage)	ligase activity	GO:0016874	NA	GO:0016874~ligase activity	NA	NA
Locus_5876_Transcript_1/1_Confidence_1.000_Length_2923	2923	tr|K4BXQ3|K4BXQ3_SOLLC	640	75.04	645	66.2	100	153	5	581	2506	1	640	0	Uncharacterized protein	Solyc05g010810.1	Solanum lycopersicum (Tomato) (Lycopersicon esculentum)	phosphatidylinositol phosphorylation; phosphotransferase activity, alcohol group as acceptor; protein autophosphorylation	GO:0046854; GO:0016773; GO:0046777	NA	GO:0016773~phosphotransferase activity, alcohol group as acceptor	GO:0046854~phosphatidylinositol phosphorylation;GO:0046777~protein autophosphorylation	NA
Locus_14953_Transcript_1/1_Confidence_1.000_Length_2938	2938	tr|D7SQV1|D7SQV1_VITVI	872	75.03	873	89.14	100	217	1	139	2757	1	872	0	Putative uncharacterized protein	VIT_08s0058g00270	Vitis vinifera (Grape)	cytosol; intracellular protein transport; nucleocytoplasmic transport; protein transporter activity	GO:0005829; GO:0006886; GO:0006913; GO:0008565	NA	GO:0008565~protein transporter activity	GO:0006886~intracellular protein transport;GO:0006913~nucleocytoplasmic transport	GO:0005829~cytosol
Locus_7559_Transcript_1/1_Confidence_1.000_Length_2002	2002	tr|K4CXD4|K4CXD4_SOLLC	359	75	360	53.95	100	83	3	1762	701	1	359	9e-174	Uncharacterized protein	Solyc10g006020.2	Solanum lycopersicum (Tomato) (Lycopersicon esculentum)	mitochondrial inner membrane presequence translocase complex; protein transport	GO:0005744; GO:0015031	NA	NA	GO:0015031~protein transport	GO:0005744~mitochondrial inner membrane presequence translocase complex
Locus_15368_Transcript_1/1_Confidence_1.000_Length_1553	1553	tr|Q8H0P6|Q8H0P6_TOBAC	324	75	332	64.13	100	67	6	239	1228	7	324	3e-153	Serine acetyltransferase 4 (EC 2.3.1.30) (Fragment)	sat4	Nicotiana tabacum (Common tobacco)	cysteine biosynthetic process from serine; cytoplasm; serine O-acetyltransferase activity	GO:0006535; GO:0005737; GO:0009001	NA	GO:0009001~serine O-acetyltransferase activity	GO:0006535~cysteine biosynthetic process from serine	GO:0005737~cytoplasm
Locus_20820_Transcript_1/1_Confidence_1.000_Length_1512	1512	tr|M1BKP7|M1BKP7_SOLTU	284	75	284	56.35	100	71	0	150	1001	1	284	1e-151	Uncharacterized protein	PGSC0003DMG400018423	Solanum tuberosum (Potato)	phytanoyl-CoA dioxygenase activity; plasma membrane	GO:0048244; GO:0005886	NA	GO:0048244~phytanoyl-CoA dioxygenase activity	NA	GO:0005886~plasma membrane
Locus_8379_Transcript_1/1_Confidence_1.000_Length_1387	1387	tr|S8D119|S8D119_9LAMI	248	75	248	53.64	100	62	0	1239	496	1	248	1e-131	Uncharacterized protein (Fragment)	M569_01300	Genlisea aurea	NA	NA	NA	NA	NA	NA
Locus_8734_Transcript_1/1_Confidence_1.000_Length_4511	4511	tr|D7SQC6|D7SQC6_VITVI	961	74.9	964	64.11	100	235	5	1132	4011	1	961	0	Putative uncharacterized protein	VIT_11s0052g00670	Vitis vinifera (Grape)	cytoskeleton organization	GO:0007010	NA	NA	GO:0007010~cytoskeleton organization	NA
Locus_7805_Transcript_1/1_Confidence_1.000_Length_2024	2024	tr|M1AJ16|M1AJ16_SOLTU	464	74.9	486	72.04	100	91	5	217	1650	2	464	0	Uncharacterized protein	PGSC0003DMG400009219	Solanum tuberosum (Potato)	chloroplast envelope; cytosolic ribosome; plasma membrane; transferase activity, transferring acyl groups	GO:0009941; GO:0022626; GO:0005886; GO:0016746	NA	GO:0016746~transferase activity, transferring acyl groups	NA	GO:0009941~chloroplast envelope;GO:0022626~cytosolic ribosome;GO:0005886~plasma membrane
Locus_50682_Transcript_1/1_Confidence_1.000_Length_1368	1368	tr|F6HY26|F6HY26_VITVI	365	74.86	370	81.14	100	81	4	133	1236	1	360	0	Putative uncharacterized protein	VIT_09s0002g02340	Vitis vinifera (Grape)	3-hydroxyisobutyrate dehydrogenase activity; coenzyme binding; pentose-phosphate shunt; phosphogluconate dehydrogenase (decarboxylating) activity; valine metabolic process	GO:0008442; GO:0050662; GO:0006098; GO:0004616; GO:0006573	NA	GO:0008442~3-hydroxyisobutyrate dehydrogenase activity;GO:0050662~coenzyme binding;GO:0004616~phosphogluconate dehydrogenase (decarboxylating) activity	GO:0006098~pentose-phosphate shunt;GO:0006573~valine metabolic process	NA
Locus_4225_Transcript_1/1_Confidence_1.000_Length_551	551	tr|M5W3A7|M5W3A7_PRUPE	163	74.85	163	88.75	100	40	1	35	523	1	162	1e-80	Uncharacterized protein	PRUPE_ppa022539mg	Prunus persica (Peach) (Amygdalus persica)	NA	NA	NA	NA	NA	NA
Locus_4428_Transcript_1/1_Confidence_1.000_Length_881	881	tr|M5VRH1|M5VRH1_PRUPE	156	74.85	163	55.51	100	34	2	858	370	1	156	3e-79	Superoxide dismutase [Cu-Zn] (EC 1.15.1.1)	PRUPE_ppa012725mg	Prunus persica (Peach) (Amygdalus persica)	metal ion binding; superoxide dismutase activity; superoxide metabolic process	GO:0046872; GO:0004784; GO:0006801	NA	GO:0046872~metal ion binding;GO:0004784~superoxide dismutase activity	GO:0006801~superoxide metabolic process	NA
Locus_1568_Transcript_1/1_Confidence_1.000_Length_2262	2262	tr|M1CZN6|M1CZN6_SOLTU	598	74.83	600	79.58	100	149	1	2015	216	1	598	0	Uncharacterized protein	PGSC0003DMG400030439	Solanum tuberosum (Potato)	carbohydrate metabolic process; hydrolase activity, hydrolyzing O-glycosyl compounds	GO:0005975; GO:0004553	NA	GO:0004553~hydrolase activity, hydrolyzing O-glycosyl compounds	GO:0005975~carbohydrate metabolic process	NA
Locus_10389_Transcript_1/1_Confidence_1.000_Length_1766	1766	tr|K4BF24|K4BF24_SOLLC	452	74.83	453	76.95	100	106	2	1648	293	1	446	0	Uncharacterized protein	Solyc03g025510.2	Solanum lycopersicum (Tomato) (Lycopersicon esculentum)	lipid catabolic process; triglyceride lipase activity	GO:0016042; GO:0004806	NA	GO:0004806~triglyceride lipase activity	GO:0016042~lipid catabolic process	NA
Locus_1594_Transcript_1/1_Confidence_1.000_Length_2547	2547	tr|M5XSU4|M5XSU4_PRUPE	674	74.82	683	80.45	100	160	5	151	2190	1	674	0	Uncharacterized protein	PRUPE_ppa002418mg	Prunus persica (Peach) (Amygdalus persica)	transferase activity, transferring glycosyl groups	GO:0016757	NA	GO:0016757~transferase activity, transferring glycosyl groups	NA	NA
Locus_68314_Transcript_1/1_Confidence_1.000_Length_626	626	tr|B9SYF6|B9SYF6_RICCO	135	74.81	135	64.7	100	34	0	461	57	1	135	2e-53	Vesicle transport protein GOT1B, putative	RCOM_0119500	Ricinus communis (Castor bean)	vesicle-mediated transport	GO:0016192	NA	NA	GO:0016192~vesicle-mediated transport	NA
Locus_20909_Transcript_1/1_Confidence_1.000_Length_2117	2117	tr|A5BI76|A5BI76_VITVI	583	74.79	583	82.62	100	147	0	168	1916	1	583	0	Putative uncharacterized protein	VIT_03s0088g01070 VITISV_011058	Vitis vinifera (Grape)	nucleic acid binding; zinc ion binding	GO:0003676; GO:0008270	NA	GO:0003676~nucleic acid binding;GO:0008270~zinc ion binding	NA	NA
Locus_32144_Transcript_1/1_Confidence_1.000_Length_1777	1777	tr|M1A099|M1A099_SOLTU	468	74.79	480	81.04	100	108	4	1677	241	1	468	0	Uncharacterized protein	PGSC0003DMG400004649	Solanum tuberosum (Potato)	regulation of transcription, DNA-templated; response to gibberellin; transcription, DNA-templated	GO:0006355; GO:0009739; GO:0006351	NA	NA	GO:0006355~regulation of transcription, DNA-dependent;GO:0009739~response to gibberellin stimulus;GO:0006351~transcription, DNA-dependent	NA
Locus_23590_Transcript_1/1_Confidence_1.000_Length_879	879	tr|M0ZSI2|M0ZSI2_SOLTU	111	74.77	111	37.88	100	27	1	699	370	1	111	5e-30	Uncharacterized protein	PGSC0003DMG400002761	Solanum tuberosum (Potato)	NA	NA	NA	NA	NA	NA
Locus_7749_Transcript_1/1_Confidence_1.000_Length_1336	1336	tr|K4BIQ9|K4BIQ9_SOLLC	312	74.76	313	70.28	100	74	2	58	984	1	312	2e-159	Uncharacterized protein	Solyc03g093830.2	Solanum lycopersicum (Tomato) (Lycopersicon esculentum)	NA	NA	NA	NA	NA	NA
Locus_14560_Transcript_1/1_Confidence_1.000_Length_5293	5293	tr|K4CU51|K4CU51_SOLLC	1514	74.7	1514	85.81	100	374	5	4794	277	1	1513	0	Uncharacterized protein	Solyc09g064200.2	Solanum lycopersicum (Tomato) (Lycopersicon esculentum)	ATP binding; motor activity; myosin complex	GO:0005524; GO:0003774; GO:0016459	NA	GO:0005524~ATP binding;GO:0003774~motor activity	NA	GO:0016459~myosin complex
Locus_43127_Transcript_1/1_Confidence_1.000_Length_2828	2828	sp|P08509|NIA2_TOBAC	904	74.7	913	96.85	100	204	11	2821	95	15	904	0	Nitrate reductase [NADH] 2 (NR2) (EC 1.7.1.1)	NIA2	Nicotiana tabacum (Common tobacco)	electron carrier activity; flavin adenine dinucleotide binding; heme binding; iron ion binding; molybdenum ion binding; molybdopterin cofactor binding; nitrate assimilation; nitrate reductase (NADH) activity	GO:0009055; GO:0050660; GO:0020037; GO:0005506; GO:0030151; GO:0043546; GO:0042128; GO:0009703	NA	GO:0009055~electron carrier activity;GO:0050660~flavin adenine dinucleotide binding;GO:0020037~heme binding;GO:0005506~iron ion binding;GO:0030151~molybdenum ion binding;GO:0043546~molybdopterin cofactor binding;GO:0009703~nitrate reductase (NADH) activity	GO:0042128~nitrate assimilation	NA
Locus_702_Transcript_1/1_Confidence_1.000_Length_1282	1282	tr|K4BDA4|K4BDA4_SOLLC	330	74.7	332	77.69	100	82	1	118	1113	1	330	0	Uncharacterized protein	Solyc02g093080.2	Solanum lycopersicum (Tomato) (Lycopersicon esculentum)	iron ion binding; oxidoreductase activity, acting on paired donors, with incorporation or reduction of molecular oxygen, 2-oxoglutarate as one donor, and incorporation of one atom each of oxygen into both donors	GO:0005506; GO:0016706	NA	GO:0005506~iron ion binding;GO:0016706~oxidoreductase activity, acting on paired donors, with incorporation or reduction of molecular oxygen, 2-oxoglutarate as one donor, and incorporation of one atom each of oxygen into both donors	NA	NA
Locus_10129_Transcript_1/1_Confidence_1.000_Length_3315	3315	tr|S8D6C5|S8D6C5_9LAMI	770	74.68	790	71.49	100	174	7	3136	785	1	770	0	Uncharacterized protein	M569_01795	Genlisea aurea	NA	NA	NA	NA	NA	NA
Locus_19002_Transcript_1/1_Confidence_1.000_Length_2027	2027	tr|D7U7I5|D7U7I5_VITVI	468	74.68	470	69.56	100	114	3	263	1663	1	468	0	Putative uncharacterized protein	VIT_15s0048g02010	Vitis vinifera (Grape)	ATP binding; cytosol; nucleus; protein autophosphorylation; protein serine/threonine kinase activity; response to brassinosteroid	GO:0005524; GO:0005829; GO:0005634; GO:0046777; GO:0004674; GO:0009741	NA	GO:0005524~ATP binding;GO:0004674~protein serine/threonine kinase activity	GO:0046777~protein autophosphorylation;GO:0009741~response to brassinosteroid stimulus	GO:0005829~cytosol;GO:0005634~nucleus
Locus_19283_Transcript_1/1_Confidence_1.000_Length_837	837	tr|U5G9W2|U5G9W2_POPTR	151	74.68	154	55.2	100	36	1	138	599	1	151	7e-70	Uncharacterized protein	POPTR_0007s06000g	Populus trichocarpa (Western balsam poplar) (Populus balsamifera subsp. trichocarpa)	metal ion binding; metal ion transport	GO:0046872; GO:0030001	NA	GO:0046872~metal ion binding	GO:0030001~metal ion transport	NA
Locus_31640_Transcript_1/1_Confidence_1.000_Length_1867	1867	tr|Q8S2R3|Q8S2R3_ANTMA	526	74.67	533	85.65	100	128	3	90	1688	1	526	0	3-ketoacyl-CoA synthase (EC 2.3.1.-)	afi	Antirrhinum majus (Garden snapdragon)	fatty acid biosynthetic process; membrane; transferase activity, transferring acyl groups other than amino-acyl groups	GO:0006633; GO:0016020; GO:0016747	Lipid metabolism; fatty acid biosynthesis.	GO:0016747~transferase activity, transferring acyl groups other than amino-acyl groups	GO:0006633~fatty acid biosynthetic process	GO:0016020~membrane
Locus_43776_Transcript_1/1_Confidence_1.000_Length_2038	2038	tr|M1CXN0|M1CXN0_SOLTU	533	74.64	552	81.26	100	113	7	275	1906	1	533	0	Uncharacterized protein	PGSC0003DMG400029930	Solanum tuberosum (Potato)	integral component of membrane; transmembrane transport	GO:0016021; GO:0055085	NA	NA	GO:0055085~transmembrane transport	GO:0016021~integral to membrane
Locus_8015_Transcript_1/1_Confidence_1.000_Length_1629	1629	tr|S8CGG0|S8CGG0_9LAMI	464	74.63	469	86.37	100	99	5	1504	101	12	461	0	Uncharacterized protein	M569_08742	Genlisea aurea	aspartic-type endopeptidase activity; proteolysis	GO:0004190; GO:0006508	NA	GO:0004190~aspartic-type endopeptidase activity	GO:0006508~proteolysis	NA
Locus_46246_Transcript_1/1_Confidence_1.000_Length_953	953	tr|S8D1N2|S8D1N2_9LAMI	197	74.62	197	62.01	100	50	0	113	703	1	197	6e-97	Uncharacterized protein (Fragment)	M569_01071	Genlisea aurea	ribosome; structural constituent of ribosome; translation	GO:0005840; GO:0003735; GO:0006412	NA	GO:0003735~structural constituent of ribosome	GO:0006412~translation	GO:0005840~ribosome
Locus_74411_Transcript_1/1_Confidence_1.000_Length_1492	1492	tr|S8BV33|S8BV33_9LAMI	436	74.6	437	87.87	100	108	3	125	1429	1	436	0	Uncharacterized protein	M569_16581	Genlisea aurea	NA	NA	NA	NA	NA	NA
Locus_40981_Transcript_1/1_Confidence_1.000_Length_1099	1099	tr|Q70SW4|Q70SW4_DIGLA	181	74.59	181	49.41	100	44	1	23	559	1	181	1e-88	Ferredoxin	adxhom	Digitalis lanata (Foxglove)	2 iron, 2 sulfur cluster binding; electron carrier activity; metal ion binding	GO:0051537; GO:0009055; GO:0046872	NA	GO:0051537~2 iron, 2 sulfur cluster binding;GO:0009055~electron carrier activity;GO:0046872~metal ion binding	NA	NA
Locus_14505_Transcript_1/1_Confidence_1.000_Length_1047	1047	tr|V4RS43|V4RS43_9ROSI	109	74.55	110	31.52	100	27	1	660	331	1	109	7e-39	Uncharacterized protein	CICLE_v10029624mg	Citrus clementina	NA	NA	NA	NA	NA	NA
Locus_10983_Transcript_1/1_Confidence_1.000_Length_2417	2417	tr|B9VRA7|B9VRA7_9LAMI	562	74.54	593	73.6	100	113	8	292	2055	1	560	0	Putative gibberellin signaling DELLA protein	GAI	Sinningia speciosa	regulation of transcription, DNA-templated; transcription, DNA-templated	GO:0006355; GO:0006351	NA	NA	GO:0006355~regulation of transcription, DNA-dependent;GO:0006351~transcription, DNA-dependent	NA
Locus_2788_Transcript_1/1_Confidence_1.000_Length_1777	1777	tr|K4CHF9|K4CHF9_SOLLC	468	74.52	471	79.52	100	116	4	1762	353	1	468	0	Uncharacterized protein	Solyc07g064800.2	Solanum lycopersicum (Tomato) (Lycopersicon esculentum)	cytosolic ribosome; dihydrolipoyllysine-residue succinyltransferase activity; membrane; oxoglutarate dehydrogenase complex; response to oxidative stress; tricarboxylic acid cycle; zinc ion binding	GO:0022626; GO:0004149; GO:0016020; GO:0045252; GO:0006979; GO:0006099; GO:0008270	NA	GO:0004149~dihydrolipoyllysine-residue succinyltransferase activity;GO:0008270~zinc ion binding	GO:0006979~response to oxidative stress;GO:0006099~tricarboxylic acid cycle	GO:0022626~cytosolic ribosome;GO:0016020~membrane;GO:0045252~oxoglutarate dehydrogenase complex
Locus_2551_Transcript_1/1_Confidence_1.000_Length_5698	5698	tr|V4U325|V4U325_9ROSI	1779	74.49	1780	93.72	100	403	11	222	5429	1	1773	0	Uncharacterized protein	CICLE_v10018463mg	Citrus clementina	ARF guanyl-nucleotide exchange factor activity; regulation of ARF protein signal transduction	GO:0005086; GO:0032012	NA	GO:0005086~ARF guanyl-nucleotide exchange factor activity	GO:0032012~regulation of ARF protein signal transduction	NA
Locus_8888_Transcript_1/1_Confidence_1.000_Length_1695	1695	tr|S4VDF2|S4VDF2_PERFR	477	74.49	486	86.02	100	107	3	34	1491	1	469	0	Hydroxyphenylpyruvate dioxygenase	NA	Perilla frutescens (Beefsteak mint) (Perilla ocymoides)	4-hydroxyphenylpyruvate dioxygenase activity; aromatic amino acid family metabolic process	GO:0003868; GO:0009072	NA	GO:0003868~4-hydroxyphenylpyruvate dioxygenase activity	GO:0009072~aromatic amino acid family metabolic process	NA
Locus_16214_Transcript_1/1_Confidence_1.000_Length_1795	1795	tr|M1CNK0|M1CNK0_SOLTU	394	74.49	396	66.18	100	82	5	1456	290	1	384	0	Uncharacterized protein	PGSC0003DMG400027744	Solanum tuberosum (Potato)	ATP binding; protein serine/threonine kinase activity	GO:0005524; GO:0004674	NA	GO:0005524~ATP binding;GO:0004674~protein serine/threonine kinase activity	NA	NA
Locus_37107_Transcript_1/1_Confidence_1.000_Length_952	952	tr|V4T4P6|V4T4P6_9ROSI	188	74.47	188	59.24	100	47	1	376	936	1	188	6e-95	Uncharacterized protein	CICLE_v10002594mg	Citrus clementina	ribosome; structural constituent of ribosome; translation	GO:0005840; GO:0003735; GO:0006412	NA	GO:0003735~structural constituent of ribosome	GO:0006412~translation	GO:0005840~ribosome
Locus_20901_Transcript_1/1_Confidence_1.000_Length_1505	1505	tr|M5WTM2|M5WTM2_PRUPE	450	74.46	466	92.89	100	100	3	1477	83	1	448	0	Uncharacterized protein	PRUPE_ppa005639mg	Prunus persica (Peach) (Amygdalus persica)	lipid catabolic process; triglyceride lipase activity	GO:0016042; GO:0004806	NA	GO:0004806~triglyceride lipase activity	GO:0016042~lipid catabolic process	NA
Locus_5752_Transcript_1/1_Confidence_1.000_Length_1028	1028	tr|V7CN16|V7CN16_PHAVU	176	74.43	176	51.36	100	44	1	249	773	1	176	7e-81	Uncharacterized protein	PHAVU_002G252000g	Phaseolus vulgaris (Kidney bean) (French bean)	NA	NA	NA	NA	NA	NA
Locus_3976_Transcript_1/1_Confidence_1.000_Length_3153	3153	tr|K4CH86|K4CH86_SOLLC	800	74.41	801	76.21	100	196	5	325	2703	1	800	0	Uncharacterized protein	Solyc07g064030.2	Solanum lycopersicum (Tomato) (Lycopersicon esculentum)	ATP binding; kinesin complex; microtubule; microtubule motor activity; microtubule-based movement	GO:0005524; GO:0005871; GO:0005874; GO:0003777; GO:0007018	NA	GO:0005524~ATP binding;GO:0003777~microtubule motor activity	GO:0007018~microtubule-based movement	GO:0005871~kinesin complex;GO:0005874~microtubule
Locus_907_Transcript_1/1_Confidence_1.000_Length_1240	1240	tr|M5VKV2|M5VKV2_PRUPE	276	74.39	285	68.95	100	64	4	1130	276	1	276	6e-133	Uncharacterized protein	PRUPE_ppa009822mg	Prunus persica (Peach) (Amygdalus persica)	endocytosis; membrane	GO:0006897; GO:0016020	NA	NA	GO:0006897~endocytosis	GO:0016020~membrane
Locus_8246_Transcript_1/1_Confidence_1.000_Length_892	892	tr|V7C2I4|V7C2I4_PHAVU	155	74.38	160	53.81	100	34	2	861	388	1	155	2e-73	Uncharacterized protein	PHAVU_004G053100g	Phaseolus vulgaris (Kidney bean) (French bean)	catalytic activity	GO:0003824	NA	GO:0003824~catalytic activity	NA	NA
Locus_52537_Transcript_1/1_Confidence_1.000_Length_1678	1678	tr|S8DR38|S8DR38_9LAMI	266	74.37	277	49.52	100	59	2	1436	609	1	266	9e-145	Uncharacterized protein (Fragment)	M569_09219	Genlisea aurea	carbon-carbon lyase activity; cellular aromatic compound metabolic process	GO:0016830; GO:0006725	NA	GO:0016830~carbon-carbon lyase activity	GO:0006725~cellular aromatic compound metabolic process	NA
Locus_16075_Transcript_1/1_Confidence_1.000_Length_1695	1695	tr|S8CAW4|S8CAW4_9LAMI	497	74.36	511	90.44	100	115	5	56	1582	1	497	0	Uncharacterized protein (Fragment)	M569_10786	Genlisea aurea	copper ion binding; methyltransferase activity; translation	GO:0005507; GO:0008168; GO:0006412	NA	GO:0005507~copper ion binding;GO:0008168~methyltransferase activity	GO:0006412~translation	NA
Locus_1260_Transcript_1/1_Confidence_1.000_Length_2465	2465	tr|S8BTW0|S8BTW0_9LAMI	421	74.35	421	51.24	100	106	1	2058	796	1	419	0	Uncharacterized protein (Fragment)	M569_16792	Genlisea aurea	catalytic activity; pyridoxal phosphate binding	GO:0003824; GO:0030170	NA	GO:0003824~catalytic activity;GO:0030170~pyridoxal phosphate binding	NA	NA
Locus_27552_Transcript_1/1_Confidence_1.000_Length_1631	1631	tr|B9RTI4|B9RTI4_RICCO	341	74.35	347	63.83	100	74	3	1247	234	1	341	3e-152	Chloroplast inner envelope protein, putative	RCOM_0910770	Ricinus communis (Castor bean)	methyltransferase activity; viral envelope	GO:0008168; GO:0019031	NA	GO:0008168~methyltransferase activity	NA	GO:0019031~viral envelope
Locus_4190_Transcript_1/1_Confidence_1.000_Length_2224	2224	tr|S8ELL6|S8ELL6_9LAMI	316	74.29	319	43.03	100	79	2	153	1109	1	316	1e-120	Uncharacterized protein (Fragment)	M569_01204	Genlisea aurea	NA	NA	NA	NA	NA	NA
Locus_61880_Transcript_1/1_Confidence_1.000_Length_1289	1289	tr|V4KS59|V4KS59_THESL	172	74.29	175	40.73	100	39	3	1238	723	1	172	6e-69	Uncharacterized protein	EUTSA_v10011823mg	Thellungiella salsuginea (Saltwater cress) (Arabidopsis glauca)	NA	NA	NA	NA	NA	NA
Locus_7649_Transcript_1/1_Confidence_1.000_Length_1405	1405	tr|M5XCG2|M5XCG2_PRUPE	342	74.27	342	73.02	100	85	1	98	1114	1	342	0	Uncharacterized protein	PRUPE_ppa008192mg	Prunus persica (Peach) (Amygdalus persica)	3'-5' exonuclease activity; RNA binding	GO:0008408; GO:0003723	NA	GO:0008408~3'-5' exonuclease activity;GO:0003723~RNA binding	NA	NA
Locus_11533_Transcript_1/1_Confidence_1.000_Length_3686	3686	tr|K4BU56|K4BU56_SOLLC	1194	74.25	1200	97.67	100	292	9	3643	77	1	1194	0	Uncharacterized protein	Solyc04g076180.2	Solanum lycopersicum (Tomato) (Lycopersicon esculentum)	ATP binding; nucleoside-triphosphatase activity	GO:0005524; GO:0017111	NA	GO:0005524~ATP binding;GO:0017111~nucleoside-triphosphatase activity	NA	NA
Locus_7281_Transcript_1/1_Confidence_1.000_Length_2793	2793	tr|D7T813|D7T813_VITVI	896	74.25	905	97.21	100	213	8	57	2738	1	896	0	Putative uncharacterized protein	VIT_19s0090g00920	Vitis vinifera (Grape)	carbohydrate metabolic process; cation binding; hydrolase activity, hydrolyzing O-glycosyl compounds; post-embryonic development	GO:0005975; GO:0043169; GO:0004553; GO:0009791	NA	GO:0043169~cation binding;GO:0004553~hydrolase activity, hydrolyzing O-glycosyl compounds	GO:0005975~carbohydrate metabolic process;GO:0009791~post-embryonic development	NA
Locus_19172_Transcript_1/1_Confidence_1.000_Length_2065	2065	tr|M1B3Q0|M1B3Q0_SOLTU	581	74.24	594	86.3	100	137	4	130	1908	1	579	0	Uncharacterized protein	PGSC0003DMG400014054	Solanum tuberosum (Potato)	membrane; response to nematode; transporter activity	GO:0016020; GO:0009624; GO:0005215	NA	GO:0005215~transporter activity	GO:0009624~response to nematode	GO:0016020~membrane
Locus_26756_Transcript_1/1_Confidence_1.000_Length_1344	1344	tr|K4B159|K4B159_SOLLC	361	74.24	361	80.58	100	75	4	156	1193	4	361	2e-180	Uncharacterized protein	Solyc01g100250.2	Solanum lycopersicum (Tomato) (Lycopersicon esculentum)	chloroplast outer membrane; lipid transporter activity	GO:0009707; GO:0005319	NA	GO:0005319~lipid transporter activity	NA	GO:0009707~chloroplast outer membrane
Locus_4708_Transcript_1/1_Confidence_1.000_Length_2705	2705	tr|V4U129|V4U129_9ROSI	770	74.23	776	86.06	100	190	7	42	2369	5	770	0	Uncharacterized protein	CICLE_v10018959mg	Citrus clementina	carbohydrate metabolic process; hydrolase activity, hydrolyzing O-glycosyl compounds	GO:0005975; GO:0004553	NA	GO:0004553~hydrolase activity, hydrolyzing O-glycosyl compounds	GO:0005975~carbohydrate metabolic process	NA
Locus_49690_Transcript_1/1_Confidence_1.000_Length_2063	2063	tr|K4BY35|K4BY35_SOLLC	503	74.16	503	73.15	100	125	2	1632	127	5	503	0	Uncharacterized protein	Solyc05g013140.2	Solanum lycopersicum (Tomato) (Lycopersicon esculentum)	NA	NA	NA	NA	NA	NA
Locus_23847_Transcript_1/1_Confidence_1.000_Length_1258	1258	tr|K4CQ60|K4CQ60_SOLLC	363	74.12	371	88.47	100	85	3	1188	85	1	363	0	Uncharacterized protein	Solyc09g005700.2	Solanum lycopersicum (Tomato) (Lycopersicon esculentum)	chloroplast stroma; diaminopimelate epimerase activity; lysine biosynthetic process via diaminopimelate	GO:0009570; GO:0008837; GO:0009089	NA	GO:0008837~diaminopimelate epimerase activity	GO:0009089~lysine biosynthetic process via diaminopimelate	GO:0009570~chloroplast stroma
Locus_20245_Transcript_1/1_Confidence_1.000_Length_1752	1752	tr|M0ZXH7|M0ZXH7_SOLTU	446	74.11	448	76.71	100	106	6	268	1587	1	446	0	Uncharacterized protein	PGSC0003DMG400003960	Solanum tuberosum (Potato)	carbohydrate metabolic process; cellular metabolic process; coenzyme binding; endosome; racemase and epimerase activity, acting on carbohydrates and derivatives; trans-Golgi network	GO:0005975; GO:0044237; GO:0050662; GO:0005768; GO:0016857; GO:0005802	NA	GO:0050662~coenzyme binding;GO:0016857~racemase and epimerase activity, acting on carbohydrates and derivatives	GO:0005975~carbohydrate metabolic process;GO:0044237~cellular metabolic process	GO:0005768~endosome;GO:0005802~trans-Golgi network
Locus_34248_Transcript_1/1_Confidence_1.000_Length_953	953	tr|V4U8R1|V4U8R1_9ROSI	166	74.1	166	52.26	100	40	1	916	428	1	166	2e-62	Uncharacterized protein	CICLE_v10022588mg	Citrus clementina	NA	NA	NA	NA	NA	NA
Locus_5161_Transcript_1/1_Confidence_1.000_Length_2758	2758	tr|M1CE80|M1CE80_SOLTU	826	74.09	826	89.85	100	208	5	101	2569	1	823	0	Uncharacterized protein	PGSC0003DMG400025502	Solanum tuberosum (Potato)	NA	NA	NA	NA	NA	NA
Locus_44150_Transcript_1/2_Confidence_0.667_Length_1452	1452	tr|M0ZGD6|M0ZGD6_SOLTU	405	74.07	405	83.68	100	104	1	1440	229	1	405	0	Uncharacterized protein	PGSC0003DMG400000081	Solanum tuberosum (Potato)	organ development	GO:0048513	NA	NA	GO:0048513~organ development	NA
Locus_44150_Transcript_2/2_Confidence_0.667_Length_1452	1452	tr|M0ZGD6|M0ZGD6_SOLTU	405	74.07	405	83.68	100	104	1	1440	229	1	405	0	Uncharacterized protein	PGSC0003DMG400000081	Solanum tuberosum (Potato)	organ development	GO:0048513	NA	NA	GO:0048513~organ development	NA
Locus_45005_Transcript_1/1_Confidence_1.000_Length_1528	1528	tr|M0ZT69|M0ZT69_SOLTU	320	74.07	324	63.61	100	79	3	217	1185	1	320	3e-146	Uncharacterized protein	PGSC0003DMG400002918	Solanum tuberosum (Potato)	NA	NA	NA	NA	NA	NA
Locus_3977_Transcript_1/1_Confidence_1.000_Length_1804	1804	tr|M1BHF1|M1BHF1_SOLTU	497	74	500	83.15	100	127	2	102	1601	1	497	0	Uncharacterized protein	PGSC0003DMG400017569	Solanum tuberosum (Potato)	cell redox homeostasis; endoplasmic reticulum; glycerol ether metabolic process; isomerase activity; protein disulfide oxidoreductase activity	GO:0045454; GO:0005783; GO:0006662; GO:0016853; GO:0015035	NA	GO:0016853~isomerase activity;GO:0015035~protein disulfide oxidoreductase activity	GO:0045454~cell redox homeostasis;GO:0006662~glycerol ether metabolic process	GO:0005783~endoplasmic reticulum
Locus_19766_Transcript_1/1_Confidence_1.000_Length_1820	1820	tr|K4BDH5|K4BDH5_SOLLC	464	74	473	77.97	100	100	7	230	1606	1	464	0	Uncharacterized protein	Solyc02g093790.2	Solanum lycopersicum (Tomato) (Lycopersicon esculentum)	hydrolase activity	GO:0016787	NA	GO:0016787~hydrolase activity	NA	NA
Locus_15030_Transcript_1/1_Confidence_0.667_Length_563	563	tr|I3SKK8|I3SKK8_MEDTR	100	74	100	53.29	100	26	0	486	187	1	100	1e-47	Uncharacterized protein	NA	Medicago truncatula (Barrel medic) (Medicago tribuloides)	NA	NA	NA	NA	NA	NA
Locus_25757_Transcript_1/1_Confidence_1.000_Length_2254	2254	tr|K4BDH5|K4BDH5_SOLLC	464	73.99	469	62.42	100	116	4	1825	422	1	464	0	Uncharacterized protein	Solyc02g093790.2	Solanum lycopersicum (Tomato) (Lycopersicon esculentum)	hydrolase activity	GO:0016787	NA	GO:0016787~hydrolase activity	NA	NA
Locus_49817_Transcript_1/1_Confidence_1.000_Length_884	884	tr|D7TTZ5|D7TTZ5_VITVI	188	73.94	188	63.8	100	43	2	20	565	1	188	1e-94	Putative uncharacterized protein	VIT_02s0012g00980	Vitis vinifera (Grape)	2 iron, 2 sulfur cluster binding; chloroplast; electron carrier activity; electron transport chain; metal ion binding	GO:0051537; GO:0009507; GO:0009055; GO:0022900; GO:0046872	NA	GO:0051537~2 iron, 2 sulfur cluster binding;GO:0009055~electron carrier activity;GO:0046872~metal ion binding	GO:0022900~electron transport chain	GO:0009507~chloroplast
Locus_28615_Transcript_1/1_Confidence_1.000_Length_1308	1308	tr|S8CU77|S8CU77_9LAMI	289	73.91	299	68.58	100	67	3	894	1	1	289	3e-141	Uncharacterized protein (Fragment)	M569_06332	Genlisea aurea	oxidoreductase activity	GO:0016491	NA	GO:0016491~oxidoreductase activity	NA	NA
Locus_16651_Transcript_1/1_Confidence_1.000_Length_1099	1099	tr|S8EAT1|S8EAT1_9LAMI	269	73.91	276	75.34	100	63	5	164	985	1	269	4e-124	Uncharacterized protein (Fragment)	M569_01759	Genlisea aurea	ATP binding; DNA repair; DNA-dependent ATPase activity; damaged DNA binding	GO:0005524; GO:0006281; GO:0008094; GO:0003684	NA	GO:0005524~ATP binding;GO:0008094~DNA-dependent ATPase activity;GO:0003684~damaged DNA binding	GO:0006281~DNA repair	NA
Locus_669_Transcript_1/1_Confidence_1.000_Length_574	574	tr|B9H9W7|B9H9W7_POPTR	115	73.91	115	60.1	100	29	1	498	157	1	115	1e-33	Uncharacterized protein	POPTR_0006s05190g	Populus trichocarpa (Western balsam poplar) (Populus balsamifera subsp. trichocarpa)	NA	NA	NA	NA	NA	NA
Locus_7510_Transcript_1/1_Confidence_1.000_Length_3335	3335	tr|F6GTW2|F6GTW2_VITVI	1004	73.85	1025	92.2	100	215	17	3329	351	1	1004	0	Putative uncharacterized protein	VIT_06s0004g03700	Vitis vinifera (Grape)	ATP binding; blue light photoreceptor activity; cell surface; chloroplast accumulation movement; chloroplast avoidance movement; cytoplasmic side of plasma membrane; negative regulation of anion channel activity by blue light; phosphorelay sensor kinase activity; phototropism; protein serine/threonine kinase activity; regulation of proton transport; regulation of stomatal movement; vacuole	GO:0005524; GO:0009882; GO:0009986; GO:0009904; GO:0009903; GO:0009898; GO:0010362; GO:0000155; GO:0009638; GO:0004674; GO:0010155; GO:0010119; GO:0005773	NA	GO:0005524~ATP binding;GO:0009882~blue light photoreceptor activity;GO:0000155~two-component sensor activity;GO:0004674~protein serine/threonine kinase activity	GO:0009904~chloroplast accumulation movement;GO:0009903~chloroplast avoidance movement;GO:0010362~negative regulation of anion channel activity by blue light;GO:0009638~phototropism;GO:0010155~regulation of proton transport;GO:0010119~regulation of stomatal movement	GO:0009986~cell surface;GO:0009898~internal side of plasma membrane;GO:0005773~vacuole
Locus_4_Transcript_1/1_Confidence_1.000_Length_1993	1993	tr|S8DID7|S8DID7_9LAMI	480	73.74	495	74.51	100	112	5	1813	335	1	479	0	Uncharacterized protein (Fragment)	M569_15627	Genlisea aurea	NA	NA	NA	NA	NA	NA
Locus_18254_Transcript_1/1_Confidence_1.000_Length_973	973	tr|M1BGR6|M1BGR6_SOLTU	118	73.73	118	36.38	100	31	0	614	261	1	118	3e-46	Uncharacterized protein	PGSC0003DMG400017402	Solanum tuberosum (Potato)	ribosome; structural constituent of ribosome; translation	GO:0005840; GO:0003735; GO:0006412	NA	GO:0003735~structural constituent of ribosome	GO:0006412~translation	GO:0005840~ribosome
Locus_1856_Transcript_1/1_Confidence_1.000_Length_653	653	tr|M5XB95|M5XB95_PRUPE	136	73.72	137	62.94	100	30	2	645	250	1	136	7e-40	Uncharacterized protein	PRUPE_ppa013180mg	Prunus persica (Peach) (Amygdalus persica)	NA	NA	NA	NA	NA	NA
Locus_41553_Transcript_1/1_Confidence_1.000_Length_1422	1422	tr|M1AJD2|M1AJD2_SOLTU	424	73.71	426	89.87	100	96	6	66	1310	1	421	0	Uncharacterized protein	PGSC0003DMG400009303	Solanum tuberosum (Potato)	NA	NA	NA	NA	NA	NA
Locus_8193_Transcript_1/1_Confidence_1.000_Length_1797	1797	tr|E0CTZ3|E0CTZ3_VITVI	350	73.71	369	61.6	100	77	2	1386	283	1	350	7e-175	Putative uncharacterized protein	VIT_12s0028g01190	Vitis vinifera (Grape)	NA	NA	NA	NA	NA	NA
Locus_21839_Transcript_1/1_Confidence_1.000_Length_2300	2300	tr|S8C5J2|S8C5J2_9LAMI	473	73.68	475	61.96	100	120	3	1645	230	1	473	0	Uncharacterized protein (Fragment)	M569_12788	Genlisea aurea	protein phosphatase type 2A complex; protein phosphatase type 2A regulator activity; signal transduction	GO:0000159; GO:0008601; GO:0007165	NA	GO:0008601~protein phosphatase type 2A regulator activity	GO:0007165~signal transduction	GO:0000159~protein phosphatase type 2A complex
Locus_2148_Transcript_1/1_Confidence_1.000_Length_1471	1471	tr|K7SIG8|K7SIG8_9ERIC	270	73.65	277	56.49	100	57	5	1064	261	1	270	6e-130	Ubiquitin conjugating enzyme S	NA	Camellia oleifera	acid-amino acid ligase activity	GO:0016881	NA	GO:0016881~acid-amino acid ligase activity	NA	NA
Locus_12306_Transcript_1/1_Confidence_1.000_Length_1689	1689	tr|Q5FB32|Q5FB32_TOBAC	418	73.63	421	74.78	100	94	3	234	1454	1	418	0	NTMTP1A	NtMTP1a	Nicotiana tabacum (Common tobacco)	cation transmembrane transporter activity; integral component of membrane	GO:0008324; GO:0016021	NA	GO:0008324~cation transmembrane transporter activity	NA	GO:0016021~integral to membrane
Locus_13254_Transcript_1/1_Confidence_1.000_Length_1427	1427	tr|M0ZXU5|M0ZXU5_SOLTU	345	73.62	345	72.53	100	89	1	1413	385	1	345	8e-169	Uncharacterized protein	PGSC0003DMG400004028	Solanum tuberosum (Potato)	NA	NA	NA	NA	NA	NA
Locus_26955_Transcript_1/1_Confidence_1.000_Length_1840	1840	tr|I1N3E7|I1N3E7_SOYBN	429	73.59	443	72.23	100	99	3	251	1567	1	429	0	Uncharacterized protein	NA	Glycine max (Soybean) (Glycine hispida)	NA	NA	NA	NA	NA	NA
Locus_48730_Transcript_1/1_Confidence_1.000_Length_1603	1603	tr|V4TD31|V4TD31_9ROSI	385	73.58	386	72.24	100	98	3	182	1330	1	385	0	Uncharacterized protein	CICLE_v10003893mg	Citrus clementina	NA	NA	NA	NA	NA	NA
Locus_31997_Transcript_1/1_Confidence_1.000_Length_2931	2931	tr|S8CDE9|S8CDE9_9LAMI	483	73.57	507	51.89	100	107	6	461	1975	1	482	1e-166	Uncharacterized protein (Fragment)	M569_09914	Genlisea aurea	NA	NA	NA	NA	NA	NA
Locus_8841_Transcript_1/1_Confidence_1.000_Length_1637	1637	tr|B9HTG4|B9HTG4_POPTR	488	73.57	488	89.43	100	118	4	127	1572	1	483	0	Uncharacterized protein	POPTR_0010s20880g	Populus trichocarpa (Western balsam poplar) (Populus balsamifera subsp. trichocarpa)	glycerol-3-phosphate 2-O-acyltransferase activity; suberin biosynthetic process	GO:0090447; GO:0010345	NA	NA	GO:0010345~suberin biosynthetic process	NA
Locus_18035_Transcript_1/1_Confidence_1.000_Length_1070	1070	tr|D7TQR0|D7TQR0_VITVI	294	73.56	295	82.71	100	76	2	910	29	1	294	1e-151	Putative uncharacterized protein	VIT_08s0040g01280	Vitis vinifera (Grape)	integral component of membrane; serine-type endopeptidase activity	GO:0016021; GO:0004252	NA	GO:0004252~serine-type endopeptidase activity	NA	GO:0016021~integral to membrane
Locus_39063_Transcript_1/1_Confidence_1.000_Length_2254	2254	tr|K4P5F3|K4P5F3_9LAMI	637	73.55	639	85.05	100	159	2	2139	223	9	637	0	Vacuolar invertase CvINV (EC 3.2.1.26)	NA	Elsholtzia haichowensis	carbohydrate metabolic process; sucrose alpha-glucosidase activity	GO:0005975; GO:0004575	NA	GO:0004575~sucrose alpha-glucosidase activity	GO:0005975~carbohydrate metabolic process	NA
Locus_7728_Transcript_1/1_Confidence_1.000_Length_1872	1872	tr|M1CZE4|M1CZE4_SOLTU	562	73.51	570	91.35	100	143	4	15	1724	1	562	0	Laccase (EC 1.10.3.2) (Benzenediol:oxygen oxidoreductase) (Diphenol oxidase) (Urishiol oxidase)	PGSC0003DMG400030376	Solanum tuberosum (Potato)	apoplast; copper ion binding; hydroquinone:oxygen oxidoreductase activity; lignin catabolic process	GO:0048046; GO:0005507; GO:0052716; GO:0046274	NA	GO:0005507~copper ion binding;GO:0052716~hydroquinone:oxygen oxidoreductase activity	GO:0046274~lignin catabolic process	GO:0048046~apoplast
Locus_45583_Transcript_1/1_Confidence_1.000_Length_2376	2376	tr|F6GZK0|F6GZK0_VITVI	610	73.5	615	77.65	100	135	7	2180	405	1	610	0	Putative uncharacterized protein	VIT_18s0001g07920	Vitis vinifera (Grape)	membrane	GO:0016020	NA	NA	NA	GO:0016020~membrane
Locus_36476_Transcript_1/1_Confidence_1.000_Length_2041	2041	tr|M1B4B4|M1B4B4_SOLTU	472	73.49	479	70.41	100	116	5	1689	256	1	469	0	Uncharacterized protein	PGSC0003DMG400014203	Solanum tuberosum (Potato)	integral component of membrane	GO:0016021	NA	NA	NA	GO:0016021~integral to membrane
Locus_5700_Transcript_1/1_Confidence_1.000_Length_1725	1725	tr|M5WSP7|M5WSP7_PRUPE	339	73.47	343	59.65	100	86	1	234	1262	2	339	2e-157	Uncharacterized protein	PRUPE_ppa008247mg	Prunus persica (Peach) (Amygdalus persica)	integral component of membrane	GO:0016021	NA	NA	NA	GO:0016021~integral to membrane
Locus_9056_Transcript_1/1_Confidence_1.000_Length_1481	1481	tr|M5X0D9|M5X0D9_PRUPE	358	73.46	373	75.56	100	84	2	114	1232	1	358	0	Uncharacterized protein	PRUPE_ppa007699mg	Prunus persica (Peach) (Amygdalus persica)	cysteine-type endopeptidase activity; proteolysis	GO:0004197; GO:0006508	NA	GO:0004197~cysteine-type endopeptidase activity	GO:0006508~proteolysis	NA
Locus_9404_Transcript_1/1_Confidence_1.000_Length_1701	1701	tr|V4URW4|V4URW4_9ROSI	363	73.42	365	64.37	100	95	1	408	1502	1	363	0	Uncharacterized protein	CICLE_v10012027mg	Citrus clementina	DNA replication; nucleus; origin recognition complex	GO:0006260; GO:0005634; GO:0000808	NA	NA	GO:0006260~DNA replication	GO:0005634~nucleus;GO:0000808~origin recognition complex
Locus_65607_Transcript_1/1_Confidence_1.000_Length_600	600	tr|M1B4Z7|M1B4Z7_SOLTU	139	73.38	139	69.5	100	37	0	510	94	1	139	1e-75	Uncharacterized protein	PGSC0003DMG400014343	Solanum tuberosum (Potato)	metal ion binding; metal ion transport	GO:0046872; GO:0030001	NA	GO:0046872~metal ion binding	GO:0030001~metal ion transport	NA
Locus_24798_Transcript_1/1_Confidence_1.000_Length_2184	2184	tr|K4CE90|K4CE90_SOLLC	597	73.37	597	82.01	100	146	7	170	1939	6	596	0	Uncharacterized protein	Solyc07g042270.2	Solanum lycopersicum (Tomato) (Lycopersicon esculentum)	ATP binding; ATP-dependent helicase activity; RNA binding	GO:0005524; GO:0008026; GO:0003723	NA	GO:0005524~ATP binding;GO:0008026~ATP-dependent helicase activity;GO:0003723~RNA binding	NA	NA
Locus_5131_Transcript_1/1_Confidence_1.000_Length_989	989	tr|G8HY20|G8HY20_SOLME	199	73.37	199	60.36	100	50	1	852	265	1	199	2e-106	Methionine sulfoxide reducatase	MsrA	Solanum melongena (Eggplant) (Aubergine)	peptide-methionine (S)-S-oxide reductase activity; protein repair; response to oxidative stress	GO:0008113; GO:0030091; GO:0006979	NA	GO:0008113~peptide-methionine-(S)-S-oxide reductase activity	GO:0030091~protein repair;GO:0006979~response to oxidative stress	NA
Locus_7615_Transcript_1/1_Confidence_1.000_Length_1116	1116	tr|S8DSJ6|S8DSJ6_9LAMI	314	73.33	315	84.68	100	82	2	172	1116	1	313	4e-165	Uncharacterized protein (Fragment)	M569_11997	Genlisea aurea	methyltransferase activity; protein methylation	GO:0008168; GO:0006479	NA	GO:0008168~methyltransferase activity	GO:0006479~protein methylation	NA
Locus_26954_Transcript_1/1_Confidence_1.000_Length_627	627	tr|C6T5S8|C6T5S8_SOYBN	73	73.33	75	35.89	100	18	1	234	10	1	73	6e-27	Uncharacterized protein	NA	Glycine max (Soybean) (Glycine hispida)	NA	NA	NA	NA	NA	NA
Locus_22466_Transcript_1/1_Confidence_1.000_Length_1795	1795	tr|M1CDP7|M1CDP7_SOLTU	396	73.3	397	66.35	100	86	4	1669	533	1	395	0	Uncharacterized protein	PGSC0003DMG400025374	Solanum tuberosum (Potato)	L-phenylalanine biosynthetic process; amino acid binding; prephenate dehydratase activity	GO:0009094; GO:0016597; GO:0004664	NA	GO:0016597~amino acid binding;GO:0004664~prephenate dehydratase activity	GO:0009094~L-phenylalanine biosynthetic process	NA
Locus_32351_Transcript_1/1_Confidence_1.000_Length_1894	1894	tr|K4CLG5|K4CLG5_SOLLC	381	73.3	382	60.51	100	99	3	625	1767	2	381	0	Uncharacterized protein	Solyc08g065860.2	Solanum lycopersicum (Tomato) (Lycopersicon esculentum)	Golgi apparatus; acetylglucosaminyltransferase activity; endosome; membrane; trans-Golgi network	GO:0005794; GO:0008375; GO:0005768; GO:0016020; GO:0005802	NA	GO:0008375~acetylglucosaminyltransferase activity	NA	GO:0005794~Golgi apparatus;GO:0005768~endosome;GO:0016020~membrane;GO:0005802~trans-Golgi network
Locus_36426_Transcript_1/1_Confidence_1.000_Length_1986	1986	tr|K4CL57|K4CL57_SOLLC	492	73.28	494	74.62	100	124	5	183	1646	1	492	0	Uncharacterized protein	Solyc08g062700.2	Solanum lycopersicum (Tomato) (Lycopersicon esculentum)	peptidyl-prolyl cis-trans isomerase activity; plasmodesma; protein folding	GO:0003755; GO:0009506; GO:0006457	NA	GO:0003755~peptidyl-prolyl cis-trans isomerase activity	GO:0006457~protein folding	GO:0009506~plasmodesma
Locus_1798_Transcript_1/1_Confidence_1.000_Length_3602	3602	tr|K4CHV5|K4CHV5_SOLLC	560	73.26	561	46.72	100	140	4	434	2089	1	560	0	Uncharacterized protein	Solyc07g066290.2	Solanum lycopersicum (Tomato) (Lycopersicon esculentum)	NA	NA	NA	NA	NA	NA
Locus_23358_Transcript_1/1_Confidence_1.000_Length_1372	1372	tr|M1CVI0|M1CVI0_SOLTU	389	73.26	389	85.06	100	103	1	17	1180	1	389	0	Uncharacterized protein	PGSC0003DMG400029412	Solanum tuberosum (Potato)	oxidoreductase activity; zinc ion binding	GO:0016491; GO:0008270	NA	GO:0016491~oxidoreductase activity;GO:0008270~zinc ion binding	NA	NA
Locus_32672_Transcript_1/1_Confidence_1.000_Length_3439	3439	tr|M0ZX35|M0ZX35_SOLTU	498	73.25	501	43.7	100	126	1	1827	3329	6	498	0	Uncharacterized protein	PGSC0003DMG400003879	Solanum tuberosum (Potato)	membrane; nucleobase transmembrane transporter activity; plastid envelope; pyrimidine nucleobase salvage	GO:0016020; GO:0015205; GO:0009526; GO:0043100	NA	GO:0015205~nucleobase transmembrane transporter activity	GO:0043100~pyrimidine base salvage	GO:0016020~membrane;GO:0009526~plastid envelope
Locus_18457_Transcript_1/1_Confidence_1.000_Length_1696	1696	tr|M1AIC3|M1AIC3_SOLTU	416	73.21	418	73.94	100	101	3	1628	402	1	416	0	Uncharacterized protein	PGSC0003DMG400009071	Solanum tuberosum (Potato)	integral component of membrane; metallochaperone activity; response to paraquat; transport	GO:0016021; GO:0016530; GO:1901562; GO:0006810	NA	GO:0016530~metallochaperone activity	GO:0006810~transport	GO:0016021~integral to membrane
Locus_24288_Transcript_1/1_Confidence_1.000_Length_955	955	tr|K4BC28|K4BC28_SOLLC	250	73.2	250	78.53	100	66	1	4	750	1	250	4e-133	Uncharacterized protein	Solyc02g088730.1	Solanum lycopersicum (Tomato) (Lycopersicon esculentum)	NA	NA	NA	NA	NA	NA
Locus_23348_Transcript_1/1_Confidence_1.000_Length_1982	1982	tr|D7TC92|D7TC92_VITVI	566	73.19	567	85.82	100	146	5	1893	199	1	563	0	Putative uncharacterized protein	VIT_11s0016g00420	Vitis vinifera (Grape)	nucleus	GO:0005634	NA	NA	NA	GO:0005634~nucleus
Locus_2133_Transcript_1/1_Confidence_1.000_Length_2324	2324	tr|S8CG67|S8CG67_9LAMI	409	73.19	414	53.44	100	105	3	356	1594	1	409	0	Uncharacterized protein (Fragment)	M569_08873	Genlisea aurea	integral component of membrane	GO:0016021	NA	NA	NA	GO:0016021~integral to membrane
Locus_11145_Transcript_1/1_Confidence_1.000_Length_1210	1210	tr|D7TPZ3|D7TPZ3_VITVI	269	73.19	276	68.43	100	66	4	1043	219	1	269	6e-127	ATP-dependent Clp protease proteolytic subunit	VIT_03s0063g02300	Vitis vinifera (Grape)	proteolysis; serine-type endopeptidase activity	GO:0006508; GO:0004252	NA	GO:0004252~serine-type endopeptidase activity	GO:0006508~proteolysis	NA
Locus_33729_Transcript_1/1_Confidence_1.000_Length_782	782	tr|V4VIG1|V4VIG1_9ROSI	179	73.18	179	68.67	100	46	1	9	539	1	179	4e-92	Uncharacterized protein	CICLE_v10022498mg	Citrus clementina	metal ion binding; metal ion transport	GO:0046872; GO:0030001	NA	GO:0046872~metal ion binding	GO:0030001~metal ion transport	NA
Locus_14844_Transcript_1/1_Confidence_1.000_Length_1032	1032	tr|F6HDY1|F6HDY1_VITVI	243	73.17	246	71.51	100	60	4	915	181	1	241	2e-103	Auxin-responsive protein	VIT_05s0020g04690	Vitis vinifera (Grape)	auxin-activated signaling pathway; gravitropism; lateral root morphogenesis; negative regulation of transcription, DNA-templated; nucleus; response to jasmonic acid; response to water deprivation; response to wounding; transcription, DNA-templated	GO:0009734; GO:0009630; GO:0010102; GO:0045892; GO:0005634; GO:0009753; GO:0009414; GO:0009611; GO:0006351	NA	NA	GO:0009734~auxin mediated signaling pathway;GO:0009630~gravitropism;GO:0010102~lateral root morphogenesis;GO:0045892~negative regulation of transcription, DNA-dependent;GO:0009753~response to jasmonic acid stimulus;GO:0009414~response to water deprivation;GO:0009611~response to wounding;GO:0006351~transcription, DNA-dependent	GO:0005634~nucleus
Locus_3878_Transcript_1/1_Confidence_1.000_Length_808	808	tr|B9GNH1|B9GNH1_POPTR	158	73.17	164	60.89	100	38	1	79	570	1	158	2e-72	Uncharacterized protein	POPTR_0002s24010g	Populus trichocarpa (Western balsam poplar) (Populus balsamifera subsp. trichocarpa)	electron carrier activity; iron-sulfur cluster binding	GO:0009055; GO:0051536	NA	GO:0009055~electron carrier activity;GO:0051536~iron-sulfur cluster binding	NA	NA
[truncated: 38,296 more rows]
