# Supplementary material for: Andrographis paniculata transcriptome provides molecular insights into tissue-specific accumulation of medicinal diterpenes
Source: BMC Genomics. 2015 Sep 2;16(1):659. doi: 10.1186/s12864-015-1864-y (PMC4557604; doi:10.1186/s12864-015-1864-y)
Supplement: Additional file 5: Table S4. — KEGG pathways represented by leaf transcripts. (XLS 719 kb) [file 12864_2015_1864_MOESM5_ESM.xls]

## Sheet: Leaf Transcripts
Supplementary Table S4. KEGG pathways represented by leaf transcripts.
Transcript_ID	KO_ID	Description	Pathway	Pathway_function	Pathway_overview
Locus_1104_Transcript_1/1_Confidence_1.000_Length_753	K03841	FBP, fbp; fructose-1,6-bisphosphatase I [EC:3.1.3.11]	00010 Glycolysis / Gluconeogenesis	Carbohydrate metabolism	Metabolism
Locus_1170_Transcript_1/1_Confidence_1.000_Length_1764	K00927	PGK, pgk; phosphoglycerate kinase [EC:2.7.2.3]	00010 Glycolysis / Gluconeogenesis	Carbohydrate metabolism	Metabolism
Locus_11882_Transcript_1/1_Confidence_1.000_Length_1317	K00844	HK; hexokinase [EC:2.7.1.1]	00010 Glycolysis / Gluconeogenesis	Carbohydrate metabolism	Metabolism
Locus_11906_Transcript_1/1_Confidence_1.000_Length_2597	K01810	GPI, pgi; glucose-6-phosphate isomerase [EC:5.3.1.9]	00010 Glycolysis / Gluconeogenesis	Carbohydrate metabolism	Metabolism
Locus_13125_Transcript_1/1_Confidence_1.000_Length_2084	K00627	DLAT, aceF, pdhC; pyruvate dehydrogenase E2 component (dihydrolipoamide acetyltransferase) [EC:2.3.1.12]	00010 Glycolysis / Gluconeogenesis	Carbohydrate metabolism	Metabolism
Locus_14_Transcript_1047/1093_Confidence_1.000_Length_2133	K00627	DLAT, aceF, pdhC; pyruvate dehydrogenase E2 component (dihydrolipoamide acetyltransferase) [EC:2.3.1.12]	00010 Glycolysis / Gluconeogenesis	Carbohydrate metabolism	Metabolism
Locus_14_Transcript_31/1093_Confidence_1.000_Length_2259	K00873	PK, pyk; pyruvate kinase [EC:2.7.1.40]	00010 Glycolysis / Gluconeogenesis	Carbohydrate metabolism	Metabolism
Locus_14_Transcript_376/1093_Confidence_1.000_Length_1945	K00873	PK, pyk; pyruvate kinase [EC:2.7.1.40]	00010 Glycolysis / Gluconeogenesis	Carbohydrate metabolism	Metabolism
Locus_14_Transcript_44/1093_Confidence_1.000_Length_2259	K00873	PK, pyk; pyruvate kinase [EC:2.7.1.40]	00010 Glycolysis / Gluconeogenesis	Carbohydrate metabolism	Metabolism
Locus_14_Transcript_447/1093_Confidence_1.000_Length_2014	K00128	E1.2.1.3; aldehyde dehydrogenase (NAD+) [EC:1.2.1.3]	00010 Glycolysis / Gluconeogenesis	Carbohydrate metabolism	Metabolism
Locus_14_Transcript_596/1093_Confidence_1.000_Length_2133	K00627	DLAT, aceF, pdhC; pyruvate dehydrogenase E2 component (dihydrolipoamide acetyltransferase) [EC:2.3.1.12]	00010 Glycolysis / Gluconeogenesis	Carbohydrate metabolism	Metabolism
Locus_14_Transcript_830/1093_Confidence_1.000_Length_1945	K00873	PK, pyk; pyruvate kinase [EC:2.7.1.40]	00010 Glycolysis / Gluconeogenesis	Carbohydrate metabolism	Metabolism
Locus_14_Transcript_869/1093_Confidence_1.000_Length_2014	K00128	E1.2.1.3; aldehyde dehydrogenase (NAD+) [EC:1.2.1.3]	00010 Glycolysis / Gluconeogenesis	Carbohydrate metabolism	Metabolism
Locus_14180_Transcript_1/1_Confidence_1.000_Length_1137	K01835	pgm; phosphoglucomutase [EC:5.4.2.2]	00010 Glycolysis / Gluconeogenesis	Carbohydrate metabolism	Metabolism
Locus_1645_Transcript_1/1_Confidence_1.000_Length_1370	K01803	TPI, tpiA; triosephosphate isomerase (TIM) [EC:5.3.1.1]	00010 Glycolysis / Gluconeogenesis	Carbohydrate metabolism	Metabolism
Locus_16557_Transcript_2/2_Confidence_0.833_Length_1265	K00844	HK; hexokinase [EC:2.7.1.1]	00010 Glycolysis / Gluconeogenesis	Carbohydrate metabolism	Metabolism
Locus_16961_Transcript_1/1_Confidence_1.000_Length_1017	K01623	ALDO; fructose-bisphosphate aldolase, class I [EC:4.1.2.13]	00010 Glycolysis / Gluconeogenesis	Carbohydrate metabolism	Metabolism
Locus_17423_Transcript_1/1_Confidence_1.000_Length_1720	K00162	PDHB, pdhB; pyruvate dehydrogenase E1 component subunit beta [EC:1.2.4.1]	00010 Glycolysis / Gluconeogenesis	Carbohydrate metabolism	Metabolism
Locus_18060_Transcript_1/1_Confidence_1.000_Length_1087	K14085	ALDH7A1; aldehyde dehydrogenase family 7 member A1 [EC:1.2.1.31 1.2.1.8 1.2.1.3]	00010 Glycolysis / Gluconeogenesis	Carbohydrate metabolism	Metabolism
Locus_18376_Transcript_1/1_Confidence_1.000_Length_2273	K01568	E4.1.1.1, pdc; pyruvate decarboxylase [EC:4.1.1.1]	00010 Glycolysis / Gluconeogenesis	Carbohydrate metabolism	Metabolism
Locus_18377_Transcript_1/1_Confidence_1.000_Length_1464	K00001	E1.1.1.1, adh; alcohol dehydrogenase [EC:1.1.1.1]	00010 Glycolysis / Gluconeogenesis	Carbohydrate metabolism	Metabolism
Locus_1982_Transcript_1/1_Confidence_1.000_Length_2318	K00382	DLD, lpd, pdhD; dihydrolipoamide dehydrogenase [EC:1.8.1.4]	00010 Glycolysis / Gluconeogenesis	Carbohydrate metabolism	Metabolism
Locus_20326_Transcript_1/1_Confidence_1.000_Length_1126	K00873	PK, pyk; pyruvate kinase [EC:2.7.1.40]	00010 Glycolysis / Gluconeogenesis	Carbohydrate metabolism	Metabolism
Locus_21382_Transcript_1/1_Confidence_1.000_Length_1278	K00121	frmA, ADH5, adhC; S-(hydroxymethyl)glutathione dehydrogenase / alcohol dehydrogenase [EC:1.1.1.284 1.1.1.1]	00010 Glycolysis / Gluconeogenesis	Carbohydrate metabolism	Metabolism
Locus_2206_Transcript_1/1_Confidence_1.000_Length_1275	K00131	gapN; glyceraldehyde-3-phosphate dehydrogenase (NADP+) [EC:1.2.1.9]	00010 Glycolysis / Gluconeogenesis	Carbohydrate metabolism	Metabolism
Locus_22206_Transcript_1/1_Confidence_1.000_Length_1768	K00873	PK, pyk; pyruvate kinase [EC:2.7.1.40]	00010 Glycolysis / Gluconeogenesis	Carbohydrate metabolism	Metabolism
Locus_22797_Transcript_1/1_Confidence_1.000_Length_1283	K15634	gpmB; probable phosphoglycerate mutase [EC:5.4.2.12]	00010 Glycolysis / Gluconeogenesis	Carbohydrate metabolism	Metabolism
Locus_22998_Transcript_1/1_Confidence_1.000_Length_1828	K00873	PK, pyk; pyruvate kinase [EC:2.7.1.40]	00010 Glycolysis / Gluconeogenesis	Carbohydrate metabolism	Metabolism
Locus_2330_Transcript_1/1_Confidence_1.000_Length_1223	K01623	ALDO; fructose-bisphosphate aldolase, class I [EC:4.1.2.13]	00010 Glycolysis / Gluconeogenesis	Carbohydrate metabolism	Metabolism
Locus_24839_Transcript_1/1_Confidence_1.000_Length_597	K15634	gpmB; probable phosphoglycerate mutase [EC:5.4.2.12]	00010 Glycolysis / Gluconeogenesis	Carbohydrate metabolism	Metabolism
Locus_2519_Transcript_1/1_Confidence_1.000_Length_1045	K01810	GPI, pgi; glucose-6-phosphate isomerase [EC:5.3.1.9]	00010 Glycolysis / Gluconeogenesis	Carbohydrate metabolism	Metabolism
Locus_2562_Transcript_1/1_Confidence_1.000_Length_1609	K00128	E1.2.1.3; aldehyde dehydrogenase (NAD+) [EC:1.2.1.3]	00010 Glycolysis / Gluconeogenesis	Carbohydrate metabolism	Metabolism
Locus_26979_Transcript_1/1_Confidence_1.000_Length_2286	K01835	pgm; phosphoglucomutase [EC:5.4.2.2]	00010 Glycolysis / Gluconeogenesis	Carbohydrate metabolism	Metabolism
Locus_29361_Transcript_1/1_Confidence_1.000_Length_1009	K00627	DLAT, aceF, pdhC; pyruvate dehydrogenase E2 component (dihydrolipoamide acetyltransferase) [EC:2.3.1.12]	00010 Glycolysis / Gluconeogenesis	Carbohydrate metabolism	Metabolism
Locus_3_Transcript_1/1_Confidence_1.000_Length_1837	K00134	GAPDH, gapA; glyceraldehyde 3-phosphate dehydrogenase [EC:1.2.1.12]	00010 Glycolysis / Gluconeogenesis	Carbohydrate metabolism	Metabolism
Locus_32376_Transcript_1/1_Confidence_1.000_Length_1350	K01792	E5.1.3.15; glucose-6-phosphate 1-epimerase [EC:5.1.3.15]	00010 Glycolysis / Gluconeogenesis	Carbohydrate metabolism	Metabolism
Locus_34037_Transcript_1/1_Confidence_1.000_Length_1238	K00016	LDH, ldh; L-lactate dehydrogenase [EC:1.1.1.27]	00010 Glycolysis / Gluconeogenesis	Carbohydrate metabolism	Metabolism
Locus_3466_Transcript_1/1_Confidence_1.000_Length_2305	K15633	gpmI; 2,3-bisphosphoglycerate-independent phosphoglycerate mutase [EC:5.4.2.12]	00010 Glycolysis / Gluconeogenesis	Carbohydrate metabolism	Metabolism
Locus_36154_Transcript_1/1_Confidence_1.000_Length_1113	K01792	E5.1.3.15; glucose-6-phosphate 1-epimerase [EC:5.1.3.15]	00010 Glycolysis / Gluconeogenesis	Carbohydrate metabolism	Metabolism
Locus_37652_Transcript_1/1_Confidence_1.000_Length_1796	K00873	PK, pyk; pyruvate kinase [EC:2.7.1.40]	00010 Glycolysis / Gluconeogenesis	Carbohydrate metabolism	Metabolism
Locus_37741_Transcript_1/1_Confidence_1.000_Length_2331	K00873	PK, pyk; pyruvate kinase [EC:2.7.1.40]	00010 Glycolysis / Gluconeogenesis	Carbohydrate metabolism	Metabolism
Locus_41141_Transcript_1/1_Confidence_1.000_Length_894	K01810	GPI, pgi; glucose-6-phosphate isomerase [EC:5.3.1.9]	00010 Glycolysis / Gluconeogenesis	Carbohydrate metabolism	Metabolism
Locus_41892_Transcript_1/1_Confidence_1.000_Length_1164	K01792	E5.1.3.15; glucose-6-phosphate 1-epimerase [EC:5.1.3.15]	00010 Glycolysis / Gluconeogenesis	Carbohydrate metabolism	Metabolism
Locus_42807_Transcript_1/1_Confidence_1.000_Length_1370	K01689	ENO, eno; enolase [EC:4.2.1.11]	00010 Glycolysis / Gluconeogenesis	Carbohydrate metabolism	Metabolism
Locus_43304_Transcript_1/1_Confidence_1.000_Length_1992	K00850	pfkA, PFK; 6-phosphofructokinase 1 [EC:2.7.1.11]	00010 Glycolysis / Gluconeogenesis	Carbohydrate metabolism	Metabolism
Locus_4337_Transcript_1/1_Confidence_1.000_Length_2124	K00382	DLD, lpd, pdhD; dihydrolipoamide dehydrogenase [EC:1.8.1.4]	00010 Glycolysis / Gluconeogenesis	Carbohydrate metabolism	Metabolism
Locus_45875_Transcript_1/1_Confidence_1.000_Length_2209	K15633	gpmI; 2,3-bisphosphoglycerate-independent phosphoglycerate mutase [EC:5.4.2.12]	00010 Glycolysis / Gluconeogenesis	Carbohydrate metabolism	Metabolism
Locus_46574_Transcript_1/1_Confidence_1.000_Length_1059	K01792	E5.1.3.15; glucose-6-phosphate 1-epimerase [EC:5.1.3.15]	00010 Glycolysis / Gluconeogenesis	Carbohydrate metabolism	Metabolism
Locus_47109_Transcript_1/1_Confidence_1.000_Length_1071	K01785	galM, GALM; aldose 1-epimerase [EC:5.1.3.3]	00010 Glycolysis / Gluconeogenesis	Carbohydrate metabolism	Metabolism
Locus_47636_Transcript_1/1_Confidence_1.000_Length_987	K00001	E1.1.1.1, adh; alcohol dehydrogenase [EC:1.1.1.1]	00010 Glycolysis / Gluconeogenesis	Carbohydrate metabolism	Metabolism
Locus_50603_Transcript_1/1_Confidence_1.000_Length_1546	K00844	HK; hexokinase [EC:2.7.1.1]	00010 Glycolysis / Gluconeogenesis	Carbohydrate metabolism	Metabolism
Locus_52553_Transcript_1/1_Confidence_1.000_Length_1164	K00121	frmA, ADH5, adhC; S-(hydroxymethyl)glutathione dehydrogenase / alcohol dehydrogenase [EC:1.1.1.284 1.1.1.1]	00010 Glycolysis / Gluconeogenesis	Carbohydrate metabolism	Metabolism
Locus_5268_Transcript_1/1_Confidence_1.000_Length_2377	K00873	PK, pyk; pyruvate kinase [EC:2.7.1.40]	00010 Glycolysis / Gluconeogenesis	Carbohydrate metabolism	Metabolism
Locus_56701_Transcript_1/1_Confidence_1.000_Length_1435	K01895	ACSS, acs; acetyl-CoA synthetase [EC:6.2.1.1]	00010 Glycolysis / Gluconeogenesis	Carbohydrate metabolism	Metabolism
Locus_58431_Transcript_1/1_Confidence_1.000_Length_1637	K00161	PDHA, pdhA; pyruvate dehydrogenase E1 component subunit alpha [EC:1.2.4.1]	00010 Glycolysis / Gluconeogenesis	Carbohydrate metabolism	Metabolism
Locus_6277_Transcript_1/1_Confidence_1.000_Length_1424	K00162	PDHB, pdhB; pyruvate dehydrogenase E1 component subunit beta [EC:1.2.4.1]	00010 Glycolysis / Gluconeogenesis	Carbohydrate metabolism	Metabolism
Locus_63593_Transcript_1/1_Confidence_1.000_Length_1536	K01689	ENO, eno; enolase [EC:4.2.1.11]	00010 Glycolysis / Gluconeogenesis	Carbohydrate metabolism	Metabolism
Locus_6546_Transcript_1/1_Confidence_1.000_Length_2019	K00873	PK, pyk; pyruvate kinase [EC:2.7.1.40]	00010 Glycolysis / Gluconeogenesis	Carbohydrate metabolism	Metabolism
Locus_67006_Transcript_1/1_Confidence_1.000_Length_1553	K01610	E4.1.1.49, pckA; phosphoenolpyruvate carboxykinase (ATP) [EC:4.1.1.49]	00010 Glycolysis / Gluconeogenesis	Carbohydrate metabolism	Metabolism
Locus_67901_Transcript_1/1_Confidence_1.000_Length_2099	K00850	pfkA, PFK; 6-phosphofructokinase 1 [EC:2.7.1.11]	00010 Glycolysis / Gluconeogenesis	Carbohydrate metabolism	Metabolism
Locus_6828_Transcript_1/1_Confidence_1.000_Length_1060	K00162	PDHB, pdhB; pyruvate dehydrogenase E1 component subunit beta [EC:1.2.4.1]	00010 Glycolysis / Gluconeogenesis	Carbohydrate metabolism	Metabolism
Locus_7978_Transcript_1/1_Confidence_1.000_Length_1767	K00134	GAPDH, gapA; glyceraldehyde 3-phosphate dehydrogenase [EC:1.2.1.12]	00010 Glycolysis / Gluconeogenesis	Carbohydrate metabolism	Metabolism
Locus_820_Transcript_1/1_Confidence_1.000_Length_1790	K01689	ENO, eno; enolase [EC:4.2.1.11]	00010 Glycolysis / Gluconeogenesis	Carbohydrate metabolism	Metabolism
Locus_8347_Transcript_1/1_Confidence_1.000_Length_1396	K00001	E1.1.1.1, adh; alcohol dehydrogenase [EC:1.1.1.1]	00010 Glycolysis / Gluconeogenesis	Carbohydrate metabolism	Metabolism
Locus_85994_Transcript_1/1_Confidence_1.000_Length_679	K01568	E4.1.1.1, pdc; pyruvate decarboxylase [EC:4.1.1.1]	00010 Glycolysis / Gluconeogenesis	Carbohydrate metabolism	Metabolism
Locus_8630_Transcript_1/1_Confidence_1.000_Length_1925	K00161	PDHA, pdhA; pyruvate dehydrogenase E1 component subunit alpha [EC:1.2.4.1]	00010 Glycolysis / Gluconeogenesis	Carbohydrate metabolism	Metabolism
Locus_9628_Transcript_1/1_Confidence_1.000_Length_1443	K03841	FBP, fbp; fructose-1,6-bisphosphatase I [EC:3.1.3.11]	00010 Glycolysis / Gluconeogenesis	Carbohydrate metabolism	Metabolism
Locus_9820_Transcript_1/1_Confidence_1.000_Length_1130	K01623	ALDO; fructose-bisphosphate aldolase, class I [EC:4.1.2.13]	00010 Glycolysis / Gluconeogenesis	Carbohydrate metabolism	Metabolism
Locus_1005_Transcript_1/1_Confidence_1.000_Length_2695	K01648	ACLY; ATP citrate (pro-S)-lyase [EC:2.3.3.8]	00020 Citrate cycle (TCA cycle)	Carbohydrate metabolism	Metabolism
Locus_12133_Transcript_1/1_Confidence_1.000_Length_906	K00658	DLST, sucB; 2-oxoglutarate dehydrogenase E2 component (dihydrolipoamide succinyltransferase) [EC:2.3.1.61]	00020 Citrate cycle (TCA cycle)	Carbohydrate metabolism	Metabolism
Locus_1308_Transcript_1/1_Confidence_1.000_Length_1738	K00031	IDH1, IDH2, icd; isocitrate dehydrogenase [EC:1.1.1.42]	00020 Citrate cycle (TCA cycle)	Carbohydrate metabolism	Metabolism
Locus_13125_Transcript_1/1_Confidence_1.000_Length_2084	K00627	DLAT, aceF, pdhC; pyruvate dehydrogenase E2 component (dihydrolipoamide acetyltransferase) [EC:2.3.1.12]	00020 Citrate cycle (TCA cycle)	Carbohydrate metabolism	Metabolism
Locus_14_Transcript_1047/1093_Confidence_1.000_Length_2133	K00627	DLAT, aceF, pdhC; pyruvate dehydrogenase E2 component (dihydrolipoamide acetyltransferase) [EC:2.3.1.12]	00020 Citrate cycle (TCA cycle)	Carbohydrate metabolism	Metabolism
Locus_14_Transcript_596/1093_Confidence_1.000_Length_2133	K00627	DLAT, aceF, pdhC; pyruvate dehydrogenase E2 component (dihydrolipoamide acetyltransferase) [EC:2.3.1.12]	00020 Citrate cycle (TCA cycle)	Carbohydrate metabolism	Metabolism
Locus_15732_Transcript_1/1_Confidence_1.000_Length_1379	K01899	LSC1; succinyl-CoA synthetase alpha subunit [EC:6.2.1.4 6.2.1.5]	00020 Citrate cycle (TCA cycle)	Carbohydrate metabolism	Metabolism
Locus_17423_Transcript_1/1_Confidence_1.000_Length_1720	K00162	PDHB, pdhB; pyruvate dehydrogenase E1 component subunit beta [EC:1.2.4.1]	00020 Citrate cycle (TCA cycle)	Carbohydrate metabolism	Metabolism
Locus_1833_Transcript_1/1_Confidence_1.000_Length_2965	K01681	ACO, acnA; aconitate hydratase [EC:4.2.1.3]	00020 Citrate cycle (TCA cycle)	Carbohydrate metabolism	Metabolism
Locus_18926_Transcript_1/1_Confidence_1.000_Length_719	K00235	SDHB, SDH2; succinate dehydrogenase (ubiquinone) iron-sulfur subunit [EC:1.3.5.1]	00020 Citrate cycle (TCA cycle)	Carbohydrate metabolism	Metabolism
Locus_1982_Transcript_1/1_Confidence_1.000_Length_2318	K00382	DLD, lpd, pdhD; dihydrolipoamide dehydrogenase [EC:1.8.1.4]	00020 Citrate cycle (TCA cycle)	Carbohydrate metabolism	Metabolism
Locus_21083_Transcript_1/1_Confidence_1.000_Length_3576	K00164	OGDH, sucA; 2-oxoglutarate dehydrogenase E1 component [EC:1.2.4.2]	00020 Citrate cycle (TCA cycle)	Carbohydrate metabolism	Metabolism
Locus_2517_Transcript_1/1_Confidence_1.000_Length_1663	K01900	LSC2; succinyl-CoA synthetase beta subunit [EC:6.2.1.4 6.2.1.5]	00020 Citrate cycle (TCA cycle)	Carbohydrate metabolism	Metabolism
Locus_29054_Transcript_1/1_Confidence_1.000_Length_1927	K00026	MDH2; malate dehydrogenase [EC:1.1.1.37]	00020 Citrate cycle (TCA cycle)	Carbohydrate metabolism	Metabolism
Locus_29361_Transcript_1/1_Confidence_1.000_Length_1009	K00627	DLAT, aceF, pdhC; pyruvate dehydrogenase E2 component (dihydrolipoamide acetyltransferase) [EC:2.3.1.12]	00020 Citrate cycle (TCA cycle)	Carbohydrate metabolism	Metabolism
Locus_31132_Transcript_1/1_Confidence_1.000_Length_2127	K00234	SDHA, SDH1; succinate dehydrogenase (ubiquinone) flavoprotein subunit [EC:1.3.5.1]	00020 Citrate cycle (TCA cycle)	Carbohydrate metabolism	Metabolism
Locus_3183_Transcript_1/1_Confidence_1.000_Length_1253	K00026	MDH2; malate dehydrogenase [EC:1.1.1.37]	00020 Citrate cycle (TCA cycle)	Carbohydrate metabolism	Metabolism
Locus_37294_Transcript_1/1_Confidence_1.000_Length_1046	K00030	IDH3; isocitrate dehydrogenase (NAD+) [EC:1.1.1.41]	00020 Citrate cycle (TCA cycle)	Carbohydrate metabolism	Metabolism
Locus_41280_Transcript_1/1_Confidence_1.000_Length_1346	K00030	IDH3; isocitrate dehydrogenase (NAD+) [EC:1.1.1.41]	00020 Citrate cycle (TCA cycle)	Carbohydrate metabolism	Metabolism
Locus_4337_Transcript_1/1_Confidence_1.000_Length_2124	K00382	DLD, lpd, pdhD; dihydrolipoamide dehydrogenase [EC:1.8.1.4]	00020 Citrate cycle (TCA cycle)	Carbohydrate metabolism	Metabolism
Locus_4985_Transcript_1/1_Confidence_1.000_Length_1689	K00026	MDH2; malate dehydrogenase [EC:1.1.1.37]	00020 Citrate cycle (TCA cycle)	Carbohydrate metabolism	Metabolism
Locus_58431_Transcript_1/1_Confidence_1.000_Length_1637	K00161	PDHA, pdhA; pyruvate dehydrogenase E1 component subunit alpha [EC:1.2.4.1]	00020 Citrate cycle (TCA cycle)	Carbohydrate metabolism	Metabolism
Locus_6277_Transcript_1/1_Confidence_1.000_Length_1424	K00162	PDHB, pdhB; pyruvate dehydrogenase E1 component subunit beta [EC:1.2.4.1]	00020 Citrate cycle (TCA cycle)	Carbohydrate metabolism	Metabolism
Locus_6521_Transcript_1/1_Confidence_1.000_Length_1349	K01648	ACLY; ATP citrate (pro-S)-lyase [EC:2.3.3.8]	00020 Citrate cycle (TCA cycle)	Carbohydrate metabolism	Metabolism
Locus_67006_Transcript_1/1_Confidence_1.000_Length_1553	K01610	E4.1.1.49, pckA; phosphoenolpyruvate carboxykinase (ATP) [EC:4.1.1.49]	00020 Citrate cycle (TCA cycle)	Carbohydrate metabolism	Metabolism
Locus_6828_Transcript_1/1_Confidence_1.000_Length_1060	K00162	PDHB, pdhB; pyruvate dehydrogenase E1 component subunit beta [EC:1.2.4.1]	00020 Citrate cycle (TCA cycle)	Carbohydrate metabolism	Metabolism
Locus_6831_Transcript_1/1_Confidence_1.000_Length_1394	K01899	LSC1; succinyl-CoA synthetase alpha subunit [EC:6.2.1.4 6.2.1.5]	00020 Citrate cycle (TCA cycle)	Carbohydrate metabolism	Metabolism
Locus_7087_Transcript_1/1_Confidence_1.000_Length_1227	K00031	IDH1, IDH2, icd; isocitrate dehydrogenase [EC:1.1.1.42]	00020 Citrate cycle (TCA cycle)	Carbohydrate metabolism	Metabolism
Locus_80718_Transcript_1/1_Confidence_1.000_Length_720	K00025	MDH1; malate dehydrogenase [EC:1.1.1.37]	00020 Citrate cycle (TCA cycle)	Carbohydrate metabolism	Metabolism
Locus_8259_Transcript_1/1_Confidence_1.000_Length_2329	K01679	E4.2.1.2B, fumC; fumarate hydratase, class II [EC:4.2.1.2]	00020 Citrate cycle (TCA cycle)	Carbohydrate metabolism	Metabolism
Locus_856_Transcript_1/1_Confidence_1.000_Length_1820	K01647	CS, gltA; citrate synthase [EC:2.3.3.1]	00020 Citrate cycle (TCA cycle)	Carbohydrate metabolism	Metabolism
Locus_8630_Transcript_1/1_Confidence_1.000_Length_1925	K00161	PDHA, pdhA; pyruvate dehydrogenase E1 component subunit alpha [EC:1.2.4.1]	00020 Citrate cycle (TCA cycle)	Carbohydrate metabolism	Metabolism
Locus_9226_Transcript_1/1_Confidence_1.000_Length_2083	K00234	SDHA, SDH1; succinate dehydrogenase (ubiquinone) flavoprotein subunit [EC:1.3.5.1]	00020 Citrate cycle (TCA cycle)	Carbohydrate metabolism	Metabolism
Locus_9344_Transcript_1/1_Confidence_1.000_Length_749	K01647	CS, gltA; citrate synthase [EC:2.3.3.1]	00020 Citrate cycle (TCA cycle)	Carbohydrate metabolism	Metabolism
Locus_1104_Transcript_1/1_Confidence_1.000_Length_753	K03841	FBP, fbp; fructose-1,6-bisphosphatase I [EC:3.1.3.11]	00030 Pentose phosphate pathway	Carbohydrate metabolism	Metabolism
Locus_1158_Transcript_1/1_Confidence_1.000_Length_407	K01783	rpe, RPE; ribulose-phosphate 3-epimerase [EC:5.1.3.1]	00030 Pentose phosphate pathway	Carbohydrate metabolism	Metabolism
Locus_11906_Transcript_1/1_Confidence_1.000_Length_2597	K01810	GPI, pgi; glucose-6-phosphate isomerase [EC:5.3.1.9]	00030 Pentose phosphate pathway	Carbohydrate metabolism	Metabolism
Locus_13591_Transcript_1/1_Confidence_1.000_Length_342	K01783	rpe, RPE; ribulose-phosphate 3-epimerase [EC:5.1.3.1]	00030 Pentose phosphate pathway	Carbohydrate metabolism	Metabolism
Locus_13849_Transcript_1/1_Confidence_1.000_Length_239	K00616	E2.2.1.2, talA, talB; transaldolase [EC:2.2.1.2]	00030 Pentose phosphate pathway	Carbohydrate metabolism	Metabolism
Locus_14_Transcript_467/1093_Confidence_1.000_Length_3085	K01057	PGLS, pgl, devB; 6-phosphogluconolactonase [EC:3.1.1.31]	00030 Pentose phosphate pathway	Carbohydrate metabolism	Metabolism
Locus_14_Transcript_888/1093_Confidence_1.000_Length_3085	K01057	PGLS, pgl, devB; 6-phosphogluconolactonase [EC:3.1.1.31]	00030 Pentose phosphate pathway	Carbohydrate metabolism	Metabolism
Locus_14180_Transcript_1/1_Confidence_1.000_Length_1137	K01835	pgm; phosphoglucomutase [EC:5.4.2.2]	00030 Pentose phosphate pathway	Carbohydrate metabolism	Metabolism
Locus_1571_Transcript_1/1_Confidence_1.000_Length_1467	K00036	G6PD, zwf; glucose-6-phosphate 1-dehydrogenase [EC:1.1.1.49]	00030 Pentose phosphate pathway	Carbohydrate metabolism	Metabolism
Locus_16961_Transcript_1/1_Confidence_1.000_Length_1017	K01623	ALDO; fructose-bisphosphate aldolase, class I [EC:4.1.2.13]	00030 Pentose phosphate pathway	Carbohydrate metabolism	Metabolism
Locus_17122_Transcript_1/1_Confidence_1.000_Length_1788	K00036	G6PD, zwf; glucose-6-phosphate 1-dehydrogenase [EC:1.1.1.49]	00030 Pentose phosphate pathway	Carbohydrate metabolism	Metabolism
Locus_18465_Transcript_1/1_Confidence_1.000_Length_1719	K00033	PGD, gnd; 6-phosphogluconate dehydrogenase [EC:1.1.1.44]	00030 Pentose phosphate pathway	Carbohydrate metabolism	Metabolism
Locus_19568_Transcript_1/1_Confidence_1.000_Length_2002	K00033	PGD, gnd; 6-phosphogluconate dehydrogenase [EC:1.1.1.44]	00030 Pentose phosphate pathway	Carbohydrate metabolism	Metabolism
Locus_19762_Transcript_1/1_Confidence_1.000_Length_383	K00616	E2.2.1.2, talA, talB; transaldolase [EC:2.2.1.2]	00030 Pentose phosphate pathway	Carbohydrate metabolism	Metabolism
Locus_2063_Transcript_1/1_Confidence_1.000_Length_336	K00616	E2.2.1.2, talA, talB; transaldolase [EC:2.2.1.2]	00030 Pentose phosphate pathway	Carbohydrate metabolism	Metabolism
Locus_21391_Transcript_1/1_Confidence_1.000_Length_1755	K01057	PGLS, pgl, devB; 6-phosphogluconolactonase [EC:3.1.1.31]	00030 Pentose phosphate pathway	Carbohydrate metabolism	Metabolism
Locus_2206_Transcript_1/1_Confidence_1.000_Length_1275	K00131	gapN; glyceraldehyde-3-phosphate dehydrogenase (NADP+) [EC:1.2.1.9]	00030 Pentose phosphate pathway	Carbohydrate metabolism	Metabolism
Locus_22441_Transcript_1/1_Confidence_1.000_Length_878	K00851	E2.7.1.12, gntK, idnK; gluconokinase [EC:2.7.1.12]	00030 Pentose phosphate pathway	Carbohydrate metabolism	Metabolism
Locus_2330_Transcript_1/1_Confidence_1.000_Length_1223	K01623	ALDO; fructose-bisphosphate aldolase, class I [EC:4.1.2.13]	00030 Pentose phosphate pathway	Carbohydrate metabolism	Metabolism
Locus_2467_Transcript_1/1_Confidence_1.000_Length_1639	K00948	PRPS, prsA; ribose-phosphate pyrophosphokinase [EC:2.7.6.1]	00030 Pentose phosphate pathway	Carbohydrate metabolism	Metabolism
Locus_2519_Transcript_1/1_Confidence_1.000_Length_1045	K01810	GPI, pgi; glucose-6-phosphate isomerase [EC:5.3.1.9]	00030 Pentose phosphate pathway	Carbohydrate metabolism	Metabolism
Locus_25556_Transcript_1/1_Confidence_1.000_Length_482	K00616	E2.2.1.2, talA, talB; transaldolase [EC:2.2.1.2]	00030 Pentose phosphate pathway	Carbohydrate metabolism	Metabolism
Locus_26979_Transcript_1/1_Confidence_1.000_Length_2286	K01835	pgm; phosphoglucomutase [EC:5.4.2.2]	00030 Pentose phosphate pathway	Carbohydrate metabolism	Metabolism
Locus_27316_Transcript_1/1_Confidence_1.000_Length_1332	K00852	rbsK, RBKS; ribokinase [EC:2.7.1.15]	00030 Pentose phosphate pathway	Carbohydrate metabolism	Metabolism
Locus_29920_Transcript_1/2_Confidence_0.600_Length_314	K01807	rpiA; ribose 5-phosphate isomerase A [EC:5.3.1.6]	00030 Pentose phosphate pathway	Carbohydrate metabolism	Metabolism
Locus_368_Transcript_1/1_Confidence_1.000_Length_1738	K01807	rpiA; ribose 5-phosphate isomerase A [EC:5.3.1.6]	00030 Pentose phosphate pathway	Carbohydrate metabolism	Metabolism
Locus_41141_Transcript_1/1_Confidence_1.000_Length_894	K01810	GPI, pgi; glucose-6-phosphate isomerase [EC:5.3.1.9]	00030 Pentose phosphate pathway	Carbohydrate metabolism	Metabolism
Locus_43304_Transcript_1/1_Confidence_1.000_Length_1992	K00850	pfkA, PFK; 6-phosphofructokinase 1 [EC:2.7.1.11]	00030 Pentose phosphate pathway	Carbohydrate metabolism	Metabolism
Locus_4678_Transcript_1/1_Confidence_1.000_Length_1084	K00036	G6PD, zwf; glucose-6-phosphate 1-dehydrogenase [EC:1.1.1.49]	00030 Pentose phosphate pathway	Carbohydrate metabolism	Metabolism
Locus_4785_Transcript_1/1_Confidence_1.000_Length_1314	K01807	rpiA; ribose 5-phosphate isomerase A [EC:5.3.1.6]	00030 Pentose phosphate pathway	Carbohydrate metabolism	Metabolism
Locus_6018_Transcript_1/1_Confidence_1.000_Length_1869	K00033	PGD, gnd; 6-phosphogluconate dehydrogenase [EC:1.1.1.44]	00030 Pentose phosphate pathway	Carbohydrate metabolism	Metabolism
Locus_67901_Transcript_1/1_Confidence_1.000_Length_2099	K00850	pfkA, PFK; 6-phosphofructokinase 1 [EC:2.7.1.11]	00030 Pentose phosphate pathway	Carbohydrate metabolism	Metabolism
Locus_6963_Transcript_1/1_Confidence_1.000_Length_1363	K00948	PRPS, prsA; ribose-phosphate pyrophosphokinase [EC:2.7.6.1]	00030 Pentose phosphate pathway	Carbohydrate metabolism	Metabolism
Locus_9047_Transcript_1/1_Confidence_1.000_Length_2456	K00615	E2.2.1.1, tktA, tktB; transketolase [EC:2.2.1.1]	00030 Pentose phosphate pathway	Carbohydrate metabolism	Metabolism
Locus_9628_Transcript_1/1_Confidence_1.000_Length_1443	K03841	FBP, fbp; fructose-1,6-bisphosphatase I [EC:3.1.3.11]	00030 Pentose phosphate pathway	Carbohydrate metabolism	Metabolism
Locus_9820_Transcript_1/1_Confidence_1.000_Length_1130	K01623	ALDO; fructose-bisphosphate aldolase, class I [EC:4.1.2.13]	00030 Pentose phosphate pathway	Carbohydrate metabolism	Metabolism
Locus_10856_Transcript_1/1_Confidence_1.000_Length_1291	K00963	UGP2, galU, galF; UTP--glucose-1-phosphate uridylyltransferase [EC:2.7.7.9]	00040 Pentose and glucuronate interconversions	Carbohydrate metabolism	Metabolism
Locus_11360_Transcript_1/1_Confidence_1.000_Length_400	K01805	xylA; xylose isomerase [EC:5.3.1.5]	00040 Pentose and glucuronate interconversions	Carbohydrate metabolism	Metabolism
Locus_1158_Transcript_1/1_Confidence_1.000_Length_407	K01783	rpe, RPE; ribulose-phosphate 3-epimerase [EC:5.1.3.1]	00040 Pentose and glucuronate interconversions	Carbohydrate metabolism	Metabolism
Locus_12431_Transcript_1/1_Confidence_1.000_Length_1699	K00012	UGDH, ugd; UDPglucose 6-dehydrogenase [EC:1.1.1.22]	00040 Pentose and glucuronate interconversions	Carbohydrate metabolism	Metabolism
Locus_13591_Transcript_1/1_Confidence_1.000_Length_342	K01783	rpe, RPE; ribulose-phosphate 3-epimerase [EC:5.1.3.1]	00040 Pentose and glucuronate interconversions	Carbohydrate metabolism	Metabolism
Locus_14_Transcript_447/1093_Confidence_1.000_Length_2014	K00128	E1.2.1.3; aldehyde dehydrogenase (NAD+) [EC:1.2.1.3]	00040 Pentose and glucuronate interconversions	Carbohydrate metabolism	Metabolism
Locus_14_Transcript_869/1093_Confidence_1.000_Length_2014	K00128	E1.2.1.3; aldehyde dehydrogenase (NAD+) [EC:1.2.1.3]	00040 Pentose and glucuronate interconversions	Carbohydrate metabolism	Metabolism
Locus_15449_Transcript_1/1_Confidence_1.000_Length_2044	K00012	UGDH, ugd; UDPglucose 6-dehydrogenase [EC:1.1.1.22]	00040 Pentose and glucuronate interconversions	Carbohydrate metabolism	Metabolism
Locus_1658_Transcript_1/1_Confidence_1.000_Length_1243	K00854	xylB, XYLB; xylulokinase [EC:2.7.1.17]	00040 Pentose and glucuronate interconversions	Carbohydrate metabolism	Metabolism
Locus_17564_Transcript_1/1_Confidence_1.000_Length_875	K01051	E3.1.1.11; pectinesterase [EC:3.1.1.11]	00040 Pentose and glucuronate interconversions	Carbohydrate metabolism	Metabolism
Locus_18059_Transcript_1/1_Confidence_1.000_Length_1257	K01051	E3.1.1.11; pectinesterase [EC:3.1.1.11]	00040 Pentose and glucuronate interconversions	Carbohydrate metabolism	Metabolism
Locus_18111_Transcript_1/1_Confidence_1.000_Length_1897	K00012	UGDH, ugd; UDPglucose 6-dehydrogenase [EC:1.1.1.22]	00040 Pentose and glucuronate interconversions	Carbohydrate metabolism	Metabolism
Locus_19536_Transcript_1/1_Confidence_1.000_Length_1633	K01728	E4.2.2.2, pel; pectate lyase [EC:4.2.2.2]	00040 Pentose and glucuronate interconversions	Carbohydrate metabolism	Metabolism
Locus_200_Transcript_217/345_Confidence_1.000_Length_2091	K01051	E3.1.1.11; pectinesterase [EC:3.1.1.11]	00040 Pentose and glucuronate interconversions	Carbohydrate metabolism	Metabolism
Locus_200_Transcript_36/345_Confidence_1.000_Length_2091	K01051	E3.1.1.11; pectinesterase [EC:3.1.1.11]	00040 Pentose and glucuronate interconversions	Carbohydrate metabolism	Metabolism
Locus_20453_Transcript_1/1_Confidence_1.000_Length_1306	K16190	GLCAK; glucuronokinase [EC:2.7.1.43]	00040 Pentose and glucuronate interconversions	Carbohydrate metabolism	Metabolism
Locus_24497_Transcript_1/1_Confidence_1.000_Length_1567	K12447	USP; UDP-sugar pyrophosphorylase [EC:2.7.7.64]	00040 Pentose and glucuronate interconversions	Carbohydrate metabolism	Metabolism
Locus_25277_Transcript_1/1_Confidence_1.000_Length_1553	K01051	E3.1.1.11; pectinesterase [EC:3.1.1.11]	00040 Pentose and glucuronate interconversions	Carbohydrate metabolism	Metabolism
Locus_2562_Transcript_1/1_Confidence_1.000_Length_1609	K00128	E1.2.1.3; aldehyde dehydrogenase (NAD+) [EC:1.2.1.3]	00040 Pentose and glucuronate interconversions	Carbohydrate metabolism	Metabolism
Locus_32909_Transcript_1/1_Confidence_1.000_Length_1193	K01728	E4.2.2.2, pel; pectate lyase [EC:4.2.2.2]	00040 Pentose and glucuronate interconversions	Carbohydrate metabolism	Metabolism
Locus_48444_Transcript_1/1_Confidence_1.000_Length_1815	K00012	UGDH, ugd; UDPglucose 6-dehydrogenase [EC:1.1.1.22]	00040 Pentose and glucuronate interconversions	Carbohydrate metabolism	Metabolism
Locus_49010_Transcript_1/1_Confidence_1.000_Length_1075	K01051	E3.1.1.11; pectinesterase [EC:3.1.1.11]	00040 Pentose and glucuronate interconversions	Carbohydrate metabolism	Metabolism
Locus_62805_Transcript_1/1_Confidence_1.000_Length_1614	K01728	E4.2.2.2, pel; pectate lyase [EC:4.2.2.2]	00040 Pentose and glucuronate interconversions	Carbohydrate metabolism	Metabolism
Locus_7214_Transcript_1/1_Confidence_1.000_Length_1593	K01728	E4.2.2.2, pel; pectate lyase [EC:4.2.2.2]	00040 Pentose and glucuronate interconversions	Carbohydrate metabolism	Metabolism
Locus_76065_Transcript_1/1_Confidence_1.000_Length_893	K01728	E4.2.2.2, pel; pectate lyase [EC:4.2.2.2]	00040 Pentose and glucuronate interconversions	Carbohydrate metabolism	Metabolism
Locus_7683_Transcript_1/1_Confidence_1.000_Length_1396	K01728	E4.2.2.2, pel; pectate lyase [EC:4.2.2.2]	00040 Pentose and glucuronate interconversions	Carbohydrate metabolism	Metabolism
Locus_10768_Transcript_1/1_Confidence_1.000_Length_1503	K00847	E2.7.1.4, scrK; fructokinase [EC:2.7.1.4]	00051 Fructose and mannose metabolism	Carbohydrate metabolism	Metabolism
Locus_1104_Transcript_1/1_Confidence_1.000_Length_753	K03841	FBP, fbp; fructose-1,6-bisphosphatase I [EC:3.1.3.11]	00051 Fructose and mannose metabolism	Carbohydrate metabolism	Metabolism
Locus_11360_Transcript_1/1_Confidence_1.000_Length_400	K01805	xylA; xylose isomerase [EC:5.3.1.5]	00051 Fructose and mannose metabolism	Carbohydrate metabolism	Metabolism
Locus_11882_Transcript_1/1_Confidence_1.000_Length_1317	K00844	HK; hexokinase [EC:2.7.1.1]	00051 Fructose and mannose metabolism	Carbohydrate metabolism	Metabolism
Locus_1645_Transcript_1/1_Confidence_1.000_Length_1370	K01803	TPI, tpiA; triosephosphate isomerase (TIM) [EC:5.3.1.1]	00051 Fructose and mannose metabolism	Carbohydrate metabolism	Metabolism
Locus_16557_Transcript_2/2_Confidence_0.833_Length_1265	K00844	HK; hexokinase [EC:2.7.1.1]	00051 Fructose and mannose metabolism	Carbohydrate metabolism	Metabolism
Locus_16961_Transcript_1/1_Confidence_1.000_Length_1017	K01623	ALDO; fructose-bisphosphate aldolase, class I [EC:4.1.2.13]	00051 Fructose and mannose metabolism	Carbohydrate metabolism	Metabolism
Locus_1957_Transcript_1/1_Confidence_1.000_Length_868	K01809	E5.3.1.8, manA; mannose-6-phosphate isomerase [EC:5.3.1.8]	00051 Fructose and mannose metabolism	Carbohydrate metabolism	Metabolism
Locus_19737_Transcript_1/1_Confidence_1.000_Length_1859	K00966	GMPP; mannose-1-phosphate guanylyltransferase [EC:2.7.7.13]	00051 Fructose and mannose metabolism	Carbohydrate metabolism	Metabolism
Locus_22966_Transcript_1/1_Confidence_1.000_Length_776	K17497	PMM; phosphomannomutase [EC:5.4.2.8]	00051 Fructose and mannose metabolism	Carbohydrate metabolism	Metabolism
Locus_2330_Transcript_1/1_Confidence_1.000_Length_1223	K01623	ALDO; fructose-bisphosphate aldolase, class I [EC:4.1.2.13]	00051 Fructose and mannose metabolism	Carbohydrate metabolism	Metabolism
Locus_24226_Transcript_1/1_Confidence_1.000_Length_1112	K01103	PFKFB; 6-phosphofructo-2-kinase / fructose-2,6-bisphosphatase [EC:2.7.1.105 3.1.3.46]	00051 Fructose and mannose metabolism	Carbohydrate metabolism	Metabolism
Locus_24530_Transcript_1/1_Confidence_1.000_Length_558	K01103	PFKFB; 6-phosphofructo-2-kinase / fructose-2,6-bisphosphatase [EC:2.7.1.105 3.1.3.46]	00051 Fructose and mannose metabolism	Carbohydrate metabolism	Metabolism
Locus_25987_Transcript_1/1_Confidence_1.000_Length_270	K01809	E5.3.1.8, manA; mannose-6-phosphate isomerase [EC:5.3.1.8]	00051 Fructose and mannose metabolism	Carbohydrate metabolism	Metabolism
Locus_29541_Transcript_1/1_Confidence_1.000_Length_1011	K05305	FUK; fucokinase [EC:2.7.1.52]	00051 Fructose and mannose metabolism	Carbohydrate metabolism	Metabolism
Locus_32356_Transcript_1/1_Confidence_1.000_Length_796	K00966	GMPP; mannose-1-phosphate guanylyltransferase [EC:2.7.7.13]	00051 Fructose and mannose metabolism	Carbohydrate metabolism	Metabolism
Locus_38460_Transcript_1/1_Confidence_1.000_Length_995	K01809	E5.3.1.8, manA; mannose-6-phosphate isomerase [EC:5.3.1.8]	00051 Fructose and mannose metabolism	Carbohydrate metabolism	Metabolism
Locus_38937_Transcript_1/1_Confidence_1.000_Length_270	K01809	E5.3.1.8, manA; mannose-6-phosphate isomerase [EC:5.3.1.8]	00051 Fructose and mannose metabolism	Carbohydrate metabolism	Metabolism
Locus_41645_Transcript_1/1_Confidence_1.000_Length_1401	K02377	TSTA3, fcl; GDP-L-fucose synthase [EC:1.1.1.271]	00051 Fructose and mannose metabolism	Carbohydrate metabolism	Metabolism
Locus_43304_Transcript_1/1_Confidence_1.000_Length_1992	K00850	pfkA, PFK; 6-phosphofructokinase 1 [EC:2.7.1.11]	00051 Fructose and mannose metabolism	Carbohydrate metabolism	Metabolism
Locus_4355_Transcript_1/1_Confidence_1.000_Length_2233	K00895	E2.7.1.90, pfk; pyrophosphate--fructose-6-phosphate 1-phosphotransferase [EC:2.7.1.90]	00051 Fructose and mannose metabolism	Carbohydrate metabolism	Metabolism
Locus_50603_Transcript_1/1_Confidence_1.000_Length_1546	K00844	HK; hexokinase [EC:2.7.1.1]	00051 Fructose and mannose metabolism	Carbohydrate metabolism	Metabolism
Locus_67901_Transcript_1/1_Confidence_1.000_Length_2099	K00850	pfkA, PFK; 6-phosphofructokinase 1 [EC:2.7.1.11]	00051 Fructose and mannose metabolism	Carbohydrate metabolism	Metabolism
Locus_7124_Transcript_1/1_Confidence_1.000_Length_348	K00008	SORD, gutB; L-iditol 2-dehydrogenase [EC:1.1.1.14]	00051 Fructose and mannose metabolism	Carbohydrate metabolism	Metabolism
Locus_7294_Transcript_1/1_Confidence_1.000_Length_957	K00895	E2.7.1.90, pfk; pyrophosphate--fructose-6-phosphate 1-phosphotransferase [EC:2.7.1.90]	00051 Fructose and mannose metabolism	Carbohydrate metabolism	Metabolism
Locus_75829_Transcript_1/1_Confidence_1.000_Length_1583	K00847	E2.7.1.4, scrK; fructokinase [EC:2.7.1.4]	00051 Fructose and mannose metabolism	Carbohydrate metabolism	Metabolism
Locus_9394_Transcript_1/1_Confidence_1.000_Length_1211	K01711	gmd, GMDS; GDPmannose 4,6-dehydratase [EC:4.2.1.47]	00051 Fructose and mannose metabolism	Carbohydrate metabolism	Metabolism
Locus_9628_Transcript_1/1_Confidence_1.000_Length_1443	K03841	FBP, fbp; fructose-1,6-bisphosphatase I [EC:3.1.3.11]	00051 Fructose and mannose metabolism	Carbohydrate metabolism	Metabolism
Locus_9820_Transcript_1/1_Confidence_1.000_Length_1130	K01623	ALDO; fructose-bisphosphate aldolase, class I [EC:4.1.2.13]	00051 Fructose and mannose metabolism	Carbohydrate metabolism	Metabolism
Locus_10856_Transcript_1/1_Confidence_1.000_Length_1291	K00963	UGP2, galU, galF; UTP--glucose-1-phosphate uridylyltransferase [EC:2.7.7.9]	00052 Galactose metabolism	Carbohydrate metabolism	Metabolism
Locus_11882_Transcript_1/1_Confidence_1.000_Length_1317	K00844	HK; hexokinase [EC:2.7.1.1]	00052 Galactose metabolism	Carbohydrate metabolism	Metabolism
Locus_14180_Transcript_1/1_Confidence_1.000_Length_1137	K01835	pgm; phosphoglucomutase [EC:5.4.2.2]	00052 Galactose metabolism	Carbohydrate metabolism	Metabolism
Locus_15965_Transcript_1/1_Confidence_1.000_Length_1258	K01193	E3.2.1.26, sacA; beta-fructofuranosidase [EC:3.2.1.26]	00052 Galactose metabolism	Carbohydrate metabolism	Metabolism
Locus_16557_Transcript_2/2_Confidence_0.833_Length_1265	K00844	HK; hexokinase [EC:2.7.1.1]	00052 Galactose metabolism	Carbohydrate metabolism	Metabolism
Locus_18233_Transcript_1/1_Confidence_1.000_Length_1351	K01784	galE, GALE; UDP-glucose 4-epimerase [EC:5.1.3.2]	00052 Galactose metabolism	Carbohydrate metabolism	Metabolism
Locus_24317_Transcript_1/1_Confidence_1.000_Length_2656	K06617	E2.4.1.82; raffinose synthase [EC:2.4.1.82]	00052 Galactose metabolism	Carbohydrate metabolism	Metabolism
Locus_26979_Transcript_1/1_Confidence_1.000_Length_2286	K01835	pgm; phosphoglucomutase [EC:5.4.2.2]	00052 Galactose metabolism	Carbohydrate metabolism	Metabolism
Locus_30312_Transcript_1/1_Confidence_1.000_Length_1006	K12309	GLB1, ELNR1; beta-galactosidase [EC:3.2.1.23]	00052 Galactose metabolism	Carbohydrate metabolism	Metabolism
Locus_31434_Transcript_1/1_Confidence_1.000_Length_1127	K07407	E3.2.1.22B, galA, rafA; alpha-galactosidase [EC:3.2.1.22]	00052 Galactose metabolism	Carbohydrate metabolism	Metabolism
Locus_34272_Transcript_1/1_Confidence_1.000_Length_2664	K06617	E2.4.1.82; raffinose synthase [EC:2.4.1.82]	00052 Galactose metabolism	Carbohydrate metabolism	Metabolism
Locus_34874_Transcript_1/1_Confidence_1.000_Length_1215	K00965	galT, GALT; UDPglucose--hexose-1-phosphate uridylyltransferase [EC:2.7.7.12]	00052 Galactose metabolism	Carbohydrate metabolism	Metabolism
Locus_3807_Transcript_1/1_Confidence_1.000_Length_1331	K01784	galE, GALE; UDP-glucose 4-epimerase [EC:5.1.3.2]	00052 Galactose metabolism	Carbohydrate metabolism	Metabolism
Locus_3894_Transcript_1/1_Confidence_1.000_Length_530	K00849	galK; galactokinase [EC:2.7.1.6]	00052 Galactose metabolism	Carbohydrate metabolism	Metabolism
Locus_43304_Transcript_1/1_Confidence_1.000_Length_1992	K00850	pfkA, PFK; 6-phosphofructokinase 1 [EC:2.7.1.11]	00052 Galactose metabolism	Carbohydrate metabolism	Metabolism
Locus_46707_Transcript_1/1_Confidence_1.000_Length_1966	K06611	E2.4.1.67; stachyose synthetase [EC:2.4.1.67]	00052 Galactose metabolism	Carbohydrate metabolism	Metabolism
Locus_47109_Transcript_1/1_Confidence_1.000_Length_1071	K01785	galM, GALM; aldose 1-epimerase [EC:5.1.3.3]	00052 Galactose metabolism	Carbohydrate metabolism	Metabolism
Locus_49169_Transcript_1/1_Confidence_1.000_Length_2722	K06617	E2.4.1.82; raffinose synthase [EC:2.4.1.82]	00052 Galactose metabolism	Carbohydrate metabolism	Metabolism
Locus_50603_Transcript_1/1_Confidence_1.000_Length_1546	K00844	HK; hexokinase [EC:2.7.1.1]	00052 Galactose metabolism	Carbohydrate metabolism	Metabolism
Locus_58851_Transcript_1/1_Confidence_1.000_Length_1351	K01193	E3.2.1.26, sacA; beta-fructofuranosidase [EC:3.2.1.26]	00052 Galactose metabolism	Carbohydrate metabolism	Metabolism
Locus_62255_Transcript_1/1_Confidence_1.000_Length_2437	K12309	GLB1, ELNR1; beta-galactosidase [EC:3.2.1.23]	00052 Galactose metabolism	Carbohydrate metabolism	Metabolism
Locus_6282_Transcript_1/1_Confidence_1.000_Length_3727	K01190	lacZ; beta-galactosidase [EC:3.2.1.23]	00052 Galactose metabolism	Carbohydrate metabolism	Metabolism
Locus_67901_Transcript_1/1_Confidence_1.000_Length_2099	K00850	pfkA, PFK; 6-phosphofructokinase 1 [EC:2.7.1.11]	00052 Galactose metabolism	Carbohydrate metabolism	Metabolism
Locus_8724_Transcript_1/1_Confidence_1.000_Length_1851	K01187	malZ; alpha-glucosidase [EC:3.2.1.20]	00052 Galactose metabolism	Carbohydrate metabolism	Metabolism
Locus_8753_Transcript_1/1_Confidence_1.000_Length_996	K00849	galK; galactokinase [EC:2.7.1.6]	00052 Galactose metabolism	Carbohydrate metabolism	Metabolism
Locus_10725_Transcript_1/1_Confidence_1.000_Length_1646	K08232	E1.6.5.4; monodehydroascorbate reductase (NADH) [EC:1.6.5.4]	00053 Ascorbate and aldarate metabolism	Carbohydrate metabolism	Metabolism
Locus_12431_Transcript_1/1_Confidence_1.000_Length_1699	K00012	UGDH, ugd; UDPglucose 6-dehydrogenase [EC:1.1.1.22]	00053 Ascorbate and aldarate metabolism	Carbohydrate metabolism	Metabolism
Locus_14_Transcript_447/1093_Confidence_1.000_Length_2014	K00128	E1.2.1.3; aldehyde dehydrogenase (NAD+) [EC:1.2.1.3]	00053 Ascorbate and aldarate metabolism	Carbohydrate metabolism	Metabolism
Locus_14_Transcript_869/1093_Confidence_1.000_Length_2014	K00128	E1.2.1.3; aldehyde dehydrogenase (NAD+) [EC:1.2.1.3]	00053 Ascorbate and aldarate metabolism	Carbohydrate metabolism	Metabolism
Locus_15226_Transcript_1/1_Confidence_1.000_Length_629	K00469	MIOX; inositol oxygenase [EC:1.13.99.1]	00053 Ascorbate and aldarate metabolism	Carbohydrate metabolism	Metabolism
Locus_15449_Transcript_1/1_Confidence_1.000_Length_2044	K00012	UGDH, ugd; UDPglucose 6-dehydrogenase [EC:1.1.1.22]	00053 Ascorbate and aldarate metabolism	Carbohydrate metabolism	Metabolism
Locus_18060_Transcript_1/1_Confidence_1.000_Length_1087	K14085	ALDH7A1; aldehyde dehydrogenase family 7 member A1 [EC:1.2.1.31 1.2.1.8 1.2.1.3]	00053 Ascorbate and aldarate metabolism	Carbohydrate metabolism	Metabolism
Locus_18111_Transcript_1/1_Confidence_1.000_Length_1897	K00012	UGDH, ugd; UDPglucose 6-dehydrogenase [EC:1.1.1.22]	00053 Ascorbate and aldarate metabolism	Carbohydrate metabolism	Metabolism
Locus_18196_Transcript_1/1_Confidence_1.000_Length_960	K08232	E1.6.5.4; monodehydroascorbate reductase (NADH) [EC:1.6.5.4]	00053 Ascorbate and aldarate metabolism	Carbohydrate metabolism	Metabolism
Locus_18796_Transcript_1/1_Confidence_1.000_Length_1403	K10046	GME; GDP-D-mannose 3', 5'-epimerase [EC:5.1.3.18 5.1.3.-]	00053 Ascorbate and aldarate metabolism	Carbohydrate metabolism	Metabolism
Locus_20453_Transcript_1/1_Confidence_1.000_Length_1306	K16190	GLCAK; glucuronokinase [EC:2.7.1.43]	00053 Ascorbate and aldarate metabolism	Carbohydrate metabolism	Metabolism
Locus_24497_Transcript_1/1_Confidence_1.000_Length_1567	K12447	USP; UDP-sugar pyrophosphorylase [EC:2.7.7.64]	00053 Ascorbate and aldarate metabolism	Carbohydrate metabolism	Metabolism
Locus_25358_Transcript_1/1_Confidence_1.000_Length_435	K17744	GalDH; L-galactose dehydrogenase [EC:1.1.1.316]	00053 Ascorbate and aldarate metabolism	Carbohydrate metabolism	Metabolism
Locus_2562_Transcript_1/1_Confidence_1.000_Length_1609	K00128	E1.2.1.3; aldehyde dehydrogenase (NAD+) [EC:1.2.1.3]	00053 Ascorbate and aldarate metabolism	Carbohydrate metabolism	Metabolism
Locus_30561_Transcript_1/1_Confidence_1.000_Length_2086	K14190	VTC2_5; GDP-L-galactose phosphorylase [EC:2.7.7.69]	00053 Ascorbate and aldarate metabolism	Carbohydrate metabolism	Metabolism
Locus_36806_Transcript_1/1_Confidence_1.000_Length_1896	K00225	GLDH; L-galactono-1,4-lactone dehydrogenase [EC:1.3.2.3]	00053 Ascorbate and aldarate metabolism	Carbohydrate metabolism	Metabolism
Locus_40947_Transcript_1/1_Confidence_1.000_Length_1409	K10046	GME; GDP-D-mannose 3', 5'-epimerase [EC:5.1.3.18 5.1.3.-]	00053 Ascorbate and aldarate metabolism	Carbohydrate metabolism	Metabolism
Locus_43336_Transcript_1/1_Confidence_1.000_Length_943	K00434	E1.11.1.11; L-ascorbate peroxidase [EC:1.11.1.11]	00053 Ascorbate and aldarate metabolism	Carbohydrate metabolism	Metabolism
Locus_46099_Transcript_1/1_Confidence_1.000_Length_1066	K10047	VTC4; inositol-phosphate phosphatase / L-galactose 1-phosphate phosphatase [EC:3.1.3.25 3.1.3.-]	00053 Ascorbate and aldarate metabolism	Carbohydrate metabolism	Metabolism
Locus_48444_Transcript_1/1_Confidence_1.000_Length_1815	K00012	UGDH, ugd; UDPglucose 6-dehydrogenase [EC:1.1.1.22]	00053 Ascorbate and aldarate metabolism	Carbohydrate metabolism	Metabolism
Locus_4968_Transcript_1/1_Confidence_1.000_Length_2329	K00423	E1.10.3.3; L-ascorbate oxidase [EC:1.10.3.3]	00053 Ascorbate and aldarate metabolism	Carbohydrate metabolism	Metabolism
Locus_53413_Transcript_1/1_Confidence_1.000_Length_976	K10047	VTC4; inositol-phosphate phosphatase / L-galactose 1-phosphate phosphatase [EC:3.1.3.25 3.1.3.-]	00053 Ascorbate and aldarate metabolism	Carbohydrate metabolism	Metabolism
Locus_5703_Transcript_1/1_Confidence_1.000_Length_1853	K08232	E1.6.5.4; monodehydroascorbate reductase (NADH) [EC:1.6.5.4]	00053 Ascorbate and aldarate metabolism	Carbohydrate metabolism	Metabolism
Locus_861_Transcript_1/1_Confidence_1.000_Length_1607	K00434	E1.11.1.11; L-ascorbate peroxidase [EC:1.11.1.11]	00053 Ascorbate and aldarate metabolism	Carbohydrate metabolism	Metabolism
Locus_10205_Transcript_1/1_Confidence_1.000_Length_1407	K00059	fabG; 3-oxoacyl-[acyl-carrier protein] reductase [EC:1.1.1.100]	00061 Fatty acid biosynthesis	Lipid metabolism	Metabolism
Locus_14_Transcript_1063/1093_Confidence_1.000_Length_7469	K11262	ACAC; acetyl-CoA carboxylase / biotin carboxylase [EC:6.4.1.2 6.3.4.14]	00061 Fatty acid biosynthesis	Lipid metabolism	Metabolism
Locus_14_Transcript_1084/1093_Confidence_0.002_Length_1328	K00059	fabG; 3-oxoacyl-[acyl-carrier protein] reductase [EC:1.1.1.100]	00061 Fatty acid biosynthesis	Lipid metabolism	Metabolism
Locus_14_Transcript_259/1093_Confidence_1.000_Length_1165	K00059	fabG; 3-oxoacyl-[acyl-carrier protein] reductase [EC:1.1.1.100]	00061 Fatty acid biosynthesis	Lipid metabolism	Metabolism
Locus_14_Transcript_375/1093_Confidence_1.000_Length_2077	K09458	fabF; 3-oxoacyl-[acyl-carrier-protein] synthase II [EC:2.3.1.179]	00061 Fatty acid biosynthesis	Lipid metabolism	Metabolism
Locus_14_Transcript_614/1093_Confidence_1.000_Length_7469	K11262	ACAC; acetyl-CoA carboxylase / biotin carboxylase [EC:6.4.1.2 6.3.4.14]	00061 Fatty acid biosynthesis	Lipid metabolism	Metabolism
Locus_14_Transcript_829/1093_Confidence_1.000_Length_2077	K09458	fabF; 3-oxoacyl-[acyl-carrier-protein] synthase II [EC:2.3.1.179]	00061 Fatty acid biosynthesis	Lipid metabolism	Metabolism
Locus_16786_Transcript_1/1_Confidence_1.000_Length_1396	K01961	accC; acetyl-CoA carboxylase, biotin carboxylase subunit [EC:6.4.1.2 6.3.4.14]	00061 Fatty acid biosynthesis	Lipid metabolism	Metabolism
Locus_16896_Transcript_1/1_Confidence_1.000_Length_1149	K02160	accB, bccP; acetyl-CoA carboxylase biotin carboxyl carrier protein	00061 Fatty acid biosynthesis	Lipid metabolism	Metabolism
Locus_17901_Transcript_1/1_Confidence_1.000_Length_1387	K03921	DESA1; acyl-[acyl-carrier-protein] desaturase [EC:1.14.19.2]	00061 Fatty acid biosynthesis	Lipid metabolism	Metabolism
Locus_18658_Transcript_1/1_Confidence_1.000_Length_1543	K00645	fabD; [acyl-carrier-protein] S-malonyltransferase [EC:2.3.1.39]	00061 Fatty acid biosynthesis	Lipid metabolism	Metabolism
Locus_2689_Transcript_1/1_Confidence_1.000_Length_349	K10782	FATA; fatty acyl-ACP thioesterase A [EC:3.1.2.14 3.1.2.-]	00061 Fatty acid biosynthesis	Lipid metabolism	Metabolism
Locus_2765_Transcript_1/1_Confidence_1.000_Length_1313	K00059	fabG; 3-oxoacyl-[acyl-carrier protein] reductase [EC:1.1.1.100]	00061 Fatty acid biosynthesis	Lipid metabolism	Metabolism
Locus_3026_Transcript_1/1_Confidence_1.000_Length_964	K01962	accA; acetyl-CoA carboxylase carboxyl transferase subunit alpha [EC:6.4.1.2]	00061 Fatty acid biosynthesis	Lipid metabolism	Metabolism
Locus_30980_Transcript_1/1_Confidence_1.000_Length_828	K09458	fabF; 3-oxoacyl-[acyl-carrier-protein] synthase II [EC:2.3.1.179]	00061 Fatty acid biosynthesis	Lipid metabolism	Metabolism
Locus_32251_Transcript_1/1_Confidence_1.000_Length_750	K10782	FATA; fatty acyl-ACP thioesterase A [EC:3.1.2.14 3.1.2.-]	00061 Fatty acid biosynthesis	Lipid metabolism	Metabolism
Locus_3859_Transcript_1/1_Confidence_1.000_Length_1803	K00648	fabH; 3-oxoacyl-[acyl-carrier-protein] synthase III [EC:2.3.1.180]	00061 Fatty acid biosynthesis	Lipid metabolism	Metabolism
Locus_42765_Transcript_1/1_Confidence_1.000_Length_1397	K00208	fabI; enoyl-[acyl-carrier protein] reductase I [EC:1.3.1.9 1.3.1.10]	00061 Fatty acid biosynthesis	Lipid metabolism	Metabolism
Locus_45620_Transcript_1/1_Confidence_1.000_Length_1532	K00208	fabI; enoyl-[acyl-carrier protein] reductase I [EC:1.3.1.9 1.3.1.10]	00061 Fatty acid biosynthesis	Lipid metabolism	Metabolism
Locus_46171_Transcript_1/1_Confidence_1.000_Length_304	K01963	accD; acetyl-CoA carboxylase carboxyl transferase subunit beta [EC:6.4.1.2]	00061 Fatty acid biosynthesis	Lipid metabolism	Metabolism
Locus_5132_Transcript_1/1_Confidence_1.000_Length_1495	K03921	DESA1; acyl-[acyl-carrier-protein] desaturase [EC:1.14.19.2]	00061 Fatty acid biosynthesis	Lipid metabolism	Metabolism
Locus_51915_Transcript_1/1_Confidence_1.000_Length_976	K02372	fabZ; 3-hydroxyacyl-[acyl-carrier-protein] dehydratase [EC:4.2.1.59]	00061 Fatty acid biosynthesis	Lipid metabolism	Metabolism
Locus_5926_Transcript_1/1_Confidence_1.000_Length_1355	K10781	FATB; fatty acyl-ACP thioesterase B [EC:3.1.2.14 3.1.2.-]	00061 Fatty acid biosynthesis	Lipid metabolism	Metabolism
Locus_6662_Transcript_1/1_Confidence_1.000_Length_1077	K01962	accA; acetyl-CoA carboxylase carboxyl transferase subunit alpha [EC:6.4.1.2]	00061 Fatty acid biosynthesis	Lipid metabolism	Metabolism
Locus_7392_Transcript_1/1_Confidence_1.000_Length_1384	K02160	accB, bccP; acetyl-CoA carboxylase biotin carboxyl carrier protein	00061 Fatty acid biosynthesis	Lipid metabolism	Metabolism
Locus_8730_Transcript_1/1_Confidence_1.000_Length_3125	K03921	DESA1; acyl-[acyl-carrier-protein] desaturase [EC:1.14.19.2]	00061 Fatty acid biosynthesis	Lipid metabolism	Metabolism
Locus_9987_Transcript_1/1_Confidence_1.000_Length_1771	K09458	fabF; 3-oxoacyl-[acyl-carrier-protein] synthase II [EC:2.3.1.179]	00061 Fatty acid biosynthesis	Lipid metabolism	Metabolism
Locus_11911_Transcript_1/1_Confidence_1.000_Length_1893	K15397	KCS; 3-ketoacyl-CoA synthase [EC:2.3.1.199]	00062 Fatty acid elongation	Lipid metabolism	Metabolism
Locus_17395_Transcript_1/1_Confidence_1.000_Length_711	K10703	PHS1, PAS2; very-long-chain (3R)-3-hydroxyacyl-[acyl-carrier protein] dehydratase [EC:4.2.1.134]	00062 Fatty acid elongation	Lipid metabolism	Metabolism
Locus_17421_Transcript_1/1_Confidence_1.000_Length_845	K01074	PPT; palmitoyl-protein thioesterase [EC:3.1.2.22]	00062 Fatty acid elongation	Lipid metabolism	Metabolism
Locus_18783_Transcript_1/1_Confidence_1.000_Length_1500	K10258	TER, TSC13, CER10; very-long-chain enoyl-CoA reductase [EC:1.3.1.93]	00062 Fatty acid elongation	Lipid metabolism	Metabolism
Locus_21659_Transcript_1/1_Confidence_1.000_Length_1932	K15397	KCS; 3-ketoacyl-CoA synthase [EC:2.3.1.199]	00062 Fatty acid elongation	Lipid metabolism	Metabolism
Locus_2174_Transcript_1/1_Confidence_1.000_Length_3157	K15397	KCS; 3-ketoacyl-CoA synthase [EC:2.3.1.199]	00062 Fatty acid elongation	Lipid metabolism	Metabolism
Locus_25847_Transcript_1/1_Confidence_1.000_Length_2109	K15397	KCS; 3-ketoacyl-CoA synthase [EC:2.3.1.199]	00062 Fatty acid elongation	Lipid metabolism	Metabolism
Locus_25972_Transcript_1/1_Confidence_1.000_Length_495	K07512	MECR, NRBF1; mitochondrial trans-2-enoyl-CoA reductase [EC:1.3.1.38]	00062 Fatty acid elongation	Lipid metabolism	Metabolism
Locus_34328_Transcript_1/1_Confidence_1.000_Length_671	K01068	ACOT1_2_4; acyl-coenzyme A thioesterase 1/2/4 [EC:3.1.2.2]	00062 Fatty acid elongation	Lipid metabolism	Metabolism
Locus_38658_Transcript_1/1_Confidence_1.000_Length_1202	K10251	HSD17B12, KAR, IFA38; 17beta-estradiol 17-dehydrogenase / very-long-chain 3-oxoacyl-CoA reductase [EC:1.1.1.62 1.1.1.330]	00062 Fatty acid elongation	Lipid metabolism	Metabolism
Locus_5317_Transcript_1/1_Confidence_1.000_Length_1571	K15397	KCS; 3-ketoacyl-CoA synthase [EC:2.3.1.199]	00062 Fatty acid elongation	Lipid metabolism	Metabolism
Locus_5436_Transcript_1/1_Confidence_1.000_Length_2158	K15397	KCS; 3-ketoacyl-CoA synthase [EC:2.3.1.199]	00062 Fatty acid elongation	Lipid metabolism	Metabolism
Locus_5597_Transcript_1/1_Confidence_1.000_Length_2304	K15397	KCS; 3-ketoacyl-CoA synthase [EC:2.3.1.199]	00062 Fatty acid elongation	Lipid metabolism	Metabolism
Locus_6661_Transcript_1/2_Confidence_0.667_Length_251	K07512	MECR, NRBF1; mitochondrial trans-2-enoyl-CoA reductase [EC:1.3.1.38]	00062 Fatty acid elongation	Lipid metabolism	Metabolism
Locus_7492_Transcript_1/1_Confidence_1.000_Length_1476	K10703	PHS1, PAS2; very-long-chain (3R)-3-hydroxyacyl-[acyl-carrier protein] dehydratase [EC:4.2.1.134]	00062 Fatty acid elongation	Lipid metabolism	Metabolism
Locus_11665_Transcript_1/1_Confidence_1.000_Length_1176	K00232	E1.3.3.6, ACOX1, ACOX3; acyl-CoA oxidase [EC:1.3.3.6]	00071 Fatty acid degradation	Lipid metabolism	Metabolism
Locus_14_Transcript_27/1093_Confidence_1.000_Length_2150	K01897	ACSL, fadD; long-chain acyl-CoA synthetase [EC:6.2.1.3]	00071 Fatty acid degradation	Lipid metabolism	Metabolism
Locus_14_Transcript_40/1093_Confidence_1.000_Length_2150	K01897	ACSL, fadD; long-chain acyl-CoA synthetase [EC:6.2.1.3]	00071 Fatty acid degradation	Lipid metabolism	Metabolism
Locus_14_Transcript_447/1093_Confidence_1.000_Length_2014	K00128	E1.2.1.3; aldehyde dehydrogenase (NAD+) [EC:1.2.1.3]	00071 Fatty acid degradation	Lipid metabolism	Metabolism
Locus_14_Transcript_869/1093_Confidence_1.000_Length_2014	K00128	E1.2.1.3; aldehyde dehydrogenase (NAD+) [EC:1.2.1.3]	00071 Fatty acid degradation	Lipid metabolism	Metabolism
Locus_14346_Transcript_1/1_Confidence_1.000_Length_2443	K01897	ACSL, fadD; long-chain acyl-CoA synthetase [EC:6.2.1.3]	00071 Fatty acid degradation	Lipid metabolism	Metabolism
Locus_15246_Transcript_1/1_Confidence_1.000_Length_3072	K00232	E1.3.3.6, ACOX1, ACOX3; acyl-CoA oxidase [EC:1.3.3.6]	00071 Fatty acid degradation	Lipid metabolism	Metabolism
Locus_17111_Transcript_1/1_Confidence_1.000_Length_2683	K10527	MFP2; enoyl-CoA hydratase/3-hydroxyacyl-CoA dehydrogenase [EC:4.2.1.17 1.1.1.35 1.1.1.211]	00071 Fatty acid degradation	Lipid metabolism	Metabolism
Locus_17563_Transcript_1/1_Confidence_1.000_Length_649	K00232	E1.3.3.6, ACOX1, ACOX3; acyl-CoA oxidase [EC:1.3.3.6]	00071 Fatty acid degradation	Lipid metabolism	Metabolism
Locus_17587_Transcript_1/1_Confidence_1.000_Length_1768	K01897	ACSL, fadD; long-chain acyl-CoA synthetase [EC:6.2.1.3]	00071 Fatty acid degradation	Lipid metabolism	Metabolism
Locus_18060_Transcript_1/1_Confidence_1.000_Length_1087	K14085	ALDH7A1; aldehyde dehydrogenase family 7 member A1 [EC:1.2.1.31 1.2.1.8 1.2.1.3]	00071 Fatty acid degradation	Lipid metabolism	Metabolism
Locus_18377_Transcript_1/1_Confidence_1.000_Length_1464	K00001	E1.1.1.1, adh; alcohol dehydrogenase [EC:1.1.1.1]	00071 Fatty acid degradation	Lipid metabolism	Metabolism
Locus_19259_Transcript_1/1_Confidence_1.000_Length_1491	K01897	ACSL, fadD; long-chain acyl-CoA synthetase [EC:6.2.1.3]	00071 Fatty acid degradation	Lipid metabolism	Metabolism
Locus_2134_Transcript_1/1_Confidence_1.000_Length_1509	K01897	ACSL, fadD; long-chain acyl-CoA synthetase [EC:6.2.1.3]	00071 Fatty acid degradation	Lipid metabolism	Metabolism
Locus_21382_Transcript_1/1_Confidence_1.000_Length_1278	K00121	frmA, ADH5, adhC; S-(hydroxymethyl)glutathione dehydrogenase / alcohol dehydrogenase [EC:1.1.1.284 1.1.1.1]	00071 Fatty acid degradation	Lipid metabolism	Metabolism
Locus_2443_Transcript_1/1_Confidence_1.000_Length_2888	K00249	ACADM, acd; acyl-CoA dehydrogenase [EC:1.3.8.7]	00071 Fatty acid degradation	Lipid metabolism	Metabolism
Locus_2562_Transcript_1/1_Confidence_1.000_Length_1609	K00128	E1.2.1.3; aldehyde dehydrogenase (NAD+) [EC:1.2.1.3]	00071 Fatty acid degradation	Lipid metabolism	Metabolism
Locus_35994_Transcript_1/1_Confidence_1.000_Length_1062	K01897	ACSL, fadD; long-chain acyl-CoA synthetase [EC:6.2.1.3]	00071 Fatty acid degradation	Lipid metabolism	Metabolism
Locus_47636_Transcript_1/1_Confidence_1.000_Length_987	K00001	E1.1.1.1, adh; alcohol dehydrogenase [EC:1.1.1.1]	00071 Fatty acid degradation	Lipid metabolism	Metabolism
Locus_52553_Transcript_1/1_Confidence_1.000_Length_1164	K00121	frmA, ADH5, adhC; S-(hydroxymethyl)glutathione dehydrogenase / alcohol dehydrogenase [EC:1.1.1.284 1.1.1.1]	00071 Fatty acid degradation	Lipid metabolism	Metabolism
Locus_55371_Transcript_1/1_Confidence_1.000_Length_888	K01897	ACSL, fadD; long-chain acyl-CoA synthetase [EC:6.2.1.3]	00071 Fatty acid degradation	Lipid metabolism	Metabolism
Locus_5970_Transcript_1/1_Confidence_1.000_Length_2627	K10527	MFP2; enoyl-CoA hydratase/3-hydroxyacyl-CoA dehydrogenase [EC:4.2.1.17 1.1.1.35 1.1.1.211]	00071 Fatty acid degradation	Lipid metabolism	Metabolism
Locus_6017_Transcript_1/1_Confidence_1.000_Length_1132	K00626	E2.3.1.9, atoB; acetyl-CoA C-acetyltransferase [EC:2.3.1.9]	00071 Fatty acid degradation	Lipid metabolism	Metabolism
Locus_80_Transcript_1/1_Confidence_1.000_Length_967	K07513	ACAA1; acetyl-CoA acyltransferase 1 [EC:2.3.1.16]	00071 Fatty acid degradation	Lipid metabolism	Metabolism
Locus_8347_Transcript_1/1_Confidence_1.000_Length_1396	K00001	E1.1.1.1, adh; alcohol dehydrogenase [EC:1.1.1.1]	00071 Fatty acid degradation	Lipid metabolism	Metabolism
Locus_8719_Transcript_1/1_Confidence_1.000_Length_1552	K00232	E1.3.3.6, ACOX1, ACOX3; acyl-CoA oxidase [EC:1.3.3.6]	00071 Fatty acid degradation	Lipid metabolism	Metabolism
Locus_9260_Transcript_1/1_Confidence_1.000_Length_1108	K00232	E1.3.3.6, ACOX1, ACOX3; acyl-CoA oxidase [EC:1.3.3.6]	00071 Fatty acid degradation	Lipid metabolism	Metabolism
Locus_9402_Transcript_1/1_Confidence_1.000_Length_976	K07513	ACAA1; acetyl-CoA acyltransferase 1 [EC:2.3.1.16]	00071 Fatty acid degradation	Lipid metabolism	Metabolism
Locus_27032_Transcript_1/1_Confidence_1.000_Length_1205	K01640	E4.1.3.4, HMGCL, hmgL; hydroxymethylglutaryl-CoA lyase [EC:4.1.3.4]	00072 Synthesis and degradation of ketone bodies	Lipid metabolism	Metabolism
Locus_6017_Transcript_1/1_Confidence_1.000_Length_1132	K00626	E2.3.1.9, atoB; acetyl-CoA C-acetyltransferase [EC:2.3.1.9]	00072 Synthesis and degradation of ketone bodies	Lipid metabolism	Metabolism
Locus_63028_Transcript_1/1_Confidence_1.000_Length_1009	K01641	E2.3.3.10; hydroxymethylglutaryl-CoA synthase [EC:2.3.3.10]	00072 Synthesis and degradation of ketone bodies	Lipid metabolism	Metabolism
Locus_15867_Transcript_1/1_Confidence_1.000_Length_2043	K15404	K15404, CER1; aldehyde decarbonylase [EC:4.1.99.5]	00073 Cutin, suberine and wax biosynthesis	Lipid metabolism	Metabolism
Locus_20317_Transcript_1/1_Confidence_1.000_Length_2390	K15403	ACE, HTH; fatty acid omega-hydroxy dehydrogenase [EC:1.1.-.-]	00073 Cutin, suberine and wax biosynthesis	Lipid metabolism	Metabolism
Locus_4034_Transcript_1/1_Confidence_1.000_Length_1641	K15398	CYP86A4S; fatty acid omega-hydroxylase [EC:1.14.-.-]	00073 Cutin, suberine and wax biosynthesis	Lipid metabolism	Metabolism
Locus_42980_Transcript_1/1_Confidence_1.000_Length_2010	K15402	CYP86B1; fatty acid omega-hydroxylase [EC:1.14.-.-]	00073 Cutin, suberine and wax biosynthesis	Lipid metabolism	Metabolism
Locus_5141_Transcript_1/1_Confidence_1.000_Length_1780	K13356	FAR; fatty acyl-CoA reductase [EC:1.2.1.-]	00073 Cutin, suberine and wax biosynthesis	Lipid metabolism	Metabolism
Locus_6103_Transcript_1/1_Confidence_1.000_Length_1421	K13356	FAR; fatty acyl-CoA reductase [EC:1.2.1.-]	00073 Cutin, suberine and wax biosynthesis	Lipid metabolism	Metabolism
Locus_10712_Transcript_1/1_Confidence_1.000_Length_2094	K00511	SQLE, ERG1; squalene monooxygenase [EC:1.14.13.132]	00100 Steroid biosynthesis	Lipid metabolism	Metabolism
Locus_11510_Transcript_1/1_Confidence_1.000_Length_383	K00213	DHCR7; 7-dehydrocholesterol reductase [EC:1.3.1.21]	00100 Steroid biosynthesis	Lipid metabolism	Metabolism
Locus_1273_Transcript_1/1_Confidence_1.000_Length_1275	K14423	SMO1; 4,4-dimethyl-9beta,19-cyclopropylsterol-4alpha-methyl oxidase [EC:1.14.13.72]	00100 Steroid biosynthesis	Lipid metabolism	Metabolism
Locus_14_Transcript_302/1093_Confidence_1.000_Length_2937	K14674	TGL4; TAG lipase / steryl ester hydrolase / phospholipase A2 / LPA acyltransferase [EC:3.1.1.3 3.1.1.13 3.1.1.4 2.3.1.51]	00100 Steroid biosynthesis	Lipid metabolism	Metabolism
Locus_14_Transcript_758/1093_Confidence_1.000_Length_2937	K14674	TGL4; TAG lipase / steryl ester hydrolase / phospholipase A2 / LPA acyltransferase [EC:3.1.1.3 3.1.1.13 3.1.1.4 2.3.1.51]	00100 Steroid biosynthesis	Lipid metabolism	Metabolism
Locus_15235_Transcript_1/1_Confidence_1.000_Length_1302	K00559	E2.1.1.41, SMT1, ERG6; sterol 24-C-methyltransferase [EC:2.1.1.41]	00100 Steroid biosynthesis	Lipid metabolism	Metabolism
Locus_16728_Transcript_1/1_Confidence_1.000_Length_926	K14423	SMO1; 4,4-dimethyl-9beta,19-cyclopropylsterol-4alpha-methyl oxidase [EC:1.14.13.72]	00100 Steroid biosynthesis	Lipid metabolism	Metabolism
Locus_18661_Transcript_1/1_Confidence_1.000_Length_2644	K09828	DHCR24; delta24-sterol reductase [EC:1.3.1.72]	00100 Steroid biosynthesis	Lipid metabolism	Metabolism
Locus_21157_Transcript_1/1_Confidence_1.000_Length_889	K00227	SC5DL, ERG3; lathosterol oxidase [EC:1.14.21.6]	00100 Steroid biosynthesis	Lipid metabolism	Metabolism
Locus_21949_Transcript_1/1_Confidence_1.000_Length_2183	K01853	E5.4.99.8; cycloartenol synthase [EC:5.4.99.8]	00100 Steroid biosynthesis	Lipid metabolism	Metabolism
Locus_28647_Transcript_1/1_Confidence_1.000_Length_999	K14424	SMO2; 4-alpha-methyl-delta7-sterol-4alpha-methyl oxidase [EC:1.14.13.72]	00100 Steroid biosynthesis	Lipid metabolism	Metabolism
Locus_29244_Transcript_1/1_Confidence_1.000_Length_2059	K09832	CYP710A; cytochrome P450, family 710, subfamily A	00100 Steroid biosynthesis	Lipid metabolism	Metabolism
Locus_31664_Transcript_1/1_Confidence_1.000_Length_2253	K01853	E5.4.99.8; cycloartenol synthase [EC:5.4.99.8]	00100 Steroid biosynthesis	Lipid metabolism	Metabolism
Locus_32876_Transcript_1/1_Confidence_1.000_Length_1101	K05917	CYP51; sterol 14-demethylase [EC:1.14.13.70]	00100 Steroid biosynthesis	Lipid metabolism	Metabolism
Locus_3302_Transcript_1/1_Confidence_1.000_Length_1437	K08242	E2.1.1.143; 24-methylenesterol C-methyltransferase [EC:2.1.1.143]	00100 Steroid biosynthesis	Lipid metabolism	Metabolism
Locus_33372_Transcript_1/1_Confidence_1.000_Length_402	K08246	CPI1; cycloeucalenol cycloisomerase [EC:5.5.1.9]	00100 Steroid biosynthesis	Lipid metabolism	Metabolism
Locus_34152_Transcript_1/1_Confidence_1.000_Length_1949	K07748	E1.1.1.170, NSDHL, ERG26; sterol-4alpha-carboxylate 3-dehydrogenase (decarboxylating) [EC:1.1.1.170]	00100 Steroid biosynthesis	Lipid metabolism	Metabolism
Locus_46485_Transcript_1/1_Confidence_1.000_Length_718	K01824	EBP; cholestenol delta-isomerase [EC:5.3.3.5]	00100 Steroid biosynthesis	Lipid metabolism	Metabolism
Locus_62034_Transcript_1/1_Confidence_1.000_Length_1543	K07748	E1.1.1.170, NSDHL, ERG26; sterol-4alpha-carboxylate 3-dehydrogenase (decarboxylating) [EC:1.1.1.170]	00100 Steroid biosynthesis	Lipid metabolism	Metabolism
Locus_6567_Transcript_1/1_Confidence_1.000_Length_1330	K00222	TM7SF2, ERG24; delta14-sterol reductase [EC:1.3.1.70]	00100 Steroid biosynthesis	Lipid metabolism	Metabolism
Locus_8169_Transcript_1/1_Confidence_1.000_Length_1127	K00801	FDFT1; farnesyl-diphosphate farnesyltransferase [EC:2.5.1.21]	00100 Steroid biosynthesis	Lipid metabolism	Metabolism
Locus_10495_Transcript_1/1_Confidence_1.000_Length_791	K03183	ubiE; ubiquinone/menaquinone biosynthesis methyltransferase [EC:2.1.1.163 2.1.1.201]	00130 Ubiquinone and other terpenoid-quinone biosynthesis	Metabolism of cofactors and vitamins	Metabolism
Locus_14_Transcript_28/1093_Confidence_1.000_Length_1810	K06127	COQ5; ubiquinone biosynthesis methyltransferase [EC:2.1.1.201]	00130 Ubiquinone and other terpenoid-quinone biosynthesis	Metabolism of cofactors and vitamins	Metabolism
Locus_14_Transcript_41/1093_Confidence_1.000_Length_1810	K06127	COQ5; ubiquinone biosynthesis methyltransferase [EC:2.1.1.201]	00130 Ubiquinone and other terpenoid-quinone biosynthesis	Metabolism of cofactors and vitamins	Metabolism
Locus_16231_Transcript_1/1_Confidence_1.000_Length_1232	K00591	COQ3; hexaprenyldihydroxybenzoate methyltransferase [EC:2.1.1.114]	00130 Ubiquinone and other terpenoid-quinone biosynthesis	Metabolism of cofactors and vitamins	Metabolism
Locus_16545_Transcript_1/1_Confidence_1.000_Length_1937	K01904	E6.2.1.12; 4-coumarate--CoA ligase [EC:6.2.1.12]	00130 Ubiquinone and other terpenoid-quinone biosynthesis	Metabolism of cofactors and vitamins	Metabolism
Locus_17828_Transcript_1/1_Confidence_1.000_Length_1084	K09833	HPT, TPT; homogenitisate phytyltransferase	00130 Ubiquinone and other terpenoid-quinone biosynthesis	Metabolism of cofactors and vitamins	Metabolism
Locus_18537_Transcript_1/1_Confidence_1.000_Length_1889	K14760	AAE14; acyl-activating enzyme 14 [EC:6.2.1.26]	00130 Ubiquinone and other terpenoid-quinone biosynthesis	Metabolism of cofactors and vitamins	Metabolism
Locus_18648_Transcript_1/1_Confidence_1.000_Length_1611	K01904	E6.2.1.12; 4-coumarate--CoA ligase [EC:6.2.1.12]	00130 Ubiquinone and other terpenoid-quinone biosynthesis	Metabolism of cofactors and vitamins	Metabolism
Locus_1945_Transcript_1/1_Confidence_1.000_Length_1319	K05928	E2.1.1.95; tocopherol O-methyltransferase [EC:2.1.1.95]	00130 Ubiquinone and other terpenoid-quinone biosynthesis	Metabolism of cofactors and vitamins	Metabolism
Locus_20595_Transcript_1/1_Confidence_1.000_Length_466	K01661	menB; naphthoate synthase [EC:4.1.3.36]	00130 Ubiquinone and other terpenoid-quinone biosynthesis	Metabolism of cofactors and vitamins	Metabolism
Locus_26443_Transcript_1/1_Confidence_1.000_Length_1963	K01904	E6.2.1.12; 4-coumarate--CoA ligase [EC:6.2.1.12]	00130 Ubiquinone and other terpenoid-quinone biosynthesis	Metabolism of cofactors and vitamins	Metabolism
Locus_2673_Transcript_1/1_Confidence_1.000_Length_1983	K09833	HPT, TPT; homogenitisate phytyltransferase	00130 Ubiquinone and other terpenoid-quinone biosynthesis	Metabolism of cofactors and vitamins	Metabolism
Locus_32633_Transcript_1/1_Confidence_1.000_Length_905	K06125	COQ2; 4-hydroxybenzoate hexaprenyltransferase [EC:2.5.1.-]	00130 Ubiquinone and other terpenoid-quinone biosynthesis	Metabolism of cofactors and vitamins	Metabolism
Locus_40664_Transcript_1/1_Confidence_1.000_Length_2213	K12501	HST; homogentisate solanesyltransferase	00130 Ubiquinone and other terpenoid-quinone biosynthesis	Metabolism of cofactors and vitamins	Metabolism
Locus_42487_Transcript_1/1_Confidence_1.000_Length_1136	K02548	menA; 1,4-dihydroxy-2-naphthoate octaprenyltransferase [EC:2.5.1.74 2.5.1.-]	00130 Ubiquinone and other terpenoid-quinone biosynthesis	Metabolism of cofactors and vitamins	Metabolism
Locus_46299_Transcript_1/1_Confidence_1.000_Length_3905	K14759	PHYLLO; isochorismate synthase / 2-succinyl-5-enolpyruvyl-6-hydroxy-3-cyclohexene-1-carboxylate synthase / 2-succinyl-6-hydroxy-2,4-cyclohexadiene-1-carboxylate synthase / O-succinylbenzoate synthase [EC:5.4.4.2 2.2.1.9 4.2.99.20 4.2.1.113]	00130 Ubiquinone and other terpenoid-quinone biosynthesis	Metabolism of cofactors and vitamins	Metabolism
Locus_47924_Transcript_1/1_Confidence_1.000_Length_1372	K09834	VTE1, SXD1; tocopherol cyclase	00130 Ubiquinone and other terpenoid-quinone biosynthesis	Metabolism of cofactors and vitamins	Metabolism
Locus_49094_Transcript_1/1_Confidence_1.000_Length_1071	K02552	menF; menaquinone-specific isochorismate synthase [EC:5.4.4.2]	00130 Ubiquinone and other terpenoid-quinone biosynthesis	Metabolism of cofactors and vitamins	Metabolism
Locus_6045_Transcript_1/1_Confidence_1.000_Length_620	K00815	TAT; tyrosine aminotransferase [EC:2.6.1.5]	00130 Ubiquinone and other terpenoid-quinone biosynthesis	Metabolism of cofactors and vitamins	Metabolism
Locus_6050_Transcript_1/1_Confidence_1.000_Length_1188	K12502	VTE3, APG1; MPBQ/MSBQ methyltransferase	00130 Ubiquinone and other terpenoid-quinone biosynthesis	Metabolism of cofactors and vitamins	Metabolism
Locus_8427_Transcript_1/1_Confidence_1.000_Length_1296	K06126	COQ6; ubiquinone biosynthesis monooxygenase Coq6 [EC:1.14.13.-]	00130 Ubiquinone and other terpenoid-quinone biosynthesis	Metabolism of cofactors and vitamins	Metabolism
Locus_8884_Transcript_1/1_Confidence_1.000_Length_1354	K00457	HPD, hppD; 4-hydroxyphenylpyruvate dioxygenase [EC:1.13.11.27]	00130 Ubiquinone and other terpenoid-quinone biosynthesis	Metabolism of cofactors and vitamins	Metabolism
Locus_10356_Transcript_1/1_Confidence_1.000_Length_1822	K01507	ppa; inorganic pyrophosphatase [EC:3.6.1.1]	00190 Oxidative phosphorylation	Energy metabolism	Metabolism
Locus_10641_Transcript_1/1_Confidence_1.000_Length_2140	K02133	ATPeF1B, ATP5B, ATP2; F-type H+-transporting ATPase subunit beta [EC:3.6.3.14]	00190 Oxidative phosphorylation	Energy metabolism	Metabolism
Locus_1113_Transcript_1/1_Confidence_1.000_Length_420	K03938	NDUFS5; NADH dehydrogenase (ubiquinone) Fe-S protein 5	00190 Oxidative phosphorylation	Energy metabolism	Metabolism
Locus_1143_Transcript_1/1_Confidence_1.000_Length_740	K02265	COX5B; cytochrome c oxidase subunit 5b	00190 Oxidative phosphorylation	Energy metabolism	Metabolism
Locus_11829_Transcript_1/1_Confidence_1.000_Length_4605	K05575	ndhD; NAD(P)H-quinone oxidoreductase subunit 4 [EC:1.6.5.3]	00190 Oxidative phosphorylation	Energy metabolism	Metabolism
Locus_12550_Transcript_1/1_Confidence_1.000_Length_201	K02140	ATPeFG, ATP5L, ATP20; F-type H+-transporting ATPase subunit g	00190 Oxidative phosphorylation	Energy metabolism	Metabolism
Locus_1269_Transcript_1/1_Confidence_1.000_Length_457	K03965	NDUFB9; NADH dehydrogenase (ubiquinone) 1 beta subcomplex subunit 9	00190 Oxidative phosphorylation	Energy metabolism	Metabolism
Locus_12959_Transcript_1/1_Confidence_1.000_Length_897	K00416	QCR6, UQCRH; ubiquinol-cytochrome c reductase subunit 6	00190 Oxidative phosphorylation	Energy metabolism	Metabolism
Locus_13252_Transcript_1/1_Confidence_1.000_Length_711	K02260	COX17; cytochrome c oxidase assembly protein subunit 17	00190 Oxidative phosphorylation	Energy metabolism	Metabolism
Locus_13442_Transcript_1/1_Confidence_1.000_Length_474	K02140	ATPeFG, ATP5L, ATP20; F-type H+-transporting ATPase subunit g	00190 Oxidative phosphorylation	Energy metabolism	Metabolism
Locus_14_Transcript_516/1093_Confidence_1.000_Length_692	K11353	NDUFA13; NADH dehydrogenase (ubiquinone) 1 alpha subcomplex subunit 13	00190 Oxidative phosphorylation	Energy metabolism	Metabolism
Locus_14_Transcript_525/1093_Confidence_1.000_Length_1304	K02110	ATPF0C, atpE; F-type H+-transporting ATPase subunit c	00190 Oxidative phosphorylation	Energy metabolism	Metabolism
Locus_14_Transcript_971/1093_Confidence_1.000_Length_692	K11353	NDUFA13; NADH dehydrogenase (ubiquinone) 1 alpha subcomplex subunit 13	00190 Oxidative phosphorylation	Energy metabolism	Metabolism
Locus_14_Transcript_980/1093_Confidence_1.000_Length_1304	K02110	ATPF0C, atpE; F-type H+-transporting ATPase subunit c	00190 Oxidative phosphorylation	Energy metabolism	Metabolism
Locus_14405_Transcript_1/1_Confidence_1.000_Length_1361	K00411	UQCRFS1, RIP1, petA; ubiquinol-cytochrome c reductase iron-sulfur subunit [EC:1.10.2.2]	00190 Oxidative phosphorylation	Energy metabolism	Metabolism
Locus_14504_Transcript_1/1_Confidence_1.000_Length_215	K11352	NDUFA12; NADH dehydrogenase (ubiquinone) 1 alpha subcomplex subunit 12	00190 Oxidative phosphorylation	Energy metabolism	Metabolism
Locus_14548_Transcript_1/1_Confidence_1.000_Length_552	K03940	NDUFS7; NADH dehydrogenase (ubiquinone) Fe-S protein 7 [EC:1.6.5.3 1.6.99.3]	00190 Oxidative phosphorylation	Energy metabolism	Metabolism
Locus_15634_Transcript_1/1_Confidence_1.000_Length_795	K03939	NDUFS6; NADH dehydrogenase (ubiquinone) Fe-S protein 6	00190 Oxidative phosphorylation	Energy metabolism	Metabolism
Locus_15728_Transcript_1/1_Confidence_1.000_Length_466	K03966	NDUFB10; NADH dehydrogenase (ubiquinone) 1 beta subcomplex subunit 10	00190 Oxidative phosphorylation	Energy metabolism	Metabolism
Locus_17867_Transcript_1/1_Confidence_1.000_Length_231	K03938	NDUFS5; NADH dehydrogenase (ubiquinone) Fe-S protein 5	00190 Oxidative phosphorylation	Energy metabolism	Metabolism
Locus_18926_Transcript_1/1_Confidence_1.000_Length_719	K00235	SDHB, SDH2; succinate dehydrogenase (ubiquinone) iron-sulfur subunit [EC:1.3.5.1]	00190 Oxidative phosphorylation	Energy metabolism	Metabolism
Locus_19855_Transcript_1/1_Confidence_1.000_Length_280	K03963	NDUFB7; NADH dehydrogenase (ubiquinone) 1 beta subcomplex subunit 7	00190 Oxidative phosphorylation	Energy metabolism	Metabolism
Locus_19868_Transcript_1/1_Confidence_1.000_Length_3338	K02154	ATPeV0A, ATP6N; V-type H+-transporting ATPase subunit a	00190 Oxidative phosphorylation	Energy metabolism	Metabolism
Locus_19971_Transcript_1/1_Confidence_1.000_Length_571	K02136	ATPeF1G, ATP5C1, ATP3; F-type H+-transporting ATPase subunit gamma	00190 Oxidative phosphorylation	Energy metabolism	Metabolism
Locus_2036_Transcript_1/1_Confidence_1.000_Length_907	K03661	ATPeV0B, ATP6F; V-type H+-transporting ATPase 21kDa proteolipid subunit	00190 Oxidative phosphorylation	Energy metabolism	Metabolism
Locus_20381_Transcript_1/1_Confidence_1.000_Length_2389	K05582	ndhK; NAD(P)H-quinone oxidoreductase subunit K [EC:1.6.5.3]	00190 Oxidative phosphorylation	Energy metabolism	Metabolism
Locus_21206_Transcript_1/1_Confidence_1.000_Length_1760	K02259	COX15; cytochrome c oxidase assembly protein subunit 15	00190 Oxidative phosphorylation	Energy metabolism	Metabolism
Locus_21562_Transcript_1/1_Confidence_1.000_Length_200	K02140	ATPeFG, ATP5L, ATP20; F-type H+-transporting ATPase subunit g	00190 Oxidative phosphorylation	Energy metabolism	Metabolism
Locus_22695_Transcript_1/1_Confidence_1.000_Length_1543	K02145	ATPeV1A, ATP6A; V-type H+-transporting ATPase subunit A [EC:3.6.3.14]	00190 Oxidative phosphorylation	Energy metabolism	Metabolism
Locus_23630_Transcript_1/1_Confidence_1.000_Length_1893	K03955	NDUFAB1; NADH dehydrogenase (ubiquinone) 1 alpha/beta subcomplex 1	00190 Oxidative phosphorylation	Energy metabolism	Metabolism
Locus_23885_Transcript_1/1_Confidence_1.000_Length_1396	K03949	NDUFA5; NADH dehydrogenase (ubiquinone) 1 alpha subcomplex subunit 5	00190 Oxidative phosphorylation	Energy metabolism	Metabolism
Locus_23893_Transcript_1/1_Confidence_1.000_Length_229	K03937	NDUFS4; NADH dehydrogenase (ubiquinone) Fe-S protein 4	00190 Oxidative phosphorylation	Energy metabolism	Metabolism
Locus_24860_Transcript_1/1_Confidence_1.000_Length_751	K02258	COX11; cytochrome c oxidase assembly protein subunit 11	00190 Oxidative phosphorylation	Energy metabolism	Metabolism
Locus_24878_Transcript_1/1_Confidence_1.000_Length_2784	K02112	ATPF1B, atpD; F-type H+-transporting ATPase subunit beta [EC:3.6.3.14]	00190 Oxidative phosphorylation	Energy metabolism	Metabolism
Locus_25239_Transcript_1/1_Confidence_1.000_Length_338	K03884	ND6; NADH-ubiquinone oxidoreductase chain 6 [EC:1.6.5.3]	00190 Oxidative phosphorylation	Energy metabolism	Metabolism
Locus_2531_Transcript_1/1_Confidence_1.000_Length_1685	K02147	ATPeV1B, ATP6B; V-type H+-transporting ATPase subunit B	00190 Oxidative phosphorylation	Energy metabolism	Metabolism
Locus_262_Transcript_1/1_Confidence_1.000_Length_1886	K02148	ATPeV1C, ATP6C; V-type H+-transporting ATPase subunit C	00190 Oxidative phosphorylation	Energy metabolism	Metabolism
Locus_26427_Transcript_1/1_Confidence_1.000_Length_368	K00417	QCR7, UQCRB; ubiquinol-cytochrome c reductase subunit 7	00190 Oxidative phosphorylation	Energy metabolism	Metabolism
Locus_2666_Transcript_1/1_Confidence_1.000_Length_960	K03953	NDUFA9; NADH dehydrogenase (ubiquinone) 1 alpha subcomplex subunit 9	00190 Oxidative phosphorylation	Energy metabolism	Metabolism
Locus_27_Transcript_1/1_Confidence_1.000_Length_1762	K02115	ATPF1G, atpG; F-type H+-transporting ATPase subunit gamma	00190 Oxidative phosphorylation	Energy metabolism	Metabolism
Locus_27281_Transcript_1/1_Confidence_1.000_Length_511	K00417	QCR7, UQCRB; ubiquinol-cytochrome c reductase subunit 7	00190 Oxidative phosphorylation	Energy metabolism	Metabolism
Locus_27668_Transcript_1/1_Confidence_1.000_Length_938	K01507	ppa; inorganic pyrophosphatase [EC:3.6.1.1]	00190 Oxidative phosphorylation	Energy metabolism	Metabolism
Locus_2840_Transcript_1/1_Confidence_1.000_Length_2685	K03934	NDUFS1; NADH dehydrogenase (ubiquinone) Fe-S protein 1 [EC:1.6.5.3 1.6.99.3]	00190 Oxidative phosphorylation	Energy metabolism	Metabolism
Locus_28931_Transcript_1/1_Confidence_1.000_Length_1669	K03942	NDUFV1; NADH dehydrogenase (ubiquinone) flavoprotein 1 [EC:1.6.5.3 1.6.99.3]	00190 Oxidative phosphorylation	Energy metabolism	Metabolism
Locus_29462_Transcript_1/1_Confidence_1.000_Length_339	K02138	ATPeF0D, ATP5H, ATP7; F-type H+-transporting ATPase subunit d	00190 Oxidative phosphorylation	Energy metabolism	Metabolism
Locus_29672_Transcript_1/1_Confidence_1.000_Length_1290	K01507	ppa; inorganic pyrophosphatase [EC:3.6.1.1]	00190 Oxidative phosphorylation	Energy metabolism	Metabolism
Locus_29845_Transcript_1/1_Confidence_1.000_Length_801	K03955	NDUFAB1; NADH dehydrogenase (ubiquinone) 1 alpha/beta subcomplex 1	00190 Oxidative phosphorylation	Energy metabolism	Metabolism
Locus_30425_Transcript_1/1_Confidence_1.000_Length_936	K00411	UQCRFS1, RIP1, petA; ubiquinol-cytochrome c reductase iron-sulfur subunit [EC:1.10.2.2]	00190 Oxidative phosphorylation	Energy metabolism	Metabolism
Locus_31132_Transcript_1/1_Confidence_1.000_Length_2127	K00234	SDHA, SDH1; succinate dehydrogenase (ubiquinone) flavoprotein subunit [EC:1.3.5.1]	00190 Oxidative phosphorylation	Energy metabolism	Metabolism
Locus_32273_Transcript_1/1_Confidence_1.000_Length_3367	K01535	E3.6.3.6; H+-transporting ATPase [EC:3.6.3.6]	00190 Oxidative phosphorylation	Energy metabolism	Metabolism
Locus_3314_Transcript_1/1_Confidence_1.000_Length_779	K02155	ATPeV0C, ATP6L; V-type H+-transporting ATPase 16kDa proteolipid subunit	00190 Oxidative phosphorylation	Energy metabolism	Metabolism
Locus_3339_Transcript_1/1_Confidence_1.000_Length_795	K02155	ATPeV0C, ATP6L; V-type H+-transporting ATPase 16kDa proteolipid subunit	00190 Oxidative phosphorylation	Energy metabolism	Metabolism
Locus_3357_Transcript_1/1_Confidence_1.000_Length_1563	K02257	COX10; protoheme IX farnesyltransferase [EC:2.5.1.-]	00190 Oxidative phosphorylation	Energy metabolism	Metabolism
Locus_3450_Transcript_1/1_Confidence_1.000_Length_1570	K05573	ndhB; NAD(P)H-quinone oxidoreductase subunit 2 [EC:1.6.5.3]	00190 Oxidative phosphorylation	Energy metabolism	Metabolism
Locus_35073_Transcript_1/1_Confidence_1.000_Length_957	K03950	NDUFA6; NADH dehydrogenase (ubiquinone) 1 alpha subcomplex subunit 6	00190 Oxidative phosphorylation	Energy metabolism	Metabolism
Locus_3508_Transcript_1/1_Confidence_1.000_Length_879	K03943	NDUFV2; NADH dehydrogenase (ubiquinone) flavoprotein 2 [EC:1.6.5.3 1.6.99.3]	00190 Oxidative phosphorylation	Energy metabolism	Metabolism
Locus_36649_Transcript_1/1_Confidence_1.000_Length_414	K02262	COX3; cytochrome c oxidase subunit 3	00190 Oxidative phosphorylation	Energy metabolism	Metabolism
Locus_371_Transcript_1/1_Confidence_1.000_Length_1081	K02113	ATPF1D, atpH; F-type H+-transporting ATPase subunit delta	00190 Oxidative phosphorylation	Energy metabolism	Metabolism
Locus_39769_Transcript_1/1_Confidence_1.000_Length_769	K02265	COX5B; cytochrome c oxidase subunit 5b	00190 Oxidative phosphorylation	Energy metabolism	Metabolism
Locus_41187_Transcript_1/2_Confidence_0.667_Length_576	K02267	COX6B; cytochrome c oxidase subunit 6b	00190 Oxidative phosphorylation	Energy metabolism	Metabolism
Locus_41187_Transcript_2/2_Confidence_0.667_Length_525	K02267	COX6B; cytochrome c oxidase subunit 6b	00190 Oxidative phosphorylation	Energy metabolism	Metabolism
Locus_4370_Transcript_1/1_Confidence_1.000_Length_1107	K02137	ATPeF0O, ATP5O, ATP5; F-type H+-transporting ATPase subunit O	00190 Oxidative phosphorylation	Energy metabolism	Metabolism
Locus_45991_Transcript_1/1_Confidence_1.000_Length_2446	K05579	ndhH; NAD(P)H-quinone oxidoreductase subunit H [EC:1.6.5.3]	00190 Oxidative phosphorylation	Energy metabolism	Metabolism
Locus_4641_Transcript_1/1_Confidence_1.000_Length_331	K02266	COX6A; cytochrome c oxidase subunit 6a	00190 Oxidative phosphorylation	Energy metabolism	Metabolism
Locus_47090_Transcript_1/1_Confidence_1.000_Length_474	K05577	ndhF; NAD(P)H-quinone oxidoreductase subunit 5 [EC:1.6.5.3]	00190 Oxidative phosphorylation	Energy metabolism	Metabolism
Locus_48536_Transcript_1/1_Confidence_1.000_Length_570	K05577	ndhF; NAD(P)H-quinone oxidoreductase subunit 5 [EC:1.6.5.3]	00190 Oxidative phosphorylation	Energy metabolism	Metabolism
Locus_4859_Transcript_1/1_Confidence_1.000_Length_719	K02152	ATPeV1G, ATP6G; V-type H+-transporting ATPase subunit G	00190 Oxidative phosphorylation	Energy metabolism	Metabolism
Locus_4916_Transcript_1/1_Confidence_1.000_Length_1435	K02144	ATPeV1H; V-type H+-transporting ATPase subunit H	00190 Oxidative phosphorylation	Energy metabolism	Metabolism
Locus_4921_Transcript_1/1_Confidence_1.000_Length_1139	K03941	NDUFS8; NADH dehydrogenase (ubiquinone) Fe-S protein 8 [EC:1.6.5.3 1.6.99.3]	00190 Oxidative phosphorylation	Energy metabolism	Metabolism
Locus_50411_Transcript_1/1_Confidence_1.000_Length_534	K02140	ATPeFG, ATP5L, ATP20; F-type H+-transporting ATPase subunit g	00190 Oxidative phosphorylation	Energy metabolism	Metabolism
Locus_51_Transcript_1/1_Confidence_1.000_Length_2961	K01535	E3.6.3.6; H+-transporting ATPase [EC:3.6.3.6]	00190 Oxidative phosphorylation	Energy metabolism	Metabolism
Locus_51246_Transcript_1/1_Confidence_1.000_Length_812	K02153	ATPeV0E, ATP6H; V-type H+-transporting ATPase subunit e	00190 Oxidative phosphorylation	Energy metabolism	Metabolism
Locus_5188_Transcript_1/1_Confidence_1.000_Length_6042	K02111	ATPF1A, atpA; F-type H+-transporting ATPase subunit alpha [EC:3.6.3.14]	00190 Oxidative phosphorylation	Energy metabolism	Metabolism
Locus_52386_Transcript_1/1_Confidence_1.000_Length_525	K02260	COX17; cytochrome c oxidase assembly protein subunit 17	00190 Oxidative phosphorylation	Energy metabolism	Metabolism
Locus_545_Transcript_1/1_Confidence_1.000_Length_1737	K02109	ATPF0B, atpF; F-type H+-transporting ATPase subunit b	00190 Oxidative phosphorylation	Energy metabolism	Metabolism
Locus_554_Transcript_1/1_Confidence_1.000_Length_1250	K02150	ATPeV1E, ATP6E; V-type H+-transporting ATPase subunit E	00190 Oxidative phosphorylation	Energy metabolism	Metabolism
Locus_5556_Transcript_1/1_Confidence_1.000_Length_647	K02134	ATPeF1D, ATP5D, ATP16; F-type H+-transporting ATPase subunit delta	00190 Oxidative phosphorylation	Energy metabolism	Metabolism
Locus_56264_Transcript_1/1_Confidence_1.000_Length_809	K03955	NDUFAB1; NADH dehydrogenase (ubiquinone) 1 alpha/beta subcomplex 1	00190 Oxidative phosphorylation	Energy metabolism	Metabolism
Locus_57617_Transcript_1/1_Confidence_1.000_Length_720	K00412	CYTB, petB; ubiquinol-cytochrome c reductase cytochrome b subunit	00190 Oxidative phosphorylation	Energy metabolism	Metabolism
Locus_62103_Transcript_1/1_Confidence_1.000_Length_343	K02262	COX3; cytochrome c oxidase subunit 3	00190 Oxidative phosphorylation	Energy metabolism	Metabolism
Locus_65409_Transcript_1/1_Confidence_1.000_Length_741	K03661	ATPeV0B, ATP6F; V-type H+-transporting ATPase 21kDa proteolipid subunit	00190 Oxidative phosphorylation	Energy metabolism	Metabolism
Locus_65483_Transcript_1/1_Confidence_1.000_Length_584	K03946	NDUFA2; NADH dehydrogenase (ubiquinone) 1 alpha subcomplex subunit 2	00190 Oxidative phosphorylation	Energy metabolism	Metabolism
Locus_68238_Transcript_1/1_Confidence_1.000_Length_1232	K02149	ATPeV1D, ATP6M; V-type H+-transporting ATPase subunit D	00190 Oxidative phosphorylation	Energy metabolism	Metabolism
Locus_6894_Transcript_1/1_Confidence_1.000_Length_1540	K01507	ppa; inorganic pyrophosphatase [EC:3.6.1.1]	00190 Oxidative phosphorylation	Energy metabolism	Metabolism
Locus_745_Transcript_1/1_Confidence_1.000_Length_992	K02138	ATPeF0D, ATP5H, ATP7; F-type H+-transporting ATPase subunit d	00190 Oxidative phosphorylation	Energy metabolism	Metabolism
Locus_7491_Transcript_1/1_Confidence_1.000_Length_1103	K00413	CYC1, CYT1, petC; ubiquinol-cytochrome c reductase cytochrome c1 subunit	00190 Oxidative phosphorylation	Energy metabolism	Metabolism
Locus_79436_Transcript_1/1_Confidence_1.000_Length_243	K02261	COX2; cytochrome c oxidase subunit 2	00190 Oxidative phosphorylation	Energy metabolism	Metabolism
Locus_81902_Transcript_1/1_Confidence_1.000_Length_499	K02128	ATPeF0C, ATP5G, ATP9; F-type H+-transporting ATPase subunit c	00190 Oxidative phosphorylation	Energy metabolism	Metabolism
Locus_84148_Transcript_1/1_Confidence_1.000_Length_352	K02126	ATPeF0A, MTATP6, ATP6; F-type H+-transporting ATPase subunit a	00190 Oxidative phosphorylation	Energy metabolism	Metabolism
Locus_84280_Transcript_1/1_Confidence_1.000_Length_368	K02153	ATPeV0E, ATP6H; V-type H+-transporting ATPase subunit e	00190 Oxidative phosphorylation	Energy metabolism	Metabolism
Locus_84439_Transcript_1/1_Confidence_1.000_Length_272	K02126	ATPeF0A, MTATP6, ATP6; F-type H+-transporting ATPase subunit a	00190 Oxidative phosphorylation	Energy metabolism	Metabolism
Locus_84616_Transcript_1/1_Confidence_1.000_Length_640	K02256	COX1; cytochrome c oxidase subunit 1 [EC:1.9.3.1]	00190 Oxidative phosphorylation	Energy metabolism	Metabolism
Locus_8508_Transcript_1/1_Confidence_1.000_Length_909	K01507	ppa; inorganic pyrophosphatase [EC:3.6.1.1]	00190 Oxidative phosphorylation	Energy metabolism	Metabolism
Locus_873_Transcript_1/1_Confidence_1.000_Length_476	K02151	ATPeV1F, ATP6S14; V-type H+-transporting ATPase subunit F	00190 Oxidative phosphorylation	Energy metabolism	Metabolism
Locus_8857_Transcript_1/1_Confidence_1.000_Length_1155	K02149	ATPeV1D, ATP6M; V-type H+-transporting ATPase subunit D	00190 Oxidative phosphorylation	Energy metabolism	Metabolism
Locus_89400_Transcript_1/1_Confidence_1.000_Length_240	K03883	ND5; NADH-ubiquinone oxidoreductase chain 5 [EC:1.6.5.3]	00190 Oxidative phosphorylation	Energy metabolism	Metabolism
Locus_9224_Transcript_1/1_Confidence_1.000_Length_1697	K02146	ATPeV0D, ATP6D; V-type H+-transporting ATPase subunit d	00190 Oxidative phosphorylation	Energy metabolism	Metabolism
Locus_9226_Transcript_1/1_Confidence_1.000_Length_2083	K00234	SDHA, SDH1; succinate dehydrogenase (ubiquinone) flavoprotein subunit [EC:1.3.5.1]	00190 Oxidative phosphorylation	Energy metabolism	Metabolism
Locus_9615_Transcript_1/1_Confidence_1.000_Length_2098	K02133	ATPeF1B, ATP5B, ATP2; F-type H+-transporting ATPase subunit beta [EC:3.6.3.14]	00190 Oxidative phosphorylation	Energy metabolism	Metabolism
Locus_9684_Transcript_1/1_Confidence_1.000_Length_2086	K02108	ATPF0A, atpB; F-type H+-transporting ATPase subunit a	00190 Oxidative phosphorylation	Energy metabolism	Metabolism
Locus_1068_Transcript_1/1_Confidence_1.000_Length_645	K02692	psaD; photosystem I subunit II	00195 Photosynthesis	Energy metabolism	Metabolism
Locus_1134_Transcript_1/1_Confidence_1.000_Length_760	K02641	petH; ferredoxin--NADP+ reductase [EC:1.18.1.2]	00195 Photosynthesis	Energy metabolism	Metabolism
Locus_11664_Transcript_1/1_Confidence_1.000_Length_765	K02635	petB; cytochrome b6	00195 Photosynthesis	Energy metabolism	Metabolism
Locus_1244_Transcript_1/1_Confidence_1.000_Length_507	K02721	psbW; photosystem II PsbW protein	00195 Photosynthesis	Energy metabolism	Metabolism
Locus_14_Transcript_525/1093_Confidence_1.000_Length_1304	K02110	ATPF0C, atpE; F-type H+-transporting ATPase subunit c	00195 Photosynthesis	Energy metabolism	Metabolism
Locus_14_Transcript_980/1093_Confidence_1.000_Length_1304	K02110	ATPF0C, atpE; F-type H+-transporting ATPase subunit c	00195 Photosynthesis	Energy metabolism	Metabolism
Locus_143_Transcript_1/1_Confidence_1.000_Length_464	K02694	psaF; photosystem I subunit III	00195 Photosynthesis	Energy metabolism	Metabolism
Locus_15075_Transcript_1/1_Confidence_1.000_Length_3523	K02705	psbC; photosystem II CP43 chlorophyll apoprotein	00195 Photosynthesis	Energy metabolism	Metabolism
Locus_1617_Transcript_1/1_Confidence_1.000_Length_234	K14332	psaO; photosystem I subunit PsaO	00195 Photosynthesis	Energy metabolism	Metabolism
Locus_17402_Transcript_1/1_Confidence_1.000_Length_1929	K02704	psbB; photosystem II CP47 chlorophyll apoprotein	00195 Photosynthesis	Energy metabolism	Metabolism
Locus_1896_Transcript_1/1_Confidence_1.000_Length_296	K08901	psbQ; photosystem II oxygen-evolving enhancer protein 3	00195 Photosynthesis	Energy metabolism	Metabolism
Locus_1902_Transcript_1/1_Confidence_1.000_Length_1110	K02723	psbY; photosystem II PsbY protein	00195 Photosynthesis	Energy metabolism	Metabolism
Locus_19277_Transcript_1/1_Confidence_1.000_Length_4011	K02634	petA; apocytochrome f	00195 Photosynthesis	Energy metabolism	Metabolism
Locus_2018_Transcript_1/1_Confidence_1.000_Length_343	K02698	psaK; photosystem I subunit X	00195 Photosynthesis	Energy metabolism	Metabolism
Locus_2256_Transcript_1/1_Confidence_1.000_Length_982	K02638	petE; plastocyanin	00195 Photosynthesis	Energy metabolism	Metabolism
Locus_24878_Transcript_1/1_Confidence_1.000_Length_2784	K02112	ATPF1B, atpD; F-type H+-transporting ATPase subunit beta [EC:3.6.3.14]	00195 Photosynthesis	Energy metabolism	Metabolism
Locus_25931_Transcript_1/1_Confidence_1.000_Length_2784	K02689	psaA; photosystem I P700 chlorophyll a apoprotein A1	00195 Photosynthesis	Energy metabolism	Metabolism
Locus_26556_Transcript_1/1_Confidence_1.000_Length_1694	K02641	petH; ferredoxin--NADP+ reductase [EC:1.18.1.2]	00195 Photosynthesis	Energy metabolism	Metabolism
Locus_26749_Transcript_1/1_Confidence_1.000_Length_215	K02718	psbT; photosystem II PsbT protein	00195 Photosynthesis	Energy metabolism	Metabolism
Locus_27_Transcript_1/1_Confidence_1.000_Length_1762	K02115	ATPF1G, atpG; F-type H+-transporting ATPase subunit gamma	00195 Photosynthesis	Energy metabolism	Metabolism
Locus_274_Transcript_1/1_Confidence_1.000_Length_1317	K02699	psaL; photosystem I subunit XI	00195 Photosynthesis	Energy metabolism	Metabolism
Locus_27569_Transcript_1/1_Confidence_1.000_Length_1055	K02724	psbZ; photosystem II PsbZ protein	00195 Photosynthesis	Energy metabolism	Metabolism
Locus_277_Transcript_1/1_Confidence_1.000_Length_702	K02639	petF; ferredoxin	00195 Photosynthesis	Energy metabolism	Metabolism
Locus_2829_Transcript_1/1_Confidence_1.000_Length_818	K08905	psaG; photosystem I subunit V	00195 Photosynthesis	Energy metabolism	Metabolism
Locus_29424_Transcript_2/3_Confidence_0.571_Length_283	K08906	petJ; cytochrome c6	00195 Photosynthesis	Energy metabolism	Metabolism
Locus_29456_Transcript_1/1_Confidence_1.000_Length_766	K02717	psbP; photosystem II oxygen-evolving enhancer protein 2	00195 Photosynthesis	Energy metabolism	Metabolism
Locus_30539_Transcript_1/1_Confidence_1.000_Length_932	K02639	petF; ferredoxin	00195 Photosynthesis	Energy metabolism	Metabolism
Locus_31584_Transcript_1/1_Confidence_1.000_Length_923	K08902	psb27; photosystem II Psb27 protein	00195 Photosynthesis	Energy metabolism	Metabolism
Locus_371_Transcript_1/1_Confidence_1.000_Length_1081	K02113	ATPF1D, atpH; F-type H+-transporting ATPase subunit delta	00195 Photosynthesis	Energy metabolism	Metabolism
Locus_38_Transcript_1/1_Confidence_1.000_Length_1298	K02636	petC; cytochrome b6-f complex iron-sulfur subunit [EC:1.10.9.1]	00195 Photosynthesis	Energy metabolism	Metabolism
Locus_4177_Transcript_1/1_Confidence_1.000_Length_1241	K02703	psbA; photosystem II P680 reaction center D1 protein	00195 Photosynthesis	Energy metabolism	Metabolism
Locus_42198_Transcript_1/1_Confidence_1.000_Length_2546	K02714	psbM; photosystem II PsbM protein	00195 Photosynthesis	Energy metabolism	Metabolism
Locus_4260_Transcript_1/1_Confidence_1.000_Length_1330	K08903	psb28; photosystem II 13kDa protein	00195 Photosynthesis	Energy metabolism	Metabolism
Locus_430_Transcript_1/1_Confidence_1.000_Length_1180	K02716	psbO; photosystem II oxygen-evolving enhancer protein 1	00195 Photosynthesis	Energy metabolism	Metabolism
Locus_43770_Transcript_1/1_Confidence_1.000_Length_317	K02698	psaK; photosystem I subunit X	00195 Photosynthesis	Energy metabolism	Metabolism
Locus_4487_Transcript_1/1_Confidence_1.000_Length_701	K02639	petF; ferredoxin	00195 Photosynthesis	Energy metabolism	Metabolism
Locus_46994_Transcript_1/1_Confidence_1.000_Length_601	K02709	psbH; photosystem II PsbH protein	00195 Photosynthesis	Energy metabolism	Metabolism
Locus_5188_Transcript_1/1_Confidence_1.000_Length_6042	K02111	ATPF1A, atpA; F-type H+-transporting ATPase subunit alpha [EC:3.6.3.14]	00195 Photosynthesis	Energy metabolism	Metabolism
Locus_545_Transcript_1/1_Confidence_1.000_Length_1737	K02109	ATPF0B, atpF; F-type H+-transporting ATPase subunit b	00195 Photosynthesis	Energy metabolism	Metabolism
Locus_71_Transcript_1/1_Confidence_1.000_Length_618	K02695	psaH; photosystem I subunit VI	00195 Photosynthesis	Energy metabolism	Metabolism
Locus_718_Transcript_1/1_Confidence_1.000_Length_677	K02717	psbP; photosystem II oxygen-evolving enhancer protein 2	00195 Photosynthesis	Energy metabolism	Metabolism
Locus_72_Transcript_1/1_Confidence_1.000_Length_417	K08901	psbQ; photosystem II oxygen-evolving enhancer protein 3	00195 Photosynthesis	Energy metabolism	Metabolism
Locus_79866_Transcript_1/1_Confidence_1.000_Length_499	K03541	psbR; photosystem II 10kDa protein	00195 Photosynthesis	Energy metabolism	Metabolism
Locus_8378_Transcript_1/1_Confidence_1.000_Length_890	K02639	petF; ferredoxin	00195 Photosynthesis	Energy metabolism	Metabolism
Locus_8895_Transcript_1/1_Confidence_1.000_Length_3113	K02690	psaB; photosystem I P700 chlorophyll a apoprotein A2	00195 Photosynthesis	Energy metabolism	Metabolism
Locus_904_Transcript_1/1_Confidence_1.000_Length_1637	K03542	psbS; photosystem II 22kDa protein	00195 Photosynthesis	Energy metabolism	Metabolism
Locus_9684_Transcript_1/1_Confidence_1.000_Length_2086	K02108	ATPF0A, atpB; F-type H+-transporting ATPase subunit a	00195 Photosynthesis	Energy metabolism	Metabolism
Locus_1006_Transcript_1/1_Confidence_1.000_Length_987	K08909	LHCA3; light-harvesting complex I chlorophyll a/b binding protein 3	00196 Photosynthesis - antenna proteins	Energy metabolism	Metabolism
Locus_1665_Transcript_1/1_Confidence_1.000_Length_519	K08908	LHCA2; light-harvesting complex I chlorophyll a/b binding protein 2	00196 Photosynthesis - antenna proteins	Energy metabolism	Metabolism
Locus_2282_Transcript_1/1_Confidence_1.000_Length_1356	K08914	LHCB3; light-harvesting complex II chlorophyll a/b binding protein 3	00196 Photosynthesis - antenna proteins	Energy metabolism	Metabolism
Locus_257_Transcript_1/1_Confidence_1.000_Length_886	K08917	LHCB6; light-harvesting complex II chlorophyll a/b binding protein 6	00196 Photosynthesis - antenna proteins	Energy metabolism	Metabolism
Locus_3354_Transcript_1/1_Confidence_1.000_Length_1258	K14172	LHCB7; light-harvesting complex II chlorophyll a/b binding protein 7	00196 Photosynthesis - antenna proteins	Energy metabolism	Metabolism
Locus_46_Transcript_1/1_Confidence_1.000_Length_1092	K08915	LHCB4; light-harvesting complex II chlorophyll a/b binding protein 4	00196 Photosynthesis - antenna proteins	Energy metabolism	Metabolism
Locus_54_Transcript_1/1_Confidence_1.000_Length_717	K08910	LHCA4; light-harvesting complex I chlorophyll a/b binding protein 4	00196 Photosynthesis - antenna proteins	Energy metabolism	Metabolism
Locus_79133_Transcript_1/1_Confidence_1.000_Length_458	K08913	LHCB2; light-harvesting complex II chlorophyll a/b binding protein 2	00196 Photosynthesis - antenna proteins	Energy metabolism	Metabolism
Locus_89394_Transcript_1/1_Confidence_1.000_Length_438	K08912	LHCB1; light-harvesting complex II chlorophyll a/b binding protein 1	00196 Photosynthesis - antenna proteins	Energy metabolism	Metabolism
Locus_99_Transcript_1/1_Confidence_1.000_Length_709	K08907	LHCA1; light-harvesting complex I chlorophyll a/b binding protein 1	00196 Photosynthesis - antenna proteins	Energy metabolism	Metabolism
Locus_10047_Transcript_1/1_Confidence_1.000_Length_1426	K00088	guaB; IMP dehydrogenase [EC:1.1.1.205]	00230 Purine metabolism	Nucleotide metabolism	Metabolism
Locus_11560_Transcript_1/1_Confidence_1.000_Length_1453	K00856	E2.7.1.20, ADK; adenosine kinase [EC:2.7.1.20]	00230 Purine metabolism	Nucleotide metabolism	Metabolism
Locus_11701_Transcript_1/1_Confidence_1.000_Length_1184	K11808	ADE2; phosphoribosylaminoimidazole carboxylase [EC:4.1.1.21]	00230 Purine metabolism	Nucleotide metabolism	Metabolism
Locus_11939_Transcript_1/1_Confidence_1.000_Length_637	K00940	E2.7.4.6, ndk; nucleoside-diphosphate kinase [EC:2.7.4.6]	00230 Purine metabolism	Nucleotide metabolism	Metabolism
Locus_12357_Transcript_1/1_Confidence_1.000_Length_1409	K14721	RPC37, POLR3E; DNA-directed RNA polymerase III subunit RPC5	00230 Purine metabolism	Nucleotide metabolism	Metabolism
Locus_12477_Transcript_1/1_Confidence_1.000_Length_1243	K00856	E2.7.1.20, ADK; adenosine kinase [EC:2.7.1.20]	00230 Purine metabolism	Nucleotide metabolism	Metabolism
Locus_12939_Transcript_1/1_Confidence_1.000_Length_1978	K00602	purH; phosphoribosylaminoimidazolecarboxamide formyltransferase / IMP cyclohydrolase [EC:2.1.2.3 3.5.4.10]	00230 Purine metabolism	Nucleotide metabolism	Metabolism
Locus_13600_Transcript_1/1_Confidence_1.000_Length_1120	K01081	E3.1.3.5; 5'-nucleotidase [EC:3.1.3.5]	00230 Purine metabolism	Nucleotide metabolism	Metabolism
Locus_13658_Transcript_1/1_Confidence_1.000_Length_366	K00942	E2.7.4.8, gmk; guanylate kinase [EC:2.7.4.8]	00230 Purine metabolism	Nucleotide metabolism	Metabolism
Locus_14_Transcript_1042/1093_Confidence_1.000_Length_4602	K01952	purL, PFAS; phosphoribosylformylglycinamidine synthase [EC:6.3.5.3]	00230 Purine metabolism	Nucleotide metabolism	Metabolism
Locus_14_Transcript_188/1093_Confidence_1.000_Length_1615	K14641	APY1_2; apyrase [EC:3.6.1.5]	00230 Purine metabolism	Nucleotide metabolism	Metabolism
Locus_14_Transcript_31/1093_Confidence_1.000_Length_2259	K00873	PK, pyk; pyruvate kinase [EC:2.7.1.40]	00230 Purine metabolism	Nucleotide metabolism	Metabolism
Locus_14_Transcript_376/1093_Confidence_1.000_Length_1945	K00873	PK, pyk; pyruvate kinase [EC:2.7.1.40]	00230 Purine metabolism	Nucleotide metabolism	Metabolism
Locus_14_Transcript_44/1093_Confidence_1.000_Length_2259	K00873	PK, pyk; pyruvate kinase [EC:2.7.1.40]	00230 Purine metabolism	Nucleotide metabolism	Metabolism
Locus_14_Transcript_477/1093_Confidence_1.000_Length_1717	K00106	XDH; xanthine dehydrogenase/oxidase [EC:1.17.1.4 1.17.3.2]	00230 Purine metabolism	Nucleotide metabolism	Metabolism
Locus_14_Transcript_591/1093_Confidence_1.000_Length_4602	K01952	purL, PFAS; phosphoribosylformylglycinamidine synthase [EC:6.3.5.3]	00230 Purine metabolism	Nucleotide metabolism	Metabolism
Locus_14_Transcript_661/1093_Confidence_1.000_Length_2534	K03010	RPB2, POLR2B; DNA-directed RNA polymerase II subunit RPB2 [EC:2.7.7.6]	00230 Purine metabolism	Nucleotide metabolism	Metabolism
Locus_14_Transcript_677/1093_Confidence_1.000_Length_1615	K14641	APY1_2; apyrase [EC:3.6.1.5]	00230 Purine metabolism	Nucleotide metabolism	Metabolism
Locus_14_Transcript_830/1093_Confidence_1.000_Length_1945	K00873	PK, pyk; pyruvate kinase [EC:2.7.1.40]	00230 Purine metabolism	Nucleotide metabolism	Metabolism
Locus_14_Transcript_898/1093_Confidence_1.000_Length_1717	K00106	XDH; xanthine dehydrogenase/oxidase [EC:1.17.1.4 1.17.3.2]	00230 Purine metabolism	Nucleotide metabolism	Metabolism
Locus_14_Transcript_94/1093_Confidence_1.000_Length_2534	K03010	RPB2, POLR2B; DNA-directed RNA polymerase II subunit RPB2 [EC:2.7.7.6]	00230 Purine metabolism	Nucleotide metabolism	Metabolism
Locus_14180_Transcript_1/1_Confidence_1.000_Length_1137	K01835	pgm; phosphoglucomutase [EC:5.4.2.2]	00230 Purine metabolism	Nucleotide metabolism	Metabolism
Locus_14255_Transcript_1/1_Confidence_1.000_Length_2031	K13811	PAPSS; 3'-phosphoadenosine 5'-phosphosulfate synthase [EC:2.7.7.4 2.7.1.25]	00230 Purine metabolism	Nucleotide metabolism	Metabolism
Locus_14994_Transcript_1/1_Confidence_1.000_Length_673	K03027	RPC40, POLR1C; DNA-directed RNA polymerases I and III subunit RPAC1	00230 Purine metabolism	Nucleotide metabolism	Metabolism
Locus_15268_Transcript_1/1_Confidence_1.000_Length_2167	K13811	PAPSS; 3'-phosphoadenosine 5'-phosphosulfate synthase [EC:2.7.7.4 2.7.1.25]	00230 Purine metabolism	Nucleotide metabolism	Metabolism
Locus_16018_Transcript_1/1_Confidence_1.000_Length_1118	K01510	ENTPD1_3_8; apyrase [EC:3.6.1.5]	00230 Purine metabolism	Nucleotide metabolism	Metabolism
Locus_17001_Transcript_1/1_Confidence_1.000_Length_581	K01933	purM; phosphoribosylformylglycinamidine cyclo-ligase [EC:6.3.3.1]	00230 Purine metabolism	Nucleotide metabolism	Metabolism
Locus_17268_Transcript_1/1_Confidence_1.000_Length_3448	K03021	RPC2, POLR3B; DNA-directed RNA polymerase III subunit RPC2 [EC:2.7.7.6]	00230 Purine metabolism	Nucleotide metabolism	Metabolism
Locus_17329_Transcript_1/1_Confidence_1.000_Length_2087	K01517	ADPRM; manganese-dependent ADP-ribose/CDP-alcohol diphosphatase [EC:3.6.1.13 3.6.1.16 3.6.1.53]	00230 Purine metabolism	Nucleotide metabolism	Metabolism
Locus_18150_Transcript_1/1_Confidence_1.000_Length_955	K03016	RPB8, POLR2H; DNA-directed RNA polymerases I, II, and III subunit RPABC3	00230 Purine metabolism	Nucleotide metabolism	Metabolism
Locus_18164_Transcript_1/1_Confidence_1.000_Length_289	K03008	RPB11, POLR2J; DNA-directed RNA polymerase II subunit RPB11	00230 Purine metabolism	Nucleotide metabolism	Metabolism
Locus_19181_Transcript_1/1_Confidence_1.000_Length_1045	K18151	UAH; ureidoglycolate amidohydrolase [EC:3.5.1.116]	00230 Purine metabolism	Nucleotide metabolism	Metabolism
Locus_19646_Transcript_1/1_Confidence_1.000_Length_529	K00939	E2.7.4.3, adk; adenylate kinase [EC:2.7.4.3]	00230 Purine metabolism	Nucleotide metabolism	Metabolism
Locus_19945_Transcript_1/1_Confidence_1.000_Length_601	K13484	TTHL; 5-hydroxyisourate hydrolase / 2-oxo-4-hydroxy-4-carboxy-5-ureidoimidazoline decarboxylase [EC:3.5.2.17 4.1.1.-]	00230 Purine metabolism	Nucleotide metabolism	Metabolism
Locus_200_Transcript_188/345_Confidence_1.000_Length_3307	K02327	POLD1; DNA polymerase delta subunit 1 [EC:2.7.7.7]	00230 Purine metabolism	Nucleotide metabolism	Metabolism
Locus_200_Transcript_201/345_Confidence_1.000_Length_3307	K02327	POLD1; DNA polymerase delta subunit 1 [EC:2.7.7.7]	00230 Purine metabolism	Nucleotide metabolism	Metabolism
Locus_200_Transcript_260/345_Confidence_1.000_Length_960	K03007	RPB10, POLR2L; DNA-directed RNA polymerases I, II, and III subunit RPABC5	00230 Purine metabolism	Nucleotide metabolism	Metabolism
Locus_200_Transcript_42/345_Confidence_1.000_Length_960	K03007	RPB10, POLR2L; DNA-directed RNA polymerases I, II, and III subunit RPABC5	00230 Purine metabolism	Nucleotide metabolism	Metabolism
Locus_20326_Transcript_1/1_Confidence_1.000_Length_1126	K00873	PK, pyk; pyruvate kinase [EC:2.7.1.40]	00230 Purine metabolism	Nucleotide metabolism	Metabolism
Locus_20793_Transcript_1/1_Confidence_1.000_Length_1020	K03015	RPB7, POLR2G; DNA-directed RNA polymerase II subunit RPB7	00230 Purine metabolism	Nucleotide metabolism	Metabolism
Locus_20992_Transcript_1/1_Confidence_1.000_Length_212	K03009	RPB12, POLR2K; DNA-directed RNA polymerases I, II, and III subunit RPABC4	00230 Purine metabolism	Nucleotide metabolism	Metabolism
Locus_21259_Transcript_1/1_Confidence_1.000_Length_813	K03019	RPC11, POLR3K; DNA-directed RNA polymerase III subunit RPC10	00230 Purine metabolism	Nucleotide metabolism	Metabolism
Locus_21273_Transcript_1/1_Confidence_1.000_Length_772	K00939	E2.7.4.3, adk; adenylate kinase [EC:2.7.4.3]	00230 Purine metabolism	Nucleotide metabolism	Metabolism
Locus_21525_Transcript_1/1_Confidence_1.000_Length_1979	K00764	purF, PPAT; amidophosphoribosyltransferase [EC:2.4.2.14]	00230 Purine metabolism	Nucleotide metabolism	Metabolism
Locus_22206_Transcript_1/1_Confidence_1.000_Length_1768	K00873	PK, pyk; pyruvate kinase [EC:2.7.1.40]	00230 Purine metabolism	Nucleotide metabolism	Metabolism
Locus_22998_Transcript_1/1_Confidence_1.000_Length_1828	K00873	PK, pyk; pyruvate kinase [EC:2.7.1.40]	00230 Purine metabolism	Nucleotide metabolism	Metabolism
Locus_2332_Transcript_1/1_Confidence_1.000_Length_2913	K02324	POLE1; DNA polymerase epsilon subunit 1 [EC:2.7.7.7]	00230 Purine metabolism	Nucleotide metabolism	Metabolism
Locus_23781_Transcript_1/1_Confidence_1.000_Length_1103	K01427	URE; urease [EC:3.5.1.5]	00230 Purine metabolism	Nucleotide metabolism	Metabolism
Locus_24153_Transcript_1/1_Confidence_1.000_Length_220	K03009	RPB12, POLR2K; DNA-directed RNA polymerases I, II, and III subunit RPABC4	00230 Purine metabolism	Nucleotide metabolism	Metabolism
Locus_24215_Transcript_1/1_Confidence_1.000_Length_1354	K03011	RPB3, POLR2C; DNA-directed RNA polymerase II subunit RPB3	00230 Purine metabolism	Nucleotide metabolism	Metabolism
Locus_24580_Transcript_1/1_Confidence_1.000_Length_1044	K10808	RRM2; ribonucleoside-diphosphate reductase subunit M2 [EC:1.17.4.1]	00230 Purine metabolism	Nucleotide metabolism	Metabolism
Locus_2467_Transcript_1/1_Confidence_1.000_Length_1639	K00948	PRPS, prsA; ribose-phosphate pyrophosphokinase [EC:2.7.6.1]	00230 Purine metabolism	Nucleotide metabolism	Metabolism
Locus_25336_Transcript_1/1_Confidence_1.000_Length_596	K03017	RPB9, POLR2I; DNA-directed RNA polymerase II subunit RPB9	00230 Purine metabolism	Nucleotide metabolism	Metabolism
Locus_25403_Transcript_1/1_Confidence_1.000_Length_827	K03027	RPC40, POLR1C; DNA-directed RNA polymerases I and III subunit RPAC1	00230 Purine metabolism	Nucleotide metabolism	Metabolism
Locus_25649_Transcript_1/1_Confidence_1.000_Length_720	K01466	allB; allantoinase [EC:3.5.2.5]	00230 Purine metabolism	Nucleotide metabolism	Metabolism
Locus_25878_Transcript_1/1_Confidence_1.000_Length_1646	K03787	surE; 5'-nucleotidase [EC:3.1.3.5]	00230 Purine metabolism	Nucleotide metabolism	Metabolism
Locus_26036_Transcript_1/1_Confidence_1.000_Length_1894	K02685	PRI2; DNA primase large subunit [EC:2.7.7.-]	00230 Purine metabolism	Nucleotide metabolism	Metabolism
Locus_26673_Transcript_1/1_Confidence_1.000_Length_564	K02326	POLE3; DNA polymerase epsilon subunit 3 [EC:2.7.7.7]	00230 Purine metabolism	Nucleotide metabolism	Metabolism
Locus_26979_Transcript_1/1_Confidence_1.000_Length_2286	K01835	pgm; phosphoglucomutase [EC:5.4.2.2]	00230 Purine metabolism	Nucleotide metabolism	Metabolism
Locus_27007_Transcript_1/1_Confidence_1.000_Length_1000	K01756	purB, ADSL; adenylosuccinate lyase [EC:4.3.2.2]	00230 Purine metabolism	Nucleotide metabolism	Metabolism
Locus_27147_Transcript_1/1_Confidence_1.000_Length_905	K01488	E3.5.4.4, ADA, add; adenosine deaminase [EC:3.5.4.4]	00230 Purine metabolism	Nucleotide metabolism	Metabolism
Locus_27270_Transcript_1/1_Confidence_1.000_Length_1074	K03024	RPC31, POLR3G; DNA-directed RNA polymerase III subunit RPC7	00230 Purine metabolism	Nucleotide metabolism	Metabolism
Locus_27550_Transcript_1/1_Confidence_1.000_Length_1929	K01939	E6.3.4.4, purA; adenylosuccinate synthase [EC:6.3.4.4]	00230 Purine metabolism	Nucleotide metabolism	Metabolism
Locus_27925_Transcript_1/1_Confidence_1.000_Length_2927	K10807	RRM1; ribonucleoside-diphosphate reductase subunit M1 [EC:1.17.4.1]	00230 Purine metabolism	Nucleotide metabolism	Metabolism
Locus_27961_Transcript_1/1_Confidence_1.000_Length_241	K03012	RPB4, POLR2D; DNA-directed RNA polymerase II subunit RPB4	00230 Purine metabolism	Nucleotide metabolism	Metabolism
Locus_28202_Transcript_1/1_Confidence_1.000_Length_825	K03012	RPB4, POLR2D; DNA-directed RNA polymerase II subunit RPB4	00230 Purine metabolism	Nucleotide metabolism	Metabolism
Locus_28399_Transcript_1/1_Confidence_1.000_Length_5235	K02999	RPA1, POLR1A; DNA-directed RNA polymerase I subunit RPA1 [EC:2.7.7.6]	00230 Purine metabolism	Nucleotide metabolism	Metabolism
Locus_28651_Transcript_1/1_Confidence_1.000_Length_417	K03505	POLD4; DNA polymerase delta subunit 4	00230 Purine metabolism	Nucleotide metabolism	Metabolism
Locus_28706_Transcript_1/1_Confidence_1.000_Length_1212	K02320	POLA1; DNA polymerase alpha subunit A [EC:2.7.7.7]	00230 Purine metabolism	Nucleotide metabolism	Metabolism
Locus_28747_Transcript_1/1_Confidence_1.000_Length_421	K01519	ITPA; inosine triphosphate pyrophosphatase [EC:3.6.1.19]	00230 Purine metabolism	Nucleotide metabolism	Metabolism
Locus_28774_Transcript_1/1_Confidence_1.000_Length_763	K02083	allC; allantoate deiminase [EC:3.5.3.9]	00230 Purine metabolism	Nucleotide metabolism	Metabolism
Locus_2905_Transcript_1/1_Confidence_1.000_Length_992	K03504	POLD3; DNA polymerase delta subunit 3	00230 Purine metabolism	Nucleotide metabolism	Metabolism
Locus_29280_Transcript_1/1_Confidence_1.000_Length_1464	K00860	cysC; adenylylsulfate kinase [EC:2.7.1.25]	00230 Purine metabolism	Nucleotide metabolism	Metabolism
Locus_2998_Transcript_1/1_Confidence_1.000_Length_820	K00940	E2.7.4.6, ndk; nucleoside-diphosphate kinase [EC:2.7.4.6]	00230 Purine metabolism	Nucleotide metabolism	Metabolism
Locus_30232_Transcript_1/1_Confidence_1.000_Length_1243	K00759	E2.4.2.7, apt; adenine phosphoribosyltransferase [EC:2.4.2.7]	00230 Purine metabolism	Nucleotide metabolism	Metabolism
Locus_30853_Transcript_1/1_Confidence_1.000_Length_1689	K01945	purD; phosphoribosylamine--glycine ligase [EC:6.3.4.13]	00230 Purine metabolism	Nucleotide metabolism	Metabolism
Locus_30996_Transcript_1/1_Confidence_1.000_Length_1186	K00939	E2.7.4.3, adk; adenylate kinase [EC:2.7.4.3]	00230 Purine metabolism	Nucleotide metabolism	Metabolism
Locus_3121_Transcript_1/1_Confidence_1.000_Length_2022	K01951	guaA, GMPS; GMP synthase (glutamine-hydrolysing) [EC:6.3.5.2]	00230 Purine metabolism	Nucleotide metabolism	Metabolism
Locus_32259_Transcript_1/1_Confidence_1.000_Length_902	K01923	purC; phosphoribosylaminoimidazole-succinocarboxamide synthase [EC:6.3.2.6]	00230 Purine metabolism	Nucleotide metabolism	Metabolism
Locus_34304_Transcript_1/1_Confidence_1.000_Length_2098	K00962	pnp, PNPT1; polyribonucleotide nucleotidyltransferase [EC:2.7.7.8]	00230 Purine metabolism	Nucleotide metabolism	Metabolism
Locus_34421_Transcript_1/1_Confidence_1.000_Length_1281	K01522	FHIT; bis(5'-adenosyl)-triphosphatase [EC:3.6.1.29]	00230 Purine metabolism	Nucleotide metabolism	Metabolism
Locus_36002_Transcript_1/1_Confidence_1.000_Length_1278	K00942	E2.7.4.8, gmk; guanylate kinase [EC:2.7.4.8]	00230 Purine metabolism	Nucleotide metabolism	Metabolism
Locus_37652_Transcript_1/1_Confidence_1.000_Length_1796	K00873	PK, pyk; pyruvate kinase [EC:2.7.1.40]	00230 Purine metabolism	Nucleotide metabolism	Metabolism
Locus_37741_Transcript_1/1_Confidence_1.000_Length_2331	K00873	PK, pyk; pyruvate kinase [EC:2.7.1.40]	00230 Purine metabolism	Nucleotide metabolism	Metabolism
Locus_37969_Transcript_1/1_Confidence_1.000_Length_1446	K10808	RRM2; ribonucleoside-diphosphate reductase subunit M2 [EC:1.17.4.1]	00230 Purine metabolism	Nucleotide metabolism	Metabolism
Locus_38337_Transcript_1/1_Confidence_1.000_Length_537	K02684	PRI1; DNA primase small subunit [EC:2.7.7.-]	00230 Purine metabolism	Nucleotide metabolism	Metabolism
Locus_39594_Transcript_1/1_Confidence_1.000_Length_1116	K00962	pnp, PNPT1; polyribonucleotide nucleotidyltransferase [EC:2.7.7.8]	00230 Purine metabolism	Nucleotide metabolism	Metabolism
Locus_40109_Transcript_1/1_Confidence_1.000_Length_673	K00760	hprT, hpt, HPRT1; hypoxanthine phosphoribosyltransferase [EC:2.4.2.8]	00230 Purine metabolism	Nucleotide metabolism	Metabolism
Locus_40285_Transcript_1/1_Confidence_1.000_Length_503	K00940	E2.7.4.6, ndk; nucleoside-diphosphate kinase [EC:2.7.4.6]	00230 Purine metabolism	Nucleotide metabolism	Metabolism
Locus_40834_Transcript_1/1_Confidence_1.000_Length_1808	K03005	RPA49, POLR1E; DNA-directed RNA polymerase I subunit RPA49	00230 Purine metabolism	Nucleotide metabolism	Metabolism
Locus_4155_Transcript_1/1_Confidence_1.000_Length_871	K00962	pnp, PNPT1; polyribonucleotide nucleotidyltransferase [EC:2.7.7.8]	00230 Purine metabolism	Nucleotide metabolism	Metabolism
Locus_45026_Transcript_1/1_Confidence_1.000_Length_2061	K02335	DPO1, polA; DNA polymerase I [EC:2.7.7.7]	00230 Purine metabolism	Nucleotide metabolism	Metabolism
Locus_4762_Transcript_1/1_Confidence_1.000_Length_479	K03013	RPB5, POLR2E; DNA-directed RNA polymerases I, II, and III subunit RPABC1	00230 Purine metabolism	Nucleotide metabolism	Metabolism
Locus_4909_Transcript_1/1_Confidence_1.000_Length_4591	K03018	RPC1, POLR3A; DNA-directed RNA polymerase III subunit RPC1 [EC:2.7.7.6]	00230 Purine metabolism	Nucleotide metabolism	Metabolism
Locus_5011_Transcript_1/1_Confidence_1.000_Length_529	K06928	K06928; nucleoside-triphosphatase THEP1 [EC:3.6.1.15]	00230 Purine metabolism	Nucleotide metabolism	Metabolism
Locus_50698_Transcript_1/1_Confidence_1.000_Length_1556	K01939	E6.3.4.4, purA; adenylosuccinate synthase [EC:6.3.4.4]	00230 Purine metabolism	Nucleotide metabolism	Metabolism
Locus_518_Transcript_1/1_Confidence_1.000_Length_1098	K00860	cysC; adenylylsulfate kinase [EC:2.7.1.25]	00230 Purine metabolism	Nucleotide metabolism	Metabolism
Locus_52485_Transcript_1/1_Confidence_1.000_Length_812	K00759	E2.4.2.7, apt; adenine phosphoribosyltransferase [EC:2.4.2.7]	00230 Purine metabolism	Nucleotide metabolism	Metabolism
Locus_52517_Transcript_1/1_Confidence_1.000_Length_793	K03026	RPC53, POLR3D; DNA-directed RNA polymerase III subunit RPC4	00230 Purine metabolism	Nucleotide metabolism	Metabolism
Locus_5268_Transcript_1/1_Confidence_1.000_Length_2377	K00873	PK, pyk; pyruvate kinase [EC:2.7.1.40]	00230 Purine metabolism	Nucleotide metabolism	Metabolism
Locus_54232_Transcript_1/1_Confidence_1.000_Length_799	K03022	RPC25, POLR3H; DNA-directed RNA polymerase III subunit RPC8	00230 Purine metabolism	Nucleotide metabolism	Metabolism
Locus_55149_Transcript_1/1_Confidence_1.000_Length_3837	K03002	RPA2, POLR1B; DNA-directed RNA polymerase I subunit RPA2 [EC:2.7.7.6]	00230 Purine metabolism	Nucleotide metabolism	Metabolism
Locus_58314_Transcript_1/1_Confidence_1.000_Length_1459	K00601	E2.1.2.2; phosphoribosylglycinamide formyltransferase [EC:2.1.2.2]	00230 Purine metabolism	Nucleotide metabolism	Metabolism
Locus_58734_Transcript_1/1_Confidence_1.000_Length_497	K03013	RPB5, POLR2E; DNA-directed RNA polymerases I, II, and III subunit RPABC1	00230 Purine metabolism	Nucleotide metabolism	Metabolism
Locus_59467_Transcript_1/1_Confidence_1.000_Length_2874	K01490	E3.5.4.6, AMPD; AMP deaminase [EC:3.5.4.6]	00230 Purine metabolism	Nucleotide metabolism	Metabolism
Locus_64144_Transcript_1/1_Confidence_1.000_Length_731	K03046	rpoC; DNA-directed RNA polymerase subunit beta' [EC:2.7.7.6]	00230 Purine metabolism	Nucleotide metabolism	Metabolism
Locus_6436_Transcript_1/1_Confidence_1.000_Length_1102	K00940	E2.7.4.6, ndk; nucleoside-diphosphate kinase [EC:2.7.4.6]	00230 Purine metabolism	Nucleotide metabolism	Metabolism
Locus_6546_Transcript_1/1_Confidence_1.000_Length_2019	K00873	PK, pyk; pyruvate kinase [EC:2.7.1.40]	00230 Purine metabolism	Nucleotide metabolism	Metabolism
Locus_6782_Transcript_1/1_Confidence_1.000_Length_699	K00365	E1.7.3.3; urate oxidase [EC:1.7.3.3]	00230 Purine metabolism	Nucleotide metabolism	Metabolism
Locus_69486_Transcript_1/1_Confidence_1.000_Length_796	K03025	RPC34, POLR3F; DNA-directed RNA polymerase III subunit RPC6	00230 Purine metabolism	Nucleotide metabolism	Metabolism
Locus_6963_Transcript_1/1_Confidence_1.000_Length_1363	K00948	PRPS, prsA; ribose-phosphate pyrophosphokinase [EC:2.7.6.1]	00230 Purine metabolism	Nucleotide metabolism	Metabolism
Locus_69774_Transcript_1/1_Confidence_1.000_Length_1013	K02321	POLA2; DNA polymerase alpha subunit B	00230 Purine metabolism	Nucleotide metabolism	Metabolism
Locus_71550_Transcript_1/1_Confidence_1.000_Length_804	K02328	POLD2; DNA polymerase delta subunit 2	00230 Purine metabolism	Nucleotide metabolism	Metabolism
Locus_7435_Transcript_1/1_Confidence_1.000_Length_1130	K03023	RPC82, POLR3C; DNA-directed RNA polymerase III subunit RPC3	00230 Purine metabolism	Nucleotide metabolism	Metabolism
Locus_8355_Transcript_1/1_Confidence_1.000_Length_760	K03014	RPB6, POLR2F; DNA-directed RNA polymerases I, II, and III subunit RPABC2	00230 Purine metabolism	Nucleotide metabolism	Metabolism
Locus_8464_Transcript_1/1_Confidence_1.000_Length_5642	K03006	RPB1, POLR2A; DNA-directed RNA polymerase II subunit RPB1 [EC:2.7.7.6]	00230 Purine metabolism	Nucleotide metabolism	Metabolism
Locus_8493_Transcript_1/1_Confidence_1.000_Length_1673	K03013	RPB5, POLR2E; DNA-directed RNA polymerases I, II, and III subunit RPABC1	00230 Purine metabolism	Nucleotide metabolism	Metabolism
Locus_88394_Transcript_1/1_Confidence_1.000_Length_390	K03046	rpoC; DNA-directed RNA polymerase subunit beta' [EC:2.7.7.6]	00230 Purine metabolism	Nucleotide metabolism	Metabolism
Locus_8904_Transcript_1/1_Confidence_1.000_Length_935	K00759	E2.4.2.7, apt; adenine phosphoribosyltransferase [EC:2.4.2.7]	00230 Purine metabolism	Nucleotide metabolism	Metabolism
Locus_8923_Transcript_1/1_Confidence_1.000_Length_1334	K03787	surE; 5'-nucleotidase [EC:3.1.3.5]	00230 Purine metabolism	Nucleotide metabolism	Metabolism
Locus_8996_Transcript_1/1_Confidence_1.000_Length_2726	K03040	rpoA; DNA-directed RNA polymerase subunit alpha [EC:2.7.7.6]	00230 Purine metabolism	Nucleotide metabolism	Metabolism
Locus_90829_Transcript_1/1_Confidence_1.000_Length_585	K02325	POLE2; DNA polymerase epsilon subunit 2 [EC:2.7.7.7]	00230 Purine metabolism	Nucleotide metabolism	Metabolism
Locus_90841_Transcript_1/1_Confidence_1.000_Length_370	K03046	rpoC; DNA-directed RNA polymerase subunit beta' [EC:2.7.7.6]	00230 Purine metabolism	Nucleotide metabolism	Metabolism
Locus_9259_Transcript_1/1_Confidence_1.000_Length_1295	K14977	ylbA; ureidoglycine aminohydrolase [EC:3.5.3.-]	00230 Purine metabolism	Nucleotide metabolism	Metabolism
Locus_14_Transcript_477/1093_Confidence_1.000_Length_1717	K00106	XDH; xanthine dehydrogenase/oxidase [EC:1.17.1.4 1.17.3.2]	00232 Caffeine metabolism	Biosynthesis of other secondary metabolites	Metabolism
Locus_14_Transcript_898/1093_Confidence_1.000_Length_1717	K00106	XDH; xanthine dehydrogenase/oxidase [EC:1.17.1.4 1.17.3.2]	00232 Caffeine metabolism	Biosynthesis of other secondary metabolites	Metabolism
Locus_6782_Transcript_1/1_Confidence_1.000_Length_699	K00365	E1.7.3.3; urate oxidase [EC:1.7.3.3]	00232 Caffeine metabolism	Biosynthesis of other secondary metabolites	Metabolism
Locus_11335_Transcript_1/1_Confidence_1.000_Length_722	K01465	URA4, pyrC; dihydroorotase [EC:3.5.2.3]	00240 Pyrimidine metabolism	Nucleotide metabolism	Metabolism
Locus_11890_Transcript_1/1_Confidence_1.000_Length_1940	K13998	DHFR-TS; dihydrofolate reductase / thymidylate synthase [EC:1.5.1.3 2.1.1.45]	00240 Pyrimidine metabolism	Nucleotide metabolism	Metabolism
Locus_11939_Transcript_1/1_Confidence_1.000_Length_637	K00940	E2.7.4.6, ndk; nucleoside-diphosphate kinase [EC:2.7.4.6]	00240 Pyrimidine metabolism	Nucleotide metabolism	Metabolism
Locus_12357_Transcript_1/1_Confidence_1.000_Length_1409	K14721	RPC37, POLR3E; DNA-directed RNA polymerase III subunit RPC5	00240 Pyrimidine metabolism	Nucleotide metabolism	Metabolism
Locus_12827_Transcript_1/1_Confidence_1.000_Length_1464	K00384	E1.8.1.9, trxB; thioredoxin reductase (NADPH) [EC:1.8.1.9]	00240 Pyrimidine metabolism	Nucleotide metabolism	Metabolism
Locus_13600_Transcript_1/1_Confidence_1.000_Length_1120	K01081	E3.1.3.5; 5'-nucleotidase [EC:3.1.3.5]	00240 Pyrimidine metabolism	Nucleotide metabolism	Metabolism
Locus_14_Transcript_188/1093_Confidence_1.000_Length_1615	K14641	APY1_2; apyrase [EC:3.6.1.5]	00240 Pyrimidine metabolism	Nucleotide metabolism	Metabolism
Locus_14_Transcript_661/1093_Confidence_1.000_Length_2534	K03010	RPB2, POLR2B; DNA-directed RNA polymerase II subunit RPB2 [EC:2.7.7.6]	00240 Pyrimidine metabolism	Nucleotide metabolism	Metabolism
Locus_14_Transcript_677/1093_Confidence_1.000_Length_1615	K14641	APY1_2; apyrase [EC:3.6.1.5]	00240 Pyrimidine metabolism	Nucleotide metabolism	Metabolism
Locus_14_Transcript_94/1093_Confidence_1.000_Length_2534	K03010	RPB2, POLR2B; DNA-directed RNA polymerase II subunit RPB2 [EC:2.7.7.6]	00240 Pyrimidine metabolism	Nucleotide metabolism	Metabolism
Locus_1461_Transcript_1/1_Confidence_1.000_Length_1271	K01956	carA, CPA1; carbamoyl-phosphate synthase small subunit [EC:6.3.5.5]	00240 Pyrimidine metabolism	Nucleotide metabolism	Metabolism
Locus_14881_Transcript_1/1_Confidence_1.000_Length_692	K01240	URH1; uridine nucleosidase [EC:3.2.2.3]	00240 Pyrimidine metabolism	Nucleotide metabolism	Metabolism
Locus_14994_Transcript_1/1_Confidence_1.000_Length_673	K03027	RPC40, POLR1C; DNA-directed RNA polymerases I and III subunit RPAC1	00240 Pyrimidine metabolism	Nucleotide metabolism	Metabolism
Locus_15175_Transcript_1/1_Confidence_1.000_Length_1946	K00609	pyrB, PYR2; aspartate carbamoyltransferase catalytic subunit [EC:2.1.3.2]	00240 Pyrimidine metabolism	Nucleotide metabolism	Metabolism
Locus_15871_Transcript_1/1_Confidence_1.000_Length_457	K09903	pyrH; uridylate kinase [EC:2.7.4.22]	00240 Pyrimidine metabolism	Nucleotide metabolism	Metabolism
Locus_16018_Transcript_1/1_Confidence_1.000_Length_1118	K01510	ENTPD1_3_8; apyrase [EC:3.6.1.5]	00240 Pyrimidine metabolism	Nucleotide metabolism	Metabolism
Locus_17268_Transcript_1/1_Confidence_1.000_Length_3448	K03021	RPC2, POLR3B; DNA-directed RNA polymerase III subunit RPC2 [EC:2.7.7.6]	00240 Pyrimidine metabolism	Nucleotide metabolism	Metabolism
Locus_17480_Transcript_1/1_Confidence_1.000_Length_862	K01465	URA4, pyrC; dihydroorotase [EC:3.5.2.3]	00240 Pyrimidine metabolism	Nucleotide metabolism	Metabolism
Locus_18150_Transcript_1/1_Confidence_1.000_Length_955	K03016	RPB8, POLR2H; DNA-directed RNA polymerases I, II, and III subunit RPABC3	00240 Pyrimidine metabolism	Nucleotide metabolism	Metabolism
Locus_18164_Transcript_1/1_Confidence_1.000_Length_289	K03008	RPB11, POLR2J; DNA-directed RNA polymerase II subunit RPB11	00240 Pyrimidine metabolism	Nucleotide metabolism	Metabolism
Locus_200_Transcript_188/345_Confidence_1.000_Length_3307	K02327	POLD1; DNA polymerase delta subunit 1 [EC:2.7.7.7]	00240 Pyrimidine metabolism	Nucleotide metabolism	Metabolism
Locus_200_Transcript_201/345_Confidence_1.000_Length_3307	K02327	POLD1; DNA polymerase delta subunit 1 [EC:2.7.7.7]	00240 Pyrimidine metabolism	Nucleotide metabolism	Metabolism
Locus_200_Transcript_260/345_Confidence_1.000_Length_960	K03007	RPB10, POLR2L; DNA-directed RNA polymerases I, II, and III subunit RPABC5	00240 Pyrimidine metabolism	Nucleotide metabolism	Metabolism
Locus_200_Transcript_42/345_Confidence_1.000_Length_960	K03007	RPB10, POLR2L; DNA-directed RNA polymerases I, II, and III subunit RPABC5	00240 Pyrimidine metabolism	Nucleotide metabolism	Metabolism
Locus_20367_Transcript_1/1_Confidence_1.000_Length_2158	K01955	carB, CPA2; carbamoyl-phosphate synthase large subunit [EC:6.3.5.5]	00240 Pyrimidine metabolism	Nucleotide metabolism	Metabolism
Locus_20793_Transcript_1/1_Confidence_1.000_Length_1020	K03015	RPB7, POLR2G; DNA-directed RNA polymerase II subunit RPB7	00240 Pyrimidine metabolism	Nucleotide metabolism	Metabolism
Locus_20992_Transcript_1/1_Confidence_1.000_Length_212	K03009	RPB12, POLR2K; DNA-directed RNA polymerases I, II, and III subunit RPABC4	00240 Pyrimidine metabolism	Nucleotide metabolism	Metabolism
Locus_21259_Transcript_1/1_Confidence_1.000_Length_813	K03019	RPC11, POLR3K; DNA-directed RNA polymerase III subunit RPC10	00240 Pyrimidine metabolism	Nucleotide metabolism	Metabolism
Locus_2332_Transcript_1/1_Confidence_1.000_Length_2913	K02324	POLE1; DNA polymerase epsilon subunit 1 [EC:2.7.7.7]	00240 Pyrimidine metabolism	Nucleotide metabolism	Metabolism
Locus_23746_Transcript_1/1_Confidence_1.000_Length_1309	K01937	E6.3.4.2, pyrG; CTP synthase [EC:6.3.4.2]	00240 Pyrimidine metabolism	Nucleotide metabolism	Metabolism
Locus_23897_Transcript_1/1_Confidence_1.000_Length_365	K00761	upp, UPRT; uracil phosphoribosyltransferase [EC:2.4.2.9]	00240 Pyrimidine metabolism	Nucleotide metabolism	Metabolism
Locus_24153_Transcript_1/1_Confidence_1.000_Length_220	K03009	RPB12, POLR2K; DNA-directed RNA polymerases I, II, and III subunit RPABC4	00240 Pyrimidine metabolism	Nucleotide metabolism	Metabolism
Locus_24215_Transcript_1/1_Confidence_1.000_Length_1354	K03011	RPB3, POLR2C; DNA-directed RNA polymerase II subunit RPB3	00240 Pyrimidine metabolism	Nucleotide metabolism	Metabolism
Locus_24420_Transcript_1/1_Confidence_1.000_Length_1033	K00384	E1.8.1.9, trxB; thioredoxin reductase (NADPH) [EC:1.8.1.9]	00240 Pyrimidine metabolism	Nucleotide metabolism	Metabolism
Locus_24580_Transcript_1/1_Confidence_1.000_Length_1044	K10808	RRM2; ribonucleoside-diphosphate reductase subunit M2 [EC:1.17.4.1]	00240 Pyrimidine metabolism	Nucleotide metabolism	Metabolism
Locus_25336_Transcript_1/1_Confidence_1.000_Length_596	K03017	RPB9, POLR2I; DNA-directed RNA polymerase II subunit RPB9	00240 Pyrimidine metabolism	Nucleotide metabolism	Metabolism
Locus_25403_Transcript_1/1_Confidence_1.000_Length_827	K03027	RPC40, POLR1C; DNA-directed RNA polymerases I and III subunit RPAC1	00240 Pyrimidine metabolism	Nucleotide metabolism	Metabolism
Locus_25878_Transcript_1/1_Confidence_1.000_Length_1646	K03787	surE; 5'-nucleotidase [EC:3.1.3.5]	00240 Pyrimidine metabolism	Nucleotide metabolism	Metabolism
Locus_26036_Transcript_1/1_Confidence_1.000_Length_1894	K02685	PRI2; DNA primase large subunit [EC:2.7.7.-]	00240 Pyrimidine metabolism	Nucleotide metabolism	Metabolism
Locus_26673_Transcript_1/1_Confidence_1.000_Length_564	K02326	POLE3; DNA polymerase epsilon subunit 3 [EC:2.7.7.7]	00240 Pyrimidine metabolism	Nucleotide metabolism	Metabolism
Locus_27270_Transcript_1/1_Confidence_1.000_Length_1074	K03024	RPC31, POLR3G; DNA-directed RNA polymerase III subunit RPC7	00240 Pyrimidine metabolism	Nucleotide metabolism	Metabolism
Locus_27848_Transcript_1/1_Confidence_1.000_Length_1290	K00207	DPYD; dihydropyrimidine dehydrogenase (NADP+) [EC:1.3.1.2]	00240 Pyrimidine metabolism	Nucleotide metabolism	Metabolism
Locus_27925_Transcript_1/1_Confidence_1.000_Length_2927	K10807	RRM1; ribonucleoside-diphosphate reductase subunit M1 [EC:1.17.4.1]	00240 Pyrimidine metabolism	Nucleotide metabolism	Metabolism
Locus_27961_Transcript_1/1_Confidence_1.000_Length_241	K03012	RPB4, POLR2D; DNA-directed RNA polymerase II subunit RPB4	00240 Pyrimidine metabolism	Nucleotide metabolism	Metabolism
Locus_28202_Transcript_1/1_Confidence_1.000_Length_825	K03012	RPB4, POLR2D; DNA-directed RNA polymerase II subunit RPB4	00240 Pyrimidine metabolism	Nucleotide metabolism	Metabolism
Locus_28399_Transcript_1/1_Confidence_1.000_Length_5235	K02999	RPA1, POLR1A; DNA-directed RNA polymerase I subunit RPA1 [EC:2.7.7.6]	00240 Pyrimidine metabolism	Nucleotide metabolism	Metabolism
Locus_28651_Transcript_1/1_Confidence_1.000_Length_417	K03505	POLD4; DNA polymerase delta subunit 4	00240 Pyrimidine metabolism	Nucleotide metabolism	Metabolism
Locus_28706_Transcript_1/1_Confidence_1.000_Length_1212	K02320	POLA1; DNA polymerase alpha subunit A [EC:2.7.7.7]	00240 Pyrimidine metabolism	Nucleotide metabolism	Metabolism
Locus_28747_Transcript_1/1_Confidence_1.000_Length_421	K01519	ITPA; inosine triphosphate pyrophosphatase [EC:3.6.1.19]	00240 Pyrimidine metabolism	Nucleotide metabolism	Metabolism
Locus_2905_Transcript_1/1_Confidence_1.000_Length_992	K03504	POLD3; DNA polymerase delta subunit 3	00240 Pyrimidine metabolism	Nucleotide metabolism	Metabolism
Locus_2998_Transcript_1/1_Confidence_1.000_Length_820	K00940	E2.7.4.6, ndk; nucleoside-diphosphate kinase [EC:2.7.4.6]	00240 Pyrimidine metabolism	Nucleotide metabolism	Metabolism
Locus_33003_Transcript_1/1_Confidence_1.000_Length_505	K16329	psuG; pseudouridine-5'-phosphate glycosidase [EC:3.2.-.-]	00240 Pyrimidine metabolism	Nucleotide metabolism	Metabolism
Locus_34304_Transcript_1/1_Confidence_1.000_Length_2098	K00962	pnp, PNPT1; polyribonucleotide nucleotidyltransferase [EC:2.7.7.8]	00240 Pyrimidine metabolism	Nucleotide metabolism	Metabolism
Locus_35768_Transcript_1/1_Confidence_1.000_Length_338	K01464	DPYS, dht, hydA; dihydropyrimidinase [EC:3.5.2.2]	00240 Pyrimidine metabolism	Nucleotide metabolism	Metabolism
Locus_36419_Transcript_1/1_Confidence_1.000_Length_1293	K13800	CMPK1, UMPK; UMP-CMP kinase [EC:2.7.4.- 2.7.4.14]	00240 Pyrimidine metabolism	Nucleotide metabolism	Metabolism
Locus_37969_Transcript_1/1_Confidence_1.000_Length_1446	K10808	RRM2; ribonucleoside-diphosphate reductase subunit M2 [EC:1.17.4.1]	00240 Pyrimidine metabolism	Nucleotide metabolism	Metabolism
Locus_38337_Transcript_1/1_Confidence_1.000_Length_537	K02684	PRI1; DNA primase small subunit [EC:2.7.7.-]	00240 Pyrimidine metabolism	Nucleotide metabolism	Metabolism
Locus_3953_Transcript_1/1_Confidence_1.000_Length_570	K00943	E2.7.4.9, tmk; dTMP kinase [EC:2.7.4.9]	00240 Pyrimidine metabolism	Nucleotide metabolism	Metabolism
Locus_39594_Transcript_1/1_Confidence_1.000_Length_1116	K00962	pnp, PNPT1; polyribonucleotide nucleotidyltransferase [EC:2.7.7.8]	00240 Pyrimidine metabolism	Nucleotide metabolism	Metabolism
Locus_39979_Transcript_1/1_Confidence_1.000_Length_623	K01520	dut, DUT; dUTP pyrophosphatase [EC:3.6.1.23]	00240 Pyrimidine metabolism	Nucleotide metabolism	Metabolism
Locus_40285_Transcript_1/1_Confidence_1.000_Length_503	K00940	E2.7.4.6, ndk; nucleoside-diphosphate kinase [EC:2.7.4.6]	00240 Pyrimidine metabolism	Nucleotide metabolism	Metabolism
Locus_40834_Transcript_1/1_Confidence_1.000_Length_1808	K03005	RPA49, POLR1E; DNA-directed RNA polymerase I subunit RPA49	00240 Pyrimidine metabolism	Nucleotide metabolism	Metabolism
Locus_41032_Transcript_1/1_Confidence_1.000_Length_1466	K00254	DHODH, pyrD; dihydroorotate dehydrogenase [EC:1.3.5.2]	00240 Pyrimidine metabolism	Nucleotide metabolism	Metabolism
Locus_4155_Transcript_1/1_Confidence_1.000_Length_871	K00962	pnp, PNPT1; polyribonucleotide nucleotidyltransferase [EC:2.7.7.8]	00240 Pyrimidine metabolism	Nucleotide metabolism	Metabolism
Locus_43146_Transcript_1/1_Confidence_1.000_Length_1017	K00876	udk, UCK; uridine kinase [EC:2.7.1.48]	00240 Pyrimidine metabolism	Nucleotide metabolism	Metabolism
Locus_45026_Transcript_1/1_Confidence_1.000_Length_2061	K02335	DPO1, polA; DNA polymerase I [EC:2.7.7.7]	00240 Pyrimidine metabolism	Nucleotide metabolism	Metabolism
Locus_4762_Transcript_1/1_Confidence_1.000_Length_479	K03013	RPB5, POLR2E; DNA-directed RNA polymerases I, II, and III subunit RPABC1	00240 Pyrimidine metabolism	Nucleotide metabolism	Metabolism
Locus_48212_Transcript_1/1_Confidence_1.000_Length_545	K01489	cdd, CDA; cytidine deaminase [EC:3.5.4.5]	00240 Pyrimidine metabolism	Nucleotide metabolism	Metabolism
Locus_4909_Transcript_1/1_Confidence_1.000_Length_4591	K03018	RPC1, POLR3A; DNA-directed RNA polymerase III subunit RPC1 [EC:2.7.7.6]	00240 Pyrimidine metabolism	Nucleotide metabolism	Metabolism
Locus_49652_Transcript_1/1_Confidence_1.000_Length_500	K01489	cdd, CDA; cytidine deaminase [EC:3.5.4.5]	00240 Pyrimidine metabolism	Nucleotide metabolism	Metabolism
Locus_52517_Transcript_1/1_Confidence_1.000_Length_793	K03026	RPC53, POLR3D; DNA-directed RNA polymerase III subunit RPC4	00240 Pyrimidine metabolism	Nucleotide metabolism	Metabolism
Locus_53174_Transcript_1/1_Confidence_1.000_Length_1033	K00943	E2.7.4.9, tmk; dTMP kinase [EC:2.7.4.9]	00240 Pyrimidine metabolism	Nucleotide metabolism	Metabolism
Locus_5327_Transcript_1/1_Confidence_1.000_Length_652	K16904	DCTPP1; dCTP diphosphatase [EC:3.6.1.12]	00240 Pyrimidine metabolism	Nucleotide metabolism	Metabolism
Locus_54232_Transcript_1/1_Confidence_1.000_Length_799	K03022	RPC25, POLR3H; DNA-directed RNA polymerase III subunit RPC8	00240 Pyrimidine metabolism	Nucleotide metabolism	Metabolism
Locus_55149_Transcript_1/1_Confidence_1.000_Length_3837	K03002	RPA2, POLR1B; DNA-directed RNA polymerase I subunit RPA2 [EC:2.7.7.6]	00240 Pyrimidine metabolism	Nucleotide metabolism	Metabolism
Locus_58734_Transcript_1/1_Confidence_1.000_Length_497	K03013	RPB5, POLR2E; DNA-directed RNA polymerases I, II, and III subunit RPABC1	00240 Pyrimidine metabolism	Nucleotide metabolism	Metabolism
Locus_58890_Transcript_1/1_Confidence_1.000_Length_1137	K01493	comEB; dCMP deaminase [EC:3.5.4.12]	00240 Pyrimidine metabolism	Nucleotide metabolism	Metabolism
Locus_6009_Transcript_1/1_Confidence_1.000_Length_1786	K13421	UMPS; uridine monophosphate synthetase [EC:2.4.2.10 4.1.1.23]	00240 Pyrimidine metabolism	Nucleotide metabolism	Metabolism
Locus_64144_Transcript_1/1_Confidence_1.000_Length_731	K03046	rpoC; DNA-directed RNA polymerase subunit beta' [EC:2.7.7.6]	00240 Pyrimidine metabolism	Nucleotide metabolism	Metabolism
Locus_6436_Transcript_1/1_Confidence_1.000_Length_1102	K00940	E2.7.4.6, ndk; nucleoside-diphosphate kinase [EC:2.7.4.6]	00240 Pyrimidine metabolism	Nucleotide metabolism	Metabolism
Locus_69486_Transcript_1/1_Confidence_1.000_Length_796	K03025	RPC34, POLR3F; DNA-directed RNA polymerase III subunit RPC6	00240 Pyrimidine metabolism	Nucleotide metabolism	Metabolism
Locus_69774_Transcript_1/1_Confidence_1.000_Length_1013	K02321	POLA2; DNA polymerase alpha subunit B	00240 Pyrimidine metabolism	Nucleotide metabolism	Metabolism
Locus_71550_Transcript_1/1_Confidence_1.000_Length_804	K02328	POLD2; DNA polymerase delta subunit 2	00240 Pyrimidine metabolism	Nucleotide metabolism	Metabolism
Locus_72890_Transcript_1/1_Confidence_1.000_Length_543	K00857	tdk, TK; thymidine kinase [EC:2.7.1.21]	00240 Pyrimidine metabolism	Nucleotide metabolism	Metabolism
Locus_7435_Transcript_1/1_Confidence_1.000_Length_1130	K03023	RPC82, POLR3C; DNA-directed RNA polymerase III subunit RPC3	00240 Pyrimidine metabolism	Nucleotide metabolism	Metabolism
Locus_8355_Transcript_1/1_Confidence_1.000_Length_760	K03014	RPB6, POLR2F; DNA-directed RNA polymerases I, II, and III subunit RPABC2	00240 Pyrimidine metabolism	Nucleotide metabolism	Metabolism
Locus_8464_Transcript_1/1_Confidence_1.000_Length_5642	K03006	RPB1, POLR2A; DNA-directed RNA polymerase II subunit RPB1 [EC:2.7.7.6]	00240 Pyrimidine metabolism	Nucleotide metabolism	Metabolism
Locus_8493_Transcript_1/1_Confidence_1.000_Length_1673	K03013	RPB5, POLR2E; DNA-directed RNA polymerases I, II, and III subunit RPABC1	00240 Pyrimidine metabolism	Nucleotide metabolism	Metabolism
Locus_88394_Transcript_1/1_Confidence_1.000_Length_390	K03046	rpoC; DNA-directed RNA polymerase subunit beta' [EC:2.7.7.6]	00240 Pyrimidine metabolism	Nucleotide metabolism	Metabolism
Locus_8923_Transcript_1/1_Confidence_1.000_Length_1334	K03787	surE; 5'-nucleotidase [EC:3.1.3.5]	00240 Pyrimidine metabolism	Nucleotide metabolism	Metabolism
Locus_8996_Transcript_1/1_Confidence_1.000_Length_2726	K03040	rpoA; DNA-directed RNA polymerase subunit alpha [EC:2.7.7.6]	00240 Pyrimidine metabolism	Nucleotide metabolism	Metabolism
Locus_90829_Transcript_1/1_Confidence_1.000_Length_585	K02325	POLE2; DNA polymerase epsilon subunit 2 [EC:2.7.7.7]	00240 Pyrimidine metabolism	Nucleotide metabolism	Metabolism
Locus_90841_Transcript_1/1_Confidence_1.000_Length_370	K03046	rpoC; DNA-directed RNA polymerase subunit beta' [EC:2.7.7.6]	00240 Pyrimidine metabolism	Nucleotide metabolism	Metabolism
Locus_9508_Transcript_1/1_Confidence_1.000_Length_1435	K01431	UPB1; beta-ureidopropionase [EC:3.5.1.6]	00240 Pyrimidine metabolism	Nucleotide metabolism	Metabolism
Locus_14334_Transcript_1/1_Confidence_1.000_Length_1126	K00262	E1.4.1.4, gdhA; glutamate dehydrogenase (NADP+) [EC:1.4.1.4]	00250 Alanine, aspartate and glutamate metabolism	Amino acid metabolism	Metabolism
Locus_1461_Transcript_1/1_Confidence_1.000_Length_1271	K01956	carA, CPA1; carbamoyl-phosphate synthase small subunit [EC:6.3.5.5]	00250 Alanine, aspartate and glutamate metabolism	Amino acid metabolism	Metabolism
Locus_15175_Transcript_1/1_Confidence_1.000_Length_1946	K00609	pyrB, PYR2; aspartate carbamoyltransferase catalytic subunit [EC:2.1.3.2]	00250 Alanine, aspartate and glutamate metabolism	Amino acid metabolism	Metabolism
Locus_1646_Transcript_1/1_Confidence_1.000_Length_1117	K00811	ASP5; aspartate aminotransferase, chloroplastic [EC:2.6.1.1]	00250 Alanine, aspartate and glutamate metabolism	Amino acid metabolism	Metabolism
Locus_17319_Transcript_1/1_Confidence_1.000_Length_1424	K00827	AGXT2; alanine-glyoxylate transaminase / (R)-3-amino-2-methylpropionate-pyruvate transaminase [EC:2.6.1.44 2.6.1.40]	00250 Alanine, aspartate and glutamate metabolism	Amino acid metabolism	Metabolism
Locus_18272_Transcript_1/1_Confidence_1.000_Length_1427	K01915	glnA; glutamine synthetase [EC:6.3.1.2]	00250 Alanine, aspartate and glutamate metabolism	Amino acid metabolism	Metabolism
Locus_1851_Transcript_1/1_Confidence_1.000_Length_1511	K01755	argH, ASL; argininosuccinate lyase [EC:4.3.2.1]	00250 Alanine, aspartate and glutamate metabolism	Amino acid metabolism	Metabolism
Locus_20367_Transcript_1/1_Confidence_1.000_Length_2158	K01955	carB, CPA2; carbamoyl-phosphate synthase large subunit [EC:6.3.5.5]	00250 Alanine, aspartate and glutamate metabolism	Amino acid metabolism	Metabolism
Locus_21525_Transcript_1/1_Confidence_1.000_Length_1979	K00764	purF, PPAT; amidophosphoribosyltransferase [EC:2.4.2.14]	00250 Alanine, aspartate and glutamate metabolism	Amino acid metabolism	Metabolism
Locus_227_Transcript_1/1_Confidence_1.000_Length_2651	K01915	glnA; glutamine synthetase [EC:6.3.1.2]	00250 Alanine, aspartate and glutamate metabolism	Amino acid metabolism	Metabolism
Locus_23851_Transcript_1/1_Confidence_1.000_Length_1705	K00827	AGXT2; alanine-glyoxylate transaminase / (R)-3-amino-2-methylpropionate-pyruvate transaminase [EC:2.6.1.44 2.6.1.40]	00250 Alanine, aspartate and glutamate metabolism	Amino acid metabolism	Metabolism
Locus_24274_Transcript_1/1_Confidence_1.000_Length_1950	K17761	SSADH; succinate-semialdehyde dehydrogenase, mitochondrial [EC:1.2.1.24]	00250 Alanine, aspartate and glutamate metabolism	Amino acid metabolism	Metabolism
Locus_25376_Transcript_1/1_Confidence_1.000_Length_1740	K00278	nadB; L-aspartate oxidase [EC:1.4.3.16]	00250 Alanine, aspartate and glutamate metabolism	Amino acid metabolism	Metabolism
Locus_25546_Transcript_1/1_Confidence_1.000_Length_1725	K00261	GLUD1_2, gdhA; glutamate dehydrogenase (NAD(P)+) [EC:1.4.1.3]	00250 Alanine, aspartate and glutamate metabolism	Amino acid metabolism	Metabolism
Locus_26339_Transcript_1/1_Confidence_1.000_Length_2439	K00820	E2.6.1.16, glmS; glucosamine--fructose-6-phosphate aminotransferase (isomerizing) [EC:2.6.1.16]	00250 Alanine, aspartate and glutamate metabolism	Amino acid metabolism	Metabolism
Locus_27007_Transcript_1/1_Confidence_1.000_Length_1000	K01756	purB, ADSL; adenylosuccinate lyase [EC:4.3.2.2]	00250 Alanine, aspartate and glutamate metabolism	Amino acid metabolism	Metabolism
Locus_27550_Transcript_1/1_Confidence_1.000_Length_1929	K01939	E6.3.4.4, purA; adenylosuccinate synthase [EC:6.3.4.4]	00250 Alanine, aspartate and glutamate metabolism	Amino acid metabolism	Metabolism
Locus_28201_Transcript_1/1_Confidence_1.000_Length_512	K00294	E1.2.1.88; 1-pyrroline-5-carboxylate dehydrogenase [EC:1.2.1.88]	00250 Alanine, aspartate and glutamate metabolism	Amino acid metabolism	Metabolism
Locus_2841_Transcript_1/1_Confidence_1.000_Length_474	K13566	NIT2; omega-amidase [EC:3.5.1.3]	00250 Alanine, aspartate and glutamate metabolism	Amino acid metabolism	Metabolism
Locus_306_Transcript_1/1_Confidence_1.000_Length_371	K00830	AGXT; alanine-glyoxylate transaminase / serine-glyoxylate transaminase / serine-pyruvate transaminase [EC:2.6.1.44 2.6.1.45 2.6.1.51]	00250 Alanine, aspartate and glutamate metabolism	Amino acid metabolism	Metabolism
Locus_36018_Transcript_1/1_Confidence_1.000_Length_2281	K00814	GPT, ALT; alanine transaminase [EC:2.6.1.2]	00250 Alanine, aspartate and glutamate metabolism	Amino acid metabolism	Metabolism
Locus_47210_Transcript_1/1_Confidence_1.000_Length_4283	K00264	GLT1; glutamate synthase (NADPH/NADH) [EC:1.4.1.13 1.4.1.14]	00250 Alanine, aspartate and glutamate metabolism	Amino acid metabolism	Metabolism
Locus_50698_Transcript_1/1_Confidence_1.000_Length_1556	K01939	E6.3.4.4, purA; adenylosuccinate synthase [EC:6.3.4.4]	00250 Alanine, aspartate and glutamate metabolism	Amino acid metabolism	Metabolism
Locus_52371_Transcript_1/1_Confidence_1.000_Length_827	K01580	E4.1.1.15, gadB, gadA, GAD; glutamate decarboxylase [EC:4.1.1.15]	00250 Alanine, aspartate and glutamate metabolism	Amino acid metabolism	Metabolism
Locus_72410_Transcript_1/1_Confidence_1.000_Length_1322	K01915	glnA; glutamine synthetase [EC:6.3.1.2]	00250 Alanine, aspartate and glutamate metabolism	Amino acid metabolism	Metabolism
Locus_8197_Transcript_1/1_Confidence_1.000_Length_2105	K01953	asnB, ASNS; asparagine synthase (glutamine-hydrolysing) [EC:6.3.5.4]	00250 Alanine, aspartate and glutamate metabolism	Amino acid metabolism	Metabolism
Locus_8214_Transcript_1/1_Confidence_1.000_Length_641	K16871	POP2; 4-aminobutyrate---pyruvate transaminase [EC:2.6.1.96]	00250 Alanine, aspartate and glutamate metabolism	Amino acid metabolism	Metabolism
Locus_9333_Transcript_1/1_Confidence_1.000_Length_1329	K01940	E6.3.4.5, argG; argininosuccinate synthase [EC:6.3.4.5]	00250 Alanine, aspartate and glutamate metabolism	Amino acid metabolism	Metabolism
Locus_9767_Transcript_1/1_Confidence_1.000_Length_1259	K14455	GOT2; aspartate aminotransferase, mitochondrial [EC:2.6.1.1]	00250 Alanine, aspartate and glutamate metabolism	Amino acid metabolism	Metabolism
Locus_9995_Transcript_1/1_Confidence_1.000_Length_1050	K14454	GOT1; aspartate aminotransferase, cytoplasmic [EC:2.6.1.1]	00250 Alanine, aspartate and glutamate metabolism	Amino acid metabolism	Metabolism
Locus_104_Transcript_1/1_Confidence_1.000_Length_1154	K15918	GLYK; D-glycerate 3-kinase [EC:2.7.1.31]	00260 Glycine, serine and threonine metabolism	Amino acid metabolism	Metabolism
Locus_10926_Transcript_1/1_Confidence_1.000_Length_579	K12235	SRR; serine racemase [EC:5.1.1.18]	00260 Glycine, serine and threonine metabolism	Amino acid metabolism	Metabolism
Locus_11341_Transcript_1/1_Confidence_1.000_Length_2234	K00276	AOC3, AOC2, tynA; primary-amine oxidase [EC:1.4.3.21]	00260 Glycine, serine and threonine metabolism	Amino acid metabolism	Metabolism
Locus_12289_Transcript_1/1_Confidence_1.000_Length_3233	K12524	thrA; bifunctional aspartokinase / homoserine dehydrogenase 1 [EC:2.7.2.4 1.1.1.3]	00260 Glycine, serine and threonine metabolism	Amino acid metabolism	Metabolism
Locus_12573_Transcript_1/1_Confidence_1.000_Length_2139	K00928	lysC; aspartate kinase [EC:2.7.2.4]	00260 Glycine, serine and threonine metabolism	Amino acid metabolism	Metabolism
Locus_13346_Transcript_1/1_Confidence_1.000_Length_1719	K01696	trpB; tryptophan synthase beta chain [EC:4.2.1.20]	00260 Glycine, serine and threonine metabolism	Amino acid metabolism	Metabolism
Locus_13356_Transcript_1/1_Confidence_1.000_Length_1109	K01079	serB, PSPH; phosphoserine phosphatase [EC:3.1.3.3]	00260 Glycine, serine and threonine metabolism	Amino acid metabolism	Metabolism
Locus_14183_Transcript_1/1_Confidence_1.000_Length_1173	K00133	asd; aspartate-semialdehyde dehydrogenase [EC:1.2.1.11]	00260 Glycine, serine and threonine metabolism	Amino acid metabolism	Metabolism
Locus_1537_Transcript_1/1_Confidence_1.000_Length_2638	K00600	glyA, SHMT; glycine hydroxymethyltransferase [EC:2.1.2.1]	00260 Glycine, serine and threonine metabolism	Amino acid metabolism	Metabolism
Locus_16007_Transcript_1/1_Confidence_1.000_Length_1077	K02437	gcvH, GCSH; glycine cleavage system H protein	00260 Glycine, serine and threonine metabolism	Amino acid metabolism	Metabolism
Locus_17319_Transcript_1/1_Confidence_1.000_Length_1424	K00827	AGXT2; alanine-glyoxylate transaminase / (R)-3-amino-2-methylpropionate-pyruvate transaminase [EC:2.6.1.44 2.6.1.40]	00260 Glycine, serine and threonine metabolism	Amino acid metabolism	Metabolism
Locus_18060_Transcript_1/1_Confidence_1.000_Length_1087	K14085	ALDH7A1; aldehyde dehydrogenase family 7 member A1 [EC:1.2.1.31 1.2.1.8 1.2.1.3]	00260 Glycine, serine and threonine metabolism	Amino acid metabolism	Metabolism
Locus_19535_Transcript_1/1_Confidence_1.000_Length_2661	K00276	AOC3, AOC2, tynA; primary-amine oxidase [EC:1.4.3.21]	00260 Glycine, serine and threonine metabolism	Amino acid metabolism	Metabolism
Locus_198_Transcript_1/1_Confidence_1.000_Length_1017	K15893	HPR1; hydroxypyruvate reductase 1	00260 Glycine, serine and threonine metabolism	Amino acid metabolism	Metabolism
Locus_1982_Transcript_1/1_Confidence_1.000_Length_2318	K00382	DLD, lpd, pdhD; dihydrolipoamide dehydrogenase [EC:1.8.1.4]	00260 Glycine, serine and threonine metabolism	Amino acid metabolism	Metabolism
Locus_22797_Transcript_1/1_Confidence_1.000_Length_1283	K15634	gpmB; probable phosphoglycerate mutase [EC:5.4.2.12]	00260 Glycine, serine and threonine metabolism	Amino acid metabolism	Metabolism
Locus_23235_Transcript_1/1_Confidence_1.000_Length_1606	K01620	ltaE; threonine aldolase [EC:4.1.2.5]	00260 Glycine, serine and threonine metabolism	Amino acid metabolism	Metabolism
Locus_23851_Transcript_1/1_Confidence_1.000_Length_1705	K00827	AGXT2; alanine-glyoxylate transaminase / (R)-3-amino-2-methylpropionate-pyruvate transaminase [EC:2.6.1.44 2.6.1.40]	00260 Glycine, serine and threonine metabolism	Amino acid metabolism	Metabolism
Locus_24839_Transcript_1/1_Confidence_1.000_Length_597	K15634	gpmB; probable phosphoglycerate mutase [EC:5.4.2.12]	00260 Glycine, serine and threonine metabolism	Amino acid metabolism	Metabolism
Locus_25661_Transcript_1/1_Confidence_1.000_Length_1296	K01754	E4.3.1.19, ilvA, tdcB; threonine dehydratase [EC:4.3.1.19]	00260 Glycine, serine and threonine metabolism	Amino acid metabolism	Metabolism
Locus_25890_Transcript_1/1_Confidence_1.000_Length_916	K00831	serC, PSAT1; phosphoserine aminotransferase [EC:2.6.1.52]	00260 Glycine, serine and threonine metabolism	Amino acid metabolism	Metabolism
Locus_26785_Transcript_1/1_Confidence_1.000_Length_1849	K01733	thrC; threonine synthase [EC:4.2.3.1]	00260 Glycine, serine and threonine metabolism	Amino acid metabolism	Metabolism
Locus_2753_Transcript_1/1_Confidence_1.000_Length_772	K02437	gcvH, GCSH; glycine cleavage system H protein	00260 Glycine, serine and threonine metabolism	Amino acid metabolism	Metabolism
Locus_29082_Transcript_1/1_Confidence_1.000_Length_544	K06001	K06001, trpB; tryptophan synthase beta chain [EC:4.2.1.20]	00260 Glycine, serine and threonine metabolism	Amino acid metabolism	Metabolism
Locus_29319_Transcript_1/1_Confidence_1.000_Length_1823	K00600	glyA, SHMT; glycine hydroxymethyltransferase [EC:2.1.2.1]	00260 Glycine, serine and threonine metabolism	Amino acid metabolism	Metabolism
Locus_306_Transcript_1/1_Confidence_1.000_Length_371	K00830	AGXT; alanine-glyoxylate transaminase / serine-glyoxylate transaminase / serine-pyruvate transaminase [EC:2.6.1.44 2.6.1.45 2.6.1.51]	00260 Glycine, serine and threonine metabolism	Amino acid metabolism	Metabolism
Locus_30614_Transcript_1/1_Confidence_1.000_Length_667	K01695	trpA; tryptophan synthase alpha chain [EC:4.2.1.20]	00260 Glycine, serine and threonine metabolism	Amino acid metabolism	Metabolism
Locus_31586_Transcript_1/1_Confidence_1.000_Length_2867	K00276	AOC3, AOC2, tynA; primary-amine oxidase [EC:1.4.3.21]	00260 Glycine, serine and threonine metabolism	Amino acid metabolism	Metabolism
Locus_31763_Transcript_1/1_Confidence_1.000_Length_1775	K00872	thrB1; homoserine kinase [EC:2.7.1.39]	00260 Glycine, serine and threonine metabolism	Amino acid metabolism	Metabolism
Locus_3466_Transcript_1/1_Confidence_1.000_Length_2305	K15633	gpmI; 2,3-bisphosphoglycerate-independent phosphoglycerate mutase [EC:5.4.2.12]	00260 Glycine, serine and threonine metabolism	Amino acid metabolism	Metabolism
Locus_3533_Transcript_1/1_Confidence_1.000_Length_2952	K00276	AOC3, AOC2, tynA; primary-amine oxidase [EC:1.4.3.21]	00260 Glycine, serine and threonine metabolism	Amino acid metabolism	Metabolism
Locus_3825_Transcript_1/1_Confidence_1.000_Length_1127	K00600	glyA, SHMT; glycine hydroxymethyltransferase [EC:2.1.2.1]	00260 Glycine, serine and threonine metabolism	Amino acid metabolism	Metabolism
Locus_42381_Transcript_1/1_Confidence_1.000_Length_1855	K15919	HPR2; hydroxypyruvate reductase 2	00260 Glycine, serine and threonine metabolism	Amino acid metabolism	Metabolism
Locus_4252_Transcript_1/1_Confidence_1.000_Length_760	K00605	gcvT, AMT; aminomethyltransferase [EC:2.1.2.10]	00260 Glycine, serine and threonine metabolism	Amino acid metabolism	Metabolism
Locus_4337_Transcript_1/1_Confidence_1.000_Length_2124	K00382	DLD, lpd, pdhD; dihydrolipoamide dehydrogenase [EC:1.8.1.4]	00260 Glycine, serine and threonine metabolism	Amino acid metabolism	Metabolism
Locus_45875_Transcript_1/1_Confidence_1.000_Length_2209	K15633	gpmI; 2,3-bisphosphoglycerate-independent phosphoglycerate mutase [EC:5.4.2.12]	00260 Glycine, serine and threonine metabolism	Amino acid metabolism	Metabolism
Locus_56_Transcript_1/1_Confidence_1.000_Length_3489	K00281	GLDC, gcvP; glycine dehydrogenase [EC:1.4.4.2]	00260 Glycine, serine and threonine metabolism	Amino acid metabolism	Metabolism
Locus_61807_Transcript_1/1_Confidence_1.000_Length_1854	K00130	betB, gbsA; betaine-aldehyde dehydrogenase [EC:1.2.1.8]	00260 Glycine, serine and threonine metabolism	Amino acid metabolism	Metabolism
Locus_62060_Transcript_1/1_Confidence_1.000_Length_1837	K00058	serA, PHGDH; D-3-phosphoglycerate dehydrogenase [EC:1.1.1.95]	00260 Glycine, serine and threonine metabolism	Amino acid metabolism	Metabolism
Locus_9089_Transcript_1/1_Confidence_1.000_Length_2198	K00600	glyA, SHMT; glycine hydroxymethyltransferase [EC:2.1.2.1]	00260 Glycine, serine and threonine metabolism	Amino acid metabolism	Metabolism
Locus_9878_Transcript_1/1_Confidence_1.000_Length_2191	K01754	E4.3.1.19, ilvA, tdcB; threonine dehydratase [EC:4.3.1.19]	00260 Glycine, serine and threonine metabolism	Amino acid metabolism	Metabolism
Locus_10354_Transcript_1/1_Confidence_1.000_Length_949	K01011	TST, MPST, sseA; thiosulfate/3-mercaptopyruvate sulfurtransferase [EC:2.8.1.1 2.8.1.2]	00270 Cysteine and methionine metabolism	Amino acid metabolism	Metabolism
Locus_10377_Transcript_1/1_Confidence_1.000_Length_509	K01251	E3.3.1.1, ahcY; adenosylhomocysteinase [EC:3.3.1.1]	00270 Cysteine and methionine metabolism	Amino acid metabolism	Metabolism
Locus_11171_Transcript_1/1_Confidence_1.000_Length_1893	K01611	speD, AMD1; S-adenosylmethionine decarboxylase [EC:4.1.1.50]	00270 Cysteine and methionine metabolism	Amino acid metabolism	Metabolism
Locus_12046_Transcript_1/1_Confidence_1.000_Length_1252	K00797	speE, SRM; spermidine synthase [EC:2.5.1.16]	00270 Cysteine and methionine metabolism	Amino acid metabolism	Metabolism
Locus_12289_Transcript_1/1_Confidence_1.000_Length_3233	K12524	thrA; bifunctional aspartokinase / homoserine dehydrogenase 1 [EC:2.7.2.4 1.1.1.3]	00270 Cysteine and methionine metabolism	Amino acid metabolism	Metabolism
Locus_12573_Transcript_1/1_Confidence_1.000_Length_2139	K00928	lysC; aspartate kinase [EC:2.7.2.4]	00270 Cysteine and methionine metabolism	Amino acid metabolism	Metabolism
Locus_13245_Transcript_1/1_Confidence_1.000_Length_662	K08967	mtnD, mtnZ, ADI1; 1,2-dihydroxy-3-keto-5-methylthiopentene dioxygenase [EC:1.13.11.53 1.13.11.54]	00270 Cysteine and methionine metabolism	Amino acid metabolism	Metabolism
Locus_14_Transcript_390/1093_Confidence_1.000_Length_1551	K00640	cysE; serine O-acetyltransferase [EC:2.3.1.30]	00270 Cysteine and methionine metabolism	Amino acid metabolism	Metabolism
Locus_14_Transcript_844/1093_Confidence_1.000_Length_1551	K00640	cysE; serine O-acetyltransferase [EC:2.3.1.30]	00270 Cysteine and methionine metabolism	Amino acid metabolism	Metabolism
Locus_14183_Transcript_1/1_Confidence_1.000_Length_1173	K00133	asd; aspartate-semialdehyde dehydrogenase [EC:1.2.1.11]	00270 Cysteine and methionine metabolism	Amino acid metabolism	Metabolism
Locus_14246_Transcript_1/1_Confidence_1.000_Length_1259	K17398	DNMT3A; DNA (cytosine-5)-methyltransferase 3A [EC:2.1.1.37]	00270 Cysteine and methionine metabolism	Amino acid metabolism	Metabolism
Locus_14560_Transcript_1/1_Confidence_1.000_Length_1451	K01760	metC; cystathionine beta-lyase [EC:4.4.1.8]	00270 Cysteine and methionine metabolism	Amino acid metabolism	Metabolism
Locus_1510_Transcript_1/1_Confidence_1.000_Length_3199	K17398	DNMT3A; DNA (cytosine-5)-methyltransferase 3A [EC:2.1.1.37]	00270 Cysteine and methionine metabolism	Amino acid metabolism	Metabolism
Locus_1646_Transcript_1/1_Confidence_1.000_Length_1117	K00811	ASP5; aspartate aminotransferase, chloroplastic [EC:2.6.1.1]	00270 Cysteine and methionine metabolism	Amino acid metabolism	Metabolism
Locus_1719_Transcript_1/1_Confidence_1.000_Length_1765	K01611	speD, AMD1; S-adenosylmethionine decarboxylase [EC:4.1.1.50]	00270 Cysteine and methionine metabolism	Amino acid metabolism	Metabolism
Locus_19541_Transcript_1/1_Confidence_1.000_Length_1680	K00899	mtnK; 5-methylthioribose kinase [EC:2.7.1.100]	00270 Cysteine and methionine metabolism	Amino acid metabolism	Metabolism
Locus_2023_Transcript_1/1_Confidence_1.000_Length_2066	K00789	metK; S-adenosylmethionine synthetase [EC:2.5.1.6]	00270 Cysteine and methionine metabolism	Amino acid metabolism	Metabolism
Locus_22819_Transcript_1/1_Confidence_1.000_Length_1680	K01739	metB; cystathionine gamma-synthase [EC:2.5.1.48]	00270 Cysteine and methionine metabolism	Amino acid metabolism	Metabolism
Locus_22861_Transcript_1/1_Confidence_1.000_Length_1409	K00797	speE, SRM; spermidine synthase [EC:2.5.1.16]	00270 Cysteine and methionine metabolism	Amino acid metabolism	Metabolism
Locus_24494_Transcript_1/1_Confidence_1.000_Length_1430	K00797	speE, SRM; spermidine synthase [EC:2.5.1.16]	00270 Cysteine and methionine metabolism	Amino acid metabolism	Metabolism
Locus_2801_Transcript_1/1_Confidence_1.000_Length_2174	K16054	DEP1; methylthioribulose 1-phosphate dehydratase / enolase-phosphatase E1 [EC:4.2.1.109 3.1.3.77]	00270 Cysteine and methionine metabolism	Amino acid metabolism	Metabolism
Locus_28191_Transcript_1/1_Confidence_1.000_Length_431	K01011	TST, MPST, sseA; thiosulfate/3-mercaptopyruvate sulfurtransferase [EC:2.8.1.1 2.8.1.2]	00270 Cysteine and methionine metabolism	Amino acid metabolism	Metabolism
Locus_29054_Transcript_1/1_Confidence_1.000_Length_1927	K00026	MDH2; malate dehydrogenase [EC:1.1.1.37]	00270 Cysteine and methionine metabolism	Amino acid metabolism	Metabolism
Locus_3183_Transcript_1/1_Confidence_1.000_Length_1253	K00026	MDH2; malate dehydrogenase [EC:1.1.1.37]	00270 Cysteine and methionine metabolism	Amino acid metabolism	Metabolism
Locus_32099_Transcript_1/1_Confidence_1.000_Length_674	K08963	mtnA; methylthioribose-1-phosphate isomerase [EC:5.3.1.23]	00270 Cysteine and methionine metabolism	Amino acid metabolism	Metabolism
Locus_33471_Transcript_1/1_Confidence_1.000_Length_1120	K01738	cysK; cysteine synthase A [EC:2.5.1.47]	00270 Cysteine and methionine metabolism	Amino acid metabolism	Metabolism
Locus_34037_Transcript_1/1_Confidence_1.000_Length_1238	K00016	LDH, ldh; L-lactate dehydrogenase [EC:1.1.1.27]	00270 Cysteine and methionine metabolism	Amino acid metabolism	Metabolism
Locus_37000_Transcript_1/1_Confidence_1.000_Length_1448	K00797	speE, SRM; spermidine synthase [EC:2.5.1.16]	00270 Cysteine and methionine metabolism	Amino acid metabolism	Metabolism
Locus_38971_Transcript_1/1_Confidence_1.000_Length_5190	K00558	DNMT1, dcm; DNA (cytosine-5)-methyltransferase 1 [EC:2.1.1.37]	00270 Cysteine and methionine metabolism	Amino acid metabolism	Metabolism
Locus_41689_Transcript_1/1_Confidence_1.000_Length_979	K01761	E4.4.1.11; methionine-gamma-lyase [EC:4.4.1.11]	00270 Cysteine and methionine metabolism	Amino acid metabolism	Metabolism
Locus_43148_Transcript_1/1_Confidence_1.000_Length_2595	K00558	DNMT1, dcm; DNA (cytosine-5)-methyltransferase 1 [EC:2.1.1.37]	00270 Cysteine and methionine metabolism	Amino acid metabolism	Metabolism
Locus_4420_Transcript_1/1_Confidence_1.000_Length_1203	K08967	mtnD, mtnZ, ADI1; 1,2-dihydroxy-3-keto-5-methylthiopentene dioxygenase [EC:1.13.11.53 1.13.11.54]	00270 Cysteine and methionine metabolism	Amino acid metabolism	Metabolism
Locus_4779_Transcript_1/1_Confidence_1.000_Length_1142	K01738	cysK; cysteine synthase A [EC:2.5.1.47]	00270 Cysteine and methionine metabolism	Amino acid metabolism	Metabolism
Locus_4985_Transcript_1/1_Confidence_1.000_Length_1689	K00026	MDH2; malate dehydrogenase [EC:1.1.1.37]	00270 Cysteine and methionine metabolism	Amino acid metabolism	Metabolism
Locus_49876_Transcript_1/1_Confidence_1.000_Length_512	K01244	MTN; 5'-methylthioadenosine nucleosidase [EC:3.2.2.16]	00270 Cysteine and methionine metabolism	Amino acid metabolism	Metabolism
Locus_5007_Transcript_1/1_Confidence_1.000_Length_837	K13034	ATCYSC1; L-3-cyanoalanine synthase/ cysteine synthase [EC:2.5.1.47 4.4.1.9]	00270 Cysteine and methionine metabolism	Amino acid metabolism	Metabolism
Locus_5165_Transcript_1/1_Confidence_1.000_Length_2576	K00549	metE; 5-methyltetrahydropteroyltriglutamate--homocysteine methyltransferase [EC:2.1.1.14]	00270 Cysteine and methionine metabolism	Amino acid metabolism	Metabolism
Locus_5554_Transcript_1/1_Confidence_1.000_Length_787	K01251	E3.3.1.1, ahcY; adenosylhomocysteinase [EC:3.3.1.1]	00270 Cysteine and methionine metabolism	Amino acid metabolism	Metabolism
Locus_59066_Transcript_1/1_Confidence_1.000_Length_748	K01011	TST, MPST, sseA; thiosulfate/3-mercaptopyruvate sulfurtransferase [EC:2.8.1.1 2.8.1.2]	00270 Cysteine and methionine metabolism	Amino acid metabolism	Metabolism
Locus_6045_Transcript_1/1_Confidence_1.000_Length_620	K00815	TAT; tyrosine aminotransferase [EC:2.6.1.5]	00270 Cysteine and methionine metabolism	Amino acid metabolism	Metabolism
Locus_644_Transcript_1/1_Confidence_1.000_Length_1058	K01738	cysK; cysteine synthase A [EC:2.5.1.47]	00270 Cysteine and methionine metabolism	Amino acid metabolism	Metabolism
Locus_752_Transcript_1/1_Confidence_1.000_Length_565	K05933	E1.14.17.4; aminocyclopropanecarboxylate oxidase [EC:1.14.17.4]	00270 Cysteine and methionine metabolism	Amino acid metabolism	Metabolism
Locus_7726_Transcript_1/1_Confidence_1.000_Length_1415	K00547	mmuM; homocysteine S-methyltransferase [EC:2.1.1.10]	00270 Cysteine and methionine metabolism	Amino acid metabolism	Metabolism
Locus_80718_Transcript_1/1_Confidence_1.000_Length_720	K00025	MDH1; malate dehydrogenase [EC:1.1.1.37]	00270 Cysteine and methionine metabolism	Amino acid metabolism	Metabolism
Locus_8210_Transcript_1/1_Confidence_1.000_Length_1290	K00789	metK; S-adenosylmethionine synthetase [EC:2.5.1.6]	00270 Cysteine and methionine metabolism	Amino acid metabolism	Metabolism
Locus_869_Transcript_1/1_Confidence_1.000_Length_1127	K00640	cysE; serine O-acetyltransferase [EC:2.3.1.30]	00270 Cysteine and methionine metabolism	Amino acid metabolism	Metabolism
Locus_92_Transcript_1/1_Confidence_1.000_Length_1562	K00789	metK; S-adenosylmethionine synthetase [EC:2.5.1.6]	00270 Cysteine and methionine metabolism	Amino acid metabolism	Metabolism
Locus_9767_Transcript_1/1_Confidence_1.000_Length_1259	K14455	GOT2; aspartate aminotransferase, mitochondrial [EC:2.6.1.1]	00270 Cysteine and methionine metabolism	Amino acid metabolism	Metabolism
Locus_9834_Transcript_1/1_Confidence_1.000_Length_509	K01251	E3.3.1.1, ahcY; adenosylhomocysteinase [EC:3.3.1.1]	00270 Cysteine and methionine metabolism	Amino acid metabolism	Metabolism
Locus_9995_Transcript_1/1_Confidence_1.000_Length_1050	K14454	GOT1; aspartate aminotransferase, cytoplasmic [EC:2.6.1.1]	00270 Cysteine and methionine metabolism	Amino acid metabolism	Metabolism
Locus_14_Transcript_22/1093_Confidence_1.000_Length_2069	K05605	HIBCH; 3-hydroxyisobutyryl-CoA hydrolase [EC:3.1.2.4]	00280 Valine, leucine and isoleucine degradation	Amino acid metabolism	Metabolism
Locus_14_Transcript_35/1093_Confidence_1.000_Length_2069	K05605	HIBCH; 3-hydroxyisobutyryl-CoA hydrolase [EC:3.1.2.4]	00280 Valine, leucine and isoleucine degradation	Amino acid metabolism	Metabolism
Locus_14_Transcript_447/1093_Confidence_1.000_Length_2014	K00128	E1.2.1.3; aldehyde dehydrogenase (NAD+) [EC:1.2.1.3]	00280 Valine, leucine and isoleucine degradation	Amino acid metabolism	Metabolism
Locus_14_Transcript_869/1093_Confidence_1.000_Length_2014	K00128	E1.2.1.3; aldehyde dehydrogenase (NAD+) [EC:1.2.1.3]	00280 Valine, leucine and isoleucine degradation	Amino acid metabolism	Metabolism
Locus_18050_Transcript_1/1_Confidence_1.000_Length_1575	K00826	E2.6.1.42, ilvE; branched-chain amino acid aminotransferase [EC:2.6.1.42]	00280 Valine, leucine and isoleucine degradation	Amino acid metabolism	Metabolism
Locus_18060_Transcript_1/1_Confidence_1.000_Length_1087	K14085	ALDH7A1; aldehyde dehydrogenase family 7 member A1 [EC:1.2.1.31 1.2.1.8 1.2.1.3]	00280 Valine, leucine and isoleucine degradation	Amino acid metabolism	Metabolism
Locus_1982_Transcript_1/1_Confidence_1.000_Length_2318	K00382	DLD, lpd, pdhD; dihydrolipoamide dehydrogenase [EC:1.8.1.4]	00280 Valine, leucine and isoleucine degradation	Amino acid metabolism	Metabolism
Locus_20338_Transcript_1/1_Confidence_1.000_Length_2784	K00826	E2.6.1.42, ilvE; branched-chain amino acid aminotransferase [EC:2.6.1.42]	00280 Valine, leucine and isoleucine degradation	Amino acid metabolism	Metabolism
Locus_23347_Transcript_1/1_Confidence_1.000_Length_562	K05607	AUH; methylglutaconyl-CoA hydratase [EC:4.2.1.18]	00280 Valine, leucine and isoleucine degradation	Amino acid metabolism	Metabolism
Locus_2443_Transcript_1/1_Confidence_1.000_Length_2888	K00249	ACADM, acd; acyl-CoA dehydrogenase [EC:1.3.8.7]	00280 Valine, leucine and isoleucine degradation	Amino acid metabolism	Metabolism
Locus_2562_Transcript_1/1_Confidence_1.000_Length_1609	K00128	E1.2.1.3; aldehyde dehydrogenase (NAD+) [EC:1.2.1.3]	00280 Valine, leucine and isoleucine degradation	Amino acid metabolism	Metabolism
Locus_26719_Transcript_1/1_Confidence_1.000_Length_2788	K00166	BCKDHA, bkdA1; 2-oxoisovalerate dehydrogenase E1 component, alpha subunit [EC:1.2.4.4]	00280 Valine, leucine and isoleucine degradation	Amino acid metabolism	Metabolism
Locus_26842_Transcript_1/1_Confidence_1.000_Length_726	K00253	IVD, ivd; isovaleryl-CoA dehydrogenase [EC:1.3.8.4]	00280 Valine, leucine and isoleucine degradation	Amino acid metabolism	Metabolism
Locus_27032_Transcript_1/1_Confidence_1.000_Length_1205	K01640	E4.1.3.4, HMGCL, hmgL; hydroxymethylglutaryl-CoA lyase [EC:4.1.3.4]	00280 Valine, leucine and isoleucine degradation	Amino acid metabolism	Metabolism
Locus_27614_Transcript_1/1_Confidence_1.000_Length_1385	K05605	HIBCH; 3-hydroxyisobutyryl-CoA hydrolase [EC:3.1.2.4]	00280 Valine, leucine and isoleucine degradation	Amino acid metabolism	Metabolism
Locus_41591_Transcript_1/1_Confidence_1.000_Length_1259	K00020	E1.1.1.31, mmsB; 3-hydroxyisobutyrate dehydrogenase [EC:1.1.1.31]	00280 Valine, leucine and isoleucine degradation	Amino acid metabolism	Metabolism
Locus_42270_Transcript_1/1_Confidence_1.000_Length_829	K09699	E2.3.1.168, bkdB; 2-oxoisovalerate dehydrogenase E2 component (dihydrolipoyl transacylase) [EC:2.3.1.168]	00280 Valine, leucine and isoleucine degradation	Amino acid metabolism	Metabolism
Locus_4337_Transcript_1/1_Confidence_1.000_Length_2124	K00382	DLD, lpd, pdhD; dihydrolipoamide dehydrogenase [EC:1.8.1.4]	00280 Valine, leucine and isoleucine degradation	Amino acid metabolism	Metabolism
Locus_50412_Transcript_1/1_Confidence_1.000_Length_490	K01969	E6.4.1.4B; 3-methylcrotonyl-CoA carboxylase beta subunit [EC:6.4.1.4]	00280 Valine, leucine and isoleucine degradation	Amino acid metabolism	Metabolism
Locus_5344_Transcript_1/1_Confidence_1.000_Length_1201	K00826	E2.6.1.42, ilvE; branched-chain amino acid aminotransferase [EC:2.6.1.42]	00280 Valine, leucine and isoleucine degradation	Amino acid metabolism	Metabolism
Locus_5381_Transcript_1/1_Confidence_1.000_Length_1307	K00140	mmsA, iolA, ALDH6A1; malonate-semialdehyde dehydrogenase (acetylating) / methylmalonate-semialdehyde dehydrogenase [EC:1.2.1.18 1.2.1.27]	00280 Valine, leucine and isoleucine degradation	Amino acid metabolism	Metabolism
Locus_54467_Transcript_1/1_Confidence_1.000_Length_892	K00167	E1.2.4.4B, bkdA2; 2-oxoisovalerate dehydrogenase E1 component, beta subunit [EC:1.2.4.4]	00280 Valine, leucine and isoleucine degradation	Amino acid metabolism	Metabolism
Locus_6017_Transcript_1/1_Confidence_1.000_Length_1132	K00626	E2.3.1.9, atoB; acetyl-CoA C-acetyltransferase [EC:2.3.1.9]	00280 Valine, leucine and isoleucine degradation	Amino acid metabolism	Metabolism
Locus_63028_Transcript_1/1_Confidence_1.000_Length_1009	K01641	E2.3.3.10; hydroxymethylglutaryl-CoA synthase [EC:2.3.3.10]	00280 Valine, leucine and isoleucine degradation	Amino acid metabolism	Metabolism
Locus_6577_Transcript_1/1_Confidence_0.667_Length_220	K01969	E6.4.1.4B; 3-methylcrotonyl-CoA carboxylase beta subunit [EC:6.4.1.4]	00280 Valine, leucine and isoleucine degradation	Amino acid metabolism	Metabolism
Locus_80_Transcript_1/1_Confidence_1.000_Length_967	K07513	ACAA1; acetyl-CoA acyltransferase 1 [EC:2.3.1.16]	00280 Valine, leucine and isoleucine degradation	Amino acid metabolism	Metabolism
Locus_9402_Transcript_1/1_Confidence_1.000_Length_976	K07513	ACAA1; acetyl-CoA acyltransferase 1 [EC:2.3.1.16]	00280 Valine, leucine and isoleucine degradation	Amino acid metabolism	Metabolism
Locus_18050_Transcript_1/1_Confidence_1.000_Length_1575	K00826	E2.6.1.42, ilvE; branched-chain amino acid aminotransferase [EC:2.6.1.42]	00290 Valine, leucine and isoleucine biosynthesis	Amino acid metabolism	Metabolism
Locus_20338_Transcript_1/1_Confidence_1.000_Length_2784	K00826	E2.6.1.42, ilvE; branched-chain amino acid aminotransferase [EC:2.6.1.42]	00290 Valine, leucine and isoleucine biosynthesis	Amino acid metabolism	Metabolism
Locus_21901_Transcript_1/1_Confidence_1.000_Length_2262	K01687	ilvD; dihydroxy-acid dehydratase [EC:4.2.1.9]	00290 Valine, leucine and isoleucine biosynthesis	Amino acid metabolism	Metabolism
Locus_23339_Transcript_1/1_Confidence_1.000_Length_1220	K01649	leuA; 2-isopropylmalate synthase [EC:2.3.3.13]	00290 Valine, leucine and isoleucine biosynthesis	Amino acid metabolism	Metabolism
Locus_25661_Transcript_1/1_Confidence_1.000_Length_1296	K01754	E4.3.1.19, ilvA, tdcB; threonine dehydratase [EC:4.3.1.19]	00290 Valine, leucine and isoleucine biosynthesis	Amino acid metabolism	Metabolism
Locus_26921_Transcript_1/1_Confidence_1.000_Length_668	K01704	leuD; 3-isopropylmalate/(R)-2-methylmalate dehydratase small subunit [EC:4.2.1.33 4.2.1.35]	00290 Valine, leucine and isoleucine biosynthesis	Amino acid metabolism	Metabolism
Locus_2969_Transcript_1/1_Confidence_1.000_Length_2036	K00052	leuB; 3-isopropylmalate dehydrogenase [EC:1.1.1.85]	00290 Valine, leucine and isoleucine biosynthesis	Amino acid metabolism	Metabolism
Locus_5344_Transcript_1/1_Confidence_1.000_Length_1201	K00826	E2.6.1.42, ilvE; branched-chain amino acid aminotransferase [EC:2.6.1.42]	00290 Valine, leucine and isoleucine biosynthesis	Amino acid metabolism	Metabolism
Locus_6306_Transcript_1/1_Confidence_1.000_Length_348	K01703	leuC; 3-isopropylmalate/(R)-2-methylmalate dehydratase large subunit [EC:4.2.1.33 4.2.1.35]	00290 Valine, leucine and isoleucine biosynthesis	Amino acid metabolism	Metabolism
Locus_765_Transcript_1/1_Confidence_1.000_Length_1050	K00053	ilvC; ketol-acid reductoisomerase [EC:1.1.1.86]	00290 Valine, leucine and isoleucine biosynthesis	Amino acid metabolism	Metabolism
Locus_795_Transcript_1/1_Confidence_1.000_Length_2525	K01652	E2.2.1.6L, ilvB, ilvG, ilvI; acetolactate synthase I/II/III large subunit [EC:2.2.1.6]	00290 Valine, leucine and isoleucine biosynthesis	Amino acid metabolism	Metabolism
Locus_8532_Transcript_1/1_Confidence_1.000_Length_1812	K01653	E2.2.1.6S, ilvH, ilvN; acetolactate synthase I/III small subunit [EC:2.2.1.6]	00290 Valine, leucine and isoleucine biosynthesis	Amino acid metabolism	Metabolism
Locus_9878_Transcript_1/1_Confidence_1.000_Length_2191	K01754	E4.3.1.19, ilvA, tdcB; threonine dehydratase [EC:4.3.1.19]	00290 Valine, leucine and isoleucine biosynthesis	Amino acid metabolism	Metabolism
Locus_1091_Transcript_1/1_Confidence_1.000_Length_1270	K01778	dapF; diaminopimelate epimerase [EC:5.1.1.7]	00300 Lysine biosynthesis	Amino acid metabolism	Metabolism
Locus_12289_Transcript_1/1_Confidence_1.000_Length_3233	K12524	thrA; bifunctional aspartokinase / homoserine dehydrogenase 1 [EC:2.7.2.4 1.1.1.3]	00300 Lysine biosynthesis	Amino acid metabolism	Metabolism
Locus_12573_Transcript_1/1_Confidence_1.000_Length_2139	K00928	lysC; aspartate kinase [EC:2.7.2.4]	00300 Lysine biosynthesis	Amino acid metabolism	Metabolism
Locus_14166_Transcript_1/1_Confidence_1.000_Length_1712	K10206	E2.6.1.83; LL-diaminopimelate aminotransferase [EC:2.6.1.83]	00300 Lysine biosynthesis	Amino acid metabolism	Metabolism
Locus_14183_Transcript_1/1_Confidence_1.000_Length_1173	K00133	asd; aspartate-semialdehyde dehydrogenase [EC:1.2.1.11]	00300 Lysine biosynthesis	Amino acid metabolism	Metabolism
Locus_18060_Transcript_1/1_Confidence_1.000_Length_1087	K14085	ALDH7A1; aldehyde dehydrogenase family 7 member A1 [EC:1.2.1.31 1.2.1.8 1.2.1.3]	00300 Lysine biosynthesis	Amino acid metabolism	Metabolism
Locus_19647_Transcript_1/1_Confidence_1.000_Length_897	K00215	dapB; 4-hydroxy-tetrahydrodipicolinate reductase [EC:1.17.1.8]	00300 Lysine biosynthesis	Amino acid metabolism	Metabolism
Locus_27224_Transcript_1/1_Confidence_1.000_Length_1147	K01714	dapA; 4-hydroxy-tetrahydrodipicolinate synthase [EC:4.3.3.7]	00300 Lysine biosynthesis	Amino acid metabolism	Metabolism
Locus_35619_Transcript_1/1_Confidence_1.000_Length_674	K01586	lysA; diaminopimelate decarboxylase [EC:4.1.1.20]	00300 Lysine biosynthesis	Amino acid metabolism	Metabolism
Locus_12068_Transcript_1/1_Confidence_1.000_Length_2489	K11420	EHMT; euchromatic histone-lysine N-methyltransferase [EC:2.1.1.43]	00310 Lysine degradation	Amino acid metabolism	Metabolism
Locus_12133_Transcript_1/1_Confidence_1.000_Length_906	K00658	DLST, sucB; 2-oxoglutarate dehydrogenase E2 component (dihydrolipoamide succinyltransferase) [EC:2.3.1.61]	00310 Lysine degradation	Amino acid metabolism	Metabolism
Locus_14_Transcript_447/1093_Confidence_1.000_Length_2014	K00128	E1.2.1.3; aldehyde dehydrogenase (NAD+) [EC:1.2.1.3]	00310 Lysine degradation	Amino acid metabolism	Metabolism
Locus_14_Transcript_532/1093_Confidence_1.000_Length_2459	K11420	EHMT; euchromatic histone-lysine N-methyltransferase [EC:2.1.1.43]	00310 Lysine degradation	Amino acid metabolism	Metabolism
Locus_14_Transcript_869/1093_Confidence_1.000_Length_2014	K00128	E1.2.1.3; aldehyde dehydrogenase (NAD+) [EC:1.2.1.3]	00310 Lysine degradation	Amino acid metabolism	Metabolism
Locus_14_Transcript_987/1093_Confidence_1.000_Length_2459	K11420	EHMT; euchromatic histone-lysine N-methyltransferase [EC:2.1.1.43]	00310 Lysine degradation	Amino acid metabolism	Metabolism
Locus_16339_Transcript_1/1_Confidence_1.000_Length_3145	K11420	EHMT; euchromatic histone-lysine N-methyltransferase [EC:2.1.1.43]	00310 Lysine degradation	Amino acid metabolism	Metabolism
Locus_16712_Transcript_1/1_Confidence_1.000_Length_2253	K11420	EHMT; euchromatic histone-lysine N-methyltransferase [EC:2.1.1.43]	00310 Lysine degradation	Amino acid metabolism	Metabolism
Locus_18060_Transcript_1/1_Confidence_1.000_Length_1087	K14085	ALDH7A1; aldehyde dehydrogenase family 7 member A1 [EC:1.2.1.31 1.2.1.8 1.2.1.3]	00310 Lysine degradation	Amino acid metabolism	Metabolism
Locus_21083_Transcript_1/1_Confidence_1.000_Length_3576	K00164	OGDH, sucA; 2-oxoglutarate dehydrogenase E1 component [EC:1.2.4.2]	00310 Lysine degradation	Amino acid metabolism	Metabolism
Locus_2562_Transcript_1/1_Confidence_1.000_Length_1609	K00128	E1.2.1.3; aldehyde dehydrogenase (NAD+) [EC:1.2.1.3]	00310 Lysine degradation	Amino acid metabolism	Metabolism
Locus_3009_Transcript_1/1_Confidence_1.000_Length_518	K11423	SETD2, SET2; histone-lysine N-methyltransferase SETD2 [EC:2.1.1.43]	00310 Lysine degradation	Amino acid metabolism	Metabolism
Locus_38404_Transcript_1/1_Confidence_1.000_Length_3534	K11420	EHMT; euchromatic histone-lysine N-methyltransferase [EC:2.1.1.43]	00310 Lysine degradation	Amino acid metabolism	Metabolism
Locus_6017_Transcript_1/1_Confidence_1.000_Length_1132	K00626	E2.3.1.9, atoB; acetyl-CoA C-acetyltransferase [EC:2.3.1.9]	00310 Lysine degradation	Amino acid metabolism	Metabolism
Locus_10203_Transcript_1/1_Confidence_1.000_Length_1529	K00472	E1.14.11.2; prolyl 4-hydroxylase [EC:1.14.11.2]	00330 Arginine and proline metabolism	Amino acid metabolism	Metabolism
Locus_10214_Transcript_1/1_Confidence_1.000_Length_1693	K12259	SMOX, PAO5; spermine oxidase [EC:1.5.3.16 1.5.3.-]	00330 Arginine and proline metabolism	Amino acid metabolism	Metabolism
Locus_10758_Transcript_1/1_Confidence_1.000_Length_1295	K00286	E1.5.1.2, proC; pyrroline-5-carboxylate reductase [EC:1.5.1.2]	00330 Arginine and proline metabolism	Amino acid metabolism	Metabolism
Locus_11171_Transcript_1/1_Confidence_1.000_Length_1893	K01611	speD, AMD1; S-adenosylmethionine decarboxylase [EC:4.1.1.50]	00330 Arginine and proline metabolism	Amino acid metabolism	Metabolism
Locus_12_Transcript_1/1_Confidence_1.000_Length_3085	K01583	E4.1.1.19; arginine decarboxylase [EC:4.1.1.19]	00330 Arginine and proline metabolism	Amino acid metabolism	Metabolism
Locus_12046_Transcript_1/1_Confidence_1.000_Length_1252	K00797	speE, SRM; spermidine synthase [EC:2.5.1.16]	00330 Arginine and proline metabolism	Amino acid metabolism	Metabolism
Locus_12385_Transcript_1/1_Confidence_1.000_Length_1692	K00145	argC; N-acetyl-gamma-glutamyl-phosphate reductase [EC:1.2.1.38]	00330 Arginine and proline metabolism	Amino acid metabolism	Metabolism
Locus_14_Transcript_276/1093_Confidence_1.000_Length_447	K00819	E2.6.1.13, rocD; ornithine--oxo-acid transaminase [EC:2.6.1.13]	00330 Arginine and proline metabolism	Amino acid metabolism	Metabolism
Locus_14_Transcript_447/1093_Confidence_1.000_Length_2014	K00128	E1.2.1.3; aldehyde dehydrogenase (NAD+) [EC:1.2.1.3]	00330 Arginine and proline metabolism	Amino acid metabolism	Metabolism
Locus_14_Transcript_732/1093_Confidence_1.000_Length_447	K00819	E2.6.1.13, rocD; ornithine--oxo-acid transaminase [EC:2.6.1.13]	00330 Arginine and proline metabolism	Amino acid metabolism	Metabolism
Locus_14_Transcript_869/1093_Confidence_1.000_Length_2014	K00128	E1.2.1.3; aldehyde dehydrogenase (NAD+) [EC:1.2.1.3]	00330 Arginine and proline metabolism	Amino acid metabolism	Metabolism
Locus_14334_Transcript_1/1_Confidence_1.000_Length_1126	K00262	E1.4.1.4, gdhA; glutamate dehydrogenase (NADP+) [EC:1.4.1.4]	00330 Arginine and proline metabolism	Amino acid metabolism	Metabolism
Locus_1646_Transcript_1/1_Confidence_1.000_Length_1117	K00811	ASP5; aspartate aminotransferase, chloroplastic [EC:2.6.1.1]	00330 Arginine and proline metabolism	Amino acid metabolism	Metabolism
Locus_1719_Transcript_1/1_Confidence_1.000_Length_1765	K01611	speD, AMD1; S-adenosylmethionine decarboxylase [EC:4.1.1.50]	00330 Arginine and proline metabolism	Amino acid metabolism	Metabolism
Locus_18060_Transcript_1/1_Confidence_1.000_Length_1087	K14085	ALDH7A1; aldehyde dehydrogenase family 7 member A1 [EC:1.2.1.31 1.2.1.8 1.2.1.3]	00330 Arginine and proline metabolism	Amino acid metabolism	Metabolism
Locus_18272_Transcript_1/1_Confidence_1.000_Length_1427	K01915	glnA; glutamine synthetase [EC:6.3.1.2]	00330 Arginine and proline metabolism	Amino acid metabolism	Metabolism
Locus_1851_Transcript_1/1_Confidence_1.000_Length_1511	K01755	argH, ASL; argininosuccinate lyase [EC:4.3.2.1]	00330 Arginine and proline metabolism	Amino acid metabolism	Metabolism
Locus_20927_Transcript_1/1_Confidence_1.000_Length_1427	K00611	OTC, argF, argI; ornithine carbamoyltransferase [EC:2.1.3.3]	00330 Arginine and proline metabolism	Amino acid metabolism	Metabolism
Locus_22642_Transcript_1/1_Confidence_1.000_Length_1580	K00472	E1.14.11.2; prolyl 4-hydroxylase [EC:1.14.11.2]	00330 Arginine and proline metabolism	Amino acid metabolism	Metabolism
Locus_227_Transcript_1/1_Confidence_1.000_Length_2651	K01915	glnA; glutamine synthetase [EC:6.3.1.2]	00330 Arginine and proline metabolism	Amino acid metabolism	Metabolism
Locus_22750_Transcript_1/1_Confidence_1.000_Length_1294	K00472	E1.14.11.2; prolyl 4-hydroxylase [EC:1.14.11.2]	00330 Arginine and proline metabolism	Amino acid metabolism	Metabolism
Locus_22861_Transcript_1/1_Confidence_1.000_Length_1409	K00797	speE, SRM; spermidine synthase [EC:2.5.1.16]	00330 Arginine and proline metabolism	Amino acid metabolism	Metabolism
Locus_23556_Transcript_1/1_Confidence_1.000_Length_1223	K12251	aguB; N-carbamoylputrescine amidase [EC:3.5.1.53]	00330 Arginine and proline metabolism	Amino acid metabolism	Metabolism
Locus_23781_Transcript_1/1_Confidence_1.000_Length_1103	K01427	URE; urease [EC:3.5.1.5]	00330 Arginine and proline metabolism	Amino acid metabolism	Metabolism
Locus_24127_Transcript_1/1_Confidence_1.000_Length_795	K13427	NOA1; nitric-oxide synthase, plant [EC:1.14.13.39]	00330 Arginine and proline metabolism	Amino acid metabolism	Metabolism
Locus_24494_Transcript_1/1_Confidence_1.000_Length_1430	K00797	speE, SRM; spermidine synthase [EC:2.5.1.16]	00330 Arginine and proline metabolism	Amino acid metabolism	Metabolism
Locus_25546_Transcript_1/1_Confidence_1.000_Length_1725	K00261	GLUD1_2, gdhA; glutamate dehydrogenase (NAD(P)+) [EC:1.4.1.3]	00330 Arginine and proline metabolism	Amino acid metabolism	Metabolism
Locus_2562_Transcript_1/1_Confidence_1.000_Length_1609	K00128	E1.2.1.3; aldehyde dehydrogenase (NAD+) [EC:1.2.1.3]	00330 Arginine and proline metabolism	Amino acid metabolism	Metabolism
Locus_28040_Transcript_1/1_Confidence_1.000_Length_784	K01476	E3.5.3.1, rocF, arg; arginase [EC:3.5.3.1]	00330 Arginine and proline metabolism	Amino acid metabolism	Metabolism
Locus_28201_Transcript_1/1_Confidence_1.000_Length_512	K00294	E1.2.1.88; 1-pyrroline-5-carboxylate dehydrogenase [EC:1.2.1.88]	00330 Arginine and proline metabolism	Amino acid metabolism	Metabolism
Locus_2939_Transcript_1/1_Confidence_1.000_Length_2093	K12657	ALDH18A1, P5CS; delta-1-pyrroline-5-carboxylate synthetase [EC:2.7.2.11 1.2.1.41]	00330 Arginine and proline metabolism	Amino acid metabolism	Metabolism
Locus_3240_Transcript_1/1_Confidence_1.000_Length_2247	K14682	argAB; amino-acid N-acetyltransferase [EC:2.3.1.1]	00330 Arginine and proline metabolism	Amino acid metabolism	Metabolism
Locus_37000_Transcript_1/1_Confidence_1.000_Length_1448	K00797	speE, SRM; spermidine synthase [EC:2.5.1.16]	00330 Arginine and proline metabolism	Amino acid metabolism	Metabolism
Locus_37062_Transcript_1/1_Confidence_1.000_Length_1492	K00930	argB; acetylglutamate kinase [EC:2.7.2.8]	00330 Arginine and proline metabolism	Amino acid metabolism	Metabolism
Locus_38529_Transcript_1/1_Confidence_1.000_Length_1206	K17839	PAO4, PAO3, PAO2; polyamine oxidase [EC:1.5.3.17 1.5.3.-]	00330 Arginine and proline metabolism	Amino acid metabolism	Metabolism
Locus_40732_Transcript_1/1_Confidence_1.000_Length_1348	K17839	PAO4, PAO3, PAO2; polyamine oxidase [EC:1.5.3.17 1.5.3.-]	00330 Arginine and proline metabolism	Amino acid metabolism	Metabolism
Locus_4379_Transcript_1/1_Confidence_1.000_Length_1616	K01438	argE; acetylornithine deacetylase [EC:3.5.1.16]	00330 Arginine and proline metabolism	Amino acid metabolism	Metabolism
Locus_43851_Transcript_1/1_Confidence_1.000_Length_1779	K00818	E2.6.1.11, argD; acetylornithine aminotransferase [EC:2.6.1.11]	00330 Arginine and proline metabolism	Amino acid metabolism	Metabolism
Locus_45330_Transcript_1/1_Confidence_1.000_Length_1372	K10536	E3.5.3.12; agmatine deiminase [EC:3.5.3.12]	00330 Arginine and proline metabolism	Amino acid metabolism	Metabolism
Locus_4832_Transcript_1/1_Confidence_1.000_Length_424	K01259	pip; proline iminopeptidase [EC:3.4.11.5]	00330 Arginine and proline metabolism	Amino acid metabolism	Metabolism
Locus_6780_Transcript_1/1_Confidence_1.000_Length_653	K00318	PRODH; proline dehydrogenase [EC:1.5.-.-]	00330 Arginine and proline metabolism	Amino acid metabolism	Metabolism
Locus_72410_Transcript_1/1_Confidence_1.000_Length_1322	K01915	glnA; glutamine synthetase [EC:6.3.1.2]	00330 Arginine and proline metabolism	Amino acid metabolism	Metabolism
Locus_72709_Transcript_1/1_Confidence_1.000_Length_1300	K00472	E1.14.11.2; prolyl 4-hydroxylase [EC:1.14.11.2]	00330 Arginine and proline metabolism	Amino acid metabolism	Metabolism
Locus_7326_Transcript_1/1_Confidence_1.000_Length_1376	K14677	ACY1; aminoacylase [EC:3.5.1.14]	00330 Arginine and proline metabolism	Amino acid metabolism	Metabolism
Locus_7329_Transcript_1/1_Confidence_1.000_Length_781	K00620	argJ; glutamate N-acetyltransferase / amino-acid N-acetyltransferase [EC:2.3.1.35 2.3.1.1]	00330 Arginine and proline metabolism	Amino acid metabolism	Metabolism
Locus_8912_Transcript_1/1_Confidence_1.000_Length_1157	K00819	E2.6.1.13, rocD; ornithine--oxo-acid transaminase [EC:2.6.1.13]	00330 Arginine and proline metabolism	Amino acid metabolism	Metabolism
Locus_9333_Transcript_1/1_Confidence_1.000_Length_1329	K01940	E6.3.4.5, argG; argininosuccinate synthase [EC:6.3.4.5]	00330 Arginine and proline metabolism	Amino acid metabolism	Metabolism
Locus_9767_Transcript_1/1_Confidence_1.000_Length_1259	K14455	GOT2; aspartate aminotransferase, mitochondrial [EC:2.6.1.1]	00330 Arginine and proline metabolism	Amino acid metabolism	Metabolism
Locus_993_Transcript_1/1_Confidence_1.000_Length_1287	K00472	E1.14.11.2; prolyl 4-hydroxylase [EC:1.14.11.2]	00330 Arginine and proline metabolism	Amino acid metabolism	Metabolism
Locus_9995_Transcript_1/1_Confidence_1.000_Length_1050	K14454	GOT1; aspartate aminotransferase, cytoplasmic [EC:2.6.1.1]	00330 Arginine and proline metabolism	Amino acid metabolism	Metabolism
Locus_11104_Transcript_1/1_Confidence_1.000_Length_697	K01693	E4.2.1.19, hisB; imidazoleglycerol-phosphate dehydratase [EC:4.2.1.19]	00340 Histidine metabolism	Amino acid metabolism	Metabolism
Locus_12344_Transcript_1/1_Confidence_1.000_Length_269	K00817	hisC; histidinol-phosphate aminotransferase [EC:2.6.1.9]	00340 Histidine metabolism	Amino acid metabolism	Metabolism
Locus_12597_Transcript_1/1_Confidence_1.000_Length_1599	K00765	hisG; ATP phosphoribosyltransferase [EC:2.4.2.17]	00340 Histidine metabolism	Amino acid metabolism	Metabolism
Locus_14_Transcript_447/1093_Confidence_1.000_Length_2014	K00128	E1.2.1.3; aldehyde dehydrogenase (NAD+) [EC:1.2.1.3]	00340 Histidine metabolism	Amino acid metabolism	Metabolism
Locus_14_Transcript_869/1093_Confidence_1.000_Length_2014	K00128	E1.2.1.3; aldehyde dehydrogenase (NAD+) [EC:1.2.1.3]	00340 Histidine metabolism	Amino acid metabolism	Metabolism
Locus_16044_Transcript_1/1_Confidence_1.000_Length_835	K00599	E2.1.1.-; [EC:2.1.1.-]	00340 Histidine metabolism	Amino acid metabolism	Metabolism
Locus_18060_Transcript_1/1_Confidence_1.000_Length_1087	K14085	ALDH7A1; aldehyde dehydrogenase family 7 member A1 [EC:1.2.1.31 1.2.1.8 1.2.1.3]	00340 Histidine metabolism	Amino acid metabolism	Metabolism
Locus_20943_Transcript_1/1_Confidence_1.000_Length_710	K00013	hisD; histidinol dehydrogenase [EC:1.1.1.23]	00340 Histidine metabolism	Amino acid metabolism	Metabolism
Locus_24929_Transcript_1/1_Confidence_1.000_Length_795	K00599	E2.1.1.-; [EC:2.1.1.-]	00340 Histidine metabolism	Amino acid metabolism	Metabolism
Locus_2562_Transcript_1/1_Confidence_1.000_Length_1609	K00128	E1.2.1.3; aldehyde dehydrogenase (NAD+) [EC:1.2.1.3]	00340 Histidine metabolism	Amino acid metabolism	Metabolism
Locus_28644_Transcript_1/1_Confidence_1.000_Length_1374	K01814	hisA; phosphoribosylformimino-5-aminoimidazole carboxamide ribotide isomerase [EC:5.3.1.16]	00340 Histidine metabolism	Amino acid metabolism	Metabolism
Locus_2880_Transcript_1/1_Confidence_1.000_Length_1073	K01590	hdc, HDC; histidine decarboxylase [EC:4.1.1.22]	00340 Histidine metabolism	Amino acid metabolism	Metabolism
Locus_32254_Transcript_1/1_Confidence_1.000_Length_653	K11755	hisIE; phosphoribosyl-ATP pyrophosphohydrolase / phosphoribosyl-AMP cyclohydrolase [EC:3.6.1.31 3.5.4.19]	00340 Histidine metabolism	Amino acid metabolism	Metabolism
Locus_52415_Transcript_1/2_Confidence_0.833_Length_437	K00817	hisC; histidinol-phosphate aminotransferase [EC:2.6.1.9]	00340 Histidine metabolism	Amino acid metabolism	Metabolism
Locus_60479_Transcript_1/1_Confidence_1.000_Length_625	K01663	HIS7; glutamine amidotransferase / cyclase [EC:2.4.2.- 4.1.3.-]	00340 Histidine metabolism	Amino acid metabolism	Metabolism
Locus_7989_Transcript_1/1_Confidence_1.000_Length_450	K00599	E2.1.1.-; [EC:2.1.1.-]	00340 Histidine metabolism	Amino acid metabolism	Metabolism
Locus_9331_Transcript_1/1_Confidence_1.000_Length_1214	K00599	E2.1.1.-; [EC:2.1.1.-]	00340 Histidine metabolism	Amino acid metabolism	Metabolism
Locus_11341_Transcript_1/1_Confidence_1.000_Length_2234	K00276	AOC3, AOC2, tynA; primary-amine oxidase [EC:1.4.3.21]	00350 Tyrosine metabolism	Amino acid metabolism	Metabolism
Locus_12344_Transcript_1/1_Confidence_1.000_Length_269	K00817	hisC; histidinol-phosphate aminotransferase [EC:2.6.1.9]	00350 Tyrosine metabolism	Amino acid metabolism	Metabolism
Locus_13561_Transcript_1/1_Confidence_1.000_Length_1178	K01555	FAH, fahA; fumarylacetoacetase [EC:3.7.1.2]	00350 Tyrosine metabolism	Amino acid metabolism	Metabolism
Locus_16044_Transcript_1/1_Confidence_1.000_Length_835	K00599	E2.1.1.-; [EC:2.1.1.-]	00350 Tyrosine metabolism	Amino acid metabolism	Metabolism
Locus_1646_Transcript_1/1_Confidence_1.000_Length_1117	K00811	ASP5; aspartate aminotransferase, chloroplastic [EC:2.6.1.1]	00350 Tyrosine metabolism	Amino acid metabolism	Metabolism
Locus_18377_Transcript_1/1_Confidence_1.000_Length_1464	K00001	E1.1.1.1, adh; alcohol dehydrogenase [EC:1.1.1.1]	00350 Tyrosine metabolism	Amino acid metabolism	Metabolism
Locus_19535_Transcript_1/1_Confidence_1.000_Length_2661	K00276	AOC3, AOC2, tynA; primary-amine oxidase [EC:1.4.3.21]	00350 Tyrosine metabolism	Amino acid metabolism	Metabolism
Locus_21382_Transcript_1/1_Confidence_1.000_Length_1278	K00121	frmA, ADH5, adhC; S-(hydroxymethyl)glutathione dehydrogenase / alcohol dehydrogenase [EC:1.1.1.284 1.1.1.1]	00350 Tyrosine metabolism	Amino acid metabolism	Metabolism
Locus_23231_Transcript_1/1_Confidence_1.000_Length_590	K01800	maiA, GSTZ1; maleylacetoacetate isomerase [EC:5.2.1.2]	00350 Tyrosine metabolism	Amino acid metabolism	Metabolism
Locus_24929_Transcript_1/1_Confidence_1.000_Length_795	K00599	E2.1.1.-; [EC:2.1.1.-]	00350 Tyrosine metabolism	Amino acid metabolism	Metabolism
Locus_31586_Transcript_1/1_Confidence_1.000_Length_2867	K00276	AOC3, AOC2, tynA; primary-amine oxidase [EC:1.4.3.21]	00350 Tyrosine metabolism	Amino acid metabolism	Metabolism
Locus_3533_Transcript_1/1_Confidence_1.000_Length_2952	K00276	AOC3, AOC2, tynA; primary-amine oxidase [EC:1.4.3.21]	00350 Tyrosine metabolism	Amino acid metabolism	Metabolism
Locus_35943_Transcript_1/1_Confidence_1.000_Length_1918	K15849	PAT, AAT; bifunctional aspartate aminotransferase and glutamate/aspartate-prephenate aminotransferase [EC:2.6.1.1 2.6.1.78 2.6.1.79]	00350 Tyrosine metabolism	Amino acid metabolism	Metabolism
Locus_4601_Transcript_1/1_Confidence_1.000_Length_746	K01592	E4.1.1.25; tyrosine decarboxylase [EC:4.1.1.25]	00350 Tyrosine metabolism	Amino acid metabolism	Metabolism
Locus_47636_Transcript_1/1_Confidence_1.000_Length_987	K00001	E1.1.1.1, adh; alcohol dehydrogenase [EC:1.1.1.1]	00350 Tyrosine metabolism	Amino acid metabolism	Metabolism
Locus_52415_Transcript_1/2_Confidence_0.833_Length_437	K00817	hisC; histidinol-phosphate aminotransferase [EC:2.6.1.9]	00350 Tyrosine metabolism	Amino acid metabolism	Metabolism
Locus_52553_Transcript_1/1_Confidence_1.000_Length_1164	K00121	frmA, ADH5, adhC; S-(hydroxymethyl)glutathione dehydrogenase / alcohol dehydrogenase [EC:1.1.1.284 1.1.1.1]	00350 Tyrosine metabolism	Amino acid metabolism	Metabolism
Locus_6045_Transcript_1/1_Confidence_1.000_Length_620	K00815	TAT; tyrosine aminotransferase [EC:2.6.1.5]	00350 Tyrosine metabolism	Amino acid metabolism	Metabolism
Locus_6205_Transcript_1/1_Confidence_1.000_Length_1681	K00451	HGD, hmgA; homogentisate 1,2-dioxygenase [EC:1.13.11.5]	00350 Tyrosine metabolism	Amino acid metabolism	Metabolism
Locus_7989_Transcript_1/1_Confidence_1.000_Length_450	K00599	E2.1.1.-; [EC:2.1.1.-]	00350 Tyrosine metabolism	Amino acid metabolism	Metabolism
Locus_8145_Transcript_1/1_Confidence_1.000_Length_762	K01557	FAHD1; acylpyruvate hydrolase [EC:3.7.1.5]	00350 Tyrosine metabolism	Amino acid metabolism	Metabolism
Locus_8347_Transcript_1/1_Confidence_1.000_Length_1396	K00001	E1.1.1.1, adh; alcohol dehydrogenase [EC:1.1.1.1]	00350 Tyrosine metabolism	Amino acid metabolism	Metabolism
Locus_8884_Transcript_1/1_Confidence_1.000_Length_1354	K00457	HPD, hppD; 4-hydroxyphenylpyruvate dioxygenase [EC:1.13.11.27]	00350 Tyrosine metabolism	Amino acid metabolism	Metabolism
Locus_9331_Transcript_1/1_Confidence_1.000_Length_1214	K00599	E2.1.1.-; [EC:2.1.1.-]	00350 Tyrosine metabolism	Amino acid metabolism	Metabolism
Locus_9767_Transcript_1/1_Confidence_1.000_Length_1259	K14455	GOT2; aspartate aminotransferase, mitochondrial [EC:2.6.1.1]	00350 Tyrosine metabolism	Amino acid metabolism	Metabolism
Locus_9995_Transcript_1/1_Confidence_1.000_Length_1050	K14454	GOT1; aspartate aminotransferase, cytoplasmic [EC:2.6.1.1]	00350 Tyrosine metabolism	Amino acid metabolism	Metabolism
Locus_11341_Transcript_1/1_Confidence_1.000_Length_2234	K00276	AOC3, AOC2, tynA; primary-amine oxidase [EC:1.4.3.21]	00360 Phenylalanine metabolism	Amino acid metabolism	Metabolism
Locus_11739_Transcript_1/1_Confidence_1.000_Length_861	K00588	E2.1.1.104; caffeoyl-CoA O-methyltransferase [EC:2.1.1.104]	00360 Phenylalanine metabolism	Amino acid metabolism	Metabolism
Locus_12312_Transcript_1/1_Confidence_1.000_Length_836	K00487	CYP73A; trans-cinnamate 4-monooxygenase [EC:1.14.13.11]	00360 Phenylalanine metabolism	Amino acid metabolism	Metabolism
Locus_12344_Transcript_1/1_Confidence_1.000_Length_269	K00817	hisC; histidinol-phosphate aminotransferase [EC:2.6.1.9]	00360 Phenylalanine metabolism	Amino acid metabolism	Metabolism
Locus_1646_Transcript_1/1_Confidence_1.000_Length_1117	K00811	ASP5; aspartate aminotransferase, chloroplastic [EC:2.6.1.1]	00360 Phenylalanine metabolism	Amino acid metabolism	Metabolism
Locus_16545_Transcript_1/1_Confidence_1.000_Length_1937	K01904	E6.2.1.12; 4-coumarate--CoA ligase [EC:6.2.1.12]	00360 Phenylalanine metabolism	Amino acid metabolism	Metabolism
Locus_18648_Transcript_1/1_Confidence_1.000_Length_1611	K01904	E6.2.1.12; 4-coumarate--CoA ligase [EC:6.2.1.12]	00360 Phenylalanine metabolism	Amino acid metabolism	Metabolism
Locus_19535_Transcript_1/1_Confidence_1.000_Length_2661	K00276	AOC3, AOC2, tynA; primary-amine oxidase [EC:1.4.3.21]	00360 Phenylalanine metabolism	Amino acid metabolism	Metabolism
Locus_21327_Transcript_1/1_Confidence_1.000_Length_775	K00487	CYP73A; trans-cinnamate 4-monooxygenase [EC:1.14.13.11]	00360 Phenylalanine metabolism	Amino acid metabolism	Metabolism
Locus_22389_Transcript_1/1_Confidence_1.000_Length_1188	K00430	E1.11.1.7; peroxidase [EC:1.11.1.7]	00360 Phenylalanine metabolism	Amino acid metabolism	Metabolism
Locus_23253_Transcript_1/1_Confidence_1.000_Length_1003	K00588	E2.1.1.104; caffeoyl-CoA O-methyltransferase [EC:2.1.1.104]	00360 Phenylalanine metabolism	Amino acid metabolism	Metabolism
Locus_25489_Transcript_1/1_Confidence_1.000_Length_734	K00430	E1.11.1.7; peroxidase [EC:1.11.1.7]	00360 Phenylalanine metabolism	Amino acid metabolism	Metabolism
Locus_26443_Transcript_1/1_Confidence_1.000_Length_1963	K01904	E6.2.1.12; 4-coumarate--CoA ligase [EC:6.2.1.12]	00360 Phenylalanine metabolism	Amino acid metabolism	Metabolism
Locus_26825_Transcript_1/1_Confidence_1.000_Length_1027	K00430	E1.11.1.7; peroxidase [EC:1.11.1.7]	00360 Phenylalanine metabolism	Amino acid metabolism	Metabolism
Locus_29990_Transcript_1/1_Confidence_1.000_Length_1085	K00430	E1.11.1.7; peroxidase [EC:1.11.1.7]	00360 Phenylalanine metabolism	Amino acid metabolism	Metabolism
Locus_31586_Transcript_1/1_Confidence_1.000_Length_2867	K00276	AOC3, AOC2, tynA; primary-amine oxidase [EC:1.4.3.21]	00360 Phenylalanine metabolism	Amino acid metabolism	Metabolism
Locus_3533_Transcript_1/1_Confidence_1.000_Length_2952	K00276	AOC3, AOC2, tynA; primary-amine oxidase [EC:1.4.3.21]	00360 Phenylalanine metabolism	Amino acid metabolism	Metabolism
Locus_35943_Transcript_1/1_Confidence_1.000_Length_1918	K15849	PAT, AAT; bifunctional aspartate aminotransferase and glutamate/aspartate-prephenate aminotransferase [EC:2.6.1.1 2.6.1.78 2.6.1.79]	00360 Phenylalanine metabolism	Amino acid metabolism	Metabolism
Locus_36177_Transcript_1/1_Confidence_1.000_Length_1360	K00430	E1.11.1.7; peroxidase [EC:1.11.1.7]	00360 Phenylalanine metabolism	Amino acid metabolism	Metabolism
Locus_37614_Transcript_1/1_Confidence_1.000_Length_2253	K10775	E4.3.1.24; phenylalanine ammonia-lyase [EC:4.3.1.24]	00360 Phenylalanine metabolism	Amino acid metabolism	Metabolism
Locus_37833_Transcript_1/1_Confidence_1.000_Length_2431	K10775	E4.3.1.24; phenylalanine ammonia-lyase [EC:4.3.1.24]	00360 Phenylalanine metabolism	Amino acid metabolism	Metabolism
Locus_51652_Transcript_1/1_Confidence_1.000_Length_665	K00430	E1.11.1.7; peroxidase [EC:1.11.1.7]	00360 Phenylalanine metabolism	Amino acid metabolism	Metabolism
Locus_5205_Transcript_1/1_Confidence_1.000_Length_1089	K00430	E1.11.1.7; peroxidase [EC:1.11.1.7]	00360 Phenylalanine metabolism	Amino acid metabolism	Metabolism
Locus_52415_Transcript_1/2_Confidence_0.833_Length_437	K00817	hisC; histidinol-phosphate aminotransferase [EC:2.6.1.9]	00360 Phenylalanine metabolism	Amino acid metabolism	Metabolism
Locus_57992_Transcript_1/1_Confidence_1.000_Length_943	K00430	E1.11.1.7; peroxidase [EC:1.11.1.7]	00360 Phenylalanine metabolism	Amino acid metabolism	Metabolism
Locus_6045_Transcript_1/1_Confidence_1.000_Length_620	K00815	TAT; tyrosine aminotransferase [EC:2.6.1.5]	00360 Phenylalanine metabolism	Amino acid metabolism	Metabolism
Locus_60854_Transcript_1/1_Confidence_1.000_Length_1144	K00074	paaH, hbd, fadB, mmgB; 3-hydroxybutyryl-CoA dehydrogenase [EC:1.1.1.157]	00360 Phenylalanine metabolism	Amino acid metabolism	Metabolism
Locus_69606_Transcript_1/1_Confidence_1.000_Length_567	K00430	E1.11.1.7; peroxidase [EC:1.11.1.7]	00360 Phenylalanine metabolism	Amino acid metabolism	Metabolism
Locus_88593_Transcript_1/1_Confidence_1.000_Length_534	K00430	E1.11.1.7; peroxidase [EC:1.11.1.7]	00360 Phenylalanine metabolism	Amino acid metabolism	Metabolism
Locus_8884_Transcript_1/1_Confidence_1.000_Length_1354	K00457	HPD, hppD; 4-hydroxyphenylpyruvate dioxygenase [EC:1.13.11.27]	00360 Phenylalanine metabolism	Amino acid metabolism	Metabolism
Locus_9026_Transcript_1/1_Confidence_1.000_Length_1358	K00430	E1.11.1.7; peroxidase [EC:1.11.1.7]	00360 Phenylalanine metabolism	Amino acid metabolism	Metabolism
Locus_9767_Transcript_1/1_Confidence_1.000_Length_1259	K14455	GOT2; aspartate aminotransferase, mitochondrial [EC:2.6.1.1]	00360 Phenylalanine metabolism	Amino acid metabolism	Metabolism
Locus_9995_Transcript_1/1_Confidence_1.000_Length_1050	K14454	GOT1; aspartate aminotransferase, cytoplasmic [EC:2.6.1.1]	00360 Phenylalanine metabolism	Amino acid metabolism	Metabolism
Locus_12676_Transcript_1/1_Confidence_1.000_Length_1797	K16903	TAA1; L-tryptophan---pyruvate aminotransferase [EC:2.6.1.99]	00380 Tryptophan metabolism	Amino acid metabolism	Metabolism
Locus_1309_Transcript_1/1_Confidence_1.000_Length_891	K11819	SUR1, RTY; S-alkyl-thiohydroximate lyase SUR1 [EC:4.4.1.-]	00380 Tryptophan metabolism	Amino acid metabolism	Metabolism
Locus_14_Transcript_447/1093_Confidence_1.000_Length_2014	K00128	E1.2.1.3; aldehyde dehydrogenase (NAD+) [EC:1.2.1.3]	00380 Tryptophan metabolism	Amino acid metabolism	Metabolism
Locus_14_Transcript_869/1093_Confidence_1.000_Length_2014	K00128	E1.2.1.3; aldehyde dehydrogenase (NAD+) [EC:1.2.1.3]	00380 Tryptophan metabolism	Amino acid metabolism	Metabolism
Locus_14579_Transcript_1/1_Confidence_1.000_Length_1723	K11818	CYP83B1; cytochrome P450, family 83, subfamily B, polypeptide 1 [EC:1.14.-.-]	00380 Tryptophan metabolism	Amino acid metabolism	Metabolism
Locus_18060_Transcript_1/1_Confidence_1.000_Length_1087	K14085	ALDH7A1; aldehyde dehydrogenase family 7 member A1 [EC:1.2.1.31 1.2.1.8 1.2.1.3]	00380 Tryptophan metabolism	Amino acid metabolism	Metabolism
Locus_21083_Transcript_1/1_Confidence_1.000_Length_3576	K00164	OGDH, sucA; 2-oxoglutarate dehydrogenase E1 component [EC:1.2.4.2]	00380 Tryptophan metabolism	Amino acid metabolism	Metabolism
Locus_23_Transcript_1/1_Confidence_1.000_Length_2419	K11817	AAO1_2; indole-3-acetaldehyde oxidase [EC:1.2.3.7]	00380 Tryptophan metabolism	Amino acid metabolism	Metabolism
Locus_25453_Transcript_1/1_Confidence_1.000_Length_1111	K11816	YUCCA; indole-3-pyruvate monooxygenase [EC:1.14.13.168]	00380 Tryptophan metabolism	Amino acid metabolism	Metabolism
Locus_2562_Transcript_1/1_Confidence_1.000_Length_1609	K00128	E1.2.1.3; aldehyde dehydrogenase (NAD+) [EC:1.2.1.3]	00380 Tryptophan metabolism	Amino acid metabolism	Metabolism
Locus_6017_Transcript_1/1_Confidence_1.000_Length_1132	K00626	E2.3.1.9, atoB; acetyl-CoA C-acetyltransferase [EC:2.3.1.9]	00380 Tryptophan metabolism	Amino acid metabolism	Metabolism
Locus_832_Transcript_1/1_Confidence_1.000_Length_1353	K03781	katE, CAT, catB, srpA; catalase [EC:1.11.1.6]	00380 Tryptophan metabolism	Amino acid metabolism	Metabolism
Locus_12344_Transcript_1/1_Confidence_1.000_Length_269	K00817	hisC; histidinol-phosphate aminotransferase [EC:2.6.1.9]	00400 Phenylalanine, tyrosine and tryptophan biosynthesis	Amino acid metabolism	Metabolism
Locus_13104_Transcript_1/1_Confidence_1.000_Length_1240	K00891	E2.7.1.71, aroK, aroL; shikimate kinase [EC:2.7.1.71]	00400 Phenylalanine, tyrosine and tryptophan biosynthesis	Amino acid metabolism	Metabolism
Locus_13346_Transcript_1/1_Confidence_1.000_Length_1719	K01696	trpB; tryptophan synthase beta chain [EC:4.2.1.20]	00400 Phenylalanine, tyrosine and tryptophan biosynthesis	Amino acid metabolism	Metabolism
Locus_14_Transcript_232/1093_Confidence_1.000_Length_2150	K00800	aroA; 3-phosphoshikimate 1-carboxyvinyltransferase [EC:2.5.1.19]	00400 Phenylalanine, tyrosine and tryptophan biosynthesis	Amino acid metabolism	Metabolism
Locus_14_Transcript_415/1093_Confidence_1.000_Length_2150	K00800	aroA; 3-phosphoshikimate 1-carboxyvinyltransferase [EC:2.5.1.19]	00400 Phenylalanine, tyrosine and tryptophan biosynthesis	Amino acid metabolism	Metabolism
Locus_14331_Transcript_1/1_Confidence_1.000_Length_1157	K01658	trpG; anthranilate synthase component II [EC:4.1.3.27]	00400 Phenylalanine, tyrosine and tryptophan biosynthesis	Amino acid metabolism	Metabolism
Locus_1646_Transcript_1/1_Confidence_1.000_Length_1117	K00811	ASP5; aspartate aminotransferase, chloroplastic [EC:2.6.1.1]	00400 Phenylalanine, tyrosine and tryptophan biosynthesis	Amino acid metabolism	Metabolism
Locus_19191_Transcript_1/1_Confidence_1.000_Length_568	K01736	aroC; chorismate synthase [EC:4.2.3.5]	00400 Phenylalanine, tyrosine and tryptophan biosynthesis	Amino acid metabolism	Metabolism
Locus_200_Transcript_138/345_Confidence_1.000_Length_2173	K01657	trpE; anthranilate synthase component I [EC:4.1.3.27]	00400 Phenylalanine, tyrosine and tryptophan biosynthesis	Amino acid metabolism	Metabolism
Locus_200_Transcript_248/345_Confidence_1.000_Length_2173	K01657	trpE; anthranilate synthase component I [EC:4.1.3.27]	00400 Phenylalanine, tyrosine and tryptophan biosynthesis	Amino acid metabolism	Metabolism
Locus_22971_Transcript_1/1_Confidence_1.000_Length_1168	K01817	trpF; phosphoribosylanthranilate isomerase [EC:5.3.1.24]	00400 Phenylalanine, tyrosine and tryptophan biosynthesis	Amino acid metabolism	Metabolism
Locus_24894_Transcript_1/1_Confidence_1.000_Length_1777	K05359	ADT, PDT; arogenate/prephenate dehydratase [EC:4.2.1.91 4.2.1.51]	00400 Phenylalanine, tyrosine and tryptophan biosynthesis	Amino acid metabolism	Metabolism
Locus_25882_Transcript_1/1_Confidence_1.000_Length_1096	K01850	E5.4.99.5; chorismate mutase [EC:5.4.99.5]	00400 Phenylalanine, tyrosine and tryptophan biosynthesis	Amino acid metabolism	Metabolism
Locus_26095_Transcript_1/1_Confidence_1.000_Length_777	K01736	aroC; chorismate synthase [EC:4.2.3.5]	00400 Phenylalanine, tyrosine and tryptophan biosynthesis	Amino acid metabolism	Metabolism
Locus_27357_Transcript_1/1_Confidence_1.000_Length_1702	K01735	aroB; 3-dehydroquinate synthase [EC:4.2.3.4]	00400 Phenylalanine, tyrosine and tryptophan biosynthesis	Amino acid metabolism	Metabolism
Locus_27517_Transcript_1/1_Confidence_1.000_Length_1447	K15227	TYRAAT; arogenate dehydrogenase (NADP+), plant [EC:1.3.1.78]	00400 Phenylalanine, tyrosine and tryptophan biosynthesis	Amino acid metabolism	Metabolism
Locus_28285_Transcript_1/1_Confidence_1.000_Length_1699	K05359	ADT, PDT; arogenate/prephenate dehydratase [EC:4.2.1.91 4.2.1.51]	00400 Phenylalanine, tyrosine and tryptophan biosynthesis	Amino acid metabolism	Metabolism
Locus_29082_Transcript_1/1_Confidence_1.000_Length_544	K06001	K06001, trpB; tryptophan synthase beta chain [EC:4.2.1.20]	00400 Phenylalanine, tyrosine and tryptophan biosynthesis	Amino acid metabolism	Metabolism
Locus_30614_Transcript_1/1_Confidence_1.000_Length_667	K01695	trpA; tryptophan synthase alpha chain [EC:4.2.1.20]	00400 Phenylalanine, tyrosine and tryptophan biosynthesis	Amino acid metabolism	Metabolism
Locus_35943_Transcript_1/1_Confidence_1.000_Length_1918	K15849	PAT, AAT; bifunctional aspartate aminotransferase and glutamate/aspartate-prephenate aminotransferase [EC:2.6.1.1 2.6.1.78 2.6.1.79]	00400 Phenylalanine, tyrosine and tryptophan biosynthesis	Amino acid metabolism	Metabolism
Locus_37634_Transcript_1/1_Confidence_1.000_Length_1488	K01850	E5.4.99.5; chorismate mutase [EC:5.4.99.5]	00400 Phenylalanine, tyrosine and tryptophan biosynthesis	Amino acid metabolism	Metabolism
Locus_39173_Transcript_1/1_Confidence_1.000_Length_1190	K01850	E5.4.99.5; chorismate mutase [EC:5.4.99.5]	00400 Phenylalanine, tyrosine and tryptophan biosynthesis	Amino acid metabolism	Metabolism
Locus_46816_Transcript_1/2_Confidence_0.667_Length_2075	K01626	E2.5.1.54, aroF, aroG, aroH; 3-deoxy-7-phosphoheptulonate synthase [EC:2.5.1.54]	00400 Phenylalanine, tyrosine and tryptophan biosynthesis	Amino acid metabolism	Metabolism
Locus_46816_Transcript_2/2_Confidence_0.778_Length_2076	K01626	E2.5.1.54, aroF, aroG, aroH; 3-deoxy-7-phosphoheptulonate synthase [EC:2.5.1.54]	00400 Phenylalanine, tyrosine and tryptophan biosynthesis	Amino acid metabolism	Metabolism
Locus_50363_Transcript_1/1_Confidence_1.000_Length_842	K00891	E2.7.1.71, aroK, aroL; shikimate kinase [EC:2.7.1.71]	00400 Phenylalanine, tyrosine and tryptophan biosynthesis	Amino acid metabolism	Metabolism
Locus_50811_Transcript_1/1_Confidence_1.000_Length_307	K00766	trpD; anthranilate phosphoribosyltransferase [EC:2.4.2.18]	00400 Phenylalanine, tyrosine and tryptophan biosynthesis	Amino acid metabolism	Metabolism
Locus_52415_Transcript_1/2_Confidence_0.833_Length_437	K00817	hisC; histidinol-phosphate aminotransferase [EC:2.6.1.9]	00400 Phenylalanine, tyrosine and tryptophan biosynthesis	Amino acid metabolism	Metabolism
Locus_6045_Transcript_1/1_Confidence_1.000_Length_620	K00815	TAT; tyrosine aminotransferase [EC:2.6.1.5]	00400 Phenylalanine, tyrosine and tryptophan biosynthesis	Amino acid metabolism	Metabolism
Locus_6848_Transcript_1/1_Confidence_1.000_Length_2280	K01626	E2.5.1.54, aroF, aroG, aroH; 3-deoxy-7-phosphoheptulonate synthase [EC:2.5.1.54]	00400 Phenylalanine, tyrosine and tryptophan biosynthesis	Amino acid metabolism	Metabolism
Locus_7262_Transcript_1/1_Confidence_1.000_Length_2026	K13832	aroDE, DHQ-SDH; 3-dehydroquinate dehydratase / shikimate dehydrogenase [EC:4.2.1.10 1.1.1.25]	00400 Phenylalanine, tyrosine and tryptophan biosynthesis	Amino acid metabolism	Metabolism
Locus_7789_Transcript_1/1_Confidence_1.000_Length_1286	K15227	TYRAAT; arogenate dehydrogenase (NADP+), plant [EC:1.3.1.78]	00400 Phenylalanine, tyrosine and tryptophan biosynthesis	Amino acid metabolism	Metabolism
Locus_9670_Transcript_1/1_Confidence_1.000_Length_1631	K01609	trpC; indole-3-glycerol phosphate synthase [EC:4.1.1.48]	00400 Phenylalanine, tyrosine and tryptophan biosynthesis	Amino acid metabolism	Metabolism
Locus_9767_Transcript_1/1_Confidence_1.000_Length_1259	K14455	GOT2; aspartate aminotransferase, mitochondrial [EC:2.6.1.1]	00400 Phenylalanine, tyrosine and tryptophan biosynthesis	Amino acid metabolism	Metabolism
Locus_9995_Transcript_1/1_Confidence_1.000_Length_1050	K14454	GOT1; aspartate aminotransferase, cytoplasmic [EC:2.6.1.1]	00400 Phenylalanine, tyrosine and tryptophan biosynthesis	Amino acid metabolism	Metabolism
Locus_10214_Transcript_1/1_Confidence_1.000_Length_1693	K12259	SMOX, PAO5; spermine oxidase [EC:1.5.3.16 1.5.3.-]	00410 beta-Alanine metabolism	Metabolism of other amino acids	Metabolism
Locus_11341_Transcript_1/1_Confidence_1.000_Length_2234	K00276	AOC3, AOC2, tynA; primary-amine oxidase [EC:1.4.3.21]	00410 beta-Alanine metabolism	Metabolism of other amino acids	Metabolism
Locus_12046_Transcript_1/1_Confidence_1.000_Length_1252	K00797	speE, SRM; spermidine synthase [EC:2.5.1.16]	00410 beta-Alanine metabolism	Metabolism of other amino acids	Metabolism
Locus_14_Transcript_22/1093_Confidence_1.000_Length_2069	K05605	HIBCH; 3-hydroxyisobutyryl-CoA hydrolase [EC:3.1.2.4]	00410 beta-Alanine metabolism	Metabolism of other amino acids	Metabolism
Locus_14_Transcript_35/1093_Confidence_1.000_Length_2069	K05605	HIBCH; 3-hydroxyisobutyryl-CoA hydrolase [EC:3.1.2.4]	00410 beta-Alanine metabolism	Metabolism of other amino acids	Metabolism
Locus_14_Transcript_447/1093_Confidence_1.000_Length_2014	K00128	E1.2.1.3; aldehyde dehydrogenase (NAD+) [EC:1.2.1.3]	00410 beta-Alanine metabolism	Metabolism of other amino acids	Metabolism
Locus_14_Transcript_869/1093_Confidence_1.000_Length_2014	K00128	E1.2.1.3; aldehyde dehydrogenase (NAD+) [EC:1.2.1.3]	00410 beta-Alanine metabolism	Metabolism of other amino acids	Metabolism
Locus_16076_Transcript_1/1_Confidence_1.000_Length_800	K01918	panC; pantoate--beta-alanine ligase [EC:6.3.2.1]	00410 beta-Alanine metabolism	Metabolism of other amino acids	Metabolism
Locus_18060_Transcript_1/1_Confidence_1.000_Length_1087	K14085	ALDH7A1; aldehyde dehydrogenase family 7 member A1 [EC:1.2.1.31 1.2.1.8 1.2.1.3]	00410 beta-Alanine metabolism	Metabolism of other amino acids	Metabolism
Locus_19535_Transcript_1/1_Confidence_1.000_Length_2661	K00276	AOC3, AOC2, tynA; primary-amine oxidase [EC:1.4.3.21]	00410 beta-Alanine metabolism	Metabolism of other amino acids	Metabolism
Locus_22861_Transcript_1/1_Confidence_1.000_Length_1409	K00797	speE, SRM; spermidine synthase [EC:2.5.1.16]	00410 beta-Alanine metabolism	Metabolism of other amino acids	Metabolism
Locus_2443_Transcript_1/1_Confidence_1.000_Length_2888	K00249	ACADM, acd; acyl-CoA dehydrogenase [EC:1.3.8.7]	00410 beta-Alanine metabolism	Metabolism of other amino acids	Metabolism
Locus_24494_Transcript_1/1_Confidence_1.000_Length_1430	K00797	speE, SRM; spermidine synthase [EC:2.5.1.16]	00410 beta-Alanine metabolism	Metabolism of other amino acids	Metabolism
Locus_2562_Transcript_1/1_Confidence_1.000_Length_1609	K00128	E1.2.1.3; aldehyde dehydrogenase (NAD+) [EC:1.2.1.3]	00410 beta-Alanine metabolism	Metabolism of other amino acids	Metabolism
Locus_27614_Transcript_1/1_Confidence_1.000_Length_1385	K05605	HIBCH; 3-hydroxyisobutyryl-CoA hydrolase [EC:3.1.2.4]	00410 beta-Alanine metabolism	Metabolism of other amino acids	Metabolism
Locus_27848_Transcript_1/1_Confidence_1.000_Length_1290	K00207	DPYD; dihydropyrimidine dehydrogenase (NADP+) [EC:1.3.1.2]	00410 beta-Alanine metabolism	Metabolism of other amino acids	Metabolism
Locus_31586_Transcript_1/1_Confidence_1.000_Length_2867	K00276	AOC3, AOC2, tynA; primary-amine oxidase [EC:1.4.3.21]	00410 beta-Alanine metabolism	Metabolism of other amino acids	Metabolism
Locus_3533_Transcript_1/1_Confidence_1.000_Length_2952	K00276	AOC3, AOC2, tynA; primary-amine oxidase [EC:1.4.3.21]	00410 beta-Alanine metabolism	Metabolism of other amino acids	Metabolism
Locus_35768_Transcript_1/1_Confidence_1.000_Length_338	K01464	DPYS, dht, hydA; dihydropyrimidinase [EC:3.5.2.2]	00410 beta-Alanine metabolism	Metabolism of other amino acids	Metabolism
Locus_37000_Transcript_1/1_Confidence_1.000_Length_1448	K00797	speE, SRM; spermidine synthase [EC:2.5.1.16]	00410 beta-Alanine metabolism	Metabolism of other amino acids	Metabolism
Locus_38529_Transcript_1/1_Confidence_1.000_Length_1206	K17839	PAO4, PAO3, PAO2; polyamine oxidase [EC:1.5.3.17 1.5.3.-]	00410 beta-Alanine metabolism	Metabolism of other amino acids	Metabolism
Locus_40732_Transcript_1/1_Confidence_1.000_Length_1348	K17839	PAO4, PAO3, PAO2; polyamine oxidase [EC:1.5.3.17 1.5.3.-]	00410 beta-Alanine metabolism	Metabolism of other amino acids	Metabolism
Locus_4630_Transcript_1/1_Confidence_1.000_Length_888	K01578	E4.1.1.9, MLYCD; malonyl-CoA decarboxylase [EC:4.1.1.9]	00410 beta-Alanine metabolism	Metabolism of other amino acids	Metabolism
Locus_52371_Transcript_1/1_Confidence_1.000_Length_827	K01580	E4.1.1.15, gadB, gadA, GAD; glutamate decarboxylase [EC:4.1.1.15]	00410 beta-Alanine metabolism	Metabolism of other amino acids	Metabolism
Locus_5381_Transcript_1/1_Confidence_1.000_Length_1307	K00140	mmsA, iolA, ALDH6A1; malonate-semialdehyde dehydrogenase (acetylating) / methylmalonate-semialdehyde dehydrogenase [EC:1.2.1.18 1.2.1.27]	00410 beta-Alanine metabolism	Metabolism of other amino acids	Metabolism
Locus_9508_Transcript_1/1_Confidence_1.000_Length_1435	K01431	UPB1; beta-ureidopropionase [EC:3.5.1.6]	00410 beta-Alanine metabolism	Metabolism of other amino acids	Metabolism
Locus_22237_Transcript_1/1_Confidence_1.000_Length_1315	K10712	ADO; cysteamine dioxygenase [EC:1.13.11.19]	00430 Taurine and hypotaurine metabolism	Metabolism of other amino acids	Metabolism
Locus_29743_Transcript_1/1_Confidence_1.000_Length_432	K10712	ADO; cysteamine dioxygenase [EC:1.13.11.19]	00430 Taurine and hypotaurine metabolism	Metabolism of other amino acids	Metabolism
Locus_29775_Transcript_1/1_Confidence_1.000_Length_2005	K00681	ggt; gamma-glutamyltranspeptidase [EC:2.3.2.2]	00430 Taurine and hypotaurine metabolism	Metabolism of other amino acids	Metabolism
Locus_52371_Transcript_1/1_Confidence_1.000_Length_827	K01580	E4.1.1.15, gadB, gadA, GAD; glutamate decarboxylase [EC:4.1.1.15]	00430 Taurine and hypotaurine metabolism	Metabolism of other amino acids	Metabolism
Locus_6809_Transcript_1/1_Confidence_1.000_Length_1072	K10712	ADO; cysteamine dioxygenase [EC:1.13.11.19]	00430 Taurine and hypotaurine metabolism	Metabolism of other amino acids	Metabolism
Locus_11898_Transcript_1/1_Confidence_1.000_Length_2800	K01874	MARS, metG; methionyl-tRNA synthetase [EC:6.1.1.10]	00450 Selenocompound metabolism	Metabolism of other amino acids	Metabolism
Locus_12827_Transcript_1/1_Confidence_1.000_Length_1464	K00384	E1.8.1.9, trxB; thioredoxin reductase (NADPH) [EC:1.8.1.9]	00450 Selenocompound metabolism	Metabolism of other amino acids	Metabolism
Locus_14255_Transcript_1/1_Confidence_1.000_Length_2031	K13811	PAPSS; 3'-phosphoadenosine 5'-phosphosulfate synthase [EC:2.7.7.4 2.7.1.25]	00450 Selenocompound metabolism	Metabolism of other amino acids	Metabolism
Locus_14560_Transcript_1/1_Confidence_1.000_Length_1451	K01760	metC; cystathionine beta-lyase [EC:4.4.1.8]	00450 Selenocompound metabolism	Metabolism of other amino acids	Metabolism
Locus_15268_Transcript_1/1_Confidence_1.000_Length_2167	K13811	PAPSS; 3'-phosphoadenosine 5'-phosphosulfate synthase [EC:2.7.7.4 2.7.1.25]	00450 Selenocompound metabolism	Metabolism of other amino acids	Metabolism
Locus_18778_Transcript_1/1_Confidence_1.000_Length_999	K01874	MARS, metG; methionyl-tRNA synthetase [EC:6.1.1.10]	00450 Selenocompound metabolism	Metabolism of other amino acids	Metabolism
Locus_22819_Transcript_1/1_Confidence_1.000_Length_1680	K01739	metB; cystathionine gamma-synthase [EC:2.5.1.48]	00450 Selenocompound metabolism	Metabolism of other amino acids	Metabolism
Locus_24420_Transcript_1/1_Confidence_1.000_Length_1033	K00384	E1.8.1.9, trxB; thioredoxin reductase (NADPH) [EC:1.8.1.9]	00450 Selenocompound metabolism	Metabolism of other amino acids	Metabolism
Locus_41190_Transcript_1/1_Confidence_1.000_Length_3674	K08247	E2.1.1.12; methionine S-methyltransferase [EC:2.1.1.12]	00450 Selenocompound metabolism	Metabolism of other amino acids	Metabolism
Locus_41689_Transcript_1/1_Confidence_1.000_Length_979	K01761	E4.4.1.11; methionine-gamma-lyase [EC:4.4.1.11]	00450 Selenocompound metabolism	Metabolism of other amino acids	Metabolism
Locus_5165_Transcript_1/1_Confidence_1.000_Length_2576	K00549	metE; 5-methyltetrahydropteroyltriglutamate--homocysteine methyltransferase [EC:2.1.1.14]	00450 Selenocompound metabolism	Metabolism of other amino acids	Metabolism
Locus_892_Transcript_1/1_Confidence_1.000_Length_835	K11717	sufS; cysteine desulfurase / selenocysteine lyase [EC:2.8.1.7 4.4.1.16]	00450 Selenocompound metabolism	Metabolism of other amino acids	Metabolism
Locus_9768_Transcript_1/1_Confidence_1.000_Length_630	K11717	sufS; cysteine desulfurase / selenocysteine lyase [EC:2.8.1.7 4.4.1.16]	00450 Selenocompound metabolism	Metabolism of other amino acids	Metabolism
Locus_11635_Transcript_1/1_Confidence_1.000_Length_1151	K13035	NIT4; beta-cyano-L-alanine hydratase/nitrilase [EC:3.5.5.1 3.5.5.4]	00460 Cyanoamino acid metabolism	Metabolism of other amino acids	Metabolism
Locus_14_Transcript_1014/1093_Confidence_1.000_Length_2346	K05349	bglX; beta-glucosidase [EC:3.2.1.21]	00460 Cyanoamino acid metabolism	Metabolism of other amino acids	Metabolism
Locus_14_Transcript_562/1093_Confidence_1.000_Length_2346	K05349	bglX; beta-glucosidase [EC:3.2.1.21]	00460 Cyanoamino acid metabolism	Metabolism of other amino acids	Metabolism
Locus_1537_Transcript_1/1_Confidence_1.000_Length_2638	K00600	glyA, SHMT; glycine hydroxymethyltransferase [EC:2.1.2.1]	00460 Cyanoamino acid metabolism	Metabolism of other amino acids	Metabolism
Locus_29319_Transcript_1/1_Confidence_1.000_Length_1823	K00600	glyA, SHMT; glycine hydroxymethyltransferase [EC:2.1.2.1]	00460 Cyanoamino acid metabolism	Metabolism of other amino acids	Metabolism
Locus_29775_Transcript_1/1_Confidence_1.000_Length_2005	K00681	ggt; gamma-glutamyltranspeptidase [EC:2.3.2.2]	00460 Cyanoamino acid metabolism	Metabolism of other amino acids	Metabolism
Locus_30877_Transcript_1/1_Confidence_1.000_Length_2163	K05349	bglX; beta-glucosidase [EC:3.2.1.21]	00460 Cyanoamino acid metabolism	Metabolism of other amino acids	Metabolism
Locus_3699_Transcript_1/1_Confidence_1.000_Length_3024	K05349	bglX; beta-glucosidase [EC:3.2.1.21]	00460 Cyanoamino acid metabolism	Metabolism of other amino acids	Metabolism
Locus_3825_Transcript_1/1_Confidence_1.000_Length_1127	K00600	glyA, SHMT; glycine hydroxymethyltransferase [EC:2.1.2.1]	00460 Cyanoamino acid metabolism	Metabolism of other amino acids	Metabolism
Locus_39455_Transcript_1/1_Confidence_1.000_Length_1421	K05350	bglB; beta-glucosidase [EC:3.2.1.21]	00460 Cyanoamino acid metabolism	Metabolism of other amino acids	Metabolism
Locus_44447_Transcript_1/1_Confidence_1.000_Length_2692	K05349	bglX; beta-glucosidase [EC:3.2.1.21]	00460 Cyanoamino acid metabolism	Metabolism of other amino acids	Metabolism
Locus_5_Transcript_10/16_Confidence_0.125_Length_2281	K01188	E3.2.1.21; beta-glucosidase [EC:3.2.1.21]	00460 Cyanoamino acid metabolism	Metabolism of other amino acids	Metabolism
Locus_5007_Transcript_1/1_Confidence_1.000_Length_837	K13034	ATCYSC1; L-3-cyanoalanine synthase/ cysteine synthase [EC:2.5.1.47 4.4.1.9]	00460 Cyanoamino acid metabolism	Metabolism of other amino acids	Metabolism
Locus_8034_Transcript_1/1_Confidence_1.000_Length_2086	K01188	E3.2.1.21; beta-glucosidase [EC:3.2.1.21]	00460 Cyanoamino acid metabolism	Metabolism of other amino acids	Metabolism
Locus_9089_Transcript_1/1_Confidence_1.000_Length_2198	K00600	glyA, SHMT; glycine hydroxymethyltransferase [EC:2.1.2.1]	00460 Cyanoamino acid metabolism	Metabolism of other amino acids	Metabolism
Locus_10049_Transcript_1/1_Confidence_1.000_Length_707	K00432	E1.11.1.9; glutathione peroxidase [EC:1.11.1.9]	00480 Glutathione metabolism	Metabolism of other amino acids	Metabolism
Locus_12046_Transcript_1/1_Confidence_1.000_Length_1252	K00797	speE, SRM; spermidine synthase [EC:2.5.1.16]	00480 Glutathione metabolism	Metabolism of other amino acids	Metabolism
Locus_1214_Transcript_1/1_Confidence_1.000_Length_673	K00799	GST, gst; glutathione S-transferase [EC:2.5.1.18]	00480 Glutathione metabolism	Metabolism of other amino acids	Metabolism
Locus_1308_Transcript_1/1_Confidence_1.000_Length_1738	K00031	IDH1, IDH2, icd; isocitrate dehydrogenase [EC:1.1.1.42]	00480 Glutathione metabolism	Metabolism of other amino acids	Metabolism
Locus_13128_Transcript_1/1_Confidence_1.000_Length_856	K00799	GST, gst; glutathione S-transferase [EC:2.5.1.18]	00480 Glutathione metabolism	Metabolism of other amino acids	Metabolism
Locus_14536_Transcript_1/1_Confidence_1.000_Length_755	K00383	GSR, gor; glutathione reductase (NADPH) [EC:1.8.1.7]	00480 Glutathione metabolism	Metabolism of other amino acids	Metabolism
Locus_15023_Transcript_1/1_Confidence_1.000_Length_4106	K01469	E3.5.2.9; 5-oxoprolinase (ATP-hydrolysing) [EC:3.5.2.9]	00480 Glutathione metabolism	Metabolism of other amino acids	Metabolism
Locus_1571_Transcript_1/1_Confidence_1.000_Length_1467	K00036	G6PD, zwf; glucose-6-phosphate 1-dehydrogenase [EC:1.1.1.49]	00480 Glutathione metabolism	Metabolism of other amino acids	Metabolism
Locus_17122_Transcript_1/1_Confidence_1.000_Length_1788	K00036	G6PD, zwf; glucose-6-phosphate 1-dehydrogenase [EC:1.1.1.49]	00480 Glutathione metabolism	Metabolism of other amino acids	Metabolism
Locus_18465_Transcript_1/1_Confidence_1.000_Length_1719	K00033	PGD, gnd; 6-phosphogluconate dehydrogenase [EC:1.1.1.44]	00480 Glutathione metabolism	Metabolism of other amino acids	Metabolism
Locus_19568_Transcript_1/1_Confidence_1.000_Length_2002	K00033	PGD, gnd; 6-phosphogluconate dehydrogenase [EC:1.1.1.44]	00480 Glutathione metabolism	Metabolism of other amino acids	Metabolism
Locus_20339_Transcript_1/1_Confidence_1.000_Length_1202	K01919	gshA; glutamate--cysteine ligase [EC:6.3.2.2]	00480 Glutathione metabolism	Metabolism of other amino acids	Metabolism
Locus_21940_Transcript_1/1_Confidence_1.000_Length_946	K00799	GST, gst; glutathione S-transferase [EC:2.5.1.18]	00480 Glutathione metabolism	Metabolism of other amino acids	Metabolism
Locus_22861_Transcript_1/1_Confidence_1.000_Length_1409	K00797	speE, SRM; spermidine synthase [EC:2.5.1.16]	00480 Glutathione metabolism	Metabolism of other amino acids	Metabolism
Locus_23287_Transcript_1/1_Confidence_1.000_Length_1101	K01920	E6.3.2.3, gshB; glutathione synthase [EC:6.3.2.3]	00480 Glutathione metabolism	Metabolism of other amino acids	Metabolism
Locus_24494_Transcript_1/1_Confidence_1.000_Length_1430	K00797	speE, SRM; spermidine synthase [EC:2.5.1.16]	00480 Glutathione metabolism	Metabolism of other amino acids	Metabolism
Locus_24580_Transcript_1/1_Confidence_1.000_Length_1044	K10808	RRM2; ribonucleoside-diphosphate reductase subunit M2 [EC:1.17.4.1]	00480 Glutathione metabolism	Metabolism of other amino acids	Metabolism
Locus_27422_Transcript_1/1_Confidence_1.000_Length_579	K00799	GST, gst; glutathione S-transferase [EC:2.5.1.18]	00480 Glutathione metabolism	Metabolism of other amino acids	Metabolism
Locus_27925_Transcript_1/1_Confidence_1.000_Length_2927	K10807	RRM1; ribonucleoside-diphosphate reductase subunit M1 [EC:1.17.4.1]	00480 Glutathione metabolism	Metabolism of other amino acids	Metabolism
Locus_289_Transcript_1/1_Confidence_1.000_Length_1160	K00432	E1.11.1.9; glutathione peroxidase [EC:1.11.1.9]	00480 Glutathione metabolism	Metabolism of other amino acids	Metabolism
Locus_29775_Transcript_1/1_Confidence_1.000_Length_2005	K00681	ggt; gamma-glutamyltranspeptidase [EC:2.3.2.2]	00480 Glutathione metabolism	Metabolism of other amino acids	Metabolism
Locus_34322_Transcript_1/1_Confidence_1.000_Length_1017	K00799	GST, gst; glutathione S-transferase [EC:2.5.1.18]	00480 Glutathione metabolism	Metabolism of other amino acids	Metabolism
Locus_3449_Transcript_1/1_Confidence_1.000_Length_1196	K01255	CARP, pepA; leucyl aminopeptidase [EC:3.4.11.1]	00480 Glutathione metabolism	Metabolism of other amino acids	Metabolism
Locus_37000_Transcript_1/1_Confidence_1.000_Length_1448	K00797	speE, SRM; spermidine synthase [EC:2.5.1.16]	00480 Glutathione metabolism	Metabolism of other amino acids	Metabolism
Locus_37969_Transcript_1/1_Confidence_1.000_Length_1446	K10808	RRM2; ribonucleoside-diphosphate reductase subunit M2 [EC:1.17.4.1]	00480 Glutathione metabolism	Metabolism of other amino acids	Metabolism
Locus_38503_Transcript_1/1_Confidence_1.000_Length_857	K00799	GST, gst; glutathione S-transferase [EC:2.5.1.18]	00480 Glutathione metabolism	Metabolism of other amino acids	Metabolism
Locus_43336_Transcript_1/1_Confidence_1.000_Length_943	K00434	E1.11.1.11; L-ascorbate peroxidase [EC:1.11.1.11]	00480 Glutathione metabolism	Metabolism of other amino acids	Metabolism
Locus_4678_Transcript_1/1_Confidence_1.000_Length_1084	K00036	G6PD, zwf; glucose-6-phosphate 1-dehydrogenase [EC:1.1.1.49]	00480 Glutathione metabolism	Metabolism of other amino acids	Metabolism
Locus_47811_Transcript_1/1_Confidence_1.000_Length_675	K00799	GST, gst; glutathione S-transferase [EC:2.5.1.18]	00480 Glutathione metabolism	Metabolism of other amino acids	Metabolism
Locus_4956_Transcript_1/1_Confidence_1.000_Length_1721	K00383	GSR, gor; glutathione reductase (NADPH) [EC:1.8.1.7]	00480 Glutathione metabolism	Metabolism of other amino acids	Metabolism
Locus_5329_Transcript_1/1_Confidence_1.000_Length_542	K00799	GST, gst; glutathione S-transferase [EC:2.5.1.18]	00480 Glutathione metabolism	Metabolism of other amino acids	Metabolism
Locus_56446_Transcript_1/1_Confidence_1.000_Length_421	K00799	GST, gst; glutathione S-transferase [EC:2.5.1.18]	00480 Glutathione metabolism	Metabolism of other amino acids	Metabolism
Locus_6018_Transcript_1/1_Confidence_1.000_Length_1869	K00033	PGD, gnd; 6-phosphogluconate dehydrogenase [EC:1.1.1.44]	00480 Glutathione metabolism	Metabolism of other amino acids	Metabolism
Locus_623_Transcript_1/1_Confidence_1.000_Length_1235	K01256	pepN; aminopeptidase N [EC:3.4.11.2]	00480 Glutathione metabolism	Metabolism of other amino acids	Metabolism
Locus_66839_Transcript_1/1_Confidence_1.000_Length_872	K00432	E1.11.1.9; glutathione peroxidase [EC:1.11.1.9]	00480 Glutathione metabolism	Metabolism of other amino acids	Metabolism
Locus_7087_Transcript_1/1_Confidence_1.000_Length_1227	K00031	IDH1, IDH2, icd; isocitrate dehydrogenase [EC:1.1.1.42]	00480 Glutathione metabolism	Metabolism of other amino acids	Metabolism
Locus_775_Transcript_1/1_Confidence_1.000_Length_1053	K01256	pepN; aminopeptidase N [EC:3.4.11.2]	00480 Glutathione metabolism	Metabolism of other amino acids	Metabolism
Locus_861_Transcript_1/1_Confidence_1.000_Length_1607	K00434	E1.11.1.11; L-ascorbate peroxidase [EC:1.11.1.11]	00480 Glutathione metabolism	Metabolism of other amino acids	Metabolism
Locus_8756_Transcript_1/1_Confidence_1.000_Length_1272	K01255	CARP, pepA; leucyl aminopeptidase [EC:3.4.11.1]	00480 Glutathione metabolism	Metabolism of other amino acids	Metabolism
Locus_10768_Transcript_1/1_Confidence_1.000_Length_1503	K00847	E2.7.1.4, scrK; fructokinase [EC:2.7.1.4]	00500 Starch and sucrose metabolism	Carbohydrate metabolism	Metabolism
Locus_10856_Transcript_1/1_Confidence_1.000_Length_1291	K00963	UGP2, galU, galF; UTP--glucose-1-phosphate uridylyltransferase [EC:2.7.7.9]	00500 Starch and sucrose metabolism	Carbohydrate metabolism	Metabolism
Locus_1094_Transcript_1/1_Confidence_1.000_Length_2971	K16055	TPS; trehalose 6-phosphate synthase/phosphatase [EC:2.4.1.15 3.1.3.12]	00500 Starch and sucrose metabolism	Carbohydrate metabolism	Metabolism
Locus_11272_Transcript_1/1_Confidence_1.000_Length_1144	K00705	malQ; 4-alpha-glucanotransferase [EC:2.4.1.25]	00500 Starch and sucrose metabolism	Carbohydrate metabolism	Metabolism
Locus_11306_Transcript_1/1_Confidence_1.000_Length_1786	K13648	GAUT; alpha-1,4-galacturonosyltransferase [EC:2.4.1.43]	00500 Starch and sucrose metabolism	Carbohydrate metabolism	Metabolism
Locus_11882_Transcript_1/1_Confidence_1.000_Length_1317	K00844	HK; hexokinase [EC:2.7.1.1]	00500 Starch and sucrose metabolism	Carbohydrate metabolism	Metabolism
Locus_11906_Transcript_1/1_Confidence_1.000_Length_2597	K01810	GPI, pgi; glucose-6-phosphate isomerase [EC:5.3.1.9]	00500 Starch and sucrose metabolism	Carbohydrate metabolism	Metabolism
Locus_12431_Transcript_1/1_Confidence_1.000_Length_1699	K00012	UGDH, ugd; UDPglucose 6-dehydrogenase [EC:1.1.1.22]	00500 Starch and sucrose metabolism	Carbohydrate metabolism	Metabolism
Locus_14_Transcript_1014/1093_Confidence_1.000_Length_2346	K05349	bglX; beta-glucosidase [EC:3.2.1.21]	00500 Starch and sucrose metabolism	Carbohydrate metabolism	Metabolism
Locus_14_Transcript_1071/1093_Confidence_1.000_Length_2265	K13648	GAUT; alpha-1,4-galacturonosyltransferase [EC:2.4.1.43]	00500 Starch and sucrose metabolism	Carbohydrate metabolism	Metabolism
Locus_14_Transcript_108/1093_Confidence_1.000_Length_2265	K13648	GAUT; alpha-1,4-galacturonosyltransferase [EC:2.4.1.43]	00500 Starch and sucrose metabolism	Carbohydrate metabolism	Metabolism
Locus_14_Transcript_148/1093_Confidence_1.000_Length_2372	K13648	GAUT; alpha-1,4-galacturonosyltransferase [EC:2.4.1.43]	00500 Starch and sucrose metabolism	Carbohydrate metabolism	Metabolism
Locus_14_Transcript_24/1093_Confidence_1.000_Length_2374	K00695	E2.4.1.13; sucrose synthase [EC:2.4.1.13]	00500 Starch and sucrose metabolism	Carbohydrate metabolism	Metabolism
Locus_14_Transcript_37/1093_Confidence_1.000_Length_2374	K00695	E2.4.1.13; sucrose synthase [EC:2.4.1.13]	00500 Starch and sucrose metabolism	Carbohydrate metabolism	Metabolism
Locus_14_Transcript_526/1093_Confidence_1.000_Length_2757	K00705	malQ; 4-alpha-glucanotransferase [EC:2.4.1.25]	00500 Starch and sucrose metabolism	Carbohydrate metabolism	Metabolism
Locus_14_Transcript_562/1093_Confidence_1.000_Length_2346	K05349	bglX; beta-glucosidase [EC:3.2.1.21]	00500 Starch and sucrose metabolism	Carbohydrate metabolism	Metabolism
Locus_14_Transcript_935/1093_Confidence_1.000_Length_2372	K13648	GAUT; alpha-1,4-galacturonosyltransferase [EC:2.4.1.43]	00500 Starch and sucrose metabolism	Carbohydrate metabolism	Metabolism
Locus_14_Transcript_981/1093_Confidence_1.000_Length_2757	K00705	malQ; 4-alpha-glucanotransferase [EC:2.4.1.25]	00500 Starch and sucrose metabolism	Carbohydrate metabolism	Metabolism
Locus_1408_Transcript_1/1_Confidence_1.000_Length_1993	K13648	GAUT; alpha-1,4-galacturonosyltransferase [EC:2.4.1.43]	00500 Starch and sucrose metabolism	Carbohydrate metabolism	Metabolism
Locus_14180_Transcript_1/1_Confidence_1.000_Length_1137	K01835	pgm; phosphoglucomutase [EC:5.4.2.2]	00500 Starch and sucrose metabolism	Carbohydrate metabolism	Metabolism
Locus_15015_Transcript_1/1_Confidence_1.000_Length_2142	K00975	glgC; glucose-1-phosphate adenylyltransferase [EC:2.7.7.27]	00500 Starch and sucrose metabolism	Carbohydrate metabolism	Metabolism
Locus_15304_Transcript_1/1_Confidence_1.000_Length_1759	K13648	GAUT; alpha-1,4-galacturonosyltransferase [EC:2.4.1.43]	00500 Starch and sucrose metabolism	Carbohydrate metabolism	Metabolism
Locus_15449_Transcript_1/1_Confidence_1.000_Length_2044	K00012	UGDH, ugd; UDPglucose 6-dehydrogenase [EC:1.1.1.22]	00500 Starch and sucrose metabolism	Carbohydrate metabolism	Metabolism
Locus_15965_Transcript_1/1_Confidence_1.000_Length_1258	K01193	E3.2.1.26, sacA; beta-fructofuranosidase [EC:3.2.1.26]	00500 Starch and sucrose metabolism	Carbohydrate metabolism	Metabolism
Locus_16557_Transcript_2/2_Confidence_0.833_Length_1265	K00844	HK; hexokinase [EC:2.7.1.1]	00500 Starch and sucrose metabolism	Carbohydrate metabolism	Metabolism
Locus_17044_Transcript_1/1_Confidence_1.000_Length_1268	K01087	otsB; trehalose 6-phosphate phosphatase [EC:3.1.3.12]	00500 Starch and sucrose metabolism	Carbohydrate metabolism	Metabolism
Locus_17564_Transcript_1/1_Confidence_1.000_Length_875	K01051	E3.1.1.11; pectinesterase [EC:3.1.1.11]	00500 Starch and sucrose metabolism	Carbohydrate metabolism	Metabolism
Locus_18059_Transcript_1/1_Confidence_1.000_Length_1257	K01051	E3.1.1.11; pectinesterase [EC:3.1.1.11]	00500 Starch and sucrose metabolism	Carbohydrate metabolism	Metabolism
Locus_18111_Transcript_1/1_Confidence_1.000_Length_1897	K00012	UGDH, ugd; UDPglucose 6-dehydrogenase [EC:1.1.1.22]	00500 Starch and sucrose metabolism	Carbohydrate metabolism	Metabolism
Locus_200_Transcript_109/345_Confidence_1.000_Length_2985	K16055	TPS; trehalose 6-phosphate synthase/phosphatase [EC:2.4.1.15 3.1.3.12]	00500 Starch and sucrose metabolism	Carbohydrate metabolism	Metabolism
Locus_200_Transcript_217/345_Confidence_1.000_Length_2091	K01051	E3.1.1.11; pectinesterase [EC:3.1.1.11]	00500 Starch and sucrose metabolism	Carbohydrate metabolism	Metabolism
Locus_200_Transcript_328/345_Confidence_1.000_Length_2985	K16055	TPS; trehalose 6-phosphate synthase/phosphatase [EC:2.4.1.15 3.1.3.12]	00500 Starch and sucrose metabolism	Carbohydrate metabolism	Metabolism
Locus_200_Transcript_36/345_Confidence_1.000_Length_2091	K01051	E3.1.1.11; pectinesterase [EC:3.1.1.11]	00500 Starch and sucrose metabolism	Carbohydrate metabolism	Metabolism
Locus_20522_Transcript_1/1_Confidence_1.000_Length_2529	K00695	E2.4.1.13; sucrose synthase [EC:2.4.1.13]	00500 Starch and sucrose metabolism	Carbohydrate metabolism	Metabolism
Locus_22852_Transcript_1/1_Confidence_1.000_Length_1960	K00975	glgC; glucose-1-phosphate adenylyltransferase [EC:2.7.7.27]	00500 Starch and sucrose metabolism	Carbohydrate metabolism	Metabolism
Locus_2286_Transcript_1/1_Confidence_1.000_Length_2766	K13648	GAUT; alpha-1,4-galacturonosyltransferase [EC:2.4.1.43]	00500 Starch and sucrose metabolism	Carbohydrate metabolism	Metabolism
Locus_23495_Transcript_1/1_Confidence_1.000_Length_2244	K13648	GAUT; alpha-1,4-galacturonosyltransferase [EC:2.4.1.43]	00500 Starch and sucrose metabolism	Carbohydrate metabolism	Metabolism
Locus_24102_Transcript_1/1_Confidence_1.000_Length_1989	K08679	E5.1.3.6; UDP-glucuronate 4-epimerase [EC:5.1.3.6]	00500 Starch and sucrose metabolism	Carbohydrate metabolism	Metabolism
Locus_2519_Transcript_1/1_Confidence_1.000_Length_1045	K01810	GPI, pgi; glucose-6-phosphate isomerase [EC:5.3.1.9]	00500 Starch and sucrose metabolism	Carbohydrate metabolism	Metabolism
Locus_25277_Transcript_1/1_Confidence_1.000_Length_1553	K01051	E3.1.1.11; pectinesterase [EC:3.1.1.11]	00500 Starch and sucrose metabolism	Carbohydrate metabolism	Metabolism
Locus_25860_Transcript_1/1_Confidence_1.000_Length_3284	K16055	TPS; trehalose 6-phosphate synthase/phosphatase [EC:2.4.1.15 3.1.3.12]	00500 Starch and sucrose metabolism	Carbohydrate metabolism	Metabolism
Locus_2635_Transcript_1/1_Confidence_1.000_Length_1108	K00975	glgC; glucose-1-phosphate adenylyltransferase [EC:2.7.7.27]	00500 Starch and sucrose metabolism	Carbohydrate metabolism	Metabolism
Locus_26979_Transcript_1/1_Confidence_1.000_Length_2286	K01835	pgm; phosphoglucomutase [EC:5.4.2.2]	00500 Starch and sucrose metabolism	Carbohydrate metabolism	Metabolism
Locus_28327_Transcript_1/1_Confidence_1.000_Length_2151	K13648	GAUT; alpha-1,4-galacturonosyltransferase [EC:2.4.1.43]	00500 Starch and sucrose metabolism	Carbohydrate metabolism	Metabolism
Locus_29_Transcript_1/1_Confidence_1.000_Length_1656	K08679	E5.1.3.6; UDP-glucuronate 4-epimerase [EC:5.1.3.6]	00500 Starch and sucrose metabolism	Carbohydrate metabolism	Metabolism
Locus_30367_Transcript_1/1_Confidence_1.000_Length_1322	K02438	treX, glgX; glycogen operon protein [EC:3.2.1.-]	00500 Starch and sucrose metabolism	Carbohydrate metabolism	Metabolism
Locus_3073_Transcript_1/1_Confidence_1.000_Length_2779	K13648	GAUT; alpha-1,4-galacturonosyltransferase [EC:2.4.1.43]	00500 Starch and sucrose metabolism	Carbohydrate metabolism	Metabolism
Locus_3078_Transcript_1/1_Confidence_1.000_Length_2217	K00696	E2.4.1.14; sucrose-phosphate synthase [EC:2.4.1.14]	00500 Starch and sucrose metabolism	Carbohydrate metabolism	Metabolism
Locus_30877_Transcript_1/1_Confidence_1.000_Length_2163	K05349	bglX; beta-glucosidase [EC:3.2.1.21]	00500 Starch and sucrose metabolism	Carbohydrate metabolism	Metabolism
Locus_31748_Transcript_1/1_Confidence_1.000_Length_2077	K13648	GAUT; alpha-1,4-galacturonosyltransferase [EC:2.4.1.43]	00500 Starch and sucrose metabolism	Carbohydrate metabolism	Metabolism
Locus_3244_Transcript_1/1_Confidence_1.000_Length_3215	K00700	glgB; 1,4-alpha-glucan branching enzyme [EC:2.4.1.18]	00500 Starch and sucrose metabolism	Carbohydrate metabolism	Metabolism
Locus_33248_Transcript_1/1_Confidence_1.000_Length_1375	K01177	E3.2.1.2; beta-amylase [EC:3.2.1.2]	00500 Starch and sucrose metabolism	Carbohydrate metabolism	Metabolism
Locus_34679_Transcript_1/1_Confidence_1.000_Length_2659	K00695	E2.4.1.13; sucrose synthase [EC:2.4.1.13]	00500 Starch and sucrose metabolism	Carbohydrate metabolism	Metabolism
Locus_36231_Transcript_1/1_Confidence_1.000_Length_1399	K01177	E3.2.1.2; beta-amylase [EC:3.2.1.2]	00500 Starch and sucrose metabolism	Carbohydrate metabolism	Metabolism
Locus_36549_Transcript_1/1_Confidence_1.000_Length_1858	K02438	treX, glgX; glycogen operon protein [EC:3.2.1.-]	00500 Starch and sucrose metabolism	Carbohydrate metabolism	Metabolism
Locus_36605_Transcript_1/1_Confidence_1.000_Length_2316	K00695	E2.4.1.13; sucrose synthase [EC:2.4.1.13]	00500 Starch and sucrose metabolism	Carbohydrate metabolism	Metabolism
Locus_3699_Transcript_1/1_Confidence_1.000_Length_3024	K05349	bglX; beta-glucosidase [EC:3.2.1.21]	00500 Starch and sucrose metabolism	Carbohydrate metabolism	Metabolism
Locus_39040_Transcript_1/1_Confidence_1.000_Length_2392	K13648	GAUT; alpha-1,4-galacturonosyltransferase [EC:2.4.1.43]	00500 Starch and sucrose metabolism	Carbohydrate metabolism	Metabolism
Locus_39455_Transcript_1/1_Confidence_1.000_Length_1421	K05350	bglB; beta-glucosidase [EC:3.2.1.21]	00500 Starch and sucrose metabolism	Carbohydrate metabolism	Metabolism
Locus_4060_Transcript_1/1_Confidence_1.000_Length_4063	K00688	E2.4.1.1, glgP, PYG; starch phosphorylase [EC:2.4.1.1]	00500 Starch and sucrose metabolism	Carbohydrate metabolism	Metabolism
Locus_41141_Transcript_1/1_Confidence_1.000_Length_894	K01810	GPI, pgi; glucose-6-phosphate isomerase [EC:5.3.1.9]	00500 Starch and sucrose metabolism	Carbohydrate metabolism	Metabolism
Locus_41716_Transcript_1/1_Confidence_1.000_Length_1341	K08679	E5.1.3.6; UDP-glucuronate 4-epimerase [EC:5.1.3.6]	00500 Starch and sucrose metabolism	Carbohydrate metabolism	Metabolism
Locus_4279_Transcript_1/1_Confidence_1.000_Length_2011	K08679	E5.1.3.6; UDP-glucuronate 4-epimerase [EC:5.1.3.6]	00500 Starch and sucrose metabolism	Carbohydrate metabolism	Metabolism
Locus_4400_Transcript_1/1_Confidence_1.000_Length_1866	K08679	E5.1.3.6; UDP-glucuronate 4-epimerase [EC:5.1.3.6]	00500 Starch and sucrose metabolism	Carbohydrate metabolism	Metabolism
Locus_44447_Transcript_1/1_Confidence_1.000_Length_2692	K05349	bglX; beta-glucosidase [EC:3.2.1.21]	00500 Starch and sucrose metabolism	Carbohydrate metabolism	Metabolism
Locus_48444_Transcript_1/1_Confidence_1.000_Length_1815	K00012	UGDH, ugd; UDPglucose 6-dehydrogenase [EC:1.1.1.22]	00500 Starch and sucrose metabolism	Carbohydrate metabolism	Metabolism
Locus_49010_Transcript_1/1_Confidence_1.000_Length_1075	K01051	E3.1.1.11; pectinesterase [EC:3.1.1.11]	00500 Starch and sucrose metabolism	Carbohydrate metabolism	Metabolism
Locus_5_Transcript_10/16_Confidence_0.125_Length_2281	K01188	E3.2.1.21; beta-glucosidase [EC:3.2.1.21]	00500 Starch and sucrose metabolism	Carbohydrate metabolism	Metabolism
Locus_50138_Transcript_1/1_Confidence_1.000_Length_1414	K16055	TPS; trehalose 6-phosphate synthase/phosphatase [EC:2.4.1.15 3.1.3.12]	00500 Starch and sucrose metabolism	Carbohydrate metabolism	Metabolism
Locus_50603_Transcript_1/1_Confidence_1.000_Length_1546	K00844	HK; hexokinase [EC:2.7.1.1]	00500 Starch and sucrose metabolism	Carbohydrate metabolism	Metabolism
Locus_58851_Transcript_1/1_Confidence_1.000_Length_1351	K01193	E3.2.1.26, sacA; beta-fructofuranosidase [EC:3.2.1.26]	00500 Starch and sucrose metabolism	Carbohydrate metabolism	Metabolism
Locus_61360_Transcript_1/1_Confidence_1.000_Length_679	K00705	malQ; 4-alpha-glucanotransferase [EC:2.4.1.25]	00500 Starch and sucrose metabolism	Carbohydrate metabolism	Metabolism
Locus_62968_Transcript_1/1_Confidence_1.000_Length_1263	K01194	E3.2.1.28, treA, treF; alpha,alpha-trehalase [EC:3.2.1.28]	00500 Starch and sucrose metabolism	Carbohydrate metabolism	Metabolism
Locus_68605_Transcript_1/1_Confidence_1.000_Length_2737	K13648	GAUT; alpha-1,4-galacturonosyltransferase [EC:2.4.1.43]	00500 Starch and sucrose metabolism	Carbohydrate metabolism	Metabolism
Locus_75829_Transcript_1/1_Confidence_1.000_Length_1583	K00847	E2.7.1.4, scrK; fructokinase [EC:2.7.1.4]	00500 Starch and sucrose metabolism	Carbohydrate metabolism	Metabolism
Locus_77656_Transcript_1/1_Confidence_1.000_Length_1894	K13648	GAUT; alpha-1,4-galacturonosyltransferase [EC:2.4.1.43]	00500 Starch and sucrose metabolism	Carbohydrate metabolism	Metabolism
Locus_8034_Transcript_1/1_Confidence_1.000_Length_2086	K01188	E3.2.1.21; beta-glucosidase [EC:3.2.1.21]	00500 Starch and sucrose metabolism	Carbohydrate metabolism	Metabolism
Locus_83_Transcript_1/1_Confidence_1.000_Length_1067	K00975	glgC; glucose-1-phosphate adenylyltransferase [EC:2.7.7.27]	00500 Starch and sucrose metabolism	Carbohydrate metabolism	Metabolism
Locus_8351_Transcript_1/1_Confidence_1.000_Length_2268	K00703	E2.4.1.21, glgA; starch synthase [EC:2.4.1.21]	00500 Starch and sucrose metabolism	Carbohydrate metabolism	Metabolism
Locus_8724_Transcript_1/1_Confidence_1.000_Length_1851	K01187	malZ; alpha-glucosidase [EC:3.2.1.20]	00500 Starch and sucrose metabolism	Carbohydrate metabolism	Metabolism
Locus_8929_Transcript_1/1_Confidence_1.000_Length_3179	K00700	glgB; 1,4-alpha-glucan branching enzyme [EC:2.4.1.18]	00500 Starch and sucrose metabolism	Carbohydrate metabolism	Metabolism
Locus_9254_Transcript_1/1_Confidence_1.000_Length_2991	K16055	TPS; trehalose 6-phosphate synthase/phosphatase [EC:2.4.1.15 3.1.3.12]	00500 Starch and sucrose metabolism	Carbohydrate metabolism	Metabolism
Locus_988_Transcript_1/1_Confidence_1.000_Length_1392	K00703	E2.4.1.21, glgA; starch synthase [EC:2.4.1.21]	00500 Starch and sucrose metabolism	Carbohydrate metabolism	Metabolism
Locus_10009_Transcript_1/1_Confidence_1.000_Length_3497	K00736	MGAT2; alpha-1,6-mannosyl-glycoprotein beta-1,2-N-acetylglucosaminyltransferase [EC:2.4.1.143]	00510 N-Glycan biosynthesis	Glycan biosynthesis and metabolism	Metabolism
Locus_11579_Transcript_1/1_Confidence_1.000_Length_1186	K07432	ALG13; beta-1,4-N-acetylglucosaminyltransferase [EC:2.4.1.141]	00510 N-Glycan biosynthesis	Glycan biosynthesis and metabolism	Metabolism
Locus_12009_Transcript_1/1_Confidence_1.000_Length_565	K00902	E2.7.1.108; dolichol kinase [EC:2.7.1.108]	00510 N-Glycan biosynthesis	Glycan biosynthesis and metabolism	Metabolism
Locus_12397_Transcript_1/1_Confidence_1.000_Length_1697	K01228	GCS1; mannosyl-oligosaccharide glucosidase [EC:3.2.1.106]	00510 N-Glycan biosynthesis	Glycan biosynthesis and metabolism	Metabolism
Locus_12919_Transcript_1/1_Confidence_1.000_Length_525	K03843	ALG2; alpha-1,3/alpha-1,6-mannosyltransferase [EC:2.4.1.132 2.4.1.257]	00510 N-Glycan biosynthesis	Glycan biosynthesis and metabolism	Metabolism
Locus_13073_Transcript_1/1_Confidence_1.000_Length_1441	K12666	OST1, RPN1; oligosaccharyltransferase complex subunit alpha (ribophorin I)	00510 N-Glycan biosynthesis	Glycan biosynthesis and metabolism	Metabolism
Locus_14_Transcript_524/1093_Confidence_1.000_Length_3216	K01231	MAN2; alpha-mannosidase II [EC:3.2.1.114]	00510 N-Glycan biosynthesis	Glycan biosynthesis and metabolism	Metabolism
Locus_14_Transcript_979/1093_Confidence_1.000_Length_3216	K01231	MAN2; alpha-mannosidase II [EC:3.2.1.114]	00510 N-Glycan biosynthesis	Glycan biosynthesis and metabolism	Metabolism
Locus_14448_Transcript_1/1_Confidence_1.000_Length_1484	K12669	OST3, OST6; oligosaccharyltransferase complex subunit gamma	00510 N-Glycan biosynthesis	Glycan biosynthesis and metabolism	Metabolism
Locus_15168_Transcript_1/1_Confidence_1.000_Length_1912	K00737	MGAT3; beta-1,4-mannosyl-glycoprotein beta-1,4-N-acetylglucosaminyltransferase [EC:2.4.1.144]	00510 N-Glycan biosynthesis	Glycan biosynthesis and metabolism	Metabolism
Locus_16290_Transcript_1/1_Confidence_1.000_Length_208	K12668	OST2, DAD1; oligosaccharyltransferase complex subunit epsilon	00510 N-Glycan biosynthesis	Glycan biosynthesis and metabolism	Metabolism
Locus_19898_Transcript_1/1_Confidence_1.000_Length_1079	K12670	WBP1; oligosaccharyltransferase complex subunit beta	00510 N-Glycan biosynthesis	Glycan biosynthesis and metabolism	Metabolism
Locus_20646_Transcript_1/1_Confidence_1.000_Length_1146	K07252	E3.6.1.43; dolichyldiphosphatase [EC:3.6.1.43]	00510 N-Glycan biosynthesis	Glycan biosynthesis and metabolism	Metabolism
Locus_21019_Transcript_1/1_Confidence_1.000_Length_293	K03850	ALG10; alpha-1,2-glucosyltransferase [EC:2.4.1.256]	00510 N-Glycan biosynthesis	Glycan biosynthesis and metabolism	Metabolism
Locus_2112_Transcript_1/1_Confidence_1.000_Length_2280	K07151	STT3; dolichyl-diphosphooligosaccharide--protein glycosyltransferase [EC:2.4.99.18]	00510 N-Glycan biosynthesis	Glycan biosynthesis and metabolism	Metabolism
Locus_22140_Transcript_1/1_Confidence_1.000_Length_274	K03850	ALG10; alpha-1,2-glucosyltransferase [EC:2.4.1.256]	00510 N-Glycan biosynthesis	Glycan biosynthesis and metabolism	Metabolism
Locus_23185_Transcript_1/1_Confidence_1.000_Length_625	K00721	DPM1; dolichol-phosphate mannosyltransferase [EC:2.4.1.83]	00510 N-Glycan biosynthesis	Glycan biosynthesis and metabolism	Metabolism
Locus_24208_Transcript_1/1_Confidence_1.000_Length_1517	K03842	ALG1; beta-1,4-mannosyltransferase [EC:2.4.1.142]	00510 N-Glycan biosynthesis	Glycan biosynthesis and metabolism	Metabolism
Locus_24799_Transcript_1/1_Confidence_1.000_Length_1172	K00726	MGAT1; alpha-1,3-mannosyl-glycoprotein beta-1,2-N-acetylglucosaminyltransferase [EC:2.4.1.101]	00510 N-Glycan biosynthesis	Glycan biosynthesis and metabolism	Metabolism
Locus_28102_Transcript_1/1_Confidence_1.000_Length_785	K03849	ALG8; alpha-1,3-glucosyltransferase [EC:2.4.1.265]	00510 N-Glycan biosynthesis	Glycan biosynthesis and metabolism	Metabolism
Locus_29839_Transcript_1/1_Confidence_1.000_Length_282	K06316	RFT1; oligosaccharidyl-lipid flippase family	00510 N-Glycan biosynthesis	Glycan biosynthesis and metabolism	Metabolism
Locus_31974_Transcript_1/1_Confidence_1.000_Length_2234	K03848	ALG6; alpha-1,3-glucosyltransferase [EC:2.4.1.267]	00510 N-Glycan biosynthesis	Glycan biosynthesis and metabolism	Metabolism
Locus_32152_Transcript_1/1_Confidence_1.000_Length_990	K03844	ALG11; alpha-1,2-mannosyltransferase [EC:2.4.1.131]	00510 N-Glycan biosynthesis	Glycan biosynthesis and metabolism	Metabolism
Locus_35725_Transcript_1/1_Confidence_1.000_Length_970	K01001	ALG7; UDP-N-acetylglucosamine--dolichyl-phosphate N-acetylglucosaminephosphotransferase [EC:2.7.8.15]	00510 N-Glycan biosynthesis	Glycan biosynthesis and metabolism	Metabolism
Locus_36220_Transcript_1/1_Confidence_1.000_Length_454	K03845	ALG3; alpha-1,3-mannosyltransferase [EC:2.4.1.258]	00510 N-Glycan biosynthesis	Glycan biosynthesis and metabolism	Metabolism
Locus_39092_Transcript_1/1_Confidence_1.000_Length_2703	K01230	MAN1; mannosyl-oligosaccharide alpha-1,2-mannosidase [EC:3.2.1.113]	00510 N-Glycan biosynthesis	Glycan biosynthesis and metabolism	Metabolism
Locus_40419_Transcript_1/1_Confidence_1.000_Length_587	K03850	ALG10; alpha-1,2-glucosyltransferase [EC:2.4.1.256]	00510 N-Glycan biosynthesis	Glycan biosynthesis and metabolism	Metabolism
Locus_40456_Transcript_1/1_Confidence_1.000_Length_353	K09659	DPM3; dolichyl-phosphate mannosyltransferase polypeptide 3	00510 N-Glycan biosynthesis	Glycan biosynthesis and metabolism	Metabolism
Locus_41030_Transcript_1/1_Confidence_1.000_Length_351	K03847	ALG12; alpha-1,6-mannosyltransferase [EC:2.4.1.260]	00510 N-Glycan biosynthesis	Glycan biosynthesis and metabolism	Metabolism
Locus_42895_Transcript_1/1_Confidence_1.000_Length_1042	K03846	ALG9; alpha-1,2-mannosyltransferase [EC:2.4.1.259 2.4.1.261]	00510 N-Glycan biosynthesis	Glycan biosynthesis and metabolism	Metabolism
Locus_43115_Transcript_1/1_Confidence_1.000_Length_252	K07441	ALG14; beta-1,4-N-acetylglucosaminyltransferase [EC:2.4.1.141]	00510 N-Glycan biosynthesis	Glycan biosynthesis and metabolism	Metabolism
Locus_43242_Transcript_1/1_Confidence_1.000_Length_1375	K03843	ALG2; alpha-1,3/alpha-1,6-mannosyltransferase [EC:2.4.1.132 2.4.1.257]	00510 N-Glycan biosynthesis	Glycan biosynthesis and metabolism	Metabolism
Locus_43383_Transcript_1/1_Confidence_1.000_Length_605	K00729	ALG5; dolichyl-phosphate beta-glucosyltransferase [EC:2.4.1.117]	00510 N-Glycan biosynthesis	Glycan biosynthesis and metabolism	Metabolism
Locus_43924_Transcript_1/1_Confidence_1.000_Length_3286	K05546	GANAB; alpha 1,3-glucosidase [EC:3.2.1.84]	00510 N-Glycan biosynthesis	Glycan biosynthesis and metabolism	Metabolism
Locus_45515_Transcript_1/1_Confidence_1.000_Length_2370	K00737	MGAT3; beta-1,4-mannosyl-glycoprotein beta-1,4-N-acetylglucosaminyltransferase [EC:2.4.1.144]	00510 N-Glycan biosynthesis	Glycan biosynthesis and metabolism	Metabolism
Locus_4578_Transcript_1/1_Confidence_1.000_Length_902	K03849	ALG8; alpha-1,3-glucosyltransferase [EC:2.4.1.265]	00510 N-Glycan biosynthesis	Glycan biosynthesis and metabolism	Metabolism
Locus_52492_Transcript_1/1_Confidence_1.000_Length_944	K03844	ALG11; alpha-1,2-mannosyltransferase [EC:2.4.1.131]	00510 N-Glycan biosynthesis	Glycan biosynthesis and metabolism	Metabolism
Locus_56704_Transcript_1/1_Confidence_1.000_Length_878	K03845	ALG3; alpha-1,3-mannosyltransferase [EC:2.4.1.258]	00510 N-Glycan biosynthesis	Glycan biosynthesis and metabolism	Metabolism
Locus_59872_Transcript_1/1_Confidence_1.000_Length_1077	K07151	STT3; dolichyl-diphosphooligosaccharide--protein glycosyltransferase [EC:2.4.99.18]	00510 N-Glycan biosynthesis	Glycan biosynthesis and metabolism	Metabolism
Locus_6197_Transcript_1/1_Confidence_1.000_Length_1492	K12666	OST1, RPN1; oligosaccharyltransferase complex subunit alpha (ribophorin I)	00510 N-Glycan biosynthesis	Glycan biosynthesis and metabolism	Metabolism
Locus_6482_Transcript_1/1_Confidence_1.000_Length_793	K12667	SWP1, RPN2; oligosaccharyltransferase complex subunit delta (ribophorin II)	00510 N-Glycan biosynthesis	Glycan biosynthesis and metabolism	Metabolism
Locus_67287_Transcript_1/1_Confidence_1.000_Length_1353	K12669	OST3, OST6; oligosaccharyltransferase complex subunit gamma	00510 N-Glycan biosynthesis	Glycan biosynthesis and metabolism	Metabolism
Locus_8295_Transcript_1/1_Confidence_1.000_Length_1698	K00737	MGAT3; beta-1,4-mannosyl-glycoprotein beta-1,4-N-acetylglucosaminyltransferase [EC:2.4.1.144]	00510 N-Glycan biosynthesis	Glycan biosynthesis and metabolism	Metabolism
Locus_9315_Transcript_1/1_Confidence_0.750_Length_218	K12668	OST2, DAD1; oligosaccharyltransferase complex subunit epsilon	00510 N-Glycan biosynthesis	Glycan biosynthesis and metabolism	Metabolism
Locus_9842_Transcript_1/1_Confidence_1.000_Length_1662	K00737	MGAT3; beta-1,4-mannosyl-glycoprotein beta-1,4-N-acetylglucosaminyltransferase [EC:2.4.1.144]	00510 N-Glycan biosynthesis	Glycan biosynthesis and metabolism	Metabolism
Locus_10794_Transcript_1/1_Confidence_1.000_Length_1051	K12373	HEXA_B; hexosaminidase [EC:3.2.1.52]	00511 Other glycan degradation	Glycan biosynthesis and metabolism	Metabolism
Locus_13679_Transcript_1/1_Confidence_1.000_Length_3469	K01191	E3.2.1.24; alpha-mannosidase [EC:3.2.1.24]	00511 Other glycan degradation	Glycan biosynthesis and metabolism	Metabolism
Locus_17252_Transcript_1/1_Confidence_1.000_Length_1339	K01444	AGA, aspG; N4-(beta-N-acetylglucosaminyl)-L-asparaginase [EC:3.5.1.26]	00511 Other glycan degradation	Glycan biosynthesis and metabolism	Metabolism
Locus_1986_Transcript_1/1_Confidence_1.000_Length_1043	K17108	GBA2; non-lysosomal glucosylceramidase [EC:3.2.1.45]	00511 Other glycan degradation	Glycan biosynthesis and metabolism	Metabolism
Locus_20140_Transcript_1/1_Confidence_1.000_Length_2027	K17108	GBA2; non-lysosomal glucosylceramidase [EC:3.2.1.45]	00511 Other glycan degradation	Glycan biosynthesis and metabolism	Metabolism
Locus_2262_Transcript_1/1_Confidence_1.000_Length_895	K01206	FUCA; alpha-L-fucosidase [EC:3.2.1.51]	00511 Other glycan degradation	Glycan biosynthesis and metabolism	Metabolism
Locus_30312_Transcript_1/1_Confidence_1.000_Length_1006	K12309	GLB1, ELNR1; beta-galactosidase [EC:3.2.1.23]	00511 Other glycan degradation	Glycan biosynthesis and metabolism	Metabolism
Locus_3366_Transcript_1/1_Confidence_1.000_Length_553	K01227	E3.2.1.96; mannosyl-glycoprotein endo-beta-N-acetylglucosaminidase [EC:3.2.1.96]	00511 Other glycan degradation	Glycan biosynthesis and metabolism	Metabolism
Locus_38089_Transcript_1/1_Confidence_1.000_Length_1980	K12373	HEXA_B; hexosaminidase [EC:3.2.1.52]	00511 Other glycan degradation	Glycan biosynthesis and metabolism	Metabolism
Locus_46883_Transcript_1/1_Confidence_1.000_Length_970	K01206	FUCA; alpha-L-fucosidase [EC:3.2.1.51]	00511 Other glycan degradation	Glycan biosynthesis and metabolism	Metabolism
Locus_52175_Transcript_1/1_Confidence_1.000_Length_1226	K01206	FUCA; alpha-L-fucosidase [EC:3.2.1.51]	00511 Other glycan degradation	Glycan biosynthesis and metabolism	Metabolism
Locus_62255_Transcript_1/1_Confidence_1.000_Length_2437	K12309	GLB1, ELNR1; beta-galactosidase [EC:3.2.1.23]	00511 Other glycan degradation	Glycan biosynthesis and metabolism	Metabolism
Locus_6282_Transcript_1/1_Confidence_1.000_Length_3727	K01190	lacZ; beta-galactosidase [EC:3.2.1.23]	00511 Other glycan degradation	Glycan biosynthesis and metabolism	Metabolism
Locus_69096_Transcript_1/1_Confidence_1.000_Length_1207	K15923	AXY8, FUC95A, afcA; alpha-L-fucosidase 2 [EC:3.2.1.51]	00511 Other glycan degradation	Glycan biosynthesis and metabolism	Metabolism
Locus_13285_Transcript_1/1_Confidence_1.000_Length_3807	K09667	OGT; protein O-GlcNAc transferase [EC:2.4.1.255]	00514 Other types of O-glycan biosynthesis	Glycan biosynthesis and metabolism	Metabolism
Locus_39307_Transcript_1/1_Confidence_1.000_Length_1591	K03691	POFUT; peptide-O-fucosyltransferase [EC:2.4.1.221]	00514 Other types of O-glycan biosynthesis	Glycan biosynthesis and metabolism	Metabolism
Locus_10768_Transcript_1/1_Confidence_1.000_Length_1503	K00847	E2.7.1.4, scrK; fructokinase [EC:2.7.1.4]	00520 Amino sugar and nucleotide sugar metabolism	Carbohydrate metabolism	Metabolism
Locus_10794_Transcript_1/1_Confidence_1.000_Length_1051	K12373	HEXA_B; hexosaminidase [EC:3.2.1.52]	00520 Amino sugar and nucleotide sugar metabolism	Carbohydrate metabolism	Metabolism
Locus_10856_Transcript_1/1_Confidence_1.000_Length_1291	K00963	UGP2, galU, galF; UTP--glucose-1-phosphate uridylyltransferase [EC:2.7.7.9]	00520 Amino sugar and nucleotide sugar metabolism	Carbohydrate metabolism	Metabolism
Locus_11306_Transcript_1/1_Confidence_1.000_Length_1786	K13648	GAUT; alpha-1,4-galacturonosyltransferase [EC:2.4.1.43]	00520 Amino sugar and nucleotide sugar metabolism	Carbohydrate metabolism	Metabolism
Locus_11882_Transcript_1/1_Confidence_1.000_Length_1317	K00844	HK; hexokinase [EC:2.7.1.1]	00520 Amino sugar and nucleotide sugar metabolism	Carbohydrate metabolism	Metabolism
Locus_11906_Transcript_1/1_Confidence_1.000_Length_2597	K01810	GPI, pgi; glucose-6-phosphate isomerase [EC:5.3.1.9]	00520 Amino sugar and nucleotide sugar metabolism	Carbohydrate metabolism	Metabolism
Locus_12048_Transcript_1/1_Confidence_1.000_Length_3315	K12446	E2.7.1.46; L-arabinokinase [EC:2.7.1.46]	00520 Amino sugar and nucleotide sugar metabolism	Carbohydrate metabolism	Metabolism
Locus_12431_Transcript_1/1_Confidence_1.000_Length_1699	K00012	UGDH, ugd; UDPglucose 6-dehydrogenase [EC:1.1.1.22]	00520 Amino sugar and nucleotide sugar metabolism	Carbohydrate metabolism	Metabolism
Locus_12847_Transcript_1/1_Confidence_1.000_Length_822	K01183	E3.2.1.14; chitinase [EC:3.2.1.14]	00520 Amino sugar and nucleotide sugar metabolism	Carbohydrate metabolism	Metabolism
Locus_13513_Transcript_1/1_Confidence_1.000_Length_1059	K01183	E3.2.1.14; chitinase [EC:3.2.1.14]	00520 Amino sugar and nucleotide sugar metabolism	Carbohydrate metabolism	Metabolism
Locus_14_Transcript_1071/1093_Confidence_1.000_Length_2265	K13648	GAUT; alpha-1,4-galacturonosyltransferase [EC:2.4.1.43]	00520 Amino sugar and nucleotide sugar metabolism	Carbohydrate metabolism	Metabolism
Locus_14_Transcript_108/1093_Confidence_1.000_Length_2265	K13648	GAUT; alpha-1,4-galacturonosyltransferase [EC:2.4.1.43]	00520 Amino sugar and nucleotide sugar metabolism	Carbohydrate metabolism	Metabolism
Locus_14_Transcript_148/1093_Confidence_1.000_Length_2372	K13648	GAUT; alpha-1,4-galacturonosyltransferase [EC:2.4.1.43]	00520 Amino sugar and nucleotide sugar metabolism	Carbohydrate metabolism	Metabolism
Locus_14_Transcript_935/1093_Confidence_1.000_Length_2372	K13648	GAUT; alpha-1,4-galacturonosyltransferase [EC:2.4.1.43]	00520 Amino sugar and nucleotide sugar metabolism	Carbohydrate metabolism	Metabolism
Locus_1408_Transcript_1/1_Confidence_1.000_Length_1993	K13648	GAUT; alpha-1,4-galacturonosyltransferase [EC:2.4.1.43]	00520 Amino sugar and nucleotide sugar metabolism	Carbohydrate metabolism	Metabolism
Locus_14180_Transcript_1/1_Confidence_1.000_Length_1137	K01835	pgm; phosphoglucomutase [EC:5.4.2.2]	00520 Amino sugar and nucleotide sugar metabolism	Carbohydrate metabolism	Metabolism
Locus_15015_Transcript_1/1_Confidence_1.000_Length_2142	K00975	glgC; glucose-1-phosphate adenylyltransferase [EC:2.7.7.27]	00520 Amino sugar and nucleotide sugar metabolism	Carbohydrate metabolism	Metabolism
Locus_15304_Transcript_1/1_Confidence_1.000_Length_1759	K13648	GAUT; alpha-1,4-galacturonosyltransferase [EC:2.4.1.43]	00520 Amino sugar and nucleotide sugar metabolism	Carbohydrate metabolism	Metabolism
Locus_15449_Transcript_1/1_Confidence_1.000_Length_2044	K00012	UGDH, ugd; UDPglucose 6-dehydrogenase [EC:1.1.1.22]	00520 Amino sugar and nucleotide sugar metabolism	Carbohydrate metabolism	Metabolism
Locus_15733_Transcript_1/1_Confidence_1.000_Length_895	K00972	UAP1; UDP-N-acetylglucosamine pyrophosphorylase [EC:2.7.7.23]	00520 Amino sugar and nucleotide sugar metabolism	Carbohydrate metabolism	Metabolism
Locus_16557_Transcript_2/2_Confidence_0.833_Length_1265	K00844	HK; hexokinase [EC:2.7.1.1]	00520 Amino sugar and nucleotide sugar metabolism	Carbohydrate metabolism	Metabolism
Locus_16822_Transcript_1/1_Confidence_1.000_Length_572	K01183	E3.2.1.14; chitinase [EC:3.2.1.14]	00520 Amino sugar and nucleotide sugar metabolism	Carbohydrate metabolism	Metabolism
Locus_18111_Transcript_1/1_Confidence_1.000_Length_1897	K00012	UGDH, ugd; UDPglucose 6-dehydrogenase [EC:1.1.1.22]	00520 Amino sugar and nucleotide sugar metabolism	Carbohydrate metabolism	Metabolism
Locus_18233_Transcript_1/1_Confidence_1.000_Length_1351	K01784	galE, GALE; UDP-glucose 4-epimerase [EC:5.1.3.2]	00520 Amino sugar and nucleotide sugar metabolism	Carbohydrate metabolism	Metabolism
Locus_18796_Transcript_1/1_Confidence_1.000_Length_1403	K10046	GME; GDP-D-mannose 3', 5'-epimerase [EC:5.1.3.18 5.1.3.-]	00520 Amino sugar and nucleotide sugar metabolism	Carbohydrate metabolism	Metabolism
Locus_1957_Transcript_1/1_Confidence_1.000_Length_868	K01809	E5.3.1.8, manA; mannose-6-phosphate isomerase [EC:5.3.1.8]	00520 Amino sugar and nucleotide sugar metabolism	Carbohydrate metabolism	Metabolism
Locus_19737_Transcript_1/1_Confidence_1.000_Length_1859	K00966	GMPP; mannose-1-phosphate guanylyltransferase [EC:2.7.7.13]	00520 Amino sugar and nucleotide sugar metabolism	Carbohydrate metabolism	Metabolism
Locus_20453_Transcript_1/1_Confidence_1.000_Length_1306	K16190	GLCAK; glucuronokinase [EC:2.7.1.43]	00520 Amino sugar and nucleotide sugar metabolism	Carbohydrate metabolism	Metabolism
Locus_20730_Transcript_1/1_Confidence_1.000_Length_1849	K12448	UXE; UDP-arabinose 4-epimerase [EC:5.1.3.5]	00520 Amino sugar and nucleotide sugar metabolism	Carbohydrate metabolism	Metabolism
Locus_21762_Transcript_1/1_Confidence_1.000_Length_2404	K12450	RHM; UDP-glucose 4,6-dehydratase [EC:4.2.1.76]	00520 Amino sugar and nucleotide sugar metabolism	Carbohydrate metabolism	Metabolism
Locus_22852_Transcript_1/1_Confidence_1.000_Length_1960	K00975	glgC; glucose-1-phosphate adenylyltransferase [EC:2.7.7.27]	00520 Amino sugar and nucleotide sugar metabolism	Carbohydrate metabolism	Metabolism
Locus_2286_Transcript_1/1_Confidence_1.000_Length_2766	K13648	GAUT; alpha-1,4-galacturonosyltransferase [EC:2.4.1.43]	00520 Amino sugar and nucleotide sugar metabolism	Carbohydrate metabolism	Metabolism
Locus_22966_Transcript_1/1_Confidence_1.000_Length_776	K17497	PMM; phosphomannomutase [EC:5.4.2.8]	00520 Amino sugar and nucleotide sugar metabolism	Carbohydrate metabolism	Metabolism
Locus_23224_Transcript_1/1_Confidence_1.000_Length_1406	K12451	UER1; 3,5-epimerase/4-reductase [EC:5.1.3.- 1.1.1.-]	00520 Amino sugar and nucleotide sugar metabolism	Carbohydrate metabolism	Metabolism
Locus_23495_Transcript_1/1_Confidence_1.000_Length_2244	K13648	GAUT; alpha-1,4-galacturonosyltransferase [EC:2.4.1.43]	00520 Amino sugar and nucleotide sugar metabolism	Carbohydrate metabolism	Metabolism
Locus_24_Transcript_1/1_Confidence_1.000_Length_2372	K01209	E3.2.1.55, abfA; alpha-N-arabinofuranosidase [EC:3.2.1.55]	00520 Amino sugar and nucleotide sugar metabolism	Carbohydrate metabolism	Metabolism
Locus_24102_Transcript_1/1_Confidence_1.000_Length_1989	K08679	E5.1.3.6; UDP-glucuronate 4-epimerase [EC:5.1.3.6]	00520 Amino sugar and nucleotide sugar metabolism	Carbohydrate metabolism	Metabolism
Locus_24497_Transcript_1/1_Confidence_1.000_Length_1567	K12447	USP; UDP-sugar pyrophosphorylase [EC:2.7.7.64]	00520 Amino sugar and nucleotide sugar metabolism	Carbohydrate metabolism	Metabolism
Locus_2519_Transcript_1/1_Confidence_1.000_Length_1045	K01810	GPI, pgi; glucose-6-phosphate isomerase [EC:5.3.1.9]	00520 Amino sugar and nucleotide sugar metabolism	Carbohydrate metabolism	Metabolism
Locus_25987_Transcript_1/1_Confidence_1.000_Length_270	K01809	E5.3.1.8, manA; mannose-6-phosphate isomerase [EC:5.3.1.8]	00520 Amino sugar and nucleotide sugar metabolism	Carbohydrate metabolism	Metabolism
Locus_26339_Transcript_1/1_Confidence_1.000_Length_2439	K00820	E2.6.1.16, glmS; glucosamine--fructose-6-phosphate aminotransferase (isomerizing) [EC:2.6.1.16]	00520 Amino sugar and nucleotide sugar metabolism	Carbohydrate metabolism	Metabolism
Locus_2635_Transcript_1/1_Confidence_1.000_Length_1108	K00975	glgC; glucose-1-phosphate adenylyltransferase [EC:2.7.7.27]	00520 Amino sugar and nucleotide sugar metabolism	Carbohydrate metabolism	Metabolism
Locus_26979_Transcript_1/1_Confidence_1.000_Length_2286	K01835	pgm; phosphoglucomutase [EC:5.4.2.2]	00520 Amino sugar and nucleotide sugar metabolism	Carbohydrate metabolism	Metabolism
Locus_28327_Transcript_1/1_Confidence_1.000_Length_2151	K13648	GAUT; alpha-1,4-galacturonosyltransferase [EC:2.4.1.43]	00520 Amino sugar and nucleotide sugar metabolism	Carbohydrate metabolism	Metabolism
Locus_29_Transcript_1/1_Confidence_1.000_Length_1656	K08679	E5.1.3.6; UDP-glucuronate 4-epimerase [EC:5.1.3.6]	00520 Amino sugar and nucleotide sugar metabolism	Carbohydrate metabolism	Metabolism
Locus_29541_Transcript_1/1_Confidence_1.000_Length_1011	K05305	FUK; fucokinase [EC:2.7.1.52]	00520 Amino sugar and nucleotide sugar metabolism	Carbohydrate metabolism	Metabolism
Locus_3073_Transcript_1/1_Confidence_1.000_Length_2779	K13648	GAUT; alpha-1,4-galacturonosyltransferase [EC:2.4.1.43]	00520 Amino sugar and nucleotide sugar metabolism	Carbohydrate metabolism	Metabolism
Locus_31748_Transcript_1/1_Confidence_1.000_Length_2077	K13648	GAUT; alpha-1,4-galacturonosyltransferase [EC:2.4.1.43]	00520 Amino sugar and nucleotide sugar metabolism	Carbohydrate metabolism	Metabolism
Locus_32356_Transcript_1/1_Confidence_1.000_Length_796	K00966	GMPP; mannose-1-phosphate guanylyltransferase [EC:2.7.7.13]	00520 Amino sugar and nucleotide sugar metabolism	Carbohydrate metabolism	Metabolism
Locus_33255_Transcript_1/1_Confidence_1.000_Length_647	K00326	E1.6.2.2; cytochrome-b5 reductase [EC:1.6.2.2]	00520 Amino sugar and nucleotide sugar metabolism	Carbohydrate metabolism	Metabolism
Locus_34420_Transcript_1/1_Confidence_1.000_Length_1338	K12449	AXS; UDP-apiose/xylose synthase	00520 Amino sugar and nucleotide sugar metabolism	Carbohydrate metabolism	Metabolism
Locus_34874_Transcript_1/1_Confidence_1.000_Length_1215	K00965	galT, GALT; UDPglucose--hexose-1-phosphate uridylyltransferase [EC:2.7.7.12]	00520 Amino sugar and nucleotide sugar metabolism	Carbohydrate metabolism	Metabolism
Locus_3807_Transcript_1/1_Confidence_1.000_Length_1331	K01784	galE, GALE; UDP-glucose 4-epimerase [EC:5.1.3.2]	00520 Amino sugar and nucleotide sugar metabolism	Carbohydrate metabolism	Metabolism
Locus_38089_Transcript_1/1_Confidence_1.000_Length_1980	K12373	HEXA_B; hexosaminidase [EC:3.2.1.52]	00520 Amino sugar and nucleotide sugar metabolism	Carbohydrate metabolism	Metabolism
Locus_38460_Transcript_1/1_Confidence_1.000_Length_995	K01809	E5.3.1.8, manA; mannose-6-phosphate isomerase [EC:5.3.1.8]	00520 Amino sugar and nucleotide sugar metabolism	Carbohydrate metabolism	Metabolism
Locus_38937_Transcript_1/1_Confidence_1.000_Length_270	K01809	E5.3.1.8, manA; mannose-6-phosphate isomerase [EC:5.3.1.8]	00520 Amino sugar and nucleotide sugar metabolism	Carbohydrate metabolism	Metabolism
Locus_3894_Transcript_1/1_Confidence_1.000_Length_530	K00849	galK; galactokinase [EC:2.7.1.6]	00520 Amino sugar and nucleotide sugar metabolism	Carbohydrate metabolism	Metabolism
Locus_39040_Transcript_1/1_Confidence_1.000_Length_2392	K13648	GAUT; alpha-1,4-galacturonosyltransferase [EC:2.4.1.43]	00520 Amino sugar and nucleotide sugar metabolism	Carbohydrate metabolism	Metabolism
Locus_40947_Transcript_1/1_Confidence_1.000_Length_1409	K10046	GME; GDP-D-mannose 3', 5'-epimerase [EC:5.1.3.18 5.1.3.-]	00520 Amino sugar and nucleotide sugar metabolism	Carbohydrate metabolism	Metabolism
Locus_41141_Transcript_1/1_Confidence_1.000_Length_894	K01810	GPI, pgi; glucose-6-phosphate isomerase [EC:5.3.1.9]	00520 Amino sugar and nucleotide sugar metabolism	Carbohydrate metabolism	Metabolism
Locus_41645_Transcript_1/1_Confidence_1.000_Length_1401	K02377	TSTA3, fcl; GDP-L-fucose synthase [EC:1.1.1.271]	00520 Amino sugar and nucleotide sugar metabolism	Carbohydrate metabolism	Metabolism
Locus_41716_Transcript_1/1_Confidence_1.000_Length_1341	K08679	E5.1.3.6; UDP-glucuronate 4-epimerase [EC:5.1.3.6]	00520 Amino sugar and nucleotide sugar metabolism	Carbohydrate metabolism	Metabolism
Locus_4279_Transcript_1/1_Confidence_1.000_Length_2011	K08679	E5.1.3.6; UDP-glucuronate 4-epimerase [EC:5.1.3.6]	00520 Amino sugar and nucleotide sugar metabolism	Carbohydrate metabolism	Metabolism
Locus_4400_Transcript_1/1_Confidence_1.000_Length_1866	K08679	E5.1.3.6; UDP-glucuronate 4-epimerase [EC:5.1.3.6]	00520 Amino sugar and nucleotide sugar metabolism	Carbohydrate metabolism	Metabolism
Locus_45868_Transcript_1/1_Confidence_1.000_Length_810	K00972	UAP1; UDP-N-acetylglucosamine pyrophosphorylase [EC:2.7.7.23]	00520 Amino sugar and nucleotide sugar metabolism	Carbohydrate metabolism	Metabolism
Locus_48444_Transcript_1/1_Confidence_1.000_Length_1815	K00012	UGDH, ugd; UDPglucose 6-dehydrogenase [EC:1.1.1.22]	00520 Amino sugar and nucleotide sugar metabolism	Carbohydrate metabolism	Metabolism
Locus_50603_Transcript_1/1_Confidence_1.000_Length_1546	K00844	HK; hexokinase [EC:2.7.1.1]	00520 Amino sugar and nucleotide sugar metabolism	Carbohydrate metabolism	Metabolism
Locus_56521_Transcript_1/1_Confidence_1.000_Length_1453	K01836	E5.4.2.3; phosphoacetylglucosamine mutase [EC:5.4.2.3]	00520 Amino sugar and nucleotide sugar metabolism	Carbohydrate metabolism	Metabolism
Locus_57987_Transcript_1/1_Confidence_1.000_Length_472	K00621	E2.3.1.4, GNA1; glucosamine-phosphate N-acetyltransferase [EC:2.3.1.4]	00520 Amino sugar and nucleotide sugar metabolism	Carbohydrate metabolism	Metabolism
Locus_68605_Transcript_1/1_Confidence_1.000_Length_2737	K13648	GAUT; alpha-1,4-galacturonosyltransferase [EC:2.4.1.43]	00520 Amino sugar and nucleotide sugar metabolism	Carbohydrate metabolism	Metabolism
Locus_6893_Transcript_1/1_Confidence_1.000_Length_1519	K12448	UXE; UDP-arabinose 4-epimerase [EC:5.1.3.5]	00520 Amino sugar and nucleotide sugar metabolism	Carbohydrate metabolism	Metabolism
Locus_75829_Transcript_1/1_Confidence_1.000_Length_1583	K00847	E2.7.1.4, scrK; fructokinase [EC:2.7.1.4]	00520 Amino sugar and nucleotide sugar metabolism	Carbohydrate metabolism	Metabolism
Locus_77656_Transcript_1/1_Confidence_1.000_Length_1894	K13648	GAUT; alpha-1,4-galacturonosyltransferase [EC:2.4.1.43]	00520 Amino sugar and nucleotide sugar metabolism	Carbohydrate metabolism	Metabolism
Locus_83_Transcript_1/1_Confidence_1.000_Length_1067	K00975	glgC; glucose-1-phosphate adenylyltransferase [EC:2.7.7.27]	00520 Amino sugar and nucleotide sugar metabolism	Carbohydrate metabolism	Metabolism
Locus_8740_Transcript_1/1_Confidence_1.000_Length_416	K00326	E1.6.2.2; cytochrome-b5 reductase [EC:1.6.2.2]	00520 Amino sugar and nucleotide sugar metabolism	Carbohydrate metabolism	Metabolism
Locus_8753_Transcript_1/1_Confidence_1.000_Length_996	K00849	galK; galactokinase [EC:2.7.1.6]	00520 Amino sugar and nucleotide sugar metabolism	Carbohydrate metabolism	Metabolism
Locus_8875_Transcript_1/1_Confidence_1.000_Length_1662	K06118	E3.13.1.1, sqd1, sqdb; UDP-sulfoquinovose synthase [EC:3.13.1.1]	00520 Amino sugar and nucleotide sugar metabolism	Carbohydrate metabolism	Metabolism
Locus_9394_Transcript_1/1_Confidence_1.000_Length_1211	K01711	gmd, GMDS; GDPmannose 4,6-dehydratase [EC:4.2.1.47]	00520 Amino sugar and nucleotide sugar metabolism	Carbohydrate metabolism	Metabolism
Locus_10794_Transcript_1/1_Confidence_1.000_Length_1051	K12373	HEXA_B; hexosaminidase [EC:3.2.1.52]	00531 Glycosaminoglycan degradation	Glycan biosynthesis and metabolism	Metabolism
Locus_19100_Transcript_1/1_Confidence_1.000_Length_2594	K01205	NAGLU; alpha-N-acetylglucosaminidase [EC:3.2.1.50]	00531 Glycosaminoglycan degradation	Glycan biosynthesis and metabolism	Metabolism
Locus_30312_Transcript_1/1_Confidence_1.000_Length_1006	K12309	GLB1, ELNR1; beta-galactosidase [EC:3.2.1.23]	00531 Glycosaminoglycan degradation	Glycan biosynthesis and metabolism	Metabolism
Locus_38089_Transcript_1/1_Confidence_1.000_Length_1980	K12373	HEXA_B; hexosaminidase [EC:3.2.1.52]	00531 Glycosaminoglycan degradation	Glycan biosynthesis and metabolism	Metabolism
Locus_5303_Transcript_1/1_Confidence_1.000_Length_930	K10532	HGSNAT; heparan-alpha-glucosaminide N-acetyltransferase [EC:2.3.1.78]	00531 Glycosaminoglycan degradation	Glycan biosynthesis and metabolism	Metabolism
Locus_62255_Transcript_1/1_Confidence_1.000_Length_2437	K12309	GLB1, ELNR1; beta-galactosidase [EC:3.2.1.23]	00531 Glycosaminoglycan degradation	Glycan biosynthesis and metabolism	Metabolism
Locus_104_Transcript_1/1_Confidence_1.000_Length_1154	K15918	GLYK; D-glycerate 3-kinase [EC:2.7.1.31]	00561 Glycerolipid metabolism	Lipid metabolism	Metabolism
Locus_14_Transcript_302/1093_Confidence_1.000_Length_2937	K14674	TGL4; TAG lipase / steryl ester hydrolase / phospholipase A2 / LPA acyltransferase [EC:3.1.1.3 3.1.1.13 3.1.1.4 2.3.1.51]	00561 Glycerolipid metabolism	Lipid metabolism	Metabolism
Locus_14_Transcript_447/1093_Confidence_1.000_Length_2014	K00128	E1.2.1.3; aldehyde dehydrogenase (NAD+) [EC:1.2.1.3]	00561 Glycerolipid metabolism	Lipid metabolism	Metabolism
Locus_14_Transcript_758/1093_Confidence_1.000_Length_2937	K14674	TGL4; TAG lipase / steryl ester hydrolase / phospholipase A2 / LPA acyltransferase [EC:3.1.1.3 3.1.1.13 3.1.1.4 2.3.1.51]	00561 Glycerolipid metabolism	Lipid metabolism	Metabolism
Locus_14_Transcript_869/1093_Confidence_1.000_Length_2014	K00128	E1.2.1.3; aldehyde dehydrogenase (NAD+) [EC:1.2.1.3]	00561 Glycerolipid metabolism	Lipid metabolism	Metabolism
Locus_15623_Transcript_1/1_Confidence_1.000_Length_2052	K03715	E2.4.1.46; 1,2-diacylglycerol 3-beta-galactosyltransferase [EC:2.4.1.46]	00561 Glycerolipid metabolism	Lipid metabolism	Metabolism
Locus_16724_Transcript_1/1_Confidence_1.000_Length_2054	K09480	E2.4.1.241; digalactosyldiacylglycerol synthase [EC:2.4.1.241]	00561 Glycerolipid metabolism	Lipid metabolism	Metabolism
Locus_17552_Transcript_1/1_Confidence_1.000_Length_1442	K00901	E2.7.1.107, DGK, dgkA; diacylglycerol kinase (ATP dependent) [EC:2.7.1.107]	00561 Glycerolipid metabolism	Lipid metabolism	Metabolism
Locus_17814_Transcript_1/1_Confidence_1.000_Length_1829	K13519	LPT1, ALE1; lysophospholipid acyltransferase [EC:2.3.1.51 2.3.1.23 2.3.1.-]	00561 Glycerolipid metabolism	Lipid metabolism	Metabolism
Locus_18060_Transcript_1/1_Confidence_1.000_Length_1087	K14085	ALDH7A1; aldehyde dehydrogenase family 7 member A1 [EC:1.2.1.31 1.2.1.8 1.2.1.3]	00561 Glycerolipid metabolism	Lipid metabolism	Metabolism
Locus_18794_Transcript_1/1_Confidence_1.000_Length_1944	K00864	E2.7.1.30, glpK; glycerol kinase [EC:2.7.1.30]	00561 Glycerolipid metabolism	Lipid metabolism	Metabolism
Locus_19009_Transcript_1/1_Confidence_1.000_Length_1661	K13523	AGPAT3_4; lysophosphatidic acid acyltransferase / lysophosphatidylinositol acyltransferase [EC:2.3.1.51 2.3.1.-]	00561 Glycerolipid metabolism	Lipid metabolism	Metabolism
Locus_200_Transcript_131/345_Confidence_1.000_Length_603	K00655	plsC; 1-acyl-sn-glycerol-3-phosphate acyltransferase [EC:2.3.1.51]	00561 Glycerolipid metabolism	Lipid metabolism	Metabolism
Locus_200_Transcript_241/345_Confidence_1.000_Length_603	K00655	plsC; 1-acyl-sn-glycerol-3-phosphate acyltransferase [EC:2.3.1.51]	00561 Glycerolipid metabolism	Lipid metabolism	Metabolism
Locus_20974_Transcript_1/1_Confidence_1.000_Length_2104	K13508	GPAT; glycerol-3-phosphate acyltransferase [EC:2.3.1.15]	00561 Glycerolipid metabolism	Lipid metabolism	Metabolism
Locus_2394_Transcript_1/1_Confidence_1.000_Length_1528	K13513	LCLAT1, AGPAT8; lysocardiolipin and lysophospholipid acyltransferase [EC:2.3.1.- 2.3.1.51]	00561 Glycerolipid metabolism	Lipid metabolism	Metabolism
Locus_2562_Transcript_1/1_Confidence_1.000_Length_1609	K00128	E1.2.1.3; aldehyde dehydrogenase (NAD+) [EC:1.2.1.3]	00561 Glycerolipid metabolism	Lipid metabolism	Metabolism
Locus_25905_Transcript_1/1_Confidence_1.000_Length_472	K13506	GPAT3_4, AGPAT9, AGPAT6; glycerol-3-phosphate O-acyltransferase 3/4 [EC:2.3.1.15]	00561 Glycerolipid metabolism	Lipid metabolism	Metabolism
Locus_2618_Transcript_1/1_Confidence_1.000_Length_1692	K13508	GPAT; glycerol-3-phosphate acyltransferase [EC:2.3.1.15]	00561 Glycerolipid metabolism	Lipid metabolism	Metabolism
Locus_26270_Transcript_1/1_Confidence_1.000_Length_2223	K00863	E2.7.1.29, DAK1, DAK2; dihydroxyacetone kinase [EC:2.7.1.29]	00561 Glycerolipid metabolism	Lipid metabolism	Metabolism
Locus_27207_Transcript_1/1_Confidence_1.000_Length_2587	K00901	E2.7.1.107, DGK, dgkA; diacylglycerol kinase (ATP dependent) [EC:2.7.1.107]	00561 Glycerolipid metabolism	Lipid metabolism	Metabolism
Locus_29125_Transcript_1/1_Confidence_1.000_Length_1660	K15728	LPIN; phosphatidate phosphatase LPIN [EC:3.1.3.4]	00561 Glycerolipid metabolism	Lipid metabolism	Metabolism
Locus_31434_Transcript_1/1_Confidence_1.000_Length_1127	K07407	E3.2.1.22B, galA, rafA; alpha-galactosidase [EC:3.2.1.22]	00561 Glycerolipid metabolism	Lipid metabolism	Metabolism
Locus_31622_Transcript_1/1_Confidence_1.000_Length_946	K00901	E2.7.1.107, DGK, dgkA; diacylglycerol kinase (ATP dependent) [EC:2.7.1.107]	00561 Glycerolipid metabolism	Lipid metabolism	Metabolism
Locus_3280_Transcript_1/1_Confidence_1.000_Length_1445	K13513	LCLAT1, AGPAT8; lysocardiolipin and lysophospholipid acyltransferase [EC:2.3.1.- 2.3.1.51]	00561 Glycerolipid metabolism	Lipid metabolism	Metabolism
Locus_34215_Transcript_1/1_Confidence_1.000_Length_1935	K15728	LPIN; phosphatidate phosphatase LPIN [EC:3.1.3.4]	00561 Glycerolipid metabolism	Lipid metabolism	Metabolism
Locus_39832_Transcript_1/1_Confidence_1.000_Length_1374	K03715	E2.4.1.46; 1,2-diacylglycerol 3-beta-galactosyltransferase [EC:2.4.1.46]	00561 Glycerolipid metabolism	Lipid metabolism	Metabolism
Locus_53405_Transcript_1/1_Confidence_1.000_Length_1850	K00679	E2.3.1.158; phospholipid:diacylglycerol acyltransferase [EC:2.3.1.158]	00561 Glycerolipid metabolism	Lipid metabolism	Metabolism
Locus_6250_Transcript_1/1_Confidence_1.000_Length_3183	K00901	E2.7.1.107, DGK, dgkA; diacylglycerol kinase (ATP dependent) [EC:2.7.1.107]	00561 Glycerolipid metabolism	Lipid metabolism	Metabolism
Locus_7879_Transcript_1/1_Confidence_1.000_Length_948	K06119	SQD2; sulfoquinovosyltransferase [EC:2.4.1.-]	00561 Glycerolipid metabolism	Lipid metabolism	Metabolism
Locus_8750_Transcript_1/1_Confidence_1.000_Length_1995	K11155	DGAT1; diacylglycerol O-acyltransferase 1 [EC:2.3.1.20 2.3.1.75 2.3.1.76]	00561 Glycerolipid metabolism	Lipid metabolism	Metabolism
Locus_8875_Transcript_1/1_Confidence_1.000_Length_1662	K06118	E3.13.1.1, sqd1, sqdb; UDP-sulfoquinovose synthase [EC:3.13.1.1]	00561 Glycerolipid metabolism	Lipid metabolism	Metabolism
Locus_9732_Transcript_1/1_Confidence_1.000_Length_417	K00630	ATS1; glycerol-3-phosphate O-acyltransferase [EC:2.3.1.15]	00561 Glycerolipid metabolism	Lipid metabolism	Metabolism
Locus_9851_Transcript_1/1_Confidence_1.000_Length_983	K13523	AGPAT3_4; lysophosphatidic acid acyltransferase / lysophosphatidylinositol acyltransferase [EC:2.3.1.51 2.3.1.-]	00561 Glycerolipid metabolism	Lipid metabolism	Metabolism
Locus_10528_Transcript_1/1_Confidence_1.000_Length_2197	K00889	E2.7.1.68, PIP5K; 1-phosphatidylinositol-4-phosphate 5-kinase [EC:2.7.1.68]	00562 Inositol phosphate metabolism	Carbohydrate metabolism	Metabolism
Locus_107_Transcript_1/1_Confidence_1.000_Length_5963	K00921	PIKFYVE, FAB1; 1-phosphatidylinositol-3-phosphate 5-kinase [EC:2.7.1.150]	00562 Inositol phosphate metabolism	Carbohydrate metabolism	Metabolism
Locus_11919_Transcript_1/1_Confidence_1.000_Length_318	K01092	E3.1.3.25, IMPA, suhB; myo-inositol-1(or 4)-monophosphatase [EC:3.1.3.25]	00562 Inositol phosphate metabolism	Carbohydrate metabolism	Metabolism
Locus_13887_Transcript_1/1_Confidence_1.000_Length_3107	K00888	PI4K; phosphatidylinositol 4-kinase [EC:2.7.1.67]	00562 Inositol phosphate metabolism	Carbohydrate metabolism	Metabolism
Locus_14_Transcript_377/1093_Confidence_1.000_Length_1331	K10572	IPPK; inositol-pentakisphosphate 2-kinase [EC:2.7.1.158]	00562 Inositol phosphate metabolism	Carbohydrate metabolism	Metabolism
Locus_14_Transcript_831/1093_Confidence_1.000_Length_1331	K10572	IPPK; inositol-pentakisphosphate 2-kinase [EC:2.7.1.158]	00562 Inositol phosphate metabolism	Carbohydrate metabolism	Metabolism
Locus_14888_Transcript_1/1_Confidence_1.000_Length_455	K01110	PTEN; phosphatidylinositol-3,4,5-trisphosphate 3-phosphatase and dual-specificity protein phosphatase PTEN [EC:3.1.3.16 3.1.3.48 3.1.3.67]	00562 Inositol phosphate metabolism	Carbohydrate metabolism	Metabolism
Locus_15226_Transcript_1/1_Confidence_1.000_Length_629	K00469	MIOX; inositol oxygenase [EC:1.13.99.1]	00562 Inositol phosphate metabolism	Carbohydrate metabolism	Metabolism
Locus_15767_Transcript_1/1_Confidence_1.000_Length_897	K01110	PTEN; phosphatidylinositol-3,4,5-trisphosphate 3-phosphatase and dual-specificity protein phosphatase PTEN [EC:3.1.3.16 3.1.3.48 3.1.3.67]	00562 Inositol phosphate metabolism	Carbohydrate metabolism	Metabolism
Locus_15992_Transcript_1/1_Confidence_1.000_Length_751	K01110	PTEN; phosphatidylinositol-3,4,5-trisphosphate 3-phosphatase and dual-specificity protein phosphatase PTEN [EC:3.1.3.16 3.1.3.48 3.1.3.67]	00562 Inositol phosphate metabolism	Carbohydrate metabolism	Metabolism
Locus_1645_Transcript_1/1_Confidence_1.000_Length_1370	K01803	TPI, tpiA; triosephosphate isomerase (TIM) [EC:5.3.1.1]	00562 Inositol phosphate metabolism	Carbohydrate metabolism	Metabolism
Locus_1916_Transcript_1/1_Confidence_1.000_Length_4990	K00921	PIKFYVE, FAB1; 1-phosphatidylinositol-3-phosphate 5-kinase [EC:2.7.1.150]	00562 Inositol phosphate metabolism	Carbohydrate metabolism	Metabolism
Locus_19248_Transcript_1/1_Confidence_1.000_Length_2215	K05857	PLCD; phosphatidylinositol phospholipase C, delta [EC:3.1.4.11]	00562 Inositol phosphate metabolism	Carbohydrate metabolism	Metabolism
Locus_21547_Transcript_1/1_Confidence_1.000_Length_919	K15422	SAL; 3'(2'), 5'-bisphosphate nucleotidase / inositol polyphosphate 1-phosphatase [EC:3.1.3.7 3.1.3.57]	00562 Inositol phosphate metabolism	Carbohydrate metabolism	Metabolism
Locus_23351_Transcript_1/1_Confidence_1.000_Length_1220	K00915	IPK2; 1D-myo-Inositol-tetrakisphosphate 5-kinase / inositol-polyphosphate multikinase [EC:2.7.1.140 2.7.1.151]	00562 Inositol phosphate metabolism	Carbohydrate metabolism	Metabolism
Locus_25298_Transcript_1/1_Confidence_1.000_Length_2038	K05857	PLCD; phosphatidylinositol phospholipase C, delta [EC:3.1.4.11]	00562 Inositol phosphate metabolism	Carbohydrate metabolism	Metabolism
Locus_27682_Transcript_1/1_Confidence_1.000_Length_2796	K00888	PI4K; phosphatidylinositol 4-kinase [EC:2.7.1.67]	00562 Inositol phosphate metabolism	Carbohydrate metabolism	Metabolism
Locus_28419_Transcript_1/1_Confidence_1.000_Length_3632	K00889	E2.7.1.68, PIP5K; 1-phosphatidylinositol-4-phosphate 5-kinase [EC:2.7.1.68]	00562 Inositol phosphate metabolism	Carbohydrate metabolism	Metabolism
Locus_31448_Transcript_1/1_Confidence_1.000_Length_1461	K00913	ITPK1; inositol-1,3,4-trisphosphate 5/6-kinase / inositol-tetrakisphosphate 1-kinase [EC:2.7.1.159 2.7.1.134]	00562 Inositol phosphate metabolism	Carbohydrate metabolism	Metabolism
Locus_32958_Transcript_1/1_Confidence_1.000_Length_1968	K00913	ITPK1; inositol-1,3,4-trisphosphate 5/6-kinase / inositol-tetrakisphosphate 1-kinase [EC:2.7.1.159 2.7.1.134]	00562 Inositol phosphate metabolism	Carbohydrate metabolism	Metabolism
Locus_36774_Transcript_1/1_Confidence_1.000_Length_4530	K00921	PIKFYVE, FAB1; 1-phosphatidylinositol-3-phosphate 5-kinase [EC:2.7.1.150]	00562 Inositol phosphate metabolism	Carbohydrate metabolism	Metabolism
Locus_4543_Transcript_1/1_Confidence_1.000_Length_620	K15422	SAL; 3'(2'), 5'-bisphosphate nucleotidase / inositol polyphosphate 1-phosphatase [EC:3.1.3.7 3.1.3.57]	00562 Inositol phosphate metabolism	Carbohydrate metabolism	Metabolism
Locus_45573_Transcript_1/1_Confidence_1.000_Length_1215	K00915	IPK2; 1D-myo-Inositol-tetrakisphosphate 5-kinase / inositol-polyphosphate multikinase [EC:2.7.1.140 2.7.1.151]	00562 Inositol phosphate metabolism	Carbohydrate metabolism	Metabolism
Locus_46099_Transcript_1/1_Confidence_1.000_Length_1066	K10047	VTC4; inositol-phosphate phosphatase / L-galactose 1-phosphate phosphatase [EC:3.1.3.25 3.1.3.-]	00562 Inositol phosphate metabolism	Carbohydrate metabolism	Metabolism
Locus_46364_Transcript_1/1_Confidence_1.000_Length_240	K00999	CDIPT; CDP-diacylglycerol--inositol 3-phosphatidyltransferase [EC:2.7.8.11]	00562 Inositol phosphate metabolism	Carbohydrate metabolism	Metabolism
Locus_53413_Transcript_1/1_Confidence_1.000_Length_976	K10047	VTC4; inositol-phosphate phosphatase / L-galactose 1-phosphate phosphatase [EC:3.1.3.25 3.1.3.-]	00562 Inositol phosphate metabolism	Carbohydrate metabolism	Metabolism
Locus_5381_Transcript_1/1_Confidence_1.000_Length_1307	K00140	mmsA, iolA, ALDH6A1; malonate-semialdehyde dehydrogenase (acetylating) / methylmalonate-semialdehyde dehydrogenase [EC:1.2.1.18 1.2.1.27]	00562 Inositol phosphate metabolism	Carbohydrate metabolism	Metabolism
Locus_65922_Transcript_1/1_Confidence_1.000_Length_1274	K01114	plcC; phospholipase C [EC:3.1.4.3]	00562 Inositol phosphate metabolism	Carbohydrate metabolism	Metabolism
Locus_6600_Transcript_1/1_Confidence_1.000_Length_2273	K00914	PIK3C3, VPS34; phosphatidylinositol 3-kinase [EC:2.7.1.137]	00562 Inositol phosphate metabolism	Carbohydrate metabolism	Metabolism
Locus_7924_Transcript_1/1_Confidence_1.000_Length_1890	K01858	E5.5.1.4, INO1; myo-inositol-1-phosphate synthase [EC:5.5.1.4]	00562 Inositol phosphate metabolism	Carbohydrate metabolism	Metabolism
Locus_8069_Transcript_1/1_Confidence_1.000_Length_6144	K00921	PIKFYVE, FAB1; 1-phosphatidylinositol-3-phosphate 5-kinase [EC:2.7.1.150]	00562 Inositol phosphate metabolism	Carbohydrate metabolism	Metabolism
Locus_821_Transcript_1/1_Confidence_1.000_Length_1950	K01114	plcC; phospholipase C [EC:3.1.4.3]	00562 Inositol phosphate metabolism	Carbohydrate metabolism	Metabolism
Locus_9_Transcript_1/1_Confidence_1.000_Length_6628	K00921	PIKFYVE, FAB1; 1-phosphatidylinositol-3-phosphate 5-kinase [EC:2.7.1.150]	00562 Inositol phosphate metabolism	Carbohydrate metabolism	Metabolism
Locus_1345_Transcript_1/1_Confidence_1.000_Length_1843	K05310	GPI7; ethanolaminephosphotransferase [EC:2.7.-.-]	00563 Glycosylphosphatidylinositol(GPI)-anchor biosynthesis	Glycan biosynthesis and metabolism	Metabolism
Locus_1446_Transcript_1/1_Confidence_1.000_Length_2188	K05291	PIGS; phosphatidylinositol glycan, class S	00563 Glycosylphosphatidylinositol(GPI)-anchor biosynthesis	Glycan biosynthesis and metabolism	Metabolism
Locus_16282_Transcript_1/1_Confidence_1.000_Length_279	K05293	PIGU; phosphatidylinositol glycan, class U	00563 Glycosylphosphatidylinositol(GPI)-anchor biosynthesis	Glycan biosynthesis and metabolism	Metabolism
Locus_16425_Transcript_1/1_Confidence_1.000_Length_735	K03434	PIGL; N-acetylglucosaminylphosphatidylinositol deacetylase [EC:3.5.1.89]	00563 Glycosylphosphatidylinositol(GPI)-anchor biosynthesis	Glycan biosynthesis and metabolism	Metabolism
Locus_21064_Transcript_1/1_Confidence_1.000_Length_217	K05290	PIGK; phosphatidylinositol glycan, class K [EC:2.6.-.-]	00563 Glycosylphosphatidylinositol(GPI)-anchor biosynthesis	Glycan biosynthesis and metabolism	Metabolism
Locus_28453_Transcript_1/1_Confidence_1.000_Length_1607	K05288	PIGO; phosphatidylinositol glycan, class O	00563 Glycosylphosphatidylinositol(GPI)-anchor biosynthesis	Glycan biosynthesis and metabolism	Metabolism
Locus_31538_Transcript_1/1_Confidence_1.000_Length_1676	K05283	PIGW; phosphatidylinositol glycan, class W [EC:2.3.-.-]	00563 Glycosylphosphatidylinositol(GPI)-anchor biosynthesis	Glycan biosynthesis and metabolism	Metabolism
Locus_32502_Transcript_1/1_Confidence_1.000_Length_811	K07542	PIGV; phosphatidylinositol glycan, class V [EC:2.4.1.-]	00563 Glycosylphosphatidylinositol(GPI)-anchor biosynthesis	Glycan biosynthesis and metabolism	Metabolism
Locus_35313_Transcript_1/1_Confidence_1.000_Length_2447	K05289	GAA1; glycosylphosphatidylinositol transamidase	00563 Glycosylphosphatidylinositol(GPI)-anchor biosynthesis	Glycan biosynthesis and metabolism	Metabolism
Locus_35550_Transcript_1/1_Confidence_1.000_Length_1789	K03857	PIGA, GPI3; phosphatidylinositol glycan, class A [EC:2.4.1.198]	00563 Glycosylphosphatidylinositol(GPI)-anchor biosynthesis	Glycan biosynthesis and metabolism	Metabolism
Locus_38787_Transcript_1/1_Confidence_1.000_Length_381	K03860	PIGQ, GPI1; phosphatidylinositol glycan, class Q	00563 Glycosylphosphatidylinositol(GPI)-anchor biosynthesis	Glycan biosynthesis and metabolism	Metabolism
Locus_40817_Transcript_1/1_Confidence_1.000_Length_1085	K03859	PIGC, GPI2; phosphatidylinositol glycan, class C	00563 Glycosylphosphatidylinositol(GPI)-anchor biosynthesis	Glycan biosynthesis and metabolism	Metabolism
Locus_43621_Transcript_1/1_Confidence_1.000_Length_880	K05286	PIGB; phosphatidylinositol glycan, class B [EC:2.4.1.-]	00563 Glycosylphosphatidylinositol(GPI)-anchor biosynthesis	Glycan biosynthesis and metabolism	Metabolism
Locus_4576_Transcript_1/1_Confidence_1.000_Length_1092	K05285	PIGN; phosphatidylinositol glycan, class N [EC:2.7.-.-]	00563 Glycosylphosphatidylinositol(GPI)-anchor biosynthesis	Glycan biosynthesis and metabolism	Metabolism
Locus_54071_Transcript_1/1_Confidence_1.000_Length_1253	K05284	PIGM; phosphatidylinositol glycan, class M [EC:2.4.1.-]	00563 Glycosylphosphatidylinositol(GPI)-anchor biosynthesis	Glycan biosynthesis and metabolism	Metabolism
Locus_57968_Transcript_1/1_Confidence_1.000_Length_596	K03861	PIGP, GPI19, DSCR5; phosphatidylinositol glycan, class P	00563 Glycosylphosphatidylinositol(GPI)-anchor biosynthesis	Glycan biosynthesis and metabolism	Metabolism
Locus_58930_Transcript_1/1_Confidence_1.000_Length_283	K05287	PIGF; phosphatidylinositol glycan, class F [EC:2.7.-.-]	00563 Glycosylphosphatidylinositol(GPI)-anchor biosynthesis	Glycan biosynthesis and metabolism	Metabolism
Locus_59320_Transcript_1/1_Confidence_1.000_Length_1205	K07542	PIGV; phosphatidylinositol glycan, class V [EC:2.4.1.-]	00563 Glycosylphosphatidylinositol(GPI)-anchor biosynthesis	Glycan biosynthesis and metabolism	Metabolism
Locus_61992_Transcript_1/1_Confidence_1.000_Length_1870	K05292	PIGT; phosphatidylinositol glycan, class T	00563 Glycosylphosphatidylinositol(GPI)-anchor biosynthesis	Glycan biosynthesis and metabolism	Metabolism
Locus_62726_Transcript_1/1_Confidence_1.000_Length_202	K05293	PIGU; phosphatidylinositol glycan, class U	00563 Glycosylphosphatidylinositol(GPI)-anchor biosynthesis	Glycan biosynthesis and metabolism	Metabolism
Locus_6669_Transcript_1/1_Confidence_1.000_Length_1157	K07541	PIGX; phosphatidylinositol glycan, class X	00563 Glycosylphosphatidylinositol(GPI)-anchor biosynthesis	Glycan biosynthesis and metabolism	Metabolism
Locus_9054_Transcript_1/1_Confidence_1.000_Length_440	K03858	PIGH, GPI15; phosphatidylinositol glycan, class H	00563 Glycosylphosphatidylinositol(GPI)-anchor biosynthesis	Glycan biosynthesis and metabolism	Metabolism
Locus_92769_Transcript_1/1_Confidence_1.000_Length_1046	K05285	PIGN; phosphatidylinositol glycan, class N [EC:2.7.-.-]	00563 Glycosylphosphatidylinositol(GPI)-anchor biosynthesis	Glycan biosynthesis and metabolism	Metabolism
Locus_10171_Transcript_1/1_Confidence_1.000_Length_515	K13510	LPCAT1_2; lysophosphatidylcholine acyltransferase / lyso-PAF acetyltransferase [EC:2.3.1.23 2.3.1.67]	00564 Glycerophospholipid metabolism	Lipid metabolism	Metabolism
Locus_10987_Transcript_1/1_Confidence_1.000_Length_1285	K06130	LYPLA2; lysophospholipase II [EC:3.1.1.5]	00564 Glycerophospholipid metabolism	Lipid metabolism	Metabolism
Locus_11766_Transcript_1/1_Confidence_1.000_Length_2040	K00967	PCYT2; ethanolamine-phosphate cytidylyltransferase [EC:2.7.7.14]	00564 Glycerophospholipid metabolism	Lipid metabolism	Metabolism
Locus_12199_Transcript_1/1_Confidence_1.000_Length_3840	K01115	PLD1_2; phospholipase D1/2 [EC:3.1.4.4]	00564 Glycerophospholipid metabolism	Lipid metabolism	Metabolism
Locus_12211_Transcript_1/1_Confidence_1.000_Length_749	K08744	CRLS; cardiolipin synthase [EC:2.7.8.-]	00564 Glycerophospholipid metabolism	Lipid metabolism	Metabolism
Locus_12732_Transcript_1/1_Confidence_1.000_Length_1465	K00995	E2.7.8.5, pgsA, PGS1; CDP-diacylglycerol--glycerol-3-phosphate 3-phosphatidyltransferase [EC:2.7.8.5]	00564 Glycerophospholipid metabolism	Lipid metabolism	Metabolism
Locus_13730_Transcript_1/1_Confidence_1.000_Length_1198	K01126	E3.1.4.46, glpQ, ugpQ; glycerophosphoryl diester phosphodiesterase [EC:3.1.4.46]	00564 Glycerophospholipid metabolism	Lipid metabolism	Metabolism
Locus_14_Transcript_302/1093_Confidence_1.000_Length_2937	K14674	TGL4; TAG lipase / steryl ester hydrolase / phospholipase A2 / LPA acyltransferase [EC:3.1.1.3 3.1.1.13 3.1.1.4 2.3.1.51]	00564 Glycerophospholipid metabolism	Lipid metabolism	Metabolism
Locus_14_Transcript_758/1093_Confidence_1.000_Length_2937	K14674	TGL4; TAG lipase / steryl ester hydrolase / phospholipase A2 / LPA acyltransferase [EC:3.1.1.3 3.1.1.13 3.1.1.4 2.3.1.51]	00564 Glycerophospholipid metabolism	Lipid metabolism	Metabolism
Locus_15896_Transcript_1/1_Confidence_1.000_Length_1686	K08730	PTDSS2; phosphatidylserine synthase 2 [EC:2.7.8.29]	00564 Glycerophospholipid metabolism	Lipid metabolism	Metabolism
Locus_16799_Transcript_1/1_Confidence_1.000_Length_1300	K01613	psd, PISD; phosphatidylserine decarboxylase [EC:4.1.1.65]	00564 Glycerophospholipid metabolism	Lipid metabolism	Metabolism
Locus_17329_Transcript_1/1_Confidence_1.000_Length_2087	K01517	ADPRM; manganese-dependent ADP-ribose/CDP-alcohol diphosphatase [EC:3.6.1.13 3.6.1.16 3.6.1.53]	00564 Glycerophospholipid metabolism	Lipid metabolism	Metabolism
Locus_17552_Transcript_1/1_Confidence_1.000_Length_1442	K00901	E2.7.1.107, DGK, dgkA; diacylglycerol kinase (ATP dependent) [EC:2.7.1.107]	00564 Glycerophospholipid metabolism	Lipid metabolism	Metabolism
Locus_17814_Transcript_1/1_Confidence_1.000_Length_1829	K13519	LPT1, ALE1; lysophospholipid acyltransferase [EC:2.3.1.51 2.3.1.23 2.3.1.-]	00564 Glycerophospholipid metabolism	Lipid metabolism	Metabolism
Locus_19009_Transcript_1/1_Confidence_1.000_Length_1661	K13523	AGPAT3_4; lysophosphatidic acid acyltransferase / lysophosphatidylinositol acyltransferase [EC:2.3.1.51 2.3.1.-]	00564 Glycerophospholipid metabolism	Lipid metabolism	Metabolism
Locus_19805_Transcript_1/1_Confidence_1.000_Length_3144	K01115	PLD1_2; phospholipase D1/2 [EC:3.1.4.4]	00564 Glycerophospholipid metabolism	Lipid metabolism	Metabolism
Locus_200_Transcript_131/345_Confidence_1.000_Length_603	K00655	plsC; 1-acyl-sn-glycerol-3-phosphate acyltransferase [EC:2.3.1.51]	00564 Glycerophospholipid metabolism	Lipid metabolism	Metabolism
Locus_200_Transcript_241/345_Confidence_1.000_Length_603	K00655	plsC; 1-acyl-sn-glycerol-3-phosphate acyltransferase [EC:2.3.1.51]	00564 Glycerophospholipid metabolism	Lipid metabolism	Metabolism
Locus_20974_Transcript_1/1_Confidence_1.000_Length_2104	K13508	GPAT; glycerol-3-phosphate acyltransferase [EC:2.3.1.15]	00564 Glycerophospholipid metabolism	Lipid metabolism	Metabolism
Locus_21246_Transcript_1/1_Confidence_1.000_Length_2050	K05929	E2.1.1.103, NMT; phosphoethanolamine N-methyltransferase [EC:2.1.1.103]	00564 Glycerophospholipid metabolism	Lipid metabolism	Metabolism
Locus_22558_Transcript_1/1_Confidence_1.000_Length_551	K01047	PLA2G, SPLA2; secretory phospholipase A2 [EC:3.1.1.4]	00564 Glycerophospholipid metabolism	Lipid metabolism	Metabolism
Locus_22599_Transcript_1/1_Confidence_1.000_Length_1092	K00981	E2.7.7.41, CDS1, CDS2, cdsA; phosphatidate cytidylyltransferase [EC:2.7.7.41]	00564 Glycerophospholipid metabolism	Lipid metabolism	Metabolism
Locus_23251_Transcript_1/1_Confidence_1.000_Length_1072	K00894	ETNK, EKI; ethanolamine kinase [EC:2.7.1.82]	00564 Glycerophospholipid metabolism	Lipid metabolism	Metabolism
Locus_2394_Transcript_1/1_Confidence_1.000_Length_1528	K13513	LCLAT1, AGPAT8; lysocardiolipin and lysophospholipid acyltransferase [EC:2.3.1.- 2.3.1.51]	00564 Glycerophospholipid metabolism	Lipid metabolism	Metabolism
Locus_25905_Transcript_1/1_Confidence_1.000_Length_472	K13506	GPAT3_4, AGPAT9, AGPAT6; glycerol-3-phosphate O-acyltransferase 3/4 [EC:2.3.1.15]	00564 Glycerophospholipid metabolism	Lipid metabolism	Metabolism
Locus_25932_Transcript_1/1_Confidence_1.000_Length_1211	K00993	EPT1; ethanolaminephosphotransferase [EC:2.7.8.1]	00564 Glycerophospholipid metabolism	Lipid metabolism	Metabolism
Locus_26143_Transcript_1/2_Confidence_0.667_Length_820	K13510	LPCAT1_2; lysophosphatidylcholine acyltransferase / lyso-PAF acetyltransferase [EC:2.3.1.23 2.3.1.67]	00564 Glycerophospholipid metabolism	Lipid metabolism	Metabolism
Locus_26143_Transcript_2/2_Confidence_0.667_Length_820	K13510	LPCAT1_2; lysophosphatidylcholine acyltransferase / lyso-PAF acetyltransferase [EC:2.3.1.23 2.3.1.67]	00564 Glycerophospholipid metabolism	Lipid metabolism	Metabolism
Locus_2618_Transcript_1/1_Confidence_1.000_Length_1692	K13508	GPAT; glycerol-3-phosphate acyltransferase [EC:2.3.1.15]	00564 Glycerophospholipid metabolism	Lipid metabolism	Metabolism
Locus_26201_Transcript_1/1_Confidence_1.000_Length_1584	K00111	glpA, glpD; glycerol-3-phosphate dehydrogenase [EC:1.1.5.3]	00564 Glycerophospholipid metabolism	Lipid metabolism	Metabolism
Locus_26955_Transcript_1/1_Confidence_1.000_Length_2644	K01115	PLD1_2; phospholipase D1/2 [EC:3.1.4.4]	00564 Glycerophospholipid metabolism	Lipid metabolism	Metabolism
Locus_27207_Transcript_1/1_Confidence_1.000_Length_2587	K00901	E2.7.1.107, DGK, dgkA; diacylglycerol kinase (ATP dependent) [EC:2.7.1.107]	00564 Glycerophospholipid metabolism	Lipid metabolism	Metabolism
Locus_29125_Transcript_1/1_Confidence_1.000_Length_1660	K15728	LPIN; phosphatidate phosphatase LPIN [EC:3.1.3.4]	00564 Glycerophospholipid metabolism	Lipid metabolism	Metabolism
Locus_3059_Transcript_1/1_Confidence_1.000_Length_3100	K01115	PLD1_2; phospholipase D1/2 [EC:3.1.4.4]	00564 Glycerophospholipid metabolism	Lipid metabolism	Metabolism
Locus_31622_Transcript_1/1_Confidence_1.000_Length_946	K00901	E2.7.1.107, DGK, dgkA; diacylglycerol kinase (ATP dependent) [EC:2.7.1.107]	00564 Glycerophospholipid metabolism	Lipid metabolism	Metabolism
Locus_3280_Transcript_1/1_Confidence_1.000_Length_1445	K13513	LCLAT1, AGPAT8; lysocardiolipin and lysophospholipid acyltransferase [EC:2.3.1.- 2.3.1.51]	00564 Glycerophospholipid metabolism	Lipid metabolism	Metabolism
Locus_34215_Transcript_1/1_Confidence_1.000_Length_1935	K15728	LPIN; phosphatidate phosphatase LPIN [EC:3.1.3.4]	00564 Glycerophospholipid metabolism	Lipid metabolism	Metabolism
Locus_34713_Transcript_1/1_Confidence_1.000_Length_1120	K14156	CHK; choline/ethanolamine kinase [EC:2.7.1.32 2.7.1.82]	00564 Glycerophospholipid metabolism	Lipid metabolism	Metabolism
Locus_3503_Transcript_1/1_Confidence_1.000_Length_1847	K01115	PLD1_2; phospholipase D1/2 [EC:3.1.4.4]	00564 Glycerophospholipid metabolism	Lipid metabolism	Metabolism
Locus_46364_Transcript_1/1_Confidence_1.000_Length_240	K00999	CDIPT; CDP-diacylglycerol--inositol 3-phosphatidyltransferase [EC:2.7.8.11]	00564 Glycerophospholipid metabolism	Lipid metabolism	Metabolism
Locus_48398_Transcript_1/1_Confidence_1.000_Length_364	K01613	psd, PISD; phosphatidylserine decarboxylase [EC:4.1.1.65]	00564 Glycerophospholipid metabolism	Lipid metabolism	Metabolism
Locus_5150_Transcript_1/1_Confidence_1.000_Length_996	K00968	PCYT1; choline-phosphate cytidylyltransferase [EC:2.7.7.15]	00564 Glycerophospholipid metabolism	Lipid metabolism	Metabolism
Locus_52116_Transcript_1/1_Confidence_1.000_Length_1174	K00006	GPD1; glycerol-3-phosphate dehydrogenase (NAD+) [EC:1.1.1.8]	00564 Glycerophospholipid metabolism	Lipid metabolism	Metabolism
Locus_5722_Transcript_1/1_Confidence_1.000_Length_1875	K13511	TAZ; monolysocardiolipin acyltransferase [EC:2.3.1.-]	00564 Glycerophospholipid metabolism	Lipid metabolism	Metabolism
Locus_6250_Transcript_1/1_Confidence_1.000_Length_3183	K00901	E2.7.1.107, DGK, dgkA; diacylglycerol kinase (ATP dependent) [EC:2.7.1.107]	00564 Glycerophospholipid metabolism	Lipid metabolism	Metabolism
Locus_6405_Transcript_1/1_Confidence_1.000_Length_3190	K01115	PLD1_2; phospholipase D1/2 [EC:3.1.4.4]	00564 Glycerophospholipid metabolism	Lipid metabolism	Metabolism
Locus_65922_Transcript_1/1_Confidence_1.000_Length_1274	K01114	plcC; phospholipase C [EC:3.1.4.3]	00564 Glycerophospholipid metabolism	Lipid metabolism	Metabolism
Locus_821_Transcript_1/1_Confidence_1.000_Length_1950	K01114	plcC; phospholipase C [EC:3.1.4.3]	00564 Glycerophospholipid metabolism	Lipid metabolism	Metabolism
Locus_8881_Transcript_1/1_Confidence_1.000_Length_741	K00550	OPI3; methylene-fatty-acyl-phospholipid synthase [EC:2.1.1.16]	00564 Glycerophospholipid metabolism	Lipid metabolism	Metabolism
Locus_9732_Transcript_1/1_Confidence_1.000_Length_417	K00630	ATS1; glycerol-3-phosphate O-acyltransferase [EC:2.3.1.15]	00564 Glycerophospholipid metabolism	Lipid metabolism	Metabolism
Locus_9851_Transcript_1/1_Confidence_1.000_Length_983	K13523	AGPAT3_4; lysophosphatidic acid acyltransferase / lysophosphatidylinositol acyltransferase [EC:2.3.1.51 2.3.1.-]	00564 Glycerophospholipid metabolism	Lipid metabolism	Metabolism
Locus_10171_Transcript_1/1_Confidence_1.000_Length_515	K13510	LPCAT1_2; lysophosphatidylcholine acyltransferase / lyso-PAF acetyltransferase [EC:2.3.1.23 2.3.1.67]	00565 Ether lipid metabolism	Lipid metabolism	Metabolism
Locus_12199_Transcript_1/1_Confidence_1.000_Length_3840	K01115	PLD1_2; phospholipase D1/2 [EC:3.1.4.4]	00565 Ether lipid metabolism	Lipid metabolism	Metabolism
Locus_14_Transcript_302/1093_Confidence_1.000_Length_2937	K14674	TGL4; TAG lipase / steryl ester hydrolase / phospholipase A2 / LPA acyltransferase [EC:3.1.1.3 3.1.1.13 3.1.1.4 2.3.1.51]	00565 Ether lipid metabolism	Lipid metabolism	Metabolism
Locus_14_Transcript_758/1093_Confidence_1.000_Length_2937	K14674	TGL4; TAG lipase / steryl ester hydrolase / phospholipase A2 / LPA acyltransferase [EC:3.1.1.3 3.1.1.13 3.1.1.4 2.3.1.51]	00565 Ether lipid metabolism	Lipid metabolism	Metabolism
Locus_17814_Transcript_1/1_Confidence_1.000_Length_1829	K13519	LPT1, ALE1; lysophospholipid acyltransferase [EC:2.3.1.51 2.3.1.23 2.3.1.-]	00565 Ether lipid metabolism	Lipid metabolism	Metabolism
Locus_19805_Transcript_1/1_Confidence_1.000_Length_3144	K01115	PLD1_2; phospholipase D1/2 [EC:3.1.4.4]	00565 Ether lipid metabolism	Lipid metabolism	Metabolism
Locus_22558_Transcript_1/1_Confidence_1.000_Length_551	K01047	PLA2G, SPLA2; secretory phospholipase A2 [EC:3.1.1.4]	00565 Ether lipid metabolism	Lipid metabolism	Metabolism
Locus_25932_Transcript_1/1_Confidence_1.000_Length_1211	K00993	EPT1; ethanolaminephosphotransferase [EC:2.7.8.1]	00565 Ether lipid metabolism	Lipid metabolism	Metabolism
Locus_26143_Transcript_1/2_Confidence_0.667_Length_820	K13510	LPCAT1_2; lysophosphatidylcholine acyltransferase / lyso-PAF acetyltransferase [EC:2.3.1.23 2.3.1.67]	00565 Ether lipid metabolism	Lipid metabolism	Metabolism
Locus_26143_Transcript_2/2_Confidence_0.667_Length_820	K13510	LPCAT1_2; lysophosphatidylcholine acyltransferase / lyso-PAF acetyltransferase [EC:2.3.1.23 2.3.1.67]	00565 Ether lipid metabolism	Lipid metabolism	Metabolism
Locus_26955_Transcript_1/1_Confidence_1.000_Length_2644	K01115	PLD1_2; phospholipase D1/2 [EC:3.1.4.4]	00565 Ether lipid metabolism	Lipid metabolism	Metabolism
Locus_3059_Transcript_1/1_Confidence_1.000_Length_3100	K01115	PLD1_2; phospholipase D1/2 [EC:3.1.4.4]	00565 Ether lipid metabolism	Lipid metabolism	Metabolism
Locus_3503_Transcript_1/1_Confidence_1.000_Length_1847	K01115	PLD1_2; phospholipase D1/2 [EC:3.1.4.4]	00565 Ether lipid metabolism	Lipid metabolism	Metabolism
Locus_6405_Transcript_1/1_Confidence_1.000_Length_3190	K01115	PLD1_2; phospholipase D1/2 [EC:3.1.4.4]	00565 Ether lipid metabolism	Lipid metabolism	Metabolism
Locus_65922_Transcript_1/1_Confidence_1.000_Length_1274	K01114	plcC; phospholipase C [EC:3.1.4.3]	00565 Ether lipid metabolism	Lipid metabolism	Metabolism
Locus_821_Transcript_1/1_Confidence_1.000_Length_1950	K01114	plcC; phospholipase C [EC:3.1.4.3]	00565 Ether lipid metabolism	Lipid metabolism	Metabolism
Locus_10049_Transcript_1/1_Confidence_1.000_Length_707	K00432	E1.11.1.9; glutathione peroxidase [EC:1.11.1.9]	00590 Arachidonic acid metabolism	Lipid metabolism	Metabolism
Locus_14_Transcript_302/1093_Confidence_1.000_Length_2937	K14674	TGL4; TAG lipase / steryl ester hydrolase / phospholipase A2 / LPA acyltransferase [EC:3.1.1.3 3.1.1.13 3.1.1.4 2.3.1.51]	00590 Arachidonic acid metabolism	Lipid metabolism	Metabolism
Locus_14_Transcript_758/1093_Confidence_1.000_Length_2937	K14674	TGL4; TAG lipase / steryl ester hydrolase / phospholipase A2 / LPA acyltransferase [EC:3.1.1.3 3.1.1.13 3.1.1.4 2.3.1.51]	00590 Arachidonic acid metabolism	Lipid metabolism	Metabolism
Locus_1798_Transcript_1/1_Confidence_1.000_Length_2195	K01254	LTA4H; leukotriene-A4 hydrolase [EC:3.3.2.6]	00590 Arachidonic acid metabolism	Lipid metabolism	Metabolism
Locus_22558_Transcript_1/1_Confidence_1.000_Length_551	K01047	PLA2G, SPLA2; secretory phospholipase A2 [EC:3.1.1.4]	00590 Arachidonic acid metabolism	Lipid metabolism	Metabolism
Locus_289_Transcript_1/1_Confidence_1.000_Length_1160	K00432	E1.11.1.9; glutathione peroxidase [EC:1.11.1.9]	00590 Arachidonic acid metabolism	Lipid metabolism	Metabolism
Locus_29775_Transcript_1/1_Confidence_1.000_Length_2005	K00681	ggt; gamma-glutamyltranspeptidase [EC:2.3.2.2]	00590 Arachidonic acid metabolism	Lipid metabolism	Metabolism
Locus_41820_Transcript_1/1_Confidence_1.000_Length_955	K05309	PTGES2; microsomal prostaglandin-E synthase 2 [EC:5.3.99.3]	00590 Arachidonic acid metabolism	Lipid metabolism	Metabolism
Locus_66839_Transcript_1/1_Confidence_1.000_Length_872	K00432	E1.11.1.9; glutathione peroxidase [EC:1.11.1.9]	00590 Arachidonic acid metabolism	Lipid metabolism	Metabolism
Locus_14_Transcript_302/1093_Confidence_1.000_Length_2937	K14674	TGL4; TAG lipase / steryl ester hydrolase / phospholipase A2 / LPA acyltransferase [EC:3.1.1.3 3.1.1.13 3.1.1.4 2.3.1.51]	00591 Linoleic acid metabolism	Lipid metabolism	Metabolism
Locus_14_Transcript_758/1093_Confidence_1.000_Length_2937	K14674	TGL4; TAG lipase / steryl ester hydrolase / phospholipase A2 / LPA acyltransferase [EC:3.1.1.3 3.1.1.13 3.1.1.4 2.3.1.51]	00591 Linoleic acid metabolism	Lipid metabolism	Metabolism
Locus_22558_Transcript_1/1_Confidence_1.000_Length_551	K01047	PLA2G, SPLA2; secretory phospholipase A2 [EC:3.1.1.4]	00591 Linoleic acid metabolism	Lipid metabolism	Metabolism
Locus_32115_Transcript_1/1_Confidence_1.000_Length_1545	K00454	LOX2S; lipoxygenase [EC:1.13.11.12]	00591 Linoleic acid metabolism	Lipid metabolism	Metabolism
Locus_35448_Transcript_1/1_Confidence_1.000_Length_2988	K15718	LOX1_5; linoleate 9S-lipoxygenase [EC:1.13.11.58]	00591 Linoleic acid metabolism	Lipid metabolism	Metabolism
Locus_10059_Transcript_1/1_Confidence_1.000_Length_1378	K10526	OPCL1; OPC-8:0 CoA ligase 1 [EC:6.2.1.-]	00592 alpha-Linolenic acid metabolism	Lipid metabolism	Metabolism
Locus_11665_Transcript_1/1_Confidence_1.000_Length_1176	K00232	E1.3.3.6, ACOX1, ACOX3; acyl-CoA oxidase [EC:1.3.3.6]	00592 alpha-Linolenic acid metabolism	Lipid metabolism	Metabolism
Locus_14_Transcript_302/1093_Confidence_1.000_Length_2937	K14674	TGL4; TAG lipase / steryl ester hydrolase / phospholipase A2 / LPA acyltransferase [EC:3.1.1.3 3.1.1.13 3.1.1.4 2.3.1.51]	00592 alpha-Linolenic acid metabolism	Lipid metabolism	Metabolism
Locus_14_Transcript_758/1093_Confidence_1.000_Length_2937	K14674	TGL4; TAG lipase / steryl ester hydrolase / phospholipase A2 / LPA acyltransferase [EC:3.1.1.3 3.1.1.13 3.1.1.4 2.3.1.51]	00592 alpha-Linolenic acid metabolism	Lipid metabolism	Metabolism
Locus_14792_Transcript_1/1_Confidence_1.000_Length_1291	K10528	HPL; hydroperoxide lyase [EC:4.1.2.-]	00592 alpha-Linolenic acid metabolism	Lipid metabolism	Metabolism
Locus_15246_Transcript_1/1_Confidence_1.000_Length_3072	K00232	E1.3.3.6, ACOX1, ACOX3; acyl-CoA oxidase [EC:1.3.3.6]	00592 alpha-Linolenic acid metabolism	Lipid metabolism	Metabolism
Locus_1709_Transcript_1/1_Confidence_1.000_Length_852	K05894	E1.3.1.42; 12-oxophytodienoic acid reductase [EC:1.3.1.42]	00592 alpha-Linolenic acid metabolism	Lipid metabolism	Metabolism
Locus_17111_Transcript_1/1_Confidence_1.000_Length_2683	K10527	MFP2; enoyl-CoA hydratase/3-hydroxyacyl-CoA dehydrogenase [EC:4.2.1.17 1.1.1.35 1.1.1.211]	00592 alpha-Linolenic acid metabolism	Lipid metabolism	Metabolism
Locus_17563_Transcript_1/1_Confidence_1.000_Length_649	K00232	E1.3.3.6, ACOX1, ACOX3; acyl-CoA oxidase [EC:1.3.3.6]	00592 alpha-Linolenic acid metabolism	Lipid metabolism	Metabolism
Locus_17669_Transcript_1/1_Confidence_1.000_Length_659	K05894	E1.3.1.42; 12-oxophytodienoic acid reductase [EC:1.3.1.42]	00592 alpha-Linolenic acid metabolism	Lipid metabolism	Metabolism
Locus_22558_Transcript_1/1_Confidence_1.000_Length_551	K01047	PLA2G, SPLA2; secretory phospholipase A2 [EC:3.1.1.4]	00592 alpha-Linolenic acid metabolism	Lipid metabolism	Metabolism
Locus_32115_Transcript_1/1_Confidence_1.000_Length_1545	K00454	LOX2S; lipoxygenase [EC:1.13.11.12]	00592 alpha-Linolenic acid metabolism	Lipid metabolism	Metabolism
Locus_33090_Transcript_1/1_Confidence_1.000_Length_843	K10525	E5.3.99.6, aoc; allene oxide cyclase [EC:5.3.99.6]	00592 alpha-Linolenic acid metabolism	Lipid metabolism	Metabolism
Locus_3840_Transcript_1/1_Confidence_1.000_Length_3937	K01723	AOS; hydroperoxide dehydratase [EC:4.2.1.92]	00592 alpha-Linolenic acid metabolism	Lipid metabolism	Metabolism
Locus_41346_Transcript_1/1_Confidence_1.000_Length_462	K10525	E5.3.99.6, aoc; allene oxide cyclase [EC:5.3.99.6]	00592 alpha-Linolenic acid metabolism	Lipid metabolism	Metabolism
Locus_4681_Transcript_1/1_Confidence_1.000_Length_828	K05894	E1.3.1.42; 12-oxophytodienoic acid reductase [EC:1.3.1.42]	00592 alpha-Linolenic acid metabolism	Lipid metabolism	Metabolism
Locus_48044_Transcript_1/1_Confidence_1.000_Length_1418	K08241	E2.1.1.141; jasmonate O-methyltransferase [EC:2.1.1.141]	00592 alpha-Linolenic acid metabolism	Lipid metabolism	Metabolism
Locus_5970_Transcript_1/1_Confidence_1.000_Length_2627	K10527	MFP2; enoyl-CoA hydratase/3-hydroxyacyl-CoA dehydrogenase [EC:4.2.1.17 1.1.1.35 1.1.1.211]	00592 alpha-Linolenic acid metabolism	Lipid metabolism	Metabolism
Locus_80_Transcript_1/1_Confidence_1.000_Length_967	K07513	ACAA1; acetyl-CoA acyltransferase 1 [EC:2.3.1.16]	00592 alpha-Linolenic acid metabolism	Lipid metabolism	Metabolism
Locus_8719_Transcript_1/1_Confidence_1.000_Length_1552	K00232	E1.3.3.6, ACOX1, ACOX3; acyl-CoA oxidase [EC:1.3.3.6]	00592 alpha-Linolenic acid metabolism	Lipid metabolism	Metabolism
Locus_9260_Transcript_1/1_Confidence_1.000_Length_1108	K00232	E1.3.3.6, ACOX1, ACOX3; acyl-CoA oxidase [EC:1.3.3.6]	00592 alpha-Linolenic acid metabolism	Lipid metabolism	Metabolism
Locus_9402_Transcript_1/1_Confidence_1.000_Length_976	K07513	ACAA1; acetyl-CoA acyltransferase 1 [EC:2.3.1.16]	00592 alpha-Linolenic acid metabolism	Lipid metabolism	Metabolism
Locus_1036_Transcript_1/1_Confidence_1.000_Length_627	K04713	SUR2; sphinganine C4-monooxygenase [EC:1.14.13.169]	00600 Sphingolipid metabolism	Lipid metabolism	Metabolism
Locus_1183_Transcript_1/1_Confidence_1.000_Length_1894	K04708	E1.1.1.102; 3-dehydrosphinganine reductase [EC:1.1.1.102]	00600 Sphingolipid metabolism	Lipid metabolism	Metabolism
Locus_1312_Transcript_1/1_Confidence_1.000_Length_889	K04718	SPHK; sphingosine kinase [EC:2.7.1.91]	00600 Sphingolipid metabolism	Lipid metabolism	Metabolism
Locus_19543_Transcript_1/1_Confidence_1.000_Length_1487	K04711	YDC1; dihydroceramidase [EC:3.5.1.-]	00600 Sphingolipid metabolism	Lipid metabolism	Metabolism
Locus_1986_Transcript_1/1_Confidence_1.000_Length_1043	K17108	GBA2; non-lysosomal glucosylceramidase [EC:3.2.1.45]	00600 Sphingolipid metabolism	Lipid metabolism	Metabolism
Locus_20140_Transcript_1/1_Confidence_1.000_Length_2027	K17108	GBA2; non-lysosomal glucosylceramidase [EC:3.2.1.45]	00600 Sphingolipid metabolism	Lipid metabolism	Metabolism
Locus_2085_Transcript_1/1_Confidence_1.000_Length_412	K00654	E2.3.1.50; serine palmitoyltransferase [EC:2.3.1.50]	00600 Sphingolipid metabolism	Lipid metabolism	Metabolism
Locus_22315_Transcript_1/1_Confidence_1.000_Length_1853	K00654	E2.3.1.50; serine palmitoyltransferase [EC:2.3.1.50]	00600 Sphingolipid metabolism	Lipid metabolism	Metabolism
Locus_228_Transcript_1/1_Confidence_1.000_Length_1436	K04715	E2.7.1.138, CERK; ceramide kinase [EC:2.7.1.138]	00600 Sphingolipid metabolism	Lipid metabolism	Metabolism
Locus_25004_Transcript_1/1_Confidence_1.000_Length_1117	K04718	SPHK; sphingosine kinase [EC:2.7.1.91]	00600 Sphingolipid metabolism	Lipid metabolism	Metabolism
Locus_25786_Transcript_1/1_Confidence_1.000_Length_544	K04713	SUR2; sphinganine C4-monooxygenase [EC:1.14.13.169]	00600 Sphingolipid metabolism	Lipid metabolism	Metabolism
Locus_30312_Transcript_1/1_Confidence_1.000_Length_1006	K12309	GLB1, ELNR1; beta-galactosidase [EC:3.2.1.23]	00600 Sphingolipid metabolism	Lipid metabolism	Metabolism
Locus_31434_Transcript_1/1_Confidence_1.000_Length_1127	K07407	E3.2.1.22B, galA, rafA; alpha-galactosidase [EC:3.2.1.22]	00600 Sphingolipid metabolism	Lipid metabolism	Metabolism
Locus_3205_Transcript_1/1_Confidence_1.000_Length_911	K04713	SUR2; sphinganine C4-monooxygenase [EC:1.14.13.169]	00600 Sphingolipid metabolism	Lipid metabolism	Metabolism
Locus_38122_Transcript_1/1_Confidence_1.000_Length_1054	K04711	YDC1; dihydroceramidase [EC:3.5.1.-]	00600 Sphingolipid metabolism	Lipid metabolism	Metabolism
Locus_6041_Transcript_1/1_Confidence_1.000_Length_1944	K12349	ASAH2; neutral ceramidase [EC:3.5.1.23]	00600 Sphingolipid metabolism	Lipid metabolism	Metabolism
Locus_62255_Transcript_1/1_Confidence_1.000_Length_2437	K12309	GLB1, ELNR1; beta-galactosidase [EC:3.2.1.23]	00600 Sphingolipid metabolism	Lipid metabolism	Metabolism
Locus_6282_Transcript_1/1_Confidence_1.000_Length_3727	K01190	lacZ; beta-galactosidase [EC:3.2.1.23]	00600 Sphingolipid metabolism	Lipid metabolism	Metabolism
Locus_72532_Transcript_1/1_Confidence_1.000_Length_1961	K01634	E4.1.2.27; sphinganine-1-phosphate aldolase [EC:4.1.2.27]	00600 Sphingolipid metabolism	Lipid metabolism	Metabolism
Locus_10794_Transcript_1/1_Confidence_1.000_Length_1051	K12373	HEXA_B; hexosaminidase [EC:3.2.1.52]	00603 Glycosphingolipid biosynthesis - globo series	Glycan biosynthesis and metabolism	Metabolism
Locus_18577_Transcript_1/1_Confidence_1.000_Length_1634	K01988	A4GALT; lactosylceramide 4-alpha-galactosyltransferase [EC:2.4.1.228]	00603 Glycosphingolipid biosynthesis - globo series	Glycan biosynthesis and metabolism	Metabolism
Locus_31434_Transcript_1/1_Confidence_1.000_Length_1127	K07407	E3.2.1.22B, galA, rafA; alpha-galactosidase [EC:3.2.1.22]	00603 Glycosphingolipid biosynthesis - globo series	Glycan biosynthesis and metabolism	Metabolism
Locus_36272_Transcript_1/1_Confidence_1.000_Length_1701	K01988	A4GALT; lactosylceramide 4-alpha-galactosyltransferase [EC:2.4.1.228]	00603 Glycosphingolipid biosynthesis - globo series	Glycan biosynthesis and metabolism	Metabolism
Locus_38089_Transcript_1/1_Confidence_1.000_Length_1980	K12373	HEXA_B; hexosaminidase [EC:3.2.1.52]	00603 Glycosphingolipid biosynthesis - globo series	Glycan biosynthesis and metabolism	Metabolism
Locus_10794_Transcript_1/1_Confidence_1.000_Length_1051	K12373	HEXA_B; hexosaminidase [EC:3.2.1.52]	00604 Glycosphingolipid biosynthesis - ganglio series	Glycan biosynthesis and metabolism	Metabolism
Locus_30312_Transcript_1/1_Confidence_1.000_Length_1006	K12309	GLB1, ELNR1; beta-galactosidase [EC:3.2.1.23]	00604 Glycosphingolipid biosynthesis - ganglio series	Glycan biosynthesis and metabolism	Metabolism
Locus_38089_Transcript_1/1_Confidence_1.000_Length_1980	K12373	HEXA_B; hexosaminidase [EC:3.2.1.52]	00604 Glycosphingolipid biosynthesis - ganglio series	Glycan biosynthesis and metabolism	Metabolism
Locus_62255_Transcript_1/1_Confidence_1.000_Length_2437	K12309	GLB1, ELNR1; beta-galactosidase [EC:3.2.1.23]	00604 Glycosphingolipid biosynthesis - ganglio series	Glycan biosynthesis and metabolism	Metabolism
Locus_13125_Transcript_1/1_Confidence_1.000_Length_2084	K00627	DLAT, aceF, pdhC; pyruvate dehydrogenase E2 component (dihydrolipoamide acetyltransferase) [EC:2.3.1.12]	00620 Pyruvate metabolism	Carbohydrate metabolism	Metabolism
Locus_14_Transcript_1047/1093_Confidence_1.000_Length_2133	K00627	DLAT, aceF, pdhC; pyruvate dehydrogenase E2 component (dihydrolipoamide acetyltransferase) [EC:2.3.1.12]	00620 Pyruvate metabolism	Carbohydrate metabolism	Metabolism
Locus_14_Transcript_1063/1093_Confidence_1.000_Length_7469	K11262	ACAC; acetyl-CoA carboxylase / biotin carboxylase [EC:6.4.1.2 6.3.4.14]	00620 Pyruvate metabolism	Carbohydrate metabolism	Metabolism
Locus_14_Transcript_31/1093_Confidence_1.000_Length_2259	K00873	PK, pyk; pyruvate kinase [EC:2.7.1.40]	00620 Pyruvate metabolism	Carbohydrate metabolism	Metabolism
Locus_14_Transcript_376/1093_Confidence_1.000_Length_1945	K00873	PK, pyk; pyruvate kinase [EC:2.7.1.40]	00620 Pyruvate metabolism	Carbohydrate metabolism	Metabolism
Locus_14_Transcript_44/1093_Confidence_1.000_Length_2259	K00873	PK, pyk; pyruvate kinase [EC:2.7.1.40]	00620 Pyruvate metabolism	Carbohydrate metabolism	Metabolism
Locus_14_Transcript_447/1093_Confidence_1.000_Length_2014	K00128	E1.2.1.3; aldehyde dehydrogenase (NAD+) [EC:1.2.1.3]	00620 Pyruvate metabolism	Carbohydrate metabolism	Metabolism
Locus_14_Transcript_596/1093_Confidence_1.000_Length_2133	K00627	DLAT, aceF, pdhC; pyruvate dehydrogenase E2 component (dihydrolipoamide acetyltransferase) [EC:2.3.1.12]	00620 Pyruvate metabolism	Carbohydrate metabolism	Metabolism
Locus_14_Transcript_614/1093_Confidence_1.000_Length_7469	K11262	ACAC; acetyl-CoA carboxylase / biotin carboxylase [EC:6.4.1.2 6.3.4.14]	00620 Pyruvate metabolism	Carbohydrate metabolism	Metabolism
Locus_14_Transcript_663/1093_Confidence_1.000_Length_887	K01759	E4.4.1.5, GLO1, gloA; lactoylglutathione lyase [EC:4.4.1.5]	00620 Pyruvate metabolism	Carbohydrate metabolism	Metabolism
Locus_14_Transcript_830/1093_Confidence_1.000_Length_1945	K00873	PK, pyk; pyruvate kinase [EC:2.7.1.40]	00620 Pyruvate metabolism	Carbohydrate metabolism	Metabolism
Locus_14_Transcript_869/1093_Confidence_1.000_Length_2014	K00128	E1.2.1.3; aldehyde dehydrogenase (NAD+) [EC:1.2.1.3]	00620 Pyruvate metabolism	Carbohydrate metabolism	Metabolism
Locus_14_Transcript_96/1093_Confidence_1.000_Length_887	K01759	E4.4.1.5, GLO1, gloA; lactoylglutathione lyase [EC:4.4.1.5]	00620 Pyruvate metabolism	Carbohydrate metabolism	Metabolism
Locus_16786_Transcript_1/1_Confidence_1.000_Length_1396	K01961	accC; acetyl-CoA carboxylase, biotin carboxylase subunit [EC:6.4.1.2 6.3.4.14]	00620 Pyruvate metabolism	Carbohydrate metabolism	Metabolism
Locus_16896_Transcript_1/1_Confidence_1.000_Length_1149	K02160	accB, bccP; acetyl-CoA carboxylase biotin carboxyl carrier protein	00620 Pyruvate metabolism	Carbohydrate metabolism	Metabolism
Locus_17423_Transcript_1/1_Confidence_1.000_Length_1720	K00162	PDHB, pdhB; pyruvate dehydrogenase E1 component subunit beta [EC:1.2.4.1]	00620 Pyruvate metabolism	Carbohydrate metabolism	Metabolism
Locus_18060_Transcript_1/1_Confidence_1.000_Length_1087	K14085	ALDH7A1; aldehyde dehydrogenase family 7 member A1 [EC:1.2.1.31 1.2.1.8 1.2.1.3]	00620 Pyruvate metabolism	Carbohydrate metabolism	Metabolism
Locus_18697_Transcript_1/1_Confidence_1.000_Length_244	K01759	E4.4.1.5, GLO1, gloA; lactoylglutathione lyase [EC:4.4.1.5]	00620 Pyruvate metabolism	Carbohydrate metabolism	Metabolism
Locus_1982_Transcript_1/1_Confidence_1.000_Length_2318	K00382	DLD, lpd, pdhD; dihydrolipoamide dehydrogenase [EC:1.8.1.4]	00620 Pyruvate metabolism	Carbohydrate metabolism	Metabolism
Locus_1996_Transcript_1/1_Confidence_1.000_Length_2842	K01595	ppc; phosphoenolpyruvate carboxylase [EC:4.1.1.31]	00620 Pyruvate metabolism	Carbohydrate metabolism	Metabolism
Locus_20326_Transcript_1/1_Confidence_1.000_Length_1126	K00873	PK, pyk; pyruvate kinase [EC:2.7.1.40]	00620 Pyruvate metabolism	Carbohydrate metabolism	Metabolism
Locus_2113_Transcript_1/1_Confidence_1.000_Length_1386	K01006	ppdK; pyruvate,orthophosphate dikinase [EC:2.7.9.1]	00620 Pyruvate metabolism	Carbohydrate metabolism	Metabolism
Locus_22206_Transcript_1/1_Confidence_1.000_Length_1768	K00873	PK, pyk; pyruvate kinase [EC:2.7.1.40]	00620 Pyruvate metabolism	Carbohydrate metabolism	Metabolism
Locus_22998_Transcript_1/1_Confidence_1.000_Length_1828	K00873	PK, pyk; pyruvate kinase [EC:2.7.1.40]	00620 Pyruvate metabolism	Carbohydrate metabolism	Metabolism
Locus_23339_Transcript_1/1_Confidence_1.000_Length_1220	K01649	leuA; 2-isopropylmalate synthase [EC:2.3.3.13]	00620 Pyruvate metabolism	Carbohydrate metabolism	Metabolism
Locus_24021_Transcript_1/1_Confidence_1.000_Length_861	K00028	E1.1.1.39; malate dehydrogenase (decarboxylating) [EC:1.1.1.39]	00620 Pyruvate metabolism	Carbohydrate metabolism	Metabolism
Locus_25179_Transcript_1/1_Confidence_1.000_Length_361	K01759	E4.4.1.5, GLO1, gloA; lactoylglutathione lyase [EC:4.4.1.5]	00620 Pyruvate metabolism	Carbohydrate metabolism	Metabolism
Locus_2562_Transcript_1/1_Confidence_1.000_Length_1609	K00128	E1.2.1.3; aldehyde dehydrogenase (NAD+) [EC:1.2.1.3]	00620 Pyruvate metabolism	Carbohydrate metabolism	Metabolism
Locus_290_Transcript_1/1_Confidence_1.000_Length_1932	K00029	E1.1.1.40, maeB; malate dehydrogenase (oxaloacetate-decarboxylating)(NADP+) [EC:1.1.1.40]	00620 Pyruvate metabolism	Carbohydrate metabolism	Metabolism
Locus_29054_Transcript_1/1_Confidence_1.000_Length_1927	K00026	MDH2; malate dehydrogenase [EC:1.1.1.37]	00620 Pyruvate metabolism	Carbohydrate metabolism	Metabolism
Locus_29361_Transcript_1/1_Confidence_1.000_Length_1009	K00627	DLAT, aceF, pdhC; pyruvate dehydrogenase E2 component (dihydrolipoamide acetyltransferase) [EC:2.3.1.12]	00620 Pyruvate metabolism	Carbohydrate metabolism	Metabolism
Locus_3026_Transcript_1/1_Confidence_1.000_Length_964	K01962	accA; acetyl-CoA carboxylase carboxyl transferase subunit alpha [EC:6.4.1.2]	00620 Pyruvate metabolism	Carbohydrate metabolism	Metabolism
Locus_3183_Transcript_1/1_Confidence_1.000_Length_1253	K00026	MDH2; malate dehydrogenase [EC:1.1.1.37]	00620 Pyruvate metabolism	Carbohydrate metabolism	Metabolism
Locus_3252_Transcript_1/1_Confidence_1.000_Length_261	K01759	E4.4.1.5, GLO1, gloA; lactoylglutathione lyase [EC:4.4.1.5]	00620 Pyruvate metabolism	Carbohydrate metabolism	Metabolism
Locus_34037_Transcript_1/1_Confidence_1.000_Length_1238	K00016	LDH, ldh; L-lactate dehydrogenase [EC:1.1.1.27]	00620 Pyruvate metabolism	Carbohydrate metabolism	Metabolism
Locus_37652_Transcript_1/1_Confidence_1.000_Length_1796	K00873	PK, pyk; pyruvate kinase [EC:2.7.1.40]	00620 Pyruvate metabolism	Carbohydrate metabolism	Metabolism
Locus_37741_Transcript_1/1_Confidence_1.000_Length_2331	K00873	PK, pyk; pyruvate kinase [EC:2.7.1.40]	00620 Pyruvate metabolism	Carbohydrate metabolism	Metabolism
Locus_3866_Transcript_1/1_Confidence_1.000_Length_1116	K01069	E3.1.2.6, gloB; hydroxyacylglutathione hydrolase [EC:3.1.2.6]	00620 Pyruvate metabolism	Carbohydrate metabolism	Metabolism
Locus_41212_Transcript_1/1_Confidence_1.000_Length_308	K00102	E1.1.2.4, dld; D-lactate dehydrogenase (cytochrome) [EC:1.1.2.4]	00620 Pyruvate metabolism	Carbohydrate metabolism	Metabolism
Locus_4337_Transcript_1/1_Confidence_1.000_Length_2124	K00382	DLD, lpd, pdhD; dihydrolipoamide dehydrogenase [EC:1.8.1.4]	00620 Pyruvate metabolism	Carbohydrate metabolism	Metabolism
Locus_4575_Transcript_1/1_Confidence_1.000_Length_422	K00051	E1.1.1.82; malate dehydrogenase (NADP+) [EC:1.1.1.82]	00620 Pyruvate metabolism	Carbohydrate metabolism	Metabolism
Locus_46171_Transcript_1/1_Confidence_1.000_Length_304	K01963	accD; acetyl-CoA carboxylase carboxyl transferase subunit beta [EC:6.4.1.2]	00620 Pyruvate metabolism	Carbohydrate metabolism	Metabolism
Locus_4985_Transcript_1/1_Confidence_1.000_Length_1689	K00026	MDH2; malate dehydrogenase [EC:1.1.1.37]	00620 Pyruvate metabolism	Carbohydrate metabolism	Metabolism
Locus_5268_Transcript_1/1_Confidence_1.000_Length_2377	K00873	PK, pyk; pyruvate kinase [EC:2.7.1.40]	00620 Pyruvate metabolism	Carbohydrate metabolism	Metabolism
Locus_56701_Transcript_1/1_Confidence_1.000_Length_1435	K01895	ACSS, acs; acetyl-CoA synthetase [EC:6.2.1.1]	00620 Pyruvate metabolism	Carbohydrate metabolism	Metabolism
Locus_58431_Transcript_1/1_Confidence_1.000_Length_1637	K00161	PDHA, pdhA; pyruvate dehydrogenase E1 component subunit alpha [EC:1.2.4.1]	00620 Pyruvate metabolism	Carbohydrate metabolism	Metabolism
Locus_6017_Transcript_1/1_Confidence_1.000_Length_1132	K00626	E2.3.1.9, atoB; acetyl-CoA C-acetyltransferase [EC:2.3.1.9]	00620 Pyruvate metabolism	Carbohydrate metabolism	Metabolism
Locus_62501_Transcript_1/1_Confidence_1.000_Length_1522	K01638	E2.3.3.9, aceB, glcB; malate synthase [EC:2.3.3.9]	00620 Pyruvate metabolism	Carbohydrate metabolism	Metabolism
Locus_6277_Transcript_1/1_Confidence_1.000_Length_1424	K00162	PDHB, pdhB; pyruvate dehydrogenase E1 component subunit beta [EC:1.2.4.1]	00620 Pyruvate metabolism	Carbohydrate metabolism	Metabolism
Locus_6546_Transcript_1/1_Confidence_1.000_Length_2019	K00873	PK, pyk; pyruvate kinase [EC:2.7.1.40]	00620 Pyruvate metabolism	Carbohydrate metabolism	Metabolism
Locus_6662_Transcript_1/1_Confidence_1.000_Length_1077	K01962	accA; acetyl-CoA carboxylase carboxyl transferase subunit alpha [EC:6.4.1.2]	00620 Pyruvate metabolism	Carbohydrate metabolism	Metabolism
Locus_67006_Transcript_1/1_Confidence_1.000_Length_1553	K01610	E4.1.1.49, pckA; phosphoenolpyruvate carboxykinase (ATP) [EC:4.1.1.49]	00620 Pyruvate metabolism	Carbohydrate metabolism	Metabolism
Locus_6828_Transcript_1/1_Confidence_1.000_Length_1060	K00162	PDHB, pdhB; pyruvate dehydrogenase E1 component subunit beta [EC:1.2.4.1]	00620 Pyruvate metabolism	Carbohydrate metabolism	Metabolism
Locus_7004_Transcript_1/1_Confidence_1.000_Length_353	K01512	acyP; acylphosphatase [EC:3.6.1.7]	00620 Pyruvate metabolism	Carbohydrate metabolism	Metabolism
Locus_70325_Transcript_1/1_Confidence_1.000_Length_1227	K01595	ppc; phosphoenolpyruvate carboxylase [EC:4.1.1.31]	00620 Pyruvate metabolism	Carbohydrate metabolism	Metabolism
Locus_7070_Transcript_1/1_Confidence_1.000_Length_851	K01069	E3.1.2.6, gloB; hydroxyacylglutathione hydrolase [EC:3.1.2.6]	00620 Pyruvate metabolism	Carbohydrate metabolism	Metabolism
Locus_7392_Transcript_1/1_Confidence_1.000_Length_1384	K02160	accB, bccP; acetyl-CoA carboxylase biotin carboxyl carrier protein	00620 Pyruvate metabolism	Carbohydrate metabolism	Metabolism
Locus_80718_Transcript_1/1_Confidence_1.000_Length_720	K00025	MDH1; malate dehydrogenase [EC:1.1.1.37]	00620 Pyruvate metabolism	Carbohydrate metabolism	Metabolism
Locus_8630_Transcript_1/1_Confidence_1.000_Length_1925	K00161	PDHA, pdhA; pyruvate dehydrogenase E1 component subunit alpha [EC:1.2.4.1]	00620 Pyruvate metabolism	Carbohydrate metabolism	Metabolism
Locus_104_Transcript_1/1_Confidence_1.000_Length_1154	K15918	GLYK; D-glycerate 3-kinase [EC:2.7.1.31]	00630 Glyoxylate and dicarboxylate metabolism	Carbohydrate metabolism	Metabolism
Locus_10988_Transcript_1/1_Confidence_1.000_Length_873	K01433	purU; formyltetrahydrofolate deformylase [EC:3.5.1.10]	00630 Glyoxylate and dicarboxylate metabolism	Carbohydrate metabolism	Metabolism
Locus_1142_Transcript_1/1_Confidence_1.000_Length_1191	K01091	E3.1.3.18, gph; phosphoglycolate phosphatase [EC:3.1.3.18]	00630 Glyoxylate and dicarboxylate metabolism	Carbohydrate metabolism	Metabolism
Locus_13318_Transcript_1/1_Confidence_1.000_Length_361	K00122	FDH; formate dehydrogenase [EC:1.2.1.2]	00630 Glyoxylate and dicarboxylate metabolism	Carbohydrate metabolism	Metabolism
Locus_1537_Transcript_1/1_Confidence_1.000_Length_2638	K00600	glyA, SHMT; glycine hydroxymethyltransferase [EC:2.1.2.1]	00630 Glyoxylate and dicarboxylate metabolism	Carbohydrate metabolism	Metabolism
Locus_16007_Transcript_1/1_Confidence_1.000_Length_1077	K02437	gcvH, GCSH; glycine cleavage system H protein	00630 Glyoxylate and dicarboxylate metabolism	Carbohydrate metabolism	Metabolism
Locus_18272_Transcript_1/1_Confidence_1.000_Length_1427	K01915	glnA; glutamine synthetase [EC:6.3.1.2]	00630 Glyoxylate and dicarboxylate metabolism	Carbohydrate metabolism	Metabolism
Locus_1833_Transcript_1/1_Confidence_1.000_Length_2965	K01681	ACO, acnA; aconitate hydratase [EC:4.2.1.3]	00630 Glyoxylate and dicarboxylate metabolism	Carbohydrate metabolism	Metabolism
Locus_19389_Transcript_1/1_Confidence_1.000_Length_1630	K01637	E4.1.3.1, aceA; isocitrate lyase [EC:4.1.3.1]	00630 Glyoxylate and dicarboxylate metabolism	Carbohydrate metabolism	Metabolism
Locus_198_Transcript_1/1_Confidence_1.000_Length_1017	K15893	HPR1; hydroxypyruvate reductase 1	00630 Glyoxylate and dicarboxylate metabolism	Carbohydrate metabolism	Metabolism
Locus_21161_Transcript_1/1_Confidence_1.000_Length_752	K01455	E3.5.1.49; formamidase [EC:3.5.1.49]	00630 Glyoxylate and dicarboxylate metabolism	Carbohydrate metabolism	Metabolism
Locus_222_Transcript_1/1_Confidence_1.000_Length_5463	K00284	E1.4.7.1; glutamate synthase (ferredoxin) [EC:1.4.7.1]	00630 Glyoxylate and dicarboxylate metabolism	Carbohydrate metabolism	Metabolism
Locus_227_Transcript_1/1_Confidence_1.000_Length_2651	K01915	glnA; glutamine synthetase [EC:6.3.1.2]	00630 Glyoxylate and dicarboxylate metabolism	Carbohydrate metabolism	Metabolism
Locus_2753_Transcript_1/1_Confidence_1.000_Length_772	K02437	gcvH, GCSH; glycine cleavage system H protein	00630 Glyoxylate and dicarboxylate metabolism	Carbohydrate metabolism	Metabolism
Locus_29054_Transcript_1/1_Confidence_1.000_Length_1927	K00026	MDH2; malate dehydrogenase [EC:1.1.1.37]	00630 Glyoxylate and dicarboxylate metabolism	Carbohydrate metabolism	Metabolism
Locus_29319_Transcript_1/1_Confidence_1.000_Length_1823	K00600	glyA, SHMT; glycine hydroxymethyltransferase [EC:2.1.2.1]	00630 Glyoxylate and dicarboxylate metabolism	Carbohydrate metabolism	Metabolism
Locus_306_Transcript_1/1_Confidence_1.000_Length_371	K00830	AGXT; alanine-glyoxylate transaminase / serine-glyoxylate transaminase / serine-pyruvate transaminase [EC:2.6.1.44 2.6.1.45 2.6.1.51]	00630 Glyoxylate and dicarboxylate metabolism	Carbohydrate metabolism	Metabolism
Locus_3183_Transcript_1/1_Confidence_1.000_Length_1253	K00026	MDH2; malate dehydrogenase [EC:1.1.1.37]	00630 Glyoxylate and dicarboxylate metabolism	Carbohydrate metabolism	Metabolism
Locus_3825_Transcript_1/1_Confidence_1.000_Length_1127	K00600	glyA, SHMT; glycine hydroxymethyltransferase [EC:2.1.2.1]	00630 Glyoxylate and dicarboxylate metabolism	Carbohydrate metabolism	Metabolism
Locus_42381_Transcript_1/1_Confidence_1.000_Length_1855	K15919	HPR2; hydroxypyruvate reductase 2	00630 Glyoxylate and dicarboxylate metabolism	Carbohydrate metabolism	Metabolism
Locus_4985_Transcript_1/1_Confidence_1.000_Length_1689	K00026	MDH2; malate dehydrogenase [EC:1.1.1.37]	00630 Glyoxylate and dicarboxylate metabolism	Carbohydrate metabolism	Metabolism
Locus_5759_Transcript_1/1_Confidence_1.000_Length_1689	K01601	rbcL; ribulose-bisphosphate carboxylase large chain [EC:4.1.1.39]	00630 Glyoxylate and dicarboxylate metabolism	Carbohydrate metabolism	Metabolism
Locus_6017_Transcript_1/1_Confidence_1.000_Length_1132	K00626	E2.3.1.9, atoB; acetyl-CoA C-acetyltransferase [EC:2.3.1.9]	00630 Glyoxylate and dicarboxylate metabolism	Carbohydrate metabolism	Metabolism
Locus_62501_Transcript_1/1_Confidence_1.000_Length_1522	K01638	E2.3.3.9, aceB, glcB; malate synthase [EC:2.3.3.9]	00630 Glyoxylate and dicarboxylate metabolism	Carbohydrate metabolism	Metabolism
Locus_66564_Transcript_1/1_Confidence_1.000_Length_1478	K11517	HAO; (S)-2-hydroxy-acid oxidase [EC:1.1.3.15]	00630 Glyoxylate and dicarboxylate metabolism	Carbohydrate metabolism	Metabolism
Locus_67419_Transcript_1/1_Confidence_1.000_Length_608	K01602	rbcS; ribulose-bisphosphate carboxylase small chain [EC:4.1.1.39]	00630 Glyoxylate and dicarboxylate metabolism	Carbohydrate metabolism	Metabolism
Locus_72410_Transcript_1/1_Confidence_1.000_Length_1322	K01915	glnA; glutamine synthetase [EC:6.3.1.2]	00630 Glyoxylate and dicarboxylate metabolism	Carbohydrate metabolism	Metabolism
Locus_80718_Transcript_1/1_Confidence_1.000_Length_720	K00025	MDH1; malate dehydrogenase [EC:1.1.1.37]	00630 Glyoxylate and dicarboxylate metabolism	Carbohydrate metabolism	Metabolism
Locus_832_Transcript_1/1_Confidence_1.000_Length_1353	K03781	katE, CAT, catB, srpA; catalase [EC:1.11.1.6]	00630 Glyoxylate and dicarboxylate metabolism	Carbohydrate metabolism	Metabolism
Locus_856_Transcript_1/1_Confidence_1.000_Length_1820	K01647	CS, gltA; citrate synthase [EC:2.3.3.1]	00630 Glyoxylate and dicarboxylate metabolism	Carbohydrate metabolism	Metabolism
Locus_9089_Transcript_1/1_Confidence_1.000_Length_2198	K00600	glyA, SHMT; glycine hydroxymethyltransferase [EC:2.1.2.1]	00630 Glyoxylate and dicarboxylate metabolism	Carbohydrate metabolism	Metabolism
Locus_9344_Transcript_1/1_Confidence_1.000_Length_749	K01647	CS, gltA; citrate synthase [EC:2.3.3.1]	00630 Glyoxylate and dicarboxylate metabolism	Carbohydrate metabolism	Metabolism
Locus_14_Transcript_1063/1093_Confidence_1.000_Length_7469	K11262	ACAC; acetyl-CoA carboxylase / biotin carboxylase [EC:6.4.1.2 6.3.4.14]	00640 Propanoate metabolism	Carbohydrate metabolism	Metabolism
Locus_14_Transcript_22/1093_Confidence_1.000_Length_2069	K05605	HIBCH; 3-hydroxyisobutyryl-CoA hydrolase [EC:3.1.2.4]	00640 Propanoate metabolism	Carbohydrate metabolism	Metabolism
Locus_14_Transcript_35/1093_Confidence_1.000_Length_2069	K05605	HIBCH; 3-hydroxyisobutyryl-CoA hydrolase [EC:3.1.2.4]	00640 Propanoate metabolism	Carbohydrate metabolism	Metabolism
Locus_14_Transcript_447/1093_Confidence_1.000_Length_2014	K00128	E1.2.1.3; aldehyde dehydrogenase (NAD+) [EC:1.2.1.3]	00640 Propanoate metabolism	Carbohydrate metabolism	Metabolism
Locus_14_Transcript_614/1093_Confidence_1.000_Length_7469	K11262	ACAC; acetyl-CoA carboxylase / biotin carboxylase [EC:6.4.1.2 6.3.4.14]	00640 Propanoate metabolism	Carbohydrate metabolism	Metabolism
Locus_14_Transcript_869/1093_Confidence_1.000_Length_2014	K00128	E1.2.1.3; aldehyde dehydrogenase (NAD+) [EC:1.2.1.3]	00640 Propanoate metabolism	Carbohydrate metabolism	Metabolism
Locus_15732_Transcript_1/1_Confidence_1.000_Length_1379	K01899	LSC1; succinyl-CoA synthetase alpha subunit [EC:6.2.1.4 6.2.1.5]	00640 Propanoate metabolism	Carbohydrate metabolism	Metabolism
Locus_16786_Transcript_1/1_Confidence_1.000_Length_1396	K01961	accC; acetyl-CoA carboxylase, biotin carboxylase subunit [EC:6.4.1.2 6.3.4.14]	00640 Propanoate metabolism	Carbohydrate metabolism	Metabolism
Locus_16896_Transcript_1/1_Confidence_1.000_Length_1149	K02160	accB, bccP; acetyl-CoA carboxylase biotin carboxyl carrier protein	00640 Propanoate metabolism	Carbohydrate metabolism	Metabolism
Locus_18060_Transcript_1/1_Confidence_1.000_Length_1087	K14085	ALDH7A1; aldehyde dehydrogenase family 7 member A1 [EC:1.2.1.31 1.2.1.8 1.2.1.3]	00640 Propanoate metabolism	Carbohydrate metabolism	Metabolism
Locus_2443_Transcript_1/1_Confidence_1.000_Length_2888	K00249	ACADM, acd; acyl-CoA dehydrogenase [EC:1.3.8.7]	00640 Propanoate metabolism	Carbohydrate metabolism	Metabolism
Locus_2517_Transcript_1/1_Confidence_1.000_Length_1663	K01900	LSC2; succinyl-CoA synthetase beta subunit [EC:6.2.1.4 6.2.1.5]	00640 Propanoate metabolism	Carbohydrate metabolism	Metabolism
Locus_2562_Transcript_1/1_Confidence_1.000_Length_1609	K00128	E1.2.1.3; aldehyde dehydrogenase (NAD+) [EC:1.2.1.3]	00640 Propanoate metabolism	Carbohydrate metabolism	Metabolism
Locus_27614_Transcript_1/1_Confidence_1.000_Length_1385	K05605	HIBCH; 3-hydroxyisobutyryl-CoA hydrolase [EC:3.1.2.4]	00640 Propanoate metabolism	Carbohydrate metabolism	Metabolism
Locus_3026_Transcript_1/1_Confidence_1.000_Length_964	K01962	accA; acetyl-CoA carboxylase carboxyl transferase subunit alpha [EC:6.4.1.2]	00640 Propanoate metabolism	Carbohydrate metabolism	Metabolism
Locus_34037_Transcript_1/1_Confidence_1.000_Length_1238	K00016	LDH, ldh; L-lactate dehydrogenase [EC:1.1.1.27]	00640 Propanoate metabolism	Carbohydrate metabolism	Metabolism
Locus_46171_Transcript_1/1_Confidence_1.000_Length_304	K01963	accD; acetyl-CoA carboxylase carboxyl transferase subunit beta [EC:6.4.1.2]	00640 Propanoate metabolism	Carbohydrate metabolism	Metabolism
Locus_4630_Transcript_1/1_Confidence_1.000_Length_888	K01578	E4.1.1.9, MLYCD; malonyl-CoA decarboxylase [EC:4.1.1.9]	00640 Propanoate metabolism	Carbohydrate metabolism	Metabolism
Locus_5381_Transcript_1/1_Confidence_1.000_Length_1307	K00140	mmsA, iolA, ALDH6A1; malonate-semialdehyde dehydrogenase (acetylating) / methylmalonate-semialdehyde dehydrogenase [EC:1.2.1.18 1.2.1.27]	00640 Propanoate metabolism	Carbohydrate metabolism	Metabolism
Locus_56701_Transcript_1/1_Confidence_1.000_Length_1435	K01895	ACSS, acs; acetyl-CoA synthetase [EC:6.2.1.1]	00640 Propanoate metabolism	Carbohydrate metabolism	Metabolism
Locus_6017_Transcript_1/1_Confidence_1.000_Length_1132	K00626	E2.3.1.9, atoB; acetyl-CoA C-acetyltransferase [EC:2.3.1.9]	00640 Propanoate metabolism	Carbohydrate metabolism	Metabolism
Locus_6662_Transcript_1/1_Confidence_1.000_Length_1077	K01962	accA; acetyl-CoA carboxylase carboxyl transferase subunit alpha [EC:6.4.1.2]	00640 Propanoate metabolism	Carbohydrate metabolism	Metabolism
Locus_6831_Transcript_1/1_Confidence_1.000_Length_1394	K01899	LSC1; succinyl-CoA synthetase alpha subunit [EC:6.2.1.4 6.2.1.5]	00640 Propanoate metabolism	Carbohydrate metabolism	Metabolism
Locus_7392_Transcript_1/1_Confidence_1.000_Length_1384	K02160	accB, bccP; acetyl-CoA carboxylase biotin carboxyl carrier protein	00640 Propanoate metabolism	Carbohydrate metabolism	Metabolism
Locus_11977_Transcript_1/1_Confidence_1.000_Length_1085	K18121	GLYR; glyoxylate/succinic semialdehyde reductase [EC:1.1.1.79 1.1.1.-]	00650 Butanoate metabolism	Carbohydrate metabolism	Metabolism
Locus_24274_Transcript_1/1_Confidence_1.000_Length_1950	K17761	SSADH; succinate-semialdehyde dehydrogenase, mitochondrial [EC:1.2.1.24]	00650 Butanoate metabolism	Carbohydrate metabolism	Metabolism
Locus_26554_Transcript_1/1_Confidence_1.000_Length_1190	K18121	GLYR; glyoxylate/succinic semialdehyde reductase [EC:1.1.1.79 1.1.1.-]	00650 Butanoate metabolism	Carbohydrate metabolism	Metabolism
Locus_27032_Transcript_1/1_Confidence_1.000_Length_1205	K01640	E4.1.3.4, HMGCL, hmgL; hydroxymethylglutaryl-CoA lyase [EC:4.1.3.4]	00650 Butanoate metabolism	Carbohydrate metabolism	Metabolism
Locus_52371_Transcript_1/1_Confidence_1.000_Length_827	K01580	E4.1.1.15, gadB, gadA, GAD; glutamate decarboxylase [EC:4.1.1.15]	00650 Butanoate metabolism	Carbohydrate metabolism	Metabolism
Locus_6017_Transcript_1/1_Confidence_1.000_Length_1132	K00626	E2.3.1.9, atoB; acetyl-CoA C-acetyltransferase [EC:2.3.1.9]	00650 Butanoate metabolism	Carbohydrate metabolism	Metabolism
Locus_60854_Transcript_1/1_Confidence_1.000_Length_1144	K00074	paaH, hbd, fadB, mmgB; 3-hydroxybutyryl-CoA dehydrogenase [EC:1.1.1.157]	00650 Butanoate metabolism	Carbohydrate metabolism	Metabolism
Locus_63028_Transcript_1/1_Confidence_1.000_Length_1009	K01641	E2.3.3.10; hydroxymethylglutaryl-CoA synthase [EC:2.3.3.10]	00650 Butanoate metabolism	Carbohydrate metabolism	Metabolism
Locus_795_Transcript_1/1_Confidence_1.000_Length_2525	K01652	E2.2.1.6L, ilvB, ilvG, ilvI; acetolactate synthase I/II/III large subunit [EC:2.2.1.6]	00650 Butanoate metabolism	Carbohydrate metabolism	Metabolism
Locus_8214_Transcript_1/1_Confidence_1.000_Length_641	K16871	POP2; 4-aminobutyrate---pyruvate transaminase [EC:2.6.1.96]	00650 Butanoate metabolism	Carbohydrate metabolism	Metabolism
Locus_8532_Transcript_1/1_Confidence_1.000_Length_1812	K01653	E2.2.1.6S, ilvH, ilvN; acetolactate synthase I/III small subunit [EC:2.2.1.6]	00650 Butanoate metabolism	Carbohydrate metabolism	Metabolism
Locus_26921_Transcript_1/1_Confidence_1.000_Length_668	K01704	leuD; 3-isopropylmalate/(R)-2-methylmalate dehydratase small subunit [EC:4.2.1.33 4.2.1.35]	00660 C5-Branched dibasic acid metabolism	Carbohydrate metabolism	Metabolism
Locus_6306_Transcript_1/1_Confidence_1.000_Length_348	K01703	leuC; 3-isopropylmalate/(R)-2-methylmalate dehydratase large subunit [EC:4.2.1.33 4.2.1.35]	00660 C5-Branched dibasic acid metabolism	Carbohydrate metabolism	Metabolism
Locus_795_Transcript_1/1_Confidence_1.000_Length_2525	K01652	E2.2.1.6L, ilvB, ilvG, ilvI; acetolactate synthase I/II/III large subunit [EC:2.2.1.6]	00660 C5-Branched dibasic acid metabolism	Carbohydrate metabolism	Metabolism
Locus_8532_Transcript_1/1_Confidence_1.000_Length_1812	K01653	E2.2.1.6S, ilvH, ilvN; acetolactate synthase I/III small subunit [EC:2.2.1.6]	00660 C5-Branched dibasic acid metabolism	Carbohydrate metabolism	Metabolism
Locus_10_Transcript_1/1_Confidence_1.000_Length_593	K01934	E6.3.3.2; 5-formyltetrahydrofolate cyclo-ligase [EC:6.3.3.2]	00670 One carbon pool by folate	Metabolism of cofactors and vitamins	Metabolism
Locus_10286_Transcript_1/1_Confidence_1.000_Length_1180	K01938	fhs; formate--tetrahydrofolate ligase [EC:6.3.4.3]	00670 One carbon pool by folate	Metabolism of cofactors and vitamins	Metabolism
Locus_10988_Transcript_1/1_Confidence_1.000_Length_873	K01433	purU; formyltetrahydrofolate deformylase [EC:3.5.1.10]	00670 One carbon pool by folate	Metabolism of cofactors and vitamins	Metabolism
Locus_11890_Transcript_1/1_Confidence_1.000_Length_1940	K13998	DHFR-TS; dihydrofolate reductase / thymidylate synthase [EC:1.5.1.3 2.1.1.45]	00670 One carbon pool by folate	Metabolism of cofactors and vitamins	Metabolism
Locus_12939_Transcript_1/1_Confidence_1.000_Length_1978	K00602	purH; phosphoribosylaminoimidazolecarboxamide formyltransferase / IMP cyclohydrolase [EC:2.1.2.3 3.5.4.10]	00670 One carbon pool by folate	Metabolism of cofactors and vitamins	Metabolism
Locus_1537_Transcript_1/1_Confidence_1.000_Length_2638	K00600	glyA, SHMT; glycine hydroxymethyltransferase [EC:2.1.2.1]	00670 One carbon pool by folate	Metabolism of cofactors and vitamins	Metabolism
Locus_16929_Transcript_1/1_Confidence_1.000_Length_1786	K00297	metF, MTHFR; methylenetetrahydrofolate reductase (NADPH) [EC:1.5.1.20]	00670 One carbon pool by folate	Metabolism of cofactors and vitamins	Metabolism
Locus_29319_Transcript_1/1_Confidence_1.000_Length_1823	K00600	glyA, SHMT; glycine hydroxymethyltransferase [EC:2.1.2.1]	00670 One carbon pool by folate	Metabolism of cofactors and vitamins	Metabolism
Locus_33283_Transcript_1/1_Confidence_1.000_Length_674	K00604	MTFMT, fmt; methionyl-tRNA formyltransferase [EC:2.1.2.9]	00670 One carbon pool by folate	Metabolism of cofactors and vitamins	Metabolism
Locus_35920_Transcript_1/1_Confidence_1.000_Length_244	K01934	E6.3.3.2; 5-formyltetrahydrofolate cyclo-ligase [EC:6.3.3.2]	00670 One carbon pool by folate	Metabolism of cofactors and vitamins	Metabolism
Locus_3825_Transcript_1/1_Confidence_1.000_Length_1127	K00600	glyA, SHMT; glycine hydroxymethyltransferase [EC:2.1.2.1]	00670 One carbon pool by folate	Metabolism of cofactors and vitamins	Metabolism
Locus_4252_Transcript_1/1_Confidence_1.000_Length_760	K00605	gcvT, AMT; aminomethyltransferase [EC:2.1.2.10]	00670 One carbon pool by folate	Metabolism of cofactors and vitamins	Metabolism
Locus_58314_Transcript_1/1_Confidence_1.000_Length_1459	K00601	E2.1.2.2; phosphoribosylglycinamide formyltransferase [EC:2.1.2.2]	00670 One carbon pool by folate	Metabolism of cofactors and vitamins	Metabolism
Locus_9089_Transcript_1/1_Confidence_1.000_Length_2198	K00600	glyA, SHMT; glycine hydroxymethyltransferase [EC:2.1.2.1]	00670 One carbon pool by folate	Metabolism of cofactors and vitamins	Metabolism
Locus_1104_Transcript_1/1_Confidence_1.000_Length_753	K03841	FBP, fbp; fructose-1,6-bisphosphatase I [EC:3.1.3.11]	00710 Carbon fixation in photosynthetic organisms	Energy metabolism	Metabolism
Locus_1158_Transcript_1/1_Confidence_1.000_Length_407	K01783	rpe, RPE; ribulose-phosphate 3-epimerase [EC:5.1.3.1]	00710 Carbon fixation in photosynthetic organisms	Energy metabolism	Metabolism
Locus_1170_Transcript_1/1_Confidence_1.000_Length_1764	K00927	PGK, pgk; phosphoglycerate kinase [EC:2.7.2.3]	00710 Carbon fixation in photosynthetic organisms	Energy metabolism	Metabolism
Locus_13591_Transcript_1/1_Confidence_1.000_Length_342	K01783	rpe, RPE; ribulose-phosphate 3-epimerase [EC:5.1.3.1]	00710 Carbon fixation in photosynthetic organisms	Energy metabolism	Metabolism
Locus_1387_Transcript_1/1_Confidence_1.000_Length_1317	K05298	GAPA; glyceraldehyde-3-phosphate dehydrogenase (NADP+) (phosphorylating) [EC:1.2.1.13]	00710 Carbon fixation in photosynthetic organisms	Energy metabolism	Metabolism
Locus_1645_Transcript_1/1_Confidence_1.000_Length_1370	K01803	TPI, tpiA; triosephosphate isomerase (TIM) [EC:5.3.1.1]	00710 Carbon fixation in photosynthetic organisms	Energy metabolism	Metabolism
Locus_16961_Transcript_1/1_Confidence_1.000_Length_1017	K01623	ALDO; fructose-bisphosphate aldolase, class I [EC:4.1.2.13]	00710 Carbon fixation in photosynthetic organisms	Energy metabolism	Metabolism
Locus_1996_Transcript_1/1_Confidence_1.000_Length_2842	K01595	ppc; phosphoenolpyruvate carboxylase [EC:4.1.1.31]	00710 Carbon fixation in photosynthetic organisms	Energy metabolism	Metabolism
Locus_2113_Transcript_1/1_Confidence_1.000_Length_1386	K01006	ppdK; pyruvate,orthophosphate dikinase [EC:2.7.9.1]	00710 Carbon fixation in photosynthetic organisms	Energy metabolism	Metabolism
Locus_2330_Transcript_1/1_Confidence_1.000_Length_1223	K01623	ALDO; fructose-bisphosphate aldolase, class I [EC:4.1.2.13]	00710 Carbon fixation in photosynthetic organisms	Energy metabolism	Metabolism
Locus_24021_Transcript_1/1_Confidence_1.000_Length_861	K00028	E1.1.1.39; malate dehydrogenase (decarboxylating) [EC:1.1.1.39]	00710 Carbon fixation in photosynthetic organisms	Energy metabolism	Metabolism
Locus_290_Transcript_1/1_Confidence_1.000_Length_1932	K00029	E1.1.1.40, maeB; malate dehydrogenase (oxaloacetate-decarboxylating)(NADP+) [EC:1.1.1.40]	00710 Carbon fixation in photosynthetic organisms	Energy metabolism	Metabolism
Locus_29054_Transcript_1/1_Confidence_1.000_Length_1927	K00026	MDH2; malate dehydrogenase [EC:1.1.1.37]	00710 Carbon fixation in photosynthetic organisms	Energy metabolism	Metabolism
Locus_29920_Transcript_1/2_Confidence_0.600_Length_314	K01807	rpiA; ribose 5-phosphate isomerase A [EC:5.3.1.6]	00710 Carbon fixation in photosynthetic organisms	Energy metabolism	Metabolism
Locus_3_Transcript_1/1_Confidence_1.000_Length_1837	K00134	GAPDH, gapA; glyceraldehyde 3-phosphate dehydrogenase [EC:1.2.1.12]	00710 Carbon fixation in photosynthetic organisms	Energy metabolism	Metabolism
Locus_3183_Transcript_1/1_Confidence_1.000_Length_1253	K00026	MDH2; malate dehydrogenase [EC:1.1.1.37]	00710 Carbon fixation in photosynthetic organisms	Energy metabolism	Metabolism
Locus_36018_Transcript_1/1_Confidence_1.000_Length_2281	K00814	GPT, ALT; alanine transaminase [EC:2.6.1.2]	00710 Carbon fixation in photosynthetic organisms	Energy metabolism	Metabolism
Locus_368_Transcript_1/1_Confidence_1.000_Length_1738	K01807	rpiA; ribose 5-phosphate isomerase A [EC:5.3.1.6]	00710 Carbon fixation in photosynthetic organisms	Energy metabolism	Metabolism
Locus_4575_Transcript_1/1_Confidence_1.000_Length_422	K00051	E1.1.1.82; malate dehydrogenase (NADP+) [EC:1.1.1.82]	00710 Carbon fixation in photosynthetic organisms	Energy metabolism	Metabolism
Locus_47_Transcript_1/1_Confidence_1.000_Length_1837	K00855	PRK, prkB; phosphoribulokinase [EC:2.7.1.19]	00710 Carbon fixation in photosynthetic organisms	Energy metabolism	Metabolism
Locus_4785_Transcript_1/1_Confidence_1.000_Length_1314	K01807	rpiA; ribose 5-phosphate isomerase A [EC:5.3.1.6]	00710 Carbon fixation in photosynthetic organisms	Energy metabolism	Metabolism
Locus_4985_Transcript_1/1_Confidence_1.000_Length_1689	K00026	MDH2; malate dehydrogenase [EC:1.1.1.37]	00710 Carbon fixation in photosynthetic organisms	Energy metabolism	Metabolism
Locus_5759_Transcript_1/1_Confidence_1.000_Length_1689	K01601	rbcL; ribulose-bisphosphate carboxylase large chain [EC:4.1.1.39]	00710 Carbon fixation in photosynthetic organisms	Energy metabolism	Metabolism
Locus_67006_Transcript_1/1_Confidence_1.000_Length_1553	K01610	E4.1.1.49, pckA; phosphoenolpyruvate carboxykinase (ATP) [EC:4.1.1.49]	00710 Carbon fixation in photosynthetic organisms	Energy metabolism	Metabolism
Locus_67419_Transcript_1/1_Confidence_1.000_Length_608	K01602	rbcS; ribulose-bisphosphate carboxylase small chain [EC:4.1.1.39]	00710 Carbon fixation in photosynthetic organisms	Energy metabolism	Metabolism
Locus_70325_Transcript_1/1_Confidence_1.000_Length_1227	K01595	ppc; phosphoenolpyruvate carboxylase [EC:4.1.1.31]	00710 Carbon fixation in photosynthetic organisms	Energy metabolism	Metabolism
Locus_7082_Transcript_1/1_Confidence_1.000_Length_325	K01100	E3.1.3.37; sedoheptulose-bisphosphatase [EC:3.1.3.37]	00710 Carbon fixation in photosynthetic organisms	Energy metabolism	Metabolism
Locus_7978_Transcript_1/1_Confidence_1.000_Length_1767	K00134	GAPDH, gapA; glyceraldehyde 3-phosphate dehydrogenase [EC:1.2.1.12]	00710 Carbon fixation in photosynthetic organisms	Energy metabolism	Metabolism
Locus_80718_Transcript_1/1_Confidence_1.000_Length_720	K00025	MDH1; malate dehydrogenase [EC:1.1.1.37]	00710 Carbon fixation in photosynthetic organisms	Energy metabolism	Metabolism
Locus_9047_Transcript_1/1_Confidence_1.000_Length_2456	K00615	E2.2.1.1, tktA, tktB; transketolase [EC:2.2.1.1]	00710 Carbon fixation in photosynthetic organisms	Energy metabolism	Metabolism
Locus_9628_Transcript_1/1_Confidence_1.000_Length_1443	K03841	FBP, fbp; fructose-1,6-bisphosphatase I [EC:3.1.3.11]	00710 Carbon fixation in photosynthetic organisms	Energy metabolism	Metabolism
Locus_9767_Transcript_1/1_Confidence_1.000_Length_1259	K14455	GOT2; aspartate aminotransferase, mitochondrial [EC:2.6.1.1]	00710 Carbon fixation in photosynthetic organisms	Energy metabolism	Metabolism
Locus_9820_Transcript_1/1_Confidence_1.000_Length_1130	K01623	ALDO; fructose-bisphosphate aldolase, class I [EC:4.1.2.13]	00710 Carbon fixation in photosynthetic organisms	Energy metabolism	Metabolism
Locus_9995_Transcript_1/1_Confidence_1.000_Length_1050	K14454	GOT1; aspartate aminotransferase, cytoplasmic [EC:2.6.1.1]	00710 Carbon fixation in photosynthetic organisms	Energy metabolism	Metabolism
Locus_1220_Transcript_1/1_Confidence_1.000_Length_2372	K01662	dxs; 1-deoxy-D-xylulose-5-phosphate synthase [EC:2.2.1.7]	00730 Thiamine metabolism	Metabolism of cofactors and vitamins	Metabolism
Locus_16845_Transcript_1/1_Confidence_1.000_Length_848	K00949	E2.7.6.2, THI80; thiamine pyrophosphokinase [EC:2.7.6.2]	00730 Thiamine metabolism	Metabolism of cofactors and vitamins	Metabolism
Locus_24558_Transcript_1/1_Confidence_1.000_Length_2329	K04487	iscS, NFS1; cysteine desulfurase [EC:2.8.1.7]	00730 Thiamine metabolism	Metabolism of cofactors and vitamins	Metabolism
Locus_26134_Transcript_1/1_Confidence_1.000_Length_1284	K01662	dxs; 1-deoxy-D-xylulose-5-phosphate synthase [EC:2.2.1.7]	00730 Thiamine metabolism	Metabolism of cofactors and vitamins	Metabolism
Locus_26492_Transcript_1/1_Confidence_1.000_Length_2647	K01662	dxs; 1-deoxy-D-xylulose-5-phosphate synthase [EC:2.2.1.7]	00730 Thiamine metabolism	Metabolism of cofactors and vitamins	Metabolism
Locus_33850_Transcript_1/1_Confidence_1.000_Length_673	K00878	thiM; hydroxyethylthiazole kinase [EC:2.7.1.50]	00730 Thiamine metabolism	Metabolism of cofactors and vitamins	Metabolism
Locus_5011_Transcript_1/1_Confidence_1.000_Length_529	K06928	K06928; nucleoside-triphosphatase THEP1 [EC:3.6.1.15]	00730 Thiamine metabolism	Metabolism of cofactors and vitamins	Metabolism
Locus_5685_Transcript_1/1_Confidence_1.000_Length_2040	K03147	thiC; thiamine biosynthesis protein ThiC	00730 Thiamine metabolism	Metabolism of cofactors and vitamins	Metabolism
Locus_8802_Transcript_1/1_Confidence_1.000_Length_827	K14153	thiDE; hydroxymethylpyrimidine kinase / phosphomethylpyrimidine kinase / thiamine-phosphate diphosphorylase [EC:2.7.1.49 2.7.4.7 2.5.1.3]	00730 Thiamine metabolism	Metabolism of cofactors and vitamins	Metabolism
Locus_892_Transcript_1/1_Confidence_1.000_Length_835	K11717	sufS; cysteine desulfurase / selenocysteine lyase [EC:2.8.1.7 4.4.1.16]	00730 Thiamine metabolism	Metabolism of cofactors and vitamins	Metabolism
Locus_9768_Transcript_1/1_Confidence_1.000_Length_630	K11717	sufS; cysteine desulfurase / selenocysteine lyase [EC:2.8.1.7 4.4.1.16]	00730 Thiamine metabolism	Metabolism of cofactors and vitamins	Metabolism
Locus_14_Transcript_54/1093_Confidence_1.000_Length_2268	K00793	ribE, RIB5; riboflavin synthase [EC:2.5.1.9]	00740 Riboflavin metabolism	Metabolism of cofactors and vitamins	Metabolism
Locus_14_Transcript_623/1093_Confidence_1.000_Length_2268	K00793	ribE, RIB5; riboflavin synthase [EC:2.5.1.9]	00740 Riboflavin metabolism	Metabolism of cofactors and vitamins	Metabolism
Locus_31685_Transcript_1/1_Confidence_1.000_Length_1415	K11752	ribD; diaminohydroxyphosphoribosylaminopyrimidine deaminase / 5-amino-6-(5-phosphoribosylamino)uracil reductase [EC:3.5.4.26 1.1.1.193]	00740 Riboflavin metabolism	Metabolism of cofactors and vitamins	Metabolism
Locus_34919_Transcript_1/1_Confidence_1.000_Length_2036	K14652	ribBA; 3,4-dihydroxy 2-butanone 4-phosphate synthase / GTP cyclohydrolase II [EC:4.1.99.12 3.5.4.25]	00740 Riboflavin metabolism	Metabolism of cofactors and vitamins	Metabolism
Locus_44614_Transcript_1/1_Confidence_1.000_Length_585	K00861	RFK, FMN1; riboflavin kinase [EC:2.7.1.26]	00740 Riboflavin metabolism	Metabolism of cofactors and vitamins	Metabolism
Locus_6168_Transcript_1/1_Confidence_1.000_Length_766	K00794	ribH, RIB4; 6,7-dimethyl-8-ribityllumazine synthase [EC:2.5.1.78]	00740 Riboflavin metabolism	Metabolism of cofactors and vitamins	Metabolism
Locus_1823_Transcript_1/1_Confidence_1.000_Length_1031	K08681	pdxT, pdx2; 5'-phosphate synthase pdxT subunit [EC:4.3.3.6]	00750 Vitamin B6 metabolism	Metabolism of cofactors and vitamins	Metabolism
Locus_2005_Transcript_1/1_Confidence_1.000_Length_1671	K06215	pdxS, pdx1; pyridoxal 5'-phosphate synthase pdxS subunit [EC:4.3.3.6]	00750 Vitamin B6 metabolism	Metabolism of cofactors and vitamins	Metabolism
Locus_25890_Transcript_1/1_Confidence_1.000_Length_916	K00831	serC, PSAT1; phosphoserine aminotransferase [EC:2.6.1.52]	00750 Vitamin B6 metabolism	Metabolism of cofactors and vitamins	Metabolism
Locus_25929_Transcript_1/1_Confidence_1.000_Length_1496	K00275	pdxH, PNPO; pyridoxamine 5'-phosphate oxidase [EC:1.4.3.5]	00750 Vitamin B6 metabolism	Metabolism of cofactors and vitamins	Metabolism
Locus_25973_Transcript_1/1_Confidence_1.000_Length_1496	K06215	pdxS, pdx1; pyridoxal 5'-phosphate synthase pdxS subunit [EC:4.3.3.6]	00750 Vitamin B6 metabolism	Metabolism of cofactors and vitamins	Metabolism
Locus_26785_Transcript_1/1_Confidence_1.000_Length_1849	K01733	thrC; threonine synthase [EC:4.2.3.1]	00750 Vitamin B6 metabolism	Metabolism of cofactors and vitamins	Metabolism
Locus_35077_Transcript_1/1_Confidence_1.000_Length_359	K00868	pdxK, pdxY; pyridoxine kinase [EC:2.7.1.35]	00750 Vitamin B6 metabolism	Metabolism of cofactors and vitamins	Metabolism
Locus_53261_Transcript_1/1_Confidence_1.000_Length_955	K13248	PHOSPHO2; pyridoxal phosphate phosphatase PHOSPHO2 [EC:3.1.3.74]	00750 Vitamin B6 metabolism	Metabolism of cofactors and vitamins	Metabolism
Locus_13600_Transcript_1/1_Confidence_1.000_Length_1120	K01081	E3.1.3.5; 5'-nucleotidase [EC:3.1.3.5]	00760 Nicotinate and nicotinamide metabolism	Metabolism of cofactors and vitamins	Metabolism
Locus_13881_Transcript_1/1_Confidence_1.000_Length_1259	K00763	pncB, NAPRT1; nicotinate phosphoribosyltransferase [EC:6.3.4.21]	00760 Nicotinate and nicotinamide metabolism	Metabolism of cofactors and vitamins	Metabolism
Locus_14881_Transcript_1/1_Confidence_1.000_Length_692	K01240	URH1; uridine nucleosidase [EC:3.2.2.3]	00760 Nicotinate and nicotinamide metabolism	Metabolism of cofactors and vitamins	Metabolism
Locus_16784_Transcript_1/1_Confidence_1.000_Length_1517	K03517	nadA; quinolinate synthase [EC:2.5.1.72]	00760 Nicotinate and nicotinamide metabolism	Metabolism of cofactors and vitamins	Metabolism
Locus_18602_Transcript_1/1_Confidence_1.000_Length_638	K00767	nadC, QPRT; nicotinate-nucleotide pyrophosphorylase (carboxylating) [EC:2.4.2.19]	00760 Nicotinate and nicotinamide metabolism	Metabolism of cofactors and vitamins	Metabolism
Locus_22274_Transcript_1/1_Confidence_0.750_Length_310	K06210	NMNAT; nicotinamide mononucleotide adenylyltransferase [EC:2.7.7.1 2.7.7.18]	00760 Nicotinate and nicotinamide metabolism	Metabolism of cofactors and vitamins	Metabolism
Locus_25376_Transcript_1/1_Confidence_1.000_Length_1740	K00278	nadB; L-aspartate oxidase [EC:1.4.3.16]	00760 Nicotinate and nicotinamide metabolism	Metabolism of cofactors and vitamins	Metabolism
Locus_25878_Transcript_1/1_Confidence_1.000_Length_1646	K03787	surE; 5'-nucleotidase [EC:3.1.3.5]	00760 Nicotinate and nicotinamide metabolism	Metabolism of cofactors and vitamins	Metabolism
Locus_47191_Transcript_1/1_Confidence_1.000_Length_937	K03426	E3.6.1.22, NUDT12, nudC; NAD+ diphosphatase [EC:3.6.1.22]	00760 Nicotinate and nicotinamide metabolism	Metabolism of cofactors and vitamins	Metabolism
Locus_7282_Transcript_1/1_Confidence_1.000_Length_1384	K00763	pncB, NAPRT1; nicotinate phosphoribosyltransferase [EC:6.3.4.21]	00760 Nicotinate and nicotinamide metabolism	Metabolism of cofactors and vitamins	Metabolism
Locus_74251_Transcript_1/1_Confidence_1.000_Length_887	K01950	E6.3.5.1, NADSYN1, QNS1, nadE; NAD+ synthase (glutamine-hydrolysing) [EC:6.3.5.1]	00760 Nicotinate and nicotinamide metabolism	Metabolism of cofactors and vitamins	Metabolism
Locus_8923_Transcript_1/1_Confidence_1.000_Length_1334	K03787	surE; 5'-nucleotidase [EC:3.1.3.5]	00760 Nicotinate and nicotinamide metabolism	Metabolism of cofactors and vitamins	Metabolism
Locus_9071_Transcript_1/1_Confidence_1.000_Length_790	K00858	ppnK, NADK; NAD+ kinase [EC:2.7.1.23]	00760 Nicotinate and nicotinamide metabolism	Metabolism of cofactors and vitamins	Metabolism
Locus_9216_Transcript_1/1_Confidence_1.000_Length_1125	K01950	E6.3.5.1, NADSYN1, QNS1, nadE; NAD+ synthase (glutamine-hydrolysing) [EC:6.3.5.1]	00760 Nicotinate and nicotinamide metabolism	Metabolism of cofactors and vitamins	Metabolism
Locus_12622_Transcript_1/1_Confidence_1.000_Length_775	K00859	coaE; dephospho-CoA kinase [EC:2.7.1.24]	00770 Pantothenate and CoA biosynthesis	Metabolism of cofactors and vitamins	Metabolism
Locus_16076_Transcript_1/1_Confidence_1.000_Length_800	K01918	panC; pantoate--beta-alanine ligase [EC:6.3.2.1]	00770 Pantothenate and CoA biosynthesis	Metabolism of cofactors and vitamins	Metabolism
Locus_18050_Transcript_1/1_Confidence_1.000_Length_1575	K00826	E2.6.1.42, ilvE; branched-chain amino acid aminotransferase [EC:2.6.1.42]	00770 Pantothenate and CoA biosynthesis	Metabolism of cofactors and vitamins	Metabolism
Locus_20338_Transcript_1/1_Confidence_1.000_Length_2784	K00826	E2.6.1.42, ilvE; branched-chain amino acid aminotransferase [EC:2.6.1.42]	00770 Pantothenate and CoA biosynthesis	Metabolism of cofactors and vitamins	Metabolism
Locus_21541_Transcript_1/1_Confidence_1.000_Length_686	K01922	PPCS, coaB; phosphopantothenate-cysteine ligase [EC:6.3.2.5]	00770 Pantothenate and CoA biosynthesis	Metabolism of cofactors and vitamins	Metabolism
Locus_21901_Transcript_1/1_Confidence_1.000_Length_2262	K01687	ilvD; dihydroxy-acid dehydratase [EC:4.2.1.9]	00770 Pantothenate and CoA biosynthesis	Metabolism of cofactors and vitamins	Metabolism
Locus_21939_Transcript_1/1_Confidence_1.000_Length_274	K02201	E2.7.7.3B; pantetheine-phosphate adenylyltransferase [EC:2.7.7.3]	00770 Pantothenate and CoA biosynthesis	Metabolism of cofactors and vitamins	Metabolism
Locus_27848_Transcript_1/1_Confidence_1.000_Length_1290	K00207	DPYD; dihydropyrimidine dehydrogenase (NADP+) [EC:1.3.1.2]	00770 Pantothenate and CoA biosynthesis	Metabolism of cofactors and vitamins	Metabolism
Locus_35768_Transcript_1/1_Confidence_1.000_Length_338	K01464	DPYS, dht, hydA; dihydropyrimidinase [EC:3.5.2.2]	00770 Pantothenate and CoA biosynthesis	Metabolism of cofactors and vitamins	Metabolism
Locus_40250_Transcript_1/1_Confidence_1.000_Length_1388	K00606	panB; 3-methyl-2-oxobutanoate hydroxymethyltransferase [EC:2.1.2.11]	00770 Pantothenate and CoA biosynthesis	Metabolism of cofactors and vitamins	Metabolism
Locus_48985_Transcript_1/1_Confidence_1.000_Length_1162	K01598	PPCDC, coaC; phosphopantothenoylcysteine decarboxylase [EC:4.1.1.36]	00770 Pantothenate and CoA biosynthesis	Metabolism of cofactors and vitamins	Metabolism
Locus_5129_Transcript_1/1_Confidence_1.000_Length_2426	K09680	coaW; type II pantothenate kinase [EC:2.7.1.33]	00770 Pantothenate and CoA biosynthesis	Metabolism of cofactors and vitamins	Metabolism
Locus_51514_Transcript_1/1_Confidence_1.000_Length_1395	K06133	LYS5, acpT; 4'-phosphopantetheinyl transferase [EC:2.7.8.-]	00770 Pantothenate and CoA biosynthesis	Metabolism of cofactors and vitamins	Metabolism
Locus_53292_Transcript_1/1_Confidence_1.000_Length_334	K06133	LYS5, acpT; 4'-phosphopantetheinyl transferase [EC:2.7.8.-]	00770 Pantothenate and CoA biosynthesis	Metabolism of cofactors and vitamins	Metabolism
Locus_5344_Transcript_1/1_Confidence_1.000_Length_1201	K00826	E2.6.1.42, ilvE; branched-chain amino acid aminotransferase [EC:2.6.1.42]	00770 Pantothenate and CoA biosynthesis	Metabolism of cofactors and vitamins	Metabolism
Locus_765_Transcript_1/1_Confidence_1.000_Length_1050	K00053	ilvC; ketol-acid reductoisomerase [EC:1.1.1.86]	00770 Pantothenate and CoA biosynthesis	Metabolism of cofactors and vitamins	Metabolism
Locus_795_Transcript_1/1_Confidence_1.000_Length_2525	K01652	E2.2.1.6L, ilvB, ilvG, ilvI; acetolactate synthase I/II/III large subunit [EC:2.2.1.6]	00770 Pantothenate and CoA biosynthesis	Metabolism of cofactors and vitamins	Metabolism
Locus_8532_Transcript_1/1_Confidence_1.000_Length_1812	K01653	E2.2.1.6S, ilvH, ilvN; acetolactate synthase I/III small subunit [EC:2.2.1.6]	00770 Pantothenate and CoA biosynthesis	Metabolism of cofactors and vitamins	Metabolism
Locus_9508_Transcript_1/1_Confidence_1.000_Length_1435	K01431	UPB1; beta-ureidopropionase [EC:3.5.1.6]	00770 Pantothenate and CoA biosynthesis	Metabolism of cofactors and vitamins	Metabolism
Locus_10205_Transcript_1/1_Confidence_1.000_Length_1407	K00059	fabG; 3-oxoacyl-[acyl-carrier protein] reductase [EC:1.1.1.100]	00780 Biotin metabolism	Metabolism of cofactors and vitamins	Metabolism
Locus_14_Transcript_1084/1093_Confidence_0.002_Length_1328	K00059	fabG; 3-oxoacyl-[acyl-carrier protein] reductase [EC:1.1.1.100]	00780 Biotin metabolism	Metabolism of cofactors and vitamins	Metabolism
Locus_14_Transcript_259/1093_Confidence_1.000_Length_1165	K00059	fabG; 3-oxoacyl-[acyl-carrier protein] reductase [EC:1.1.1.100]	00780 Biotin metabolism	Metabolism of cofactors and vitamins	Metabolism
Locus_14_Transcript_375/1093_Confidence_1.000_Length_2077	K09458	fabF; 3-oxoacyl-[acyl-carrier-protein] synthase II [EC:2.3.1.179]	00780 Biotin metabolism	Metabolism of cofactors and vitamins	Metabolism
Locus_14_Transcript_829/1093_Confidence_1.000_Length_2077	K09458	fabF; 3-oxoacyl-[acyl-carrier-protein] synthase II [EC:2.3.1.179]	00780 Biotin metabolism	Metabolism of cofactors and vitamins	Metabolism
Locus_19631_Transcript_1/1_Confidence_1.000_Length_2592	K00833	bioA; adenosylmethionine-8-amino-7-oxononanoate aminotransferase [EC:2.6.1.62]	00780 Biotin metabolism	Metabolism of cofactors and vitamins	Metabolism
Locus_2765_Transcript_1/1_Confidence_1.000_Length_1313	K00059	fabG; 3-oxoacyl-[acyl-carrier protein] reductase [EC:1.1.1.100]	00780 Biotin metabolism	Metabolism of cofactors and vitamins	Metabolism
Locus_30980_Transcript_1/1_Confidence_1.000_Length_828	K09458	fabF; 3-oxoacyl-[acyl-carrier-protein] synthase II [EC:2.3.1.179]	00780 Biotin metabolism	Metabolism of cofactors and vitamins	Metabolism
Locus_34224_Transcript_1/1_Confidence_1.000_Length_1092	K00652	bioF; 8-amino-7-oxononanoate synthase [EC:2.3.1.47]	00780 Biotin metabolism	Metabolism of cofactors and vitamins	Metabolism
Locus_34279_Transcript_1/1_Confidence_1.000_Length_506	K01012	bioB; biotin synthase [EC:2.8.1.6]	00780 Biotin metabolism	Metabolism of cofactors and vitamins	Metabolism
Locus_42765_Transcript_1/1_Confidence_1.000_Length_1397	K00208	fabI; enoyl-[acyl-carrier protein] reductase I [EC:1.3.1.9 1.3.1.10]	00780 Biotin metabolism	Metabolism of cofactors and vitamins	Metabolism
Locus_45620_Transcript_1/1_Confidence_1.000_Length_1532	K00208	fabI; enoyl-[acyl-carrier protein] reductase I [EC:1.3.1.9 1.3.1.10]	00780 Biotin metabolism	Metabolism of cofactors and vitamins	Metabolism
Locus_51915_Transcript_1/1_Confidence_1.000_Length_976	K02372	fabZ; 3-hydroxyacyl-[acyl-carrier-protein] dehydratase [EC:4.2.1.59]	00780 Biotin metabolism	Metabolism of cofactors and vitamins	Metabolism
Locus_9987_Transcript_1/1_Confidence_1.000_Length_1771	K09458	fabF; 3-oxoacyl-[acyl-carrier-protein] synthase II [EC:2.3.1.179]	00780 Biotin metabolism	Metabolism of cofactors and vitamins	Metabolism
Locus_16373_Transcript_1/1_Confidence_1.000_Length_1852	K03644	lipA; lipoic acid synthetase [EC:2.8.1.8]	00785 Lipoic acid metabolism	Metabolism of cofactors and vitamins	Metabolism
Locus_26263_Transcript_1/1_Confidence_1.000_Length_1020	K03644	lipA; lipoic acid synthetase [EC:2.8.1.8]	00785 Lipoic acid metabolism	Metabolism of cofactors and vitamins	Metabolism
Locus_7869_Transcript_1/1_Confidence_1.000_Length_920	K03801	lipB; lipoyl(octanoyl) transferase [EC:2.3.1.181]	00785 Lipoic acid metabolism	Metabolism of cofactors and vitamins	Metabolism
Locus_9097_Transcript_1/1_Confidence_1.000_Length_781	K03801	lipB; lipoyl(octanoyl) transferase [EC:2.3.1.181]	00785 Lipoic acid metabolism	Metabolism of cofactors and vitamins	Metabolism
Locus_10463_Transcript_1/1_Confidence_1.000_Length_2050	K01495	GCH1, folE; GTP cyclohydrolase I [EC:3.5.4.16]	00790 Folate biosynthesis	Metabolism of cofactors and vitamins	Metabolism
Locus_11890_Transcript_1/1_Confidence_1.000_Length_1940	K13998	DHFR-TS; dihydrofolate reductase / thymidylate synthase [EC:1.5.1.3 2.1.1.45]	00790 Folate biosynthesis	Metabolism of cofactors and vitamins	Metabolism
Locus_14_Transcript_107/1093_Confidence_1.000_Length_1618	K13950	pabAB; para-aminobenzoate synthetase [EC:2.6.1.85]	00790 Folate biosynthesis	Metabolism of cofactors and vitamins	Metabolism
Locus_14_Transcript_1070/1093_Confidence_1.000_Length_1618	K13950	pabAB; para-aminobenzoate synthetase [EC:2.6.1.85]	00790 Folate biosynthesis	Metabolism of cofactors and vitamins	Metabolism
Locus_14492_Transcript_1/1_Confidence_1.000_Length_730	K01307	GGH; gamma-glutamyl hydrolase [EC:3.4.19.9]	00790 Folate biosynthesis	Metabolism of cofactors and vitamins	Metabolism
Locus_16066_Transcript_1/1_Confidence_1.000_Length_1979	K03635	MOCS2, moaE; molybdopterin synthase catalytic subunit [EC:2.-.-.-]	00790 Folate biosynthesis	Metabolism of cofactors and vitamins	Metabolism
Locus_31703_Transcript_1/1_Confidence_1.000_Length_801	K01930	FPGS; folylpolyglutamate synthase [EC:6.3.2.17]	00790 Folate biosynthesis	Metabolism of cofactors and vitamins	Metabolism
Locus_3406_Transcript_1/1_Confidence_1.000_Length_3088	K01495	GCH1, folE; GTP cyclohydrolase I [EC:3.5.4.16]	00790 Folate biosynthesis	Metabolism of cofactors and vitamins	Metabolism
Locus_39277_Transcript_1/1_Confidence_1.000_Length_809	K03639	MOCS1, moaA; molybdenum cofactor biosynthesis protein	00790 Folate biosynthesis	Metabolism of cofactors and vitamins	Metabolism
Locus_39487_Transcript_1/1_Confidence_1.000_Length_1325	K01930	FPGS; folylpolyglutamate synthase [EC:6.3.2.17]	00790 Folate biosynthesis	Metabolism of cofactors and vitamins	Metabolism
Locus_41932_Transcript_1/1_Confidence_1.000_Length_670	K01930	FPGS; folylpolyglutamate synthase [EC:6.3.2.17]	00790 Folate biosynthesis	Metabolism of cofactors and vitamins	Metabolism
Locus_42280_Transcript_1/1_Confidence_1.000_Length_1068	K01930	FPGS; folylpolyglutamate synthase [EC:6.3.2.17]	00790 Folate biosynthesis	Metabolism of cofactors and vitamins	Metabolism
Locus_53223_Transcript_1/1_Confidence_1.000_Length_953	K03639	MOCS1, moaA; molybdenum cofactor biosynthesis protein	00790 Folate biosynthesis	Metabolism of cofactors and vitamins	Metabolism
Locus_63342_Transcript_1/1_Confidence_1.000_Length_517	K01633	folB; dihydroneopterin aldolase [EC:4.1.2.25]	00790 Folate biosynthesis	Metabolism of cofactors and vitamins	Metabolism
Locus_8936_Transcript_1/1_Confidence_1.000_Length_1629	K13941	folKP; 2-amino-4-hydroxy-6-hydroxymethyldihydropteridine diphosphokinase / dihydropteroate synthase [EC:2.7.6.3 2.5.1.15]	00790 Folate biosynthesis	Metabolism of cofactors and vitamins	Metabolism
Locus_9635_Transcript_1/1_Confidence_1.000_Length_727	K03635	MOCS2, moaE; molybdopterin synthase catalytic subunit [EC:2.-.-.-]	00790 Folate biosynthesis	Metabolism of cofactors and vitamins	Metabolism
Locus_11076_Transcript_1/1_Confidence_1.000_Length_517	K13606	NOL, NYC1; chlorophyll(ide) b reductase [EC:1.1.1.294]	00860 Porphyrin and chlorophyll metabolism	Metabolism of cofactors and vitamins	Metabolism
Locus_11376_Transcript_1/1_Confidence_1.000_Length_1462	K13071	PAO, ACD1; pheophorbide a oxygenase [EC:1.14.12.20]	00860 Porphyrin and chlorophyll metabolism	Metabolism of cofactors and vitamins	Metabolism
Locus_13510_Transcript_1/1_Confidence_1.000_Length_1303	K00522	FTH1; ferritin heavy chain [EC:1.16.3.1]	00860 Porphyrin and chlorophyll metabolism	Metabolism of cofactors and vitamins	Metabolism
Locus_1509_Transcript_1/1_Confidence_1.000_Length_597	K04035	E1.14.13.81, acsF, chlE; magnesium-protoporphyrin IX monomethyl ester (oxidative) cyclase [EC:1.14.13.81]	00860 Porphyrin and chlorophyll metabolism	Metabolism of cofactors and vitamins	Metabolism
Locus_1526_Transcript_1/1_Confidence_1.000_Length_820	K13600	CAO; chlorophyllide a oxygenase [EC:1.14.13.122]	00860 Porphyrin and chlorophyll metabolism	Metabolism of cofactors and vitamins	Metabolism
Locus_15470_Transcript_1/1_Confidence_1.000_Length_627	K01719	hemD, UROS; uroporphyrinogen-III synthase [EC:4.2.1.75]	00860 Porphyrin and chlorophyll metabolism	Metabolism of cofactors and vitamins	Metabolism
Locus_16020_Transcript_1/1_Confidence_1.000_Length_862	K01599	hemE, UROD; uroporphyrinogen decarboxylase [EC:4.1.1.37]	00860 Porphyrin and chlorophyll metabolism	Metabolism of cofactors and vitamins	Metabolism
Locus_1710_Transcript_1/1_Confidence_1.000_Length_1603	K01845	hemL; glutamate-1-semialdehyde 2,1-aminomutase [EC:5.4.3.8]	00860 Porphyrin and chlorophyll metabolism	Metabolism of cofactors and vitamins	Metabolism
Locus_17334_Transcript_1/1_Confidence_1.000_Length_1745	K01698	hemB, ALAD; porphobilinogen synthase [EC:4.2.1.24]	00860 Porphyrin and chlorophyll metabolism	Metabolism of cofactors and vitamins	Metabolism
Locus_19349_Transcript_1/1_Confidence_1.000_Length_1995	K02492	hemA; glutamyl-tRNA reductase [EC:1.2.1.70]	00860 Porphyrin and chlorophyll metabolism	Metabolism of cofactors and vitamins	Metabolism
Locus_208_Transcript_1/1_Confidence_1.000_Length_984	K13606	NOL, NYC1; chlorophyll(ide) b reductase [EC:1.1.1.294]	00860 Porphyrin and chlorophyll metabolism	Metabolism of cofactors and vitamins	Metabolism
Locus_21206_Transcript_1/1_Confidence_1.000_Length_1760	K02259	COX15; cytochrome c oxidase assembly protein subunit 15	00860 Porphyrin and chlorophyll metabolism	Metabolism of cofactors and vitamins	Metabolism
Locus_21485_Transcript_1/1_Confidence_1.000_Length_1144	K01599	hemE, UROD; uroporphyrinogen decarboxylase [EC:4.1.1.37]	00860 Porphyrin and chlorophyll metabolism	Metabolism of cofactors and vitamins	Metabolism
Locus_23498_Transcript_1/1_Confidence_1.000_Length_2538	K01885	EARS, gltX; glutamyl-tRNA synthetase [EC:6.1.1.17]	00860 Porphyrin and chlorophyll metabolism	Metabolism of cofactors and vitamins	Metabolism
Locus_2376_Transcript_1/1_Confidence_1.000_Length_1853	K10960	chlP, bchP; geranylgeranyl reductase [EC:1.3.1.83]	00860 Porphyrin and chlorophyll metabolism	Metabolism of cofactors and vitamins	Metabolism
Locus_2528_Transcript_1/1_Confidence_1.000_Length_1147	K01772	hemH, FECH; ferrochelatase [EC:4.99.1.1]	00860 Porphyrin and chlorophyll metabolism	Metabolism of cofactors and vitamins	Metabolism
Locus_2541_Transcript_1/1_Confidence_1.000_Length_841	K00218	E1.3.1.33, por; protochlorophyllide reductase [EC:1.3.1.33]	00860 Porphyrin and chlorophyll metabolism	Metabolism of cofactors and vitamins	Metabolism
Locus_2610_Transcript_1/1_Confidence_1.000_Length_1118	K08099	E3.1.1.14; chlorophyllase [EC:3.1.1.14]	00860 Porphyrin and chlorophyll metabolism	Metabolism of cofactors and vitamins	Metabolism
Locus_26481_Transcript_1/1_Confidence_1.000_Length_609	K08101	E1.3.7.4; phytochromobilin:ferredoxin oxidoreductase [EC:1.3.7.4]	00860 Porphyrin and chlorophyll metabolism	Metabolism of cofactors and vitamins	Metabolism
Locus_26523_Transcript_1/1_Confidence_1.000_Length_790	K13545	ACD2; red chlorophyll catabolite reductase [EC:1.3.1.80]	00860 Porphyrin and chlorophyll metabolism	Metabolism of cofactors and vitamins	Metabolism
Locus_2736_Transcript_1/1_Confidence_1.000_Length_528	K04040	chlG, bchG; chlorophyll synthase [EC:2.5.1.62]	00860 Porphyrin and chlorophyll metabolism	Metabolism of cofactors and vitamins	Metabolism
Locus_27791_Transcript_1/1_Confidence_1.000_Length_217	K00228	CPOX, hemF; coproporphyrinogen III oxidase [EC:1.3.3.3]	00860 Porphyrin and chlorophyll metabolism	Metabolism of cofactors and vitamins	Metabolism
Locus_29205_Transcript_1/1_Confidence_1.000_Length_527	K00228	CPOX, hemF; coproporphyrinogen III oxidase [EC:1.3.3.3]	00860 Porphyrin and chlorophyll metabolism	Metabolism of cofactors and vitamins	Metabolism
Locus_30363_Transcript_1/1_Confidence_1.000_Length_479	K01772	hemH, FECH; ferrochelatase [EC:4.99.1.1]	00860 Porphyrin and chlorophyll metabolism	Metabolism of cofactors and vitamins	Metabolism
Locus_30534_Transcript_1/1_Confidence_1.000_Length_224	K00228	CPOX, hemF; coproporphyrinogen III oxidase [EC:1.3.3.3]	00860 Porphyrin and chlorophyll metabolism	Metabolism of cofactors and vitamins	Metabolism
Locus_33289_Transcript_1/1_Confidence_1.000_Length_862	K01885	EARS, gltX; glutamyl-tRNA synthetase [EC:6.1.1.17]	00860 Porphyrin and chlorophyll metabolism	Metabolism of cofactors and vitamins	Metabolism
Locus_3357_Transcript_1/1_Confidence_1.000_Length_1563	K02257	COX10; protoheme IX farnesyltransferase [EC:2.5.1.-]	00860 Porphyrin and chlorophyll metabolism	Metabolism of cofactors and vitamins	Metabolism
Locus_37144_Transcript_1/1_Confidence_1.000_Length_387	K01719	hemD, UROS; uroporphyrinogen-III synthase [EC:4.2.1.75]	00860 Porphyrin and chlorophyll metabolism	Metabolism of cofactors and vitamins	Metabolism
Locus_3781_Transcript_1/1_Confidence_1.000_Length_869	K03404	chlD, bchD; magnesium chelatase subunit D [EC:6.6.1.1]	00860 Porphyrin and chlorophyll metabolism	Metabolism of cofactors and vitamins	Metabolism
Locus_393_Transcript_1/1_Confidence_1.000_Length_1257	K03405	chlI, bchI; magnesium chelatase subunit I [EC:6.6.1.1]	00860 Porphyrin and chlorophyll metabolism	Metabolism of cofactors and vitamins	Metabolism
Locus_452_Transcript_1/1_Confidence_1.000_Length_2231	K03403	chlH, bchH; magnesium chelatase subunit H [EC:6.6.1.1]	00860 Porphyrin and chlorophyll metabolism	Metabolism of cofactors and vitamins	Metabolism
Locus_5630_Transcript_1/1_Confidence_1.000_Length_826	K00231	PPOX, hemY; oxygen-dependent protoporphyrinogen oxidase [EC:1.3.3.4]	00860 Porphyrin and chlorophyll metabolism	Metabolism of cofactors and vitamins	Metabolism
Locus_6082_Transcript_1/2_Confidence_0.800_Length_303	K18010	HCAR; 7-hydroxymethyl chlorophyll a reductase [EC:1.17.7.2]	00860 Porphyrin and chlorophyll metabolism	Metabolism of cofactors and vitamins	Metabolism
Locus_7555_Transcript_1/1_Confidence_1.000_Length_938	K01749	hemC, HMBS; hydroxymethylbilane synthase [EC:2.5.1.61]	00860 Porphyrin and chlorophyll metabolism	Metabolism of cofactors and vitamins	Metabolism
Locus_7738_Transcript_1/1_Confidence_1.000_Length_1355	K00510	HMOX, hmuO, ho; heme oxygenase [EC:1.14.99.3]	00860 Porphyrin and chlorophyll metabolism	Metabolism of cofactors and vitamins	Metabolism
Locus_8483_Transcript_1/1_Confidence_1.000_Length_759	K00231	PPOX, hemY; oxygen-dependent protoporphyrinogen oxidase [EC:1.3.3.4]	00860 Porphyrin and chlorophyll metabolism	Metabolism of cofactors and vitamins	Metabolism
Locus_89_Transcript_1/1_Confidence_1.000_Length_748	K03428	E2.1.1.11, chlM, bchM; magnesium-protoporphyrin O-methyltransferase [EC:2.1.1.11]	00860 Porphyrin and chlorophyll metabolism	Metabolism of cofactors and vitamins	Metabolism
Locus_9171_Transcript_1/2_Confidence_0.800_Length_265	K18010	HCAR; 7-hydroxymethyl chlorophyll a reductase [EC:1.17.7.2]	00860 Porphyrin and chlorophyll metabolism	Metabolism of cofactors and vitamins	Metabolism
Locus_9171_Transcript_2/2_Confidence_0.400_Length_201	K18010	HCAR; 7-hydroxymethyl chlorophyll a reductase [EC:1.17.7.2]	00860 Porphyrin and chlorophyll metabolism	Metabolism of cofactors and vitamins	Metabolism
Locus_1220_Transcript_1/1_Confidence_1.000_Length_2372	K01662	dxs; 1-deoxy-D-xylulose-5-phosphate synthase [EC:2.2.1.7]	00900 Terpenoid backbone biosynthesis	Metabolism of terpenoids and polyketides	Metabolism
Locus_13980_Transcript_1/1_Confidence_1.000_Length_1553	K00919	ispE; 4-diphosphocytidyl-2-C-methyl-D-erythritol kinase [EC:2.7.1.148]	00900 Terpenoid backbone biosynthesis	Metabolism of terpenoids and polyketides	Metabolism
Locus_16072_Transcript_1/1_Confidence_1.000_Length_1019	K00099	dxr; 1-deoxy-D-xylulose-5-phosphate reductoisomerase [EC:1.1.1.267]	00900 Terpenoid backbone biosynthesis	Metabolism of terpenoids and polyketides	Metabolism
Locus_16547_Transcript_1/1_Confidence_1.000_Length_1749	K13789	GGPS; geranylgeranyl diphosphate synthase, type II [EC:2.5.1.1 2.5.1.10 2.5.1.29]	00900 Terpenoid backbone biosynthesis	Metabolism of terpenoids and polyketides	Metabolism
Locus_17461_Transcript_1/1_Confidence_1.000_Length_1723	K11778	DHDDS, RER2, SRT1; ditrans,polycis-polyprenyl diphosphate synthase [EC:2.5.1.87]	00900 Terpenoid backbone biosynthesis	Metabolism of terpenoids and polyketides	Metabolism
Locus_17502_Transcript_1/1_Confidence_1.000_Length_2577	K03526	E1.17.7.1, gcpE, ispG; (E)-4-hydroxy-3-methylbut-2-enyl-diphosphate synthase [EC:1.17.7.1]	00900 Terpenoid backbone biosynthesis	Metabolism of terpenoids and polyketides	Metabolism
Locus_18676_Transcript_1/1_Confidence_1.000_Length_1165	K01823	idi, IDI; isopentenyl-diphosphate delta-isomerase [EC:5.3.3.2]	00900 Terpenoid backbone biosynthesis	Metabolism of terpenoids and polyketides	Metabolism
Locus_18969_Transcript_1/1_Confidence_1.000_Length_701	K05955	FNTA; protein farnesyltransferase/geranylgeranyltransferase type-1 subunit alpha [EC:2.5.1.58 2.5.1.59]	00900 Terpenoid backbone biosynthesis	Metabolism of terpenoids and polyketides	Metabolism
Locus_19658_Transcript_1/1_Confidence_1.000_Length_953	K11778	DHDDS, RER2, SRT1; ditrans,polycis-polyprenyl diphosphate synthase [EC:2.5.1.87]	00900 Terpenoid backbone biosynthesis	Metabolism of terpenoids and polyketides	Metabolism
Locus_19799_Transcript_1/1_Confidence_1.000_Length_785	K00869	E2.7.1.36, MVK, mvaK1; mevalonate kinase [EC:2.7.1.36]	00900 Terpenoid backbone biosynthesis	Metabolism of terpenoids and polyketides	Metabolism
Locus_19871_Transcript_1/1_Confidence_1.000_Length_974	K01597	MVD, mvaD; diphosphomevalonate decarboxylase [EC:4.1.1.33]	00900 Terpenoid backbone biosynthesis	Metabolism of terpenoids and polyketides	Metabolism
Locus_2006_Transcript_1/1_Confidence_1.000_Length_762	K15892	FOLK; farnesol kinase [EC:2.7.1.-]	00900 Terpenoid backbone biosynthesis	Metabolism of terpenoids and polyketides	Metabolism
Locus_21180_Transcript_1/1_Confidence_1.000_Length_415	K00869	E2.7.1.36, MVK, mvaK1; mevalonate kinase [EC:2.7.1.36]	00900 Terpenoid backbone biosynthesis	Metabolism of terpenoids and polyketides	Metabolism
Locus_21389_Transcript_1/1_Confidence_1.000_Length_1092	K00787	FDPS; farnesyl diphosphate synthase [EC:2.5.1.1 2.5.1.10]	00900 Terpenoid backbone biosynthesis	Metabolism of terpenoids and polyketides	Metabolism
Locus_223_Transcript_1/1_Confidence_1.000_Length_2438	K03526	E1.17.7.1, gcpE, ispG; (E)-4-hydroxy-3-methylbut-2-enyl-diphosphate synthase [EC:1.17.7.1]	00900 Terpenoid backbone biosynthesis	Metabolism of terpenoids and polyketides	Metabolism
Locus_22415_Transcript_1/1_Confidence_1.000_Length_961	K06013	STE24; STE24 endopeptidase [EC:3.4.24.84]	00900 Terpenoid backbone biosynthesis	Metabolism of terpenoids and polyketides	Metabolism
Locus_23465_Transcript_1/1_Confidence_1.000_Length_1108	K05954	FNTB; protein farnesyltransferase subunit beta [EC:2.5.1.58]	00900 Terpenoid backbone biosynthesis	Metabolism of terpenoids and polyketides	Metabolism
Locus_2376_Transcript_1/1_Confidence_1.000_Length_1853	K10960	chlP, bchP; geranylgeranyl reductase [EC:1.3.1.83]	00900 Terpenoid backbone biosynthesis	Metabolism of terpenoids and polyketides	Metabolism
Locus_26134_Transcript_1/1_Confidence_1.000_Length_1284	K01662	dxs; 1-deoxy-D-xylulose-5-phosphate synthase [EC:2.2.1.7]	00900 Terpenoid backbone biosynthesis	Metabolism of terpenoids and polyketides	Metabolism
Locus_26492_Transcript_1/1_Confidence_1.000_Length_2647	K01662	dxs; 1-deoxy-D-xylulose-5-phosphate synthase [EC:2.2.1.7]	00900 Terpenoid backbone biosynthesis	Metabolism of terpenoids and polyketides	Metabolism
Locus_26846_Transcript_1/1_Confidence_1.000_Length_525	K08658	RCE1, FACE2; prenyl protein peptidase [EC:3.4.22.-]	00900 Terpenoid backbone biosynthesis	Metabolism of terpenoids and polyketides	Metabolism
Locus_27415_Transcript_1/1_Confidence_1.000_Length_765	K00587	ICMT, STE14; protein-S-isoprenylcysteine O-methyltransferase [EC:2.1.1.100]	00900 Terpenoid backbone biosynthesis	Metabolism of terpenoids and polyketides	Metabolism
Locus_34297_Transcript_1/1_Confidence_1.000_Length_1870	K15889	PCME; prenylcysteine alpha-carboxyl methylesterase [EC:3.1.1.-]	00900 Terpenoid backbone biosynthesis	Metabolism of terpenoids and polyketides	Metabolism
Locus_3872_Transcript_1/1_Confidence_1.000_Length_1329	K11778	DHDDS, RER2, SRT1; ditrans,polycis-polyprenyl diphosphate synthase [EC:2.5.1.87]	00900 Terpenoid backbone biosynthesis	Metabolism of terpenoids and polyketides	Metabolism
Locus_38945_Transcript_1/1_Confidence_1.000_Length_1793	K05906	PCYOX1, FCLY; prenylcysteine oxidase / farnesylcysteine lyase [EC:1.8.3.5 1.8.3.6]	00900 Terpenoid backbone biosynthesis	Metabolism of terpenoids and polyketides	Metabolism
Locus_455_Transcript_1/1_Confidence_1.000_Length_1370	K03527	E1.17.1.2, lytB, ispH; 4-hydroxy-3-methylbut-2-enyl diphosphate reductase [EC:1.17.1.2]	00900 Terpenoid backbone biosynthesis	Metabolism of terpenoids and polyketides	Metabolism
Locus_48480_Transcript_1/1_Confidence_1.000_Length_1285	K11778	DHDDS, RER2, SRT1; ditrans,polycis-polyprenyl diphosphate synthase [EC:2.5.1.87]	00900 Terpenoid backbone biosynthesis	Metabolism of terpenoids and polyketides	Metabolism
Locus_4960_Transcript_1/1_Confidence_1.000_Length_1259	K00991	ispD; 2-C-methyl-D-erythritol 4-phosphate cytidylyltransferase [EC:2.7.7.60]	00900 Terpenoid backbone biosynthesis	Metabolism of terpenoids and polyketides	Metabolism
Locus_5018_Transcript_1/1_Confidence_1.000_Length_2235	K00021	HMGCR; hydroxymethylglutaryl-CoA reductase (NADPH) [EC:1.1.1.34]	00900 Terpenoid backbone biosynthesis	Metabolism of terpenoids and polyketides	Metabolism
Locus_50574_Transcript_1/1_Confidence_1.000_Length_1004	K15891	FLDH; farnesol dehydrogenase [EC:1.1.1.216]	00900 Terpenoid backbone biosynthesis	Metabolism of terpenoids and polyketides	Metabolism
Locus_5270_Transcript_1/1_Confidence_1.000_Length_611	K01770	ispF; 2-C-methyl-D-erythritol 2,4-cyclodiphosphate synthase [EC:4.6.1.12]	00900 Terpenoid backbone biosynthesis	Metabolism of terpenoids and polyketides	Metabolism
Locus_6017_Transcript_1/1_Confidence_1.000_Length_1132	K00626	E2.3.1.9, atoB; acetyl-CoA C-acetyltransferase [EC:2.3.1.9]	00900 Terpenoid backbone biosynthesis	Metabolism of terpenoids and polyketides	Metabolism
Locus_63028_Transcript_1/1_Confidence_1.000_Length_1009	K01641	E2.3.3.10; hydroxymethylglutaryl-CoA synthase [EC:2.3.3.10]	00900 Terpenoid backbone biosynthesis	Metabolism of terpenoids and polyketides	Metabolism
Locus_6570_Transcript_1/1_Confidence_1.000_Length_1745	K05356	SPS, sds; all-trans-nonaprenyl-diphosphate synthase [EC:2.5.1.84 2.5.1.85]	00900 Terpenoid backbone biosynthesis	Metabolism of terpenoids and polyketides	Metabolism
Locus_7737_Transcript_1/1_Confidence_1.000_Length_1439	K00938	E2.7.4.2, mvaK2; phosphomevalonate kinase [EC:2.7.4.2]	00900 Terpenoid backbone biosynthesis	Metabolism of terpenoids and polyketides	Metabolism
Locus_900_Transcript_1/1_Confidence_1.000_Length_984	K13789	GGPS; geranylgeranyl diphosphate synthase, type II [EC:2.5.1.1 2.5.1.10 2.5.1.29]	00900 Terpenoid backbone biosynthesis	Metabolism of terpenoids and polyketides	Metabolism
Locus_11724_Transcript_1/1_Confidence_1.000_Length_844	K01757	E4.3.3.2; strictosidine synthase [EC:4.3.3.2]	00901 Indole alkaloid biosynthesis	Biosynthesis of other secondary metabolites	Metabolism
Locus_28685_Transcript_1/1_Confidence_1.000_Length_926	K08233	E3.1.1.78; polyneuridine-aldehyde esterase [EC:3.1.1.78]	00901 Indole alkaloid biosynthesis	Biosynthesis of other secondary metabolites	Metabolism
Locus_19671_Transcript_1/1_Confidence_1.000_Length_1122	K15095	E1.1.1.208; (+)-neomenthol dehydrogenase [EC:1.1.1.208]	00902 Monoterpenoid biosynthesis	Metabolism of terpenoids and polyketides	Metabolism
Locus_24559_Transcript_1/1_Confidence_1.000_Length_1922	K15086	TPS14; (3S)-linalool synthase [EC:4.2.3.25]	00902 Monoterpenoid biosynthesis	Metabolism of terpenoids and polyketides	Metabolism
Locus_37950_Transcript_1/1_Confidence_1.000_Length_1275	K15095	E1.1.1.208; (+)-neomenthol dehydrogenase [EC:1.1.1.208]	00902 Monoterpenoid biosynthesis	Metabolism of terpenoids and polyketides	Metabolism
Locus_38070_Transcript_1/1_Confidence_1.000_Length_1759	K15086	TPS14; (3S)-linalool synthase [EC:4.2.3.25]	00902 Monoterpenoid biosynthesis	Metabolism of terpenoids and polyketides	Metabolism
Locus_14_Transcript_447/1093_Confidence_1.000_Length_2014	K00128	E1.2.1.3; aldehyde dehydrogenase (NAD+) [EC:1.2.1.3]	00903 Limonene and pinene degradation	Metabolism of terpenoids and polyketides	Metabolism
Locus_14_Transcript_869/1093_Confidence_1.000_Length_2014	K00128	E1.2.1.3; aldehyde dehydrogenase (NAD+) [EC:1.2.1.3]	00903 Limonene and pinene degradation	Metabolism of terpenoids and polyketides	Metabolism
[truncated: 2,046 more rows]
