# Supplementary material for: Andrographis paniculata transcriptome provides molecular insights into tissue-specific accumulation of medicinal diterpenes
Source: BMC Genomics. 2015 Sep 2;16(1):659. doi: 10.1186/s12864-015-1864-y (PMC4557604; doi:10.1186/s12864-015-1864-y)
Supplement: Additional file 6: Table S5. — KEGG pathways represented by root transcripts. (XLS 710 kb) [file 12864_2015_1864_MOESM6_ESM.xls]

## Sheet: Root transcripts
Supplementary Table S5. KEGG pathways represented by root transcripts.
Transcript_ID	KO_ID	Description	Pathway	Pathway_function	Pathway_overview
Locus_10409_Transcript_1/1_Confidence_1.000_Length_1961	K15633	gpmI; 2,3-bisphosphoglycerate-independent phosphoglycerate mutase [EC:5.4.2.12]	00010 Glycolysis / Gluconeogenesis	Carbohydrate metabolism	Metabolism
Locus_10695_Transcript_1/1_Confidence_1.000_Length_1069	K00128	E1.2.1.3; aldehyde dehydrogenase (NAD+) [EC:1.2.1.3]	00010 Glycolysis / Gluconeogenesis	Carbohydrate metabolism	Metabolism
Locus_1125_Transcript_1/1_Confidence_1.000_Length_1669	K01623	ALDO; fructose-bisphosphate aldolase, class I [EC:4.1.2.13]	00010 Glycolysis / Gluconeogenesis	Carbohydrate metabolism	Metabolism
Locus_1134_Transcript_1/1_Confidence_1.000_Length_1706	K01689	ENO, eno; enolase [EC:4.2.1.11]	00010 Glycolysis / Gluconeogenesis	Carbohydrate metabolism	Metabolism
Locus_11361_Transcript_1/1_Confidence_1.000_Length_1235	K01834	PGAM, gpmA; 2,3-bisphosphoglycerate-dependent phosphoglycerate mutase [EC:5.4.2.11]	00010 Glycolysis / Gluconeogenesis	Carbohydrate metabolism	Metabolism
Locus_12144_Transcript_1/1_Confidence_1.000_Length_1594	K00161	PDHA, pdhA; pyruvate dehydrogenase E1 component subunit alpha [EC:1.2.4.1]	00010 Glycolysis / Gluconeogenesis	Carbohydrate metabolism	Metabolism
Locus_12234_Transcript_1/1_Confidence_1.000_Length_2040	K00128	E1.2.1.3; aldehyde dehydrogenase (NAD+) [EC:1.2.1.3]	00010 Glycolysis / Gluconeogenesis	Carbohydrate metabolism	Metabolism
Locus_12704_Transcript_1/1_Confidence_1.000_Length_2856	K00873	PK, pyk; pyruvate kinase [EC:2.7.1.40]	00010 Glycolysis / Gluconeogenesis	Carbohydrate metabolism	Metabolism
Locus_13075_Transcript_1/1_Confidence_1.000_Length_1148	K00627	DLAT, aceF, pdhC; pyruvate dehydrogenase E2 component (dihydrolipoamide acetyltransferase) [EC:2.3.1.12]	00010 Glycolysis / Gluconeogenesis	Carbohydrate metabolism	Metabolism
Locus_13171_Transcript_1/1_Confidence_1.000_Length_1048	K01810	GPI, pgi; glucose-6-phosphate isomerase [EC:5.3.1.9]	00010 Glycolysis / Gluconeogenesis	Carbohydrate metabolism	Metabolism
Locus_13540_Transcript_1/1_Confidence_1.000_Length_2047	K00131	gapN; glyceraldehyde-3-phosphate dehydrogenase (NADP+) [EC:1.2.1.9]	00010 Glycolysis / Gluconeogenesis	Carbohydrate metabolism	Metabolism
Locus_13865_Transcript_1/1_Confidence_1.000_Length_1780	K00927	PGK, pgk; phosphoglycerate kinase [EC:2.7.2.3]	00010 Glycolysis / Gluconeogenesis	Carbohydrate metabolism	Metabolism
Locus_1392_Transcript_1/1_Confidence_1.000_Length_675	K00016	LDH, ldh; L-lactate dehydrogenase [EC:1.1.1.27]	00010 Glycolysis / Gluconeogenesis	Carbohydrate metabolism	Metabolism
Locus_14147_Transcript_1/1_Confidence_1.000_Length_1423	K01610	E4.1.1.49, pckA; phosphoenolpyruvate carboxykinase (ATP) [EC:4.1.1.49]	00010 Glycolysis / Gluconeogenesis	Carbohydrate metabolism	Metabolism
Locus_14187_Transcript_1/1_Confidence_1.000_Length_2428	K01568	E4.1.1.1, pdc; pyruvate decarboxylase [EC:4.1.1.1]	00010 Glycolysis / Gluconeogenesis	Carbohydrate metabolism	Metabolism
Locus_143_Transcript_1/1_Confidence_1.000_Length_960	K01895	ACSS, acs; acetyl-CoA synthetase [EC:6.2.1.1]	00010 Glycolysis / Gluconeogenesis	Carbohydrate metabolism	Metabolism
Locus_15327_Transcript_1/1_Confidence_1.000_Length_1298	K00001	E1.1.1.1, adh; alcohol dehydrogenase [EC:1.1.1.1]	00010 Glycolysis / Gluconeogenesis	Carbohydrate metabolism	Metabolism
Locus_16334_Transcript_1/1_Confidence_1.000_Length_994	K01810	GPI, pgi; glucose-6-phosphate isomerase [EC:5.3.1.9]	00010 Glycolysis / Gluconeogenesis	Carbohydrate metabolism	Metabolism
Locus_1999_Transcript_1/1_Confidence_1.000_Length_1527	K00627	DLAT, aceF, pdhC; pyruvate dehydrogenase E2 component (dihydrolipoamide acetyltransferase) [EC:2.3.1.12]	00010 Glycolysis / Gluconeogenesis	Carbohydrate metabolism	Metabolism
Locus_20599_Transcript_1/1_Confidence_1.000_Length_2242	K00162	PDHB, pdhB; pyruvate dehydrogenase E1 component subunit beta [EC:1.2.4.1]	00010 Glycolysis / Gluconeogenesis	Carbohydrate metabolism	Metabolism
Locus_2090_Transcript_1/1_Confidence_1.000_Length_1335	K00850	pfkA, PFK; 6-phosphofructokinase 1 [EC:2.7.1.11]	00010 Glycolysis / Gluconeogenesis	Carbohydrate metabolism	Metabolism
Locus_22455_Transcript_1/1_Confidence_1.000_Length_2080	K00850	pfkA, PFK; 6-phosphofructokinase 1 [EC:2.7.1.11]	00010 Glycolysis / Gluconeogenesis	Carbohydrate metabolism	Metabolism
Locus_230_Transcript_1/1_Confidence_1.000_Length_1986	K00873	PK, pyk; pyruvate kinase [EC:2.7.1.40]	00010 Glycolysis / Gluconeogenesis	Carbohydrate metabolism	Metabolism
Locus_23358_Transcript_1/1_Confidence_1.000_Length_1372	K00121	frmA, ADH5, adhC; S-(hydroxymethyl)glutathione dehydrogenase / alcohol dehydrogenase [EC:1.1.1.284 1.1.1.1]	00010 Glycolysis / Gluconeogenesis	Carbohydrate metabolism	Metabolism
Locus_2395_Transcript_1/1_Confidence_1.000_Length_933	K00134	GAPDH, gapA; glyceraldehyde 3-phosphate dehydrogenase [EC:1.2.1.12]	00010 Glycolysis / Gluconeogenesis	Carbohydrate metabolism	Metabolism
Locus_24894_Transcript_1/1_Confidence_1.000_Length_728	K15634	gpmB; probable phosphoglycerate mutase [EC:5.4.2.12]	00010 Glycolysis / Gluconeogenesis	Carbohydrate metabolism	Metabolism
Locus_26159_Transcript_1/1_Confidence_1.000_Length_2259	K00873	PK, pyk; pyruvate kinase [EC:2.7.1.40]	00010 Glycolysis / Gluconeogenesis	Carbohydrate metabolism	Metabolism
Locus_2736_Transcript_1/1_Confidence_1.000_Length_1234	K01803	TPI, tpiA; triosephosphate isomerase (TIM) [EC:5.3.1.1]	00010 Glycolysis / Gluconeogenesis	Carbohydrate metabolism	Metabolism
Locus_2874_Transcript_1/1_Confidence_1.000_Length_1694	K01810	GPI, pgi; glucose-6-phosphate isomerase [EC:5.3.1.9]	00010 Glycolysis / Gluconeogenesis	Carbohydrate metabolism	Metabolism
Locus_33913_Transcript_1/1_Confidence_1.000_Length_1356	K00162	PDHB, pdhB; pyruvate dehydrogenase E1 component subunit beta [EC:1.2.4.1]	00010 Glycolysis / Gluconeogenesis	Carbohydrate metabolism	Metabolism
Locus_34930_Transcript_1/1_Confidence_1.000_Length_1123	K00134	GAPDH, gapA; glyceraldehyde 3-phosphate dehydrogenase [EC:1.2.1.12]	00010 Glycolysis / Gluconeogenesis	Carbohydrate metabolism	Metabolism
Locus_3859_Transcript_1/1_Confidence_1.000_Length_1328	K01835	pgm; phosphoglucomutase [EC:5.4.2.2]	00010 Glycolysis / Gluconeogenesis	Carbohydrate metabolism	Metabolism
Locus_3916_Transcript_1/1_Confidence_1.000_Length_2378	K00873	PK, pyk; pyruvate kinase [EC:2.7.1.40]	00010 Glycolysis / Gluconeogenesis	Carbohydrate metabolism	Metabolism
Locus_39831_Transcript_1/1_Confidence_1.000_Length_1544	K01689	ENO, eno; enolase [EC:4.2.1.11]	00010 Glycolysis / Gluconeogenesis	Carbohydrate metabolism	Metabolism
Locus_40204_Transcript_1/1_Confidence_1.000_Length_1642	K00382	DLD, lpd, pdhD; dihydrolipoamide dehydrogenase [EC:1.8.1.4]	00010 Glycolysis / Gluconeogenesis	Carbohydrate metabolism	Metabolism
Locus_41723_Transcript_1/1_Confidence_1.000_Length_993	K01792	E5.1.3.15; glucose-6-phosphate 1-epimerase [EC:5.1.3.15]	00010 Glycolysis / Gluconeogenesis	Carbohydrate metabolism	Metabolism
Locus_50415_Transcript_1/1_Confidence_1.000_Length_1365	K03841	FBP, fbp; fructose-1,6-bisphosphatase I [EC:3.1.3.11]	00010 Glycolysis / Gluconeogenesis	Carbohydrate metabolism	Metabolism
Locus_50416_Transcript_1/1_Confidence_1.000_Length_2120	K00873	PK, pyk; pyruvate kinase [EC:2.7.1.40]	00010 Glycolysis / Gluconeogenesis	Carbohydrate metabolism	Metabolism
Locus_5130_Transcript_1/1_Confidence_1.000_Length_1806	K00382	DLD, lpd, pdhD; dihydrolipoamide dehydrogenase [EC:1.8.1.4]	00010 Glycolysis / Gluconeogenesis	Carbohydrate metabolism	Metabolism
Locus_52021_Transcript_1/1_Confidence_1.000_Length_799	K00121	frmA, ADH5, adhC; S-(hydroxymethyl)glutathione dehydrogenase / alcohol dehydrogenase [EC:1.1.1.284 1.1.1.1]	00010 Glycolysis / Gluconeogenesis	Carbohydrate metabolism	Metabolism
Locus_525_Transcript_1/1_Confidence_1.000_Length_1061	K00001	E1.1.1.1, adh; alcohol dehydrogenase [EC:1.1.1.1]	00010 Glycolysis / Gluconeogenesis	Carbohydrate metabolism	Metabolism
Locus_5283_Transcript_1/1_Confidence_1.000_Length_1825	K14085	ALDH7A1; aldehyde dehydrogenase family 7 member A1 [EC:1.2.1.31 1.2.1.8 1.2.1.3]	00010 Glycolysis / Gluconeogenesis	Carbohydrate metabolism	Metabolism
Locus_52961_Transcript_1/1_Confidence_1.000_Length_1791	K00844	HK; hexokinase [EC:2.7.1.1]	00010 Glycolysis / Gluconeogenesis	Carbohydrate metabolism	Metabolism
Locus_54166_Transcript_1/1_Confidence_1.000_Length_2162	K01835	pgm; phosphoglucomutase [EC:5.4.2.2]	00010 Glycolysis / Gluconeogenesis	Carbohydrate metabolism	Metabolism
Locus_5435_Transcript_1/1_Confidence_1.000_Length_1313	K00844	HK; hexokinase [EC:2.7.1.1]	00010 Glycolysis / Gluconeogenesis	Carbohydrate metabolism	Metabolism
Locus_54800_Transcript_1/1_Confidence_1.000_Length_1907	K00873	PK, pyk; pyruvate kinase [EC:2.7.1.40]	00010 Glycolysis / Gluconeogenesis	Carbohydrate metabolism	Metabolism
Locus_54995_Transcript_1/1_Confidence_1.000_Length_1630	K01689	ENO, eno; enolase [EC:4.2.1.11]	00010 Glycolysis / Gluconeogenesis	Carbohydrate metabolism	Metabolism
Locus_57397_Transcript_1/1_Confidence_1.000_Length_924	K03841	FBP, fbp; fructose-1,6-bisphosphatase I [EC:3.1.3.11]	00010 Glycolysis / Gluconeogenesis	Carbohydrate metabolism	Metabolism
Locus_580_Transcript_1/1_Confidence_1.000_Length_1569	K00927	PGK, pgk; phosphoglycerate kinase [EC:2.7.2.3]	00010 Glycolysis / Gluconeogenesis	Carbohydrate metabolism	Metabolism
Locus_5847_Transcript_1/1_Confidence_1.000_Length_1825	K00161	PDHA, pdhA; pyruvate dehydrogenase E1 component subunit alpha [EC:1.2.4.1]	00010 Glycolysis / Gluconeogenesis	Carbohydrate metabolism	Metabolism
Locus_61007_Transcript_1/1_Confidence_1.000_Length_1216	K00121	frmA, ADH5, adhC; S-(hydroxymethyl)glutathione dehydrogenase / alcohol dehydrogenase [EC:1.1.1.284 1.1.1.1]	00010 Glycolysis / Gluconeogenesis	Carbohydrate metabolism	Metabolism
Locus_6177_Transcript_1/1_Confidence_1.000_Length_1114	K01785	galM, GALM; aldose 1-epimerase [EC:5.1.3.3]	00010 Glycolysis / Gluconeogenesis	Carbohydrate metabolism	Metabolism
Locus_6210_Transcript_1/1_Confidence_1.000_Length_954	K00001	E1.1.1.1, adh; alcohol dehydrogenase [EC:1.1.1.1]	00010 Glycolysis / Gluconeogenesis	Carbohydrate metabolism	Metabolism
Locus_6359_Transcript_1/1_Confidence_1.000_Length_1794	K00162	PDHB, pdhB; pyruvate dehydrogenase E1 component subunit beta [EC:1.2.4.1]	00010 Glycolysis / Gluconeogenesis	Carbohydrate metabolism	Metabolism
Locus_6503_Transcript_1/1_Confidence_1.000_Length_1216	K01792	E5.1.3.15; glucose-6-phosphate 1-epimerase [EC:5.1.3.15]	00010 Glycolysis / Gluconeogenesis	Carbohydrate metabolism	Metabolism
Locus_6595_Transcript_1/1_Confidence_1.000_Length_2065	K00873	PK, pyk; pyruvate kinase [EC:2.7.1.40]	00010 Glycolysis / Gluconeogenesis	Carbohydrate metabolism	Metabolism
Locus_7679_Transcript_1/1_Confidence_1.000_Length_2300	K00873	PK, pyk; pyruvate kinase [EC:2.7.1.40]	00010 Glycolysis / Gluconeogenesis	Carbohydrate metabolism	Metabolism
Locus_7805_Transcript_1/1_Confidence_1.000_Length_2024	K00627	DLAT, aceF, pdhC; pyruvate dehydrogenase E2 component (dihydrolipoamide acetyltransferase) [EC:2.3.1.12]	00010 Glycolysis / Gluconeogenesis	Carbohydrate metabolism	Metabolism
Locus_8079_Transcript_1/1_Confidence_1.000_Length_1350	K00873	PK, pyk; pyruvate kinase [EC:2.7.1.40]	00010 Glycolysis / Gluconeogenesis	Carbohydrate metabolism	Metabolism
Locus_8461_Transcript_1/1_Confidence_1.000_Length_974	K01803	TPI, tpiA; triosephosphate isomerase (TIM) [EC:5.3.1.1]	00010 Glycolysis / Gluconeogenesis	Carbohydrate metabolism	Metabolism
Locus_8624_Transcript_1/1_Confidence_1.000_Length_773	K01895	ACSS, acs; acetyl-CoA synthetase [EC:6.2.1.1]	00010 Glycolysis / Gluconeogenesis	Carbohydrate metabolism	Metabolism
Locus_9452_Transcript_1/1_Confidence_1.000_Length_2205	K00873	PK, pyk; pyruvate kinase [EC:2.7.1.40]	00010 Glycolysis / Gluconeogenesis	Carbohydrate metabolism	Metabolism
Locus_9713_Transcript_1/1_Confidence_1.000_Length_1832	K00161	PDHA, pdhA; pyruvate dehydrogenase E1 component subunit alpha [EC:1.2.4.1]	00010 Glycolysis / Gluconeogenesis	Carbohydrate metabolism	Metabolism
Locus_9900_Transcript_1/1_Confidence_1.000_Length_1509	K15634	gpmB; probable phosphoglycerate mutase [EC:5.4.2.12]	00010 Glycolysis / Gluconeogenesis	Carbohydrate metabolism	Metabolism
Locus_12144_Transcript_1/1_Confidence_1.000_Length_1594	K00161	PDHA, pdhA; pyruvate dehydrogenase E1 component subunit alpha [EC:1.2.4.1]	00020 Citrate cycle (TCA cycle)	Carbohydrate metabolism	Metabolism
Locus_13075_Transcript_1/1_Confidence_1.000_Length_1148	K00627	DLAT, aceF, pdhC; pyruvate dehydrogenase E2 component (dihydrolipoamide acetyltransferase) [EC:2.3.1.12]	00020 Citrate cycle (TCA cycle)	Carbohydrate metabolism	Metabolism
Locus_13612_Transcript_1/1_Confidence_1.000_Length_1526	K01648	ACLY; ATP citrate (pro-S)-lyase [EC:2.3.3.8]	00020 Citrate cycle (TCA cycle)	Carbohydrate metabolism	Metabolism
Locus_14147_Transcript_1/1_Confidence_1.000_Length_1423	K01610	E4.1.1.49, pckA; phosphoenolpyruvate carboxykinase (ATP) [EC:4.1.1.49]	00020 Citrate cycle (TCA cycle)	Carbohydrate metabolism	Metabolism
Locus_147_Transcript_1/1_Confidence_1.000_Length_1918	K00030	IDH3; isocitrate dehydrogenase (NAD+) [EC:1.1.1.41]	00020 Citrate cycle (TCA cycle)	Carbohydrate metabolism	Metabolism
Locus_18666_Transcript_1/1_Confidence_1.000_Length_701	K01647	CS, gltA; citrate synthase [EC:2.3.3.1]	00020 Citrate cycle (TCA cycle)	Carbohydrate metabolism	Metabolism
Locus_1999_Transcript_1/1_Confidence_1.000_Length_1527	K00627	DLAT, aceF, pdhC; pyruvate dehydrogenase E2 component (dihydrolipoamide acetyltransferase) [EC:2.3.1.12]	00020 Citrate cycle (TCA cycle)	Carbohydrate metabolism	Metabolism
Locus_20599_Transcript_1/1_Confidence_1.000_Length_2242	K00162	PDHB, pdhB; pyruvate dehydrogenase E1 component subunit beta [EC:1.2.4.1]	00020 Citrate cycle (TCA cycle)	Carbohydrate metabolism	Metabolism
Locus_2423_Transcript_1/1_Confidence_1.000_Length_2357	K00026	MDH2; malate dehydrogenase [EC:1.1.1.37]	00020 Citrate cycle (TCA cycle)	Carbohydrate metabolism	Metabolism
Locus_2788_Transcript_1/1_Confidence_1.000_Length_1777	K00658	DLST, sucB; 2-oxoglutarate dehydrogenase E2 component (dihydrolipoamide succinyltransferase) [EC:2.3.1.61]	00020 Citrate cycle (TCA cycle)	Carbohydrate metabolism	Metabolism
Locus_28881_Transcript_1/1_Confidence_1.000_Length_1313	K01899	LSC1; succinyl-CoA synthetase alpha subunit [EC:6.2.1.4 6.2.1.5]	00020 Citrate cycle (TCA cycle)	Carbohydrate metabolism	Metabolism
Locus_28961_Transcript_1/1_Confidence_1.000_Length_907	K01899	LSC1; succinyl-CoA synthetase alpha subunit [EC:6.2.1.4 6.2.1.5]	00020 Citrate cycle (TCA cycle)	Carbohydrate metabolism	Metabolism
Locus_29110_Transcript_1/1_Confidence_1.000_Length_838	K00235	SDHB, SDH2; succinate dehydrogenase (ubiquinone) iron-sulfur subunit [EC:1.3.5.1]	00020 Citrate cycle (TCA cycle)	Carbohydrate metabolism	Metabolism
Locus_33913_Transcript_1/1_Confidence_1.000_Length_1356	K00162	PDHB, pdhB; pyruvate dehydrogenase E1 component subunit beta [EC:1.2.4.1]	00020 Citrate cycle (TCA cycle)	Carbohydrate metabolism	Metabolism
Locus_40204_Transcript_1/1_Confidence_1.000_Length_1642	K00382	DLD, lpd, pdhD; dihydrolipoamide dehydrogenase [EC:1.8.1.4]	00020 Citrate cycle (TCA cycle)	Carbohydrate metabolism	Metabolism
Locus_40725_Transcript_1/1_Confidence_1.000_Length_2270	K01648	ACLY; ATP citrate (pro-S)-lyase [EC:2.3.3.8]	00020 Citrate cycle (TCA cycle)	Carbohydrate metabolism	Metabolism
Locus_40935_Transcript_1/1_Confidence_1.000_Length_2255	K00234	SDHA, SDH1; succinate dehydrogenase (ubiquinone) flavoprotein subunit [EC:1.3.5.1]	00020 Citrate cycle (TCA cycle)	Carbohydrate metabolism	Metabolism
Locus_423_Transcript_1/1_Confidence_1.000_Length_3688	K01681	ACO, acnA; aconitate hydratase [EC:4.2.1.3]	00020 Citrate cycle (TCA cycle)	Carbohydrate metabolism	Metabolism
Locus_4389_Transcript_1/1_Confidence_1.000_Length_1567	K00026	MDH2; malate dehydrogenase [EC:1.1.1.37]	00020 Citrate cycle (TCA cycle)	Carbohydrate metabolism	Metabolism
Locus_4413_Transcript_1/1_Confidence_1.000_Length_2800	K01679	E4.2.1.2B, fumC; fumarate hydratase, class II [EC:4.2.1.2]	00020 Citrate cycle (TCA cycle)	Carbohydrate metabolism	Metabolism
Locus_4470_Transcript_1/1_Confidence_1.000_Length_1628	K00026	MDH2; malate dehydrogenase [EC:1.1.1.37]	00020 Citrate cycle (TCA cycle)	Carbohydrate metabolism	Metabolism
Locus_4898_Transcript_1/1_Confidence_1.000_Length_918	K00030	IDH3; isocitrate dehydrogenase (NAD+) [EC:1.1.1.41]	00020 Citrate cycle (TCA cycle)	Carbohydrate metabolism	Metabolism
Locus_5130_Transcript_1/1_Confidence_1.000_Length_1806	K00382	DLD, lpd, pdhD; dihydrolipoamide dehydrogenase [EC:1.8.1.4]	00020 Citrate cycle (TCA cycle)	Carbohydrate metabolism	Metabolism
Locus_53426_Transcript_1/1_Confidence_1.000_Length_659	K00025	MDH1; malate dehydrogenase [EC:1.1.1.37]	00020 Citrate cycle (TCA cycle)	Carbohydrate metabolism	Metabolism
Locus_5614_Transcript_1/1_Confidence_1.000_Length_1960	K00234	SDHA, SDH1; succinate dehydrogenase (ubiquinone) flavoprotein subunit [EC:1.3.5.1]	00020 Citrate cycle (TCA cycle)	Carbohydrate metabolism	Metabolism
Locus_5746_Transcript_1/1_Confidence_1.000_Length_3410	K00164	OGDH, sucA; 2-oxoglutarate dehydrogenase E1 component [EC:1.2.4.2]	00020 Citrate cycle (TCA cycle)	Carbohydrate metabolism	Metabolism
Locus_5847_Transcript_1/1_Confidence_1.000_Length_1825	K00161	PDHA, pdhA; pyruvate dehydrogenase E1 component subunit alpha [EC:1.2.4.1]	00020 Citrate cycle (TCA cycle)	Carbohydrate metabolism	Metabolism
Locus_6359_Transcript_1/1_Confidence_1.000_Length_1794	K00162	PDHB, pdhB; pyruvate dehydrogenase E1 component subunit beta [EC:1.2.4.1]	00020 Citrate cycle (TCA cycle)	Carbohydrate metabolism	Metabolism
Locus_6373_Transcript_1/1_Confidence_1.000_Length_1314	K00031	IDH1, IDH2, icd; isocitrate dehydrogenase [EC:1.1.1.42]	00020 Citrate cycle (TCA cycle)	Carbohydrate metabolism	Metabolism
Locus_7066_Transcript_1/1_Confidence_1.000_Length_1664	K01900	LSC2; succinyl-CoA synthetase beta subunit [EC:6.2.1.4 6.2.1.5]	00020 Citrate cycle (TCA cycle)	Carbohydrate metabolism	Metabolism
Locus_7805_Transcript_1/1_Confidence_1.000_Length_2024	K00627	DLAT, aceF, pdhC; pyruvate dehydrogenase E2 component (dihydrolipoamide acetyltransferase) [EC:2.3.1.12]	00020 Citrate cycle (TCA cycle)	Carbohydrate metabolism	Metabolism
Locus_9261_Transcript_1/1_Confidence_1.000_Length_1821	K01647	CS, gltA; citrate synthase [EC:2.3.3.1]	00020 Citrate cycle (TCA cycle)	Carbohydrate metabolism	Metabolism
Locus_9713_Transcript_1/1_Confidence_1.000_Length_1832	K00161	PDHA, pdhA; pyruvate dehydrogenase E1 component subunit alpha [EC:1.2.4.1]	00020 Citrate cycle (TCA cycle)	Carbohydrate metabolism	Metabolism
Locus_10172_Transcript_1/1_Confidence_1.000_Length_3034	K00615	E2.2.1.1, tktA, tktB; transketolase [EC:2.2.1.1]	00030 Pentose phosphate pathway	Carbohydrate metabolism	Metabolism
Locus_1125_Transcript_1/1_Confidence_1.000_Length_1669	K01623	ALDO; fructose-bisphosphate aldolase, class I [EC:4.1.2.13]	00030 Pentose phosphate pathway	Carbohydrate metabolism	Metabolism
Locus_13171_Transcript_1/1_Confidence_1.000_Length_1048	K01810	GPI, pgi; glucose-6-phosphate isomerase [EC:5.3.1.9]	00030 Pentose phosphate pathway	Carbohydrate metabolism	Metabolism
Locus_1331_Transcript_1/1_Confidence_1.000_Length_1930	K00033	PGD, gnd; 6-phosphogluconate dehydrogenase [EC:1.1.1.44]	00030 Pentose phosphate pathway	Carbohydrate metabolism	Metabolism
Locus_13540_Transcript_1/1_Confidence_1.000_Length_2047	K00131	gapN; glyceraldehyde-3-phosphate dehydrogenase (NADP+) [EC:1.2.1.9]	00030 Pentose phosphate pathway	Carbohydrate metabolism	Metabolism
Locus_15673_Transcript_1/1_Confidence_1.000_Length_1755	K01057	PGLS, pgl, devB; 6-phosphogluconolactonase [EC:3.1.1.31]	00030 Pentose phosphate pathway	Carbohydrate metabolism	Metabolism
Locus_16334_Transcript_1/1_Confidence_1.000_Length_994	K01810	GPI, pgi; glucose-6-phosphate isomerase [EC:5.3.1.9]	00030 Pentose phosphate pathway	Carbohydrate metabolism	Metabolism
Locus_16621_Transcript_1/1_Confidence_1.000_Length_1519	K00616	E2.2.1.2, talA, talB; transaldolase [EC:2.2.1.2]	00030 Pentose phosphate pathway	Carbohydrate metabolism	Metabolism
Locus_1854_Transcript_1/1_Confidence_1.000_Length_1772	K00033	PGD, gnd; 6-phosphogluconate dehydrogenase [EC:1.1.1.44]	00030 Pentose phosphate pathway	Carbohydrate metabolism	Metabolism
Locus_20243_Transcript_1/1_Confidence_1.000_Length_1375	K01807	rpiA; ribose 5-phosphate isomerase A [EC:5.3.1.6]	00030 Pentose phosphate pathway	Carbohydrate metabolism	Metabolism
Locus_2090_Transcript_1/1_Confidence_1.000_Length_1335	K00850	pfkA, PFK; 6-phosphofructokinase 1 [EC:2.7.1.11]	00030 Pentose phosphate pathway	Carbohydrate metabolism	Metabolism
Locus_2242_Transcript_1/1_Confidence_1.000_Length_1875	K01807	rpiA; ribose 5-phosphate isomerase A [EC:5.3.1.6]	00030 Pentose phosphate pathway	Carbohydrate metabolism	Metabolism
Locus_22455_Transcript_1/1_Confidence_1.000_Length_2080	K00850	pfkA, PFK; 6-phosphofructokinase 1 [EC:2.7.1.11]	00030 Pentose phosphate pathway	Carbohydrate metabolism	Metabolism
Locus_24013_Transcript_1/1_Confidence_1.000_Length_1648	K00948	PRPS, prsA; ribose-phosphate pyrophosphokinase [EC:2.7.6.1]	00030 Pentose phosphate pathway	Carbohydrate metabolism	Metabolism
Locus_2508_Transcript_1/1_Confidence_1.000_Length_923	K01783	rpe, RPE; ribulose-phosphate 3-epimerase [EC:5.1.3.1]	00030 Pentose phosphate pathway	Carbohydrate metabolism	Metabolism
Locus_2874_Transcript_1/1_Confidence_1.000_Length_1694	K01810	GPI, pgi; glucose-6-phosphate isomerase [EC:5.3.1.9]	00030 Pentose phosphate pathway	Carbohydrate metabolism	Metabolism
Locus_301_Transcript_1/1_Confidence_1.000_Length_1288	K00616	E2.2.1.2, talA, talB; transaldolase [EC:2.2.1.2]	00030 Pentose phosphate pathway	Carbohydrate metabolism	Metabolism
Locus_37320_Transcript_1/1_Confidence_1.000_Length_1815	K01057	PGLS, pgl, devB; 6-phosphogluconolactonase [EC:3.1.1.31]	00030 Pentose phosphate pathway	Carbohydrate metabolism	Metabolism
Locus_38095_Transcript_1/1_Confidence_1.000_Length_1203	K01057	PGLS, pgl, devB; 6-phosphogluconolactonase [EC:3.1.1.31]	00030 Pentose phosphate pathway	Carbohydrate metabolism	Metabolism
Locus_3859_Transcript_1/1_Confidence_1.000_Length_1328	K01835	pgm; phosphoglucomutase [EC:5.4.2.2]	00030 Pentose phosphate pathway	Carbohydrate metabolism	Metabolism
Locus_38916_Transcript_1/1_Confidence_1.000_Length_2341	K00036	G6PD, zwf; glucose-6-phosphate 1-dehydrogenase [EC:1.1.1.49]	00030 Pentose phosphate pathway	Carbohydrate metabolism	Metabolism
Locus_45277_Transcript_1/1_Confidence_1.000_Length_959	K00852	rbsK, RBKS; ribokinase [EC:2.7.1.15]	00030 Pentose phosphate pathway	Carbohydrate metabolism	Metabolism
Locus_50415_Transcript_1/1_Confidence_1.000_Length_1365	K03841	FBP, fbp; fructose-1,6-bisphosphatase I [EC:3.1.3.11]	00030 Pentose phosphate pathway	Carbohydrate metabolism	Metabolism
Locus_52957_Transcript_1/1_Confidence_1.000_Length_341	K01807	rpiA; ribose 5-phosphate isomerase A [EC:5.3.1.6]	00030 Pentose phosphate pathway	Carbohydrate metabolism	Metabolism
Locus_54166_Transcript_1/1_Confidence_1.000_Length_2162	K01835	pgm; phosphoglucomutase [EC:5.4.2.2]	00030 Pentose phosphate pathway	Carbohydrate metabolism	Metabolism
Locus_57397_Transcript_1/1_Confidence_1.000_Length_924	K03841	FBP, fbp; fructose-1,6-bisphosphatase I [EC:3.1.3.11]	00030 Pentose phosphate pathway	Carbohydrate metabolism	Metabolism
Locus_6865_Transcript_1/1_Confidence_1.000_Length_703	K00851	E2.7.1.12, gntK, idnK; gluconokinase [EC:2.7.1.12]	00030 Pentose phosphate pathway	Carbohydrate metabolism	Metabolism
Locus_8112_Transcript_1/1_Confidence_1.000_Length_1156	K00948	PRPS, prsA; ribose-phosphate pyrophosphokinase [EC:2.7.6.1]	00030 Pentose phosphate pathway	Carbohydrate metabolism	Metabolism
Locus_9728_Transcript_1/1_Confidence_1.000_Length_1770	K00033	PGD, gnd; 6-phosphogluconate dehydrogenase [EC:1.1.1.44]	00030 Pentose phosphate pathway	Carbohydrate metabolism	Metabolism
Locus_10679_Transcript_1/1_Confidence_1.000_Length_3164	K00012	UGDH, ugd; UDPglucose 6-dehydrogenase [EC:1.1.1.22]	00040 Pentose and glucuronate interconversions	Carbohydrate metabolism	Metabolism
Locus_10695_Transcript_1/1_Confidence_1.000_Length_1069	K00128	E1.2.1.3; aldehyde dehydrogenase (NAD+) [EC:1.2.1.3]	00040 Pentose and glucuronate interconversions	Carbohydrate metabolism	Metabolism
Locus_12189_Transcript_1/1_Confidence_1.000_Length_1743	K00012	UGDH, ugd; UDPglucose 6-dehydrogenase [EC:1.1.1.22]	00040 Pentose and glucuronate interconversions	Carbohydrate metabolism	Metabolism
Locus_12234_Transcript_1/1_Confidence_1.000_Length_2040	K00128	E1.2.1.3; aldehyde dehydrogenase (NAD+) [EC:1.2.1.3]	00040 Pentose and glucuronate interconversions	Carbohydrate metabolism	Metabolism
Locus_13727_Transcript_1/1_Confidence_1.000_Length_1750	K01728	E4.2.2.2, pel; pectate lyase [EC:4.2.2.2]	00040 Pentose and glucuronate interconversions	Carbohydrate metabolism	Metabolism
Locus_1585_Transcript_1/1_Confidence_1.000_Length_1638	K00012	UGDH, ugd; UDPglucose 6-dehydrogenase [EC:1.1.1.22]	00040 Pentose and glucuronate interconversions	Carbohydrate metabolism	Metabolism
Locus_18520_Transcript_1/1_Confidence_1.000_Length_1151	K00854	xylB, XYLB; xylulokinase [EC:2.7.1.17]	00040 Pentose and glucuronate interconversions	Carbohydrate metabolism	Metabolism
Locus_2508_Transcript_1/1_Confidence_1.000_Length_923	K01783	rpe, RPE; ribulose-phosphate 3-epimerase [EC:5.1.3.1]	00040 Pentose and glucuronate interconversions	Carbohydrate metabolism	Metabolism
Locus_2673_Transcript_1/1_Confidence_1.000_Length_1581	K01728	E4.2.2.2, pel; pectate lyase [EC:4.2.2.2]	00040 Pentose and glucuronate interconversions	Carbohydrate metabolism	Metabolism
Locus_28374_Transcript_1/1_Confidence_1.000_Length_1470	K01728	E4.2.2.2, pel; pectate lyase [EC:4.2.2.2]	00040 Pentose and glucuronate interconversions	Carbohydrate metabolism	Metabolism
Locus_28501_Transcript_1/1_Confidence_1.000_Length_1676	K00963	UGP2, galU, galF; UTP--glucose-1-phosphate uridylyltransferase [EC:2.7.7.9]	00040 Pentose and glucuronate interconversions	Carbohydrate metabolism	Metabolism
Locus_29400_Transcript_1/1_Confidence_1.000_Length_1879	K01728	E4.2.2.2, pel; pectate lyase [EC:4.2.2.2]	00040 Pentose and glucuronate interconversions	Carbohydrate metabolism	Metabolism
Locus_31025_Transcript_1/1_Confidence_1.000_Length_1646	K01051	E3.1.1.11; pectinesterase [EC:3.1.1.11]	00040 Pentose and glucuronate interconversions	Carbohydrate metabolism	Metabolism
Locus_31604_Transcript_1/1_Confidence_1.000_Length_1589	K01728	E4.2.2.2, pel; pectate lyase [EC:4.2.2.2]	00040 Pentose and glucuronate interconversions	Carbohydrate metabolism	Metabolism
Locus_3175_Transcript_1/1_Confidence_1.000_Length_1307	K01051	E3.1.1.11; pectinesterase [EC:3.1.1.11]	00040 Pentose and glucuronate interconversions	Carbohydrate metabolism	Metabolism
Locus_3598_Transcript_1/1_Confidence_1.000_Length_2925	K00012	UGDH, ugd; UDPglucose 6-dehydrogenase [EC:1.1.1.22]	00040 Pentose and glucuronate interconversions	Carbohydrate metabolism	Metabolism
Locus_40210_Transcript_1/1_Confidence_1.000_Length_1263	K01051	E3.1.1.11; pectinesterase [EC:3.1.1.11]	00040 Pentose and glucuronate interconversions	Carbohydrate metabolism	Metabolism
Locus_4420_Transcript_1/1_Confidence_1.000_Length_430	K01805	xylA; xylose isomerase [EC:5.3.1.5]	00040 Pentose and glucuronate interconversions	Carbohydrate metabolism	Metabolism
Locus_45823_Transcript_1/1_Confidence_1.000_Length_1416	K01728	E4.2.2.2, pel; pectate lyase [EC:4.2.2.2]	00040 Pentose and glucuronate interconversions	Carbohydrate metabolism	Metabolism
Locus_48184_Transcript_1/1_Confidence_1.000_Length_1435	K16190	GLCAK; glucuronokinase [EC:2.7.1.43]	00040 Pentose and glucuronate interconversions	Carbohydrate metabolism	Metabolism
Locus_49549_Transcript_1/1_Confidence_1.000_Length_1394	K01051	E3.1.1.11; pectinesterase [EC:3.1.1.11]	00040 Pentose and glucuronate interconversions	Carbohydrate metabolism	Metabolism
Locus_5404_Transcript_1/1_Confidence_1.000_Length_978	K12447	USP; UDP-sugar pyrophosphorylase [EC:2.7.7.64]	00040 Pentose and glucuronate interconversions	Carbohydrate metabolism	Metabolism
Locus_57680_Transcript_1/1_Confidence_1.000_Length_1933	K01051	E3.1.1.11; pectinesterase [EC:3.1.1.11]	00040 Pentose and glucuronate interconversions	Carbohydrate metabolism	Metabolism
Locus_595_Transcript_1/1_Confidence_1.000_Length_1833	K01728	E4.2.2.2, pel; pectate lyase [EC:4.2.2.2]	00040 Pentose and glucuronate interconversions	Carbohydrate metabolism	Metabolism
Locus_6523_Transcript_1/1_Confidence_1.000_Length_3572	K01051	E3.1.1.11; pectinesterase [EC:3.1.1.11]	00040 Pentose and glucuronate interconversions	Carbohydrate metabolism	Metabolism
Locus_1125_Transcript_1/1_Confidence_1.000_Length_1669	K01623	ALDO; fructose-bisphosphate aldolase, class I [EC:4.1.2.13]	00051 Fructose and mannose metabolism	Carbohydrate metabolism	Metabolism
Locus_12481_Transcript_1/1_Confidence_1.000_Length_1383	K00008	SORD, gutB; L-iditol 2-dehydrogenase [EC:1.1.1.14]	00051 Fructose and mannose metabolism	Carbohydrate metabolism	Metabolism
Locus_14100_Transcript_1/1_Confidence_1.000_Length_1755	K00847	E2.7.1.4, scrK; fructokinase [EC:2.7.1.4]	00051 Fructose and mannose metabolism	Carbohydrate metabolism	Metabolism
Locus_17800_Transcript_1/1_Confidence_1.000_Length_2263	K05305	FUK; fucokinase [EC:2.7.1.52]	00051 Fructose and mannose metabolism	Carbohydrate metabolism	Metabolism
Locus_2090_Transcript_1/1_Confidence_1.000_Length_1335	K00850	pfkA, PFK; 6-phosphofructokinase 1 [EC:2.7.1.11]	00051 Fructose and mannose metabolism	Carbohydrate metabolism	Metabolism
Locus_22455_Transcript_1/1_Confidence_1.000_Length_2080	K00850	pfkA, PFK; 6-phosphofructokinase 1 [EC:2.7.1.11]	00051 Fructose and mannose metabolism	Carbohydrate metabolism	Metabolism
Locus_22566_Transcript_1/1_Confidence_1.000_Length_896	K00966	GMPP; mannose-1-phosphate guanylyltransferase [EC:2.7.7.13]	00051 Fructose and mannose metabolism	Carbohydrate metabolism	Metabolism
Locus_2272_Transcript_1/1_Confidence_1.000_Length_2030	K00895	E2.7.1.90, pfk; pyrophosphate--fructose-6-phosphate 1-phosphotransferase [EC:2.7.1.90]	00051 Fructose and mannose metabolism	Carbohydrate metabolism	Metabolism
Locus_2736_Transcript_1/1_Confidence_1.000_Length_1234	K01803	TPI, tpiA; triosephosphate isomerase (TIM) [EC:5.3.1.1]	00051 Fructose and mannose metabolism	Carbohydrate metabolism	Metabolism
Locus_29883_Transcript_1/1_Confidence_1.000_Length_1737	K01809	E5.3.1.8, manA; mannose-6-phosphate isomerase [EC:5.3.1.8]	00051 Fructose and mannose metabolism	Carbohydrate metabolism	Metabolism
Locus_3026_Transcript_1/1_Confidence_1.000_Length_1581	K00895	E2.7.1.90, pfk; pyrophosphate--fructose-6-phosphate 1-phosphotransferase [EC:2.7.1.90]	00051 Fructose and mannose metabolism	Carbohydrate metabolism	Metabolism
Locus_30858_Transcript_1/1_Confidence_1.000_Length_1187	K01711	gmd, GMDS; GDPmannose 4,6-dehydratase [EC:4.2.1.47]	00051 Fructose and mannose metabolism	Carbohydrate metabolism	Metabolism
Locus_30862_Transcript_1/1_Confidence_1.000_Length_1046	K17497	PMM; phosphomannomutase [EC:5.4.2.8]	00051 Fructose and mannose metabolism	Carbohydrate metabolism	Metabolism
Locus_32423_Transcript_1/1_Confidence_1.000_Length_1668	K00966	GMPP; mannose-1-phosphate guanylyltransferase [EC:2.7.7.13]	00051 Fructose and mannose metabolism	Carbohydrate metabolism	Metabolism
Locus_3824_Transcript_1/1_Confidence_1.000_Length_1388	K02377	TSTA3, fcl; GDP-L-fucose synthase [EC:1.1.1.271]	00051 Fructose and mannose metabolism	Carbohydrate metabolism	Metabolism
Locus_4420_Transcript_1/1_Confidence_1.000_Length_430	K01805	xylA; xylose isomerase [EC:5.3.1.5]	00051 Fructose and mannose metabolism	Carbohydrate metabolism	Metabolism
Locus_50415_Transcript_1/1_Confidence_1.000_Length_1365	K03841	FBP, fbp; fructose-1,6-bisphosphatase I [EC:3.1.3.11]	00051 Fructose and mannose metabolism	Carbohydrate metabolism	Metabolism
Locus_52961_Transcript_1/1_Confidence_1.000_Length_1791	K00844	HK; hexokinase [EC:2.7.1.1]	00051 Fructose and mannose metabolism	Carbohydrate metabolism	Metabolism
Locus_5435_Transcript_1/1_Confidence_1.000_Length_1313	K00844	HK; hexokinase [EC:2.7.1.1]	00051 Fructose and mannose metabolism	Carbohydrate metabolism	Metabolism
Locus_57397_Transcript_1/1_Confidence_1.000_Length_924	K03841	FBP, fbp; fructose-1,6-bisphosphatase I [EC:3.1.3.11]	00051 Fructose and mannose metabolism	Carbohydrate metabolism	Metabolism
Locus_61355_Transcript_1/1_Confidence_1.000_Length_2681	K01103	PFKFB; 6-phosphofructo-2-kinase / fructose-2,6-bisphosphatase [EC:2.7.1.105 3.1.3.46]	00051 Fructose and mannose metabolism	Carbohydrate metabolism	Metabolism
Locus_8461_Transcript_1/1_Confidence_1.000_Length_974	K01803	TPI, tpiA; triosephosphate isomerase (TIM) [EC:5.3.1.1]	00051 Fructose and mannose metabolism	Carbohydrate metabolism	Metabolism
Locus_10383_Transcript_1/1_Confidence_1.000_Length_397	K00849	galK; galactokinase [EC:2.7.1.6]	00052 Galactose metabolism	Carbohydrate metabolism	Metabolism
Locus_11401_Transcript_1/1_Confidence_1.000_Length_872	K12309	GLB1, ELNR1; beta-galactosidase [EC:3.2.1.23]	00052 Galactose metabolism	Carbohydrate metabolism	Metabolism
Locus_1571_Transcript_1/1_Confidence_1.000_Length_2526	K06617	E2.4.1.82; raffinose synthase [EC:2.4.1.82]	00052 Galactose metabolism	Carbohydrate metabolism	Metabolism
Locus_18724_Transcript_1/1_Confidence_1.000_Length_2783	K01187	malZ; alpha-glucosidase [EC:3.2.1.20]	00052 Galactose metabolism	Carbohydrate metabolism	Metabolism
Locus_19411_Transcript_1/1_Confidence_1.000_Length_1412	K01784	galE, GALE; UDP-glucose 4-epimerase [EC:5.1.3.2]	00052 Galactose metabolism	Carbohydrate metabolism	Metabolism
Locus_20393_Transcript_1/1_Confidence_1.000_Length_973	K07407	E3.2.1.22B, galA, rafA; alpha-galactosidase [EC:3.2.1.22]	00052 Galactose metabolism	Carbohydrate metabolism	Metabolism
Locus_2090_Transcript_1/1_Confidence_1.000_Length_1335	K00850	pfkA, PFK; 6-phosphofructokinase 1 [EC:2.7.1.11]	00052 Galactose metabolism	Carbohydrate metabolism	Metabolism
Locus_2136_Transcript_1/1_Confidence_1.000_Length_2381	K01190	lacZ; beta-galactosidase [EC:3.2.1.23]	00052 Galactose metabolism	Carbohydrate metabolism	Metabolism
Locus_22455_Transcript_1/1_Confidence_1.000_Length_2080	K00850	pfkA, PFK; 6-phosphofructokinase 1 [EC:2.7.1.11]	00052 Galactose metabolism	Carbohydrate metabolism	Metabolism
Locus_28501_Transcript_1/1_Confidence_1.000_Length_1676	K00963	UGP2, galU, galF; UTP--glucose-1-phosphate uridylyltransferase [EC:2.7.7.9]	00052 Galactose metabolism	Carbohydrate metabolism	Metabolism
Locus_28795_Transcript_1/1_Confidence_1.000_Length_546	K06617	E2.4.1.82; raffinose synthase [EC:2.4.1.82]	00052 Galactose metabolism	Carbohydrate metabolism	Metabolism
Locus_34144_Transcript_1/1_Confidence_1.000_Length_1942	K01193	E3.2.1.26, sacA; beta-fructofuranosidase [EC:3.2.1.26]	00052 Galactose metabolism	Carbohydrate metabolism	Metabolism
Locus_36656_Transcript_1/1_Confidence_1.000_Length_1413	K00965	galT, GALT; UDPglucose--hexose-1-phosphate uridylyltransferase [EC:2.7.7.12]	00052 Galactose metabolism	Carbohydrate metabolism	Metabolism
Locus_3859_Transcript_1/1_Confidence_1.000_Length_1328	K01835	pgm; phosphoglucomutase [EC:5.4.2.2]	00052 Galactose metabolism	Carbohydrate metabolism	Metabolism
Locus_39063_Transcript_1/1_Confidence_1.000_Length_2254	K01193	E3.2.1.26, sacA; beta-fructofuranosidase [EC:3.2.1.26]	00052 Galactose metabolism	Carbohydrate metabolism	Metabolism
Locus_41096_Transcript_1/1_Confidence_1.000_Length_1965	K00849	galK; galactokinase [EC:2.7.1.6]	00052 Galactose metabolism	Carbohydrate metabolism	Metabolism
Locus_41862_Transcript_1/1_Confidence_1.000_Length_1702	K12309	GLB1, ELNR1; beta-galactosidase [EC:3.2.1.23]	00052 Galactose metabolism	Carbohydrate metabolism	Metabolism
Locus_44794_Transcript_1/1_Confidence_1.000_Length_1244	K01193	E3.2.1.26, sacA; beta-fructofuranosidase [EC:3.2.1.26]	00052 Galactose metabolism	Carbohydrate metabolism	Metabolism
Locus_4713_Transcript_1/1_Confidence_1.000_Length_940	K01784	galE, GALE; UDP-glucose 4-epimerase [EC:5.1.3.2]	00052 Galactose metabolism	Carbohydrate metabolism	Metabolism
Locus_51827_Transcript_1/1_Confidence_1.000_Length_1623	K07407	E3.2.1.22B, galA, rafA; alpha-galactosidase [EC:3.2.1.22]	00052 Galactose metabolism	Carbohydrate metabolism	Metabolism
Locus_52961_Transcript_1/1_Confidence_1.000_Length_1791	K00844	HK; hexokinase [EC:2.7.1.1]	00052 Galactose metabolism	Carbohydrate metabolism	Metabolism
Locus_54166_Transcript_1/1_Confidence_1.000_Length_2162	K01835	pgm; phosphoglucomutase [EC:5.4.2.2]	00052 Galactose metabolism	Carbohydrate metabolism	Metabolism
Locus_5435_Transcript_1/1_Confidence_1.000_Length_1313	K00844	HK; hexokinase [EC:2.7.1.1]	00052 Galactose metabolism	Carbohydrate metabolism	Metabolism
Locus_55439_Transcript_1/1_Confidence_1.000_Length_2215	K06611	E2.4.1.67; stachyose synthetase [EC:2.4.1.67]	00052 Galactose metabolism	Carbohydrate metabolism	Metabolism
Locus_6177_Transcript_1/1_Confidence_1.000_Length_1114	K01785	galM, GALM; aldose 1-epimerase [EC:5.1.3.3]	00052 Galactose metabolism	Carbohydrate metabolism	Metabolism
Locus_9088_Transcript_1/1_Confidence_1.000_Length_460	K00849	galK; galactokinase [EC:2.7.1.6]	00052 Galactose metabolism	Carbohydrate metabolism	Metabolism
Locus_10406_Transcript_1/1_Confidence_1.000_Length_1387	K00469	MIOX; inositol oxygenase [EC:1.13.99.1]	00053 Ascorbate and aldarate metabolism	Carbohydrate metabolism	Metabolism
Locus_10679_Transcript_1/1_Confidence_1.000_Length_3164	K00012	UGDH, ugd; UDPglucose 6-dehydrogenase [EC:1.1.1.22]	00053 Ascorbate and aldarate metabolism	Carbohydrate metabolism	Metabolism
Locus_10695_Transcript_1/1_Confidence_1.000_Length_1069	K00128	E1.2.1.3; aldehyde dehydrogenase (NAD+) [EC:1.2.1.3]	00053 Ascorbate and aldarate metabolism	Carbohydrate metabolism	Metabolism
Locus_10770_Transcript_1/1_Confidence_1.000_Length_1563	K10046	GME; GDP-D-mannose 3', 5'-epimerase [EC:5.1.3.18 5.1.3.-]	00053 Ascorbate and aldarate metabolism	Carbohydrate metabolism	Metabolism
Locus_12189_Transcript_1/1_Confidence_1.000_Length_1743	K00012	UGDH, ugd; UDPglucose 6-dehydrogenase [EC:1.1.1.22]	00053 Ascorbate and aldarate metabolism	Carbohydrate metabolism	Metabolism
Locus_12234_Transcript_1/1_Confidence_1.000_Length_2040	K00128	E1.2.1.3; aldehyde dehydrogenase (NAD+) [EC:1.2.1.3]	00053 Ascorbate and aldarate metabolism	Carbohydrate metabolism	Metabolism
Locus_12687_Transcript_1/1_Confidence_1.000_Length_890	K08232	E1.6.5.4; monodehydroascorbate reductase (NADH) [EC:1.6.5.4]	00053 Ascorbate and aldarate metabolism	Carbohydrate metabolism	Metabolism
Locus_1585_Transcript_1/1_Confidence_1.000_Length_1638	K00012	UGDH, ugd; UDPglucose 6-dehydrogenase [EC:1.1.1.22]	00053 Ascorbate and aldarate metabolism	Carbohydrate metabolism	Metabolism
Locus_17878_Transcript_1/1_Confidence_1.000_Length_2164	K00423	E1.10.3.3; L-ascorbate oxidase [EC:1.10.3.3]	00053 Ascorbate and aldarate metabolism	Carbohydrate metabolism	Metabolism
Locus_22234_Transcript_1/1_Confidence_1.000_Length_968	K08232	E1.6.5.4; monodehydroascorbate reductase (NADH) [EC:1.6.5.4]	00053 Ascorbate and aldarate metabolism	Carbohydrate metabolism	Metabolism
Locus_24050_Transcript_1/1_Confidence_1.000_Length_960	K08232	E1.6.5.4; monodehydroascorbate reductase (NADH) [EC:1.6.5.4]	00053 Ascorbate and aldarate metabolism	Carbohydrate metabolism	Metabolism
Locus_24251_Transcript_1/1_Confidence_1.000_Length_1265	K10047	VTC4; inositol-phosphate phosphatase / L-galactose 1-phosphate phosphatase [EC:3.1.3.25 3.1.3.-]	00053 Ascorbate and aldarate metabolism	Carbohydrate metabolism	Metabolism
Locus_30412_Transcript_1/1_Confidence_1.000_Length_1439	K00434	E1.11.1.11; L-ascorbate peroxidase [EC:1.11.1.11]	00053 Ascorbate and aldarate metabolism	Carbohydrate metabolism	Metabolism
Locus_30624_Transcript_1/1_Confidence_1.000_Length_792	K17744	GalDH; L-galactose dehydrogenase [EC:1.1.1.316]	00053 Ascorbate and aldarate metabolism	Carbohydrate metabolism	Metabolism
Locus_31087_Transcript_1/1_Confidence_1.000_Length_2103	K14190	VTC2_5; GDP-L-galactose phosphorylase [EC:2.7.7.69]	00053 Ascorbate and aldarate metabolism	Carbohydrate metabolism	Metabolism
Locus_3598_Transcript_1/1_Confidence_1.000_Length_2925	K00012	UGDH, ugd; UDPglucose 6-dehydrogenase [EC:1.1.1.22]	00053 Ascorbate and aldarate metabolism	Carbohydrate metabolism	Metabolism
Locus_36478_Transcript_1/1_Confidence_1.000_Length_1062	K00434	E1.11.1.11; L-ascorbate peroxidase [EC:1.11.1.11]	00053 Ascorbate and aldarate metabolism	Carbohydrate metabolism	Metabolism
Locus_48184_Transcript_1/1_Confidence_1.000_Length_1435	K16190	GLCAK; glucuronokinase [EC:2.7.1.43]	00053 Ascorbate and aldarate metabolism	Carbohydrate metabolism	Metabolism
Locus_4834_Transcript_1/1_Confidence_1.000_Length_1964	K08232	E1.6.5.4; monodehydroascorbate reductase (NADH) [EC:1.6.5.4]	00053 Ascorbate and aldarate metabolism	Carbohydrate metabolism	Metabolism
Locus_5283_Transcript_1/1_Confidence_1.000_Length_1825	K14085	ALDH7A1; aldehyde dehydrogenase family 7 member A1 [EC:1.2.1.31 1.2.1.8 1.2.1.3]	00053 Ascorbate and aldarate metabolism	Carbohydrate metabolism	Metabolism
Locus_5404_Transcript_1/1_Confidence_1.000_Length_978	K12447	USP; UDP-sugar pyrophosphorylase [EC:2.7.7.64]	00053 Ascorbate and aldarate metabolism	Carbohydrate metabolism	Metabolism
Locus_58138_Transcript_1/1_Confidence_1.000_Length_216	K00434	E1.11.1.11; L-ascorbate peroxidase [EC:1.11.1.11]	00053 Ascorbate and aldarate metabolism	Carbohydrate metabolism	Metabolism
Locus_7513_Transcript_1/1_Confidence_1.000_Length_3737	K00423	E1.10.3.3; L-ascorbate oxidase [EC:1.10.3.3]	00053 Ascorbate and aldarate metabolism	Carbohydrate metabolism	Metabolism
Locus_8629_Transcript_1/1_Confidence_1.000_Length_2259	K00225	GLDH; L-galactono-1,4-lactone dehydrogenase [EC:1.3.2.3]	00053 Ascorbate and aldarate metabolism	Carbohydrate metabolism	Metabolism
Locus_8713_Transcript_1/1_Confidence_1.000_Length_1436	K00434	E1.11.1.11; L-ascorbate peroxidase [EC:1.11.1.11]	00053 Ascorbate and aldarate metabolism	Carbohydrate metabolism	Metabolism
Locus_10526_Transcript_1/1_Confidence_1.000_Length_522	K10782	FATA; fatty acyl-ACP thioesterase A [EC:3.1.2.14 3.1.2.-]	00061 Fatty acid biosynthesis	Lipid metabolism	Metabolism
Locus_10920_Transcript_1/1_Confidence_1.000_Length_1903	K10781	FATB; fatty acyl-ACP thioesterase B [EC:3.1.2.14 3.1.2.-]	00061 Fatty acid biosynthesis	Lipid metabolism	Metabolism
Locus_11009_Transcript_1/1_Confidence_1.000_Length_1133	K02160	accB, bccP; acetyl-CoA carboxylase biotin carboxyl carrier protein	00061 Fatty acid biosynthesis	Lipid metabolism	Metabolism
Locus_11720_Transcript_1/1_Confidence_1.000_Length_1405	K03921	DESA1; acyl-[acyl-carrier-protein] desaturase [EC:1.14.19.2]	00061 Fatty acid biosynthesis	Lipid metabolism	Metabolism
Locus_16052_Transcript_1/1_Confidence_1.000_Length_1461	K09458	fabF; 3-oxoacyl-[acyl-carrier-protein] synthase II [EC:2.3.1.179]	00061 Fatty acid biosynthesis	Lipid metabolism	Metabolism
Locus_18622_Transcript_1/1_Confidence_1.000_Length_1766	K03921	DESA1; acyl-[acyl-carrier-protein] desaturase [EC:1.14.19.2]	00061 Fatty acid biosynthesis	Lipid metabolism	Metabolism
Locus_20955_Transcript_1/1_Confidence_1.000_Length_1370	K01962	accA; acetyl-CoA carboxylase carboxyl transferase subunit alpha [EC:6.4.1.2]	00061 Fatty acid biosynthesis	Lipid metabolism	Metabolism
Locus_21188_Transcript_1/1_Confidence_1.000_Length_2040	K01961	accC; acetyl-CoA carboxylase, biotin carboxylase subunit [EC:6.4.1.2 6.3.4.14]	00061 Fatty acid biosynthesis	Lipid metabolism	Metabolism
Locus_27072_Transcript_1/1_Confidence_1.000_Length_996	K01962	accA; acetyl-CoA carboxylase carboxyl transferase subunit alpha [EC:6.4.1.2]	00061 Fatty acid biosynthesis	Lipid metabolism	Metabolism
Locus_28259_Transcript_1/1_Confidence_1.000_Length_1763	K09458	fabF; 3-oxoacyl-[acyl-carrier-protein] synthase II [EC:2.3.1.179]	00061 Fatty acid biosynthesis	Lipid metabolism	Metabolism
Locus_30931_Transcript_1/1_Confidence_1.000_Length_1674	K00648	fabH; 3-oxoacyl-[acyl-carrier-protein] synthase III [EC:2.3.1.180]	00061 Fatty acid biosynthesis	Lipid metabolism	Metabolism
Locus_30999_Transcript_1/1_Confidence_1.000_Length_1388	K02160	accB, bccP; acetyl-CoA carboxylase biotin carboxyl carrier protein	00061 Fatty acid biosynthesis	Lipid metabolism	Metabolism
Locus_3319_Transcript_1/1_Confidence_1.000_Length_1252	K00059	fabG; 3-oxoacyl-[acyl-carrier protein] reductase [EC:1.1.1.100]	00061 Fatty acid biosynthesis	Lipid metabolism	Metabolism
Locus_40941_Transcript_1/1_Confidence_1.000_Length_1462	K00208	fabI; enoyl-[acyl-carrier protein] reductase I [EC:1.3.1.9 1.3.1.10]	00061 Fatty acid biosynthesis	Lipid metabolism	Metabolism
Locus_41104_Transcript_1/1_Confidence_1.000_Length_1134	K09458	fabF; 3-oxoacyl-[acyl-carrier-protein] synthase II [EC:2.3.1.179]	00061 Fatty acid biosynthesis	Lipid metabolism	Metabolism
Locus_5651_Transcript_1/1_Confidence_1.000_Length_1280	K09458	fabF; 3-oxoacyl-[acyl-carrier-protein] synthase II [EC:2.3.1.179]	00061 Fatty acid biosynthesis	Lipid metabolism	Metabolism
Locus_6161_Transcript_1/1_Confidence_1.000_Length_1254	K00645	fabD; [acyl-carrier-protein] S-malonyltransferase [EC:2.3.1.39]	00061 Fatty acid biosynthesis	Lipid metabolism	Metabolism
Locus_621_Transcript_1/1_Confidence_1.000_Length_4516	K11262	ACAC; acetyl-CoA carboxylase / biotin carboxylase [EC:6.4.1.2 6.3.4.14]	00061 Fatty acid biosynthesis	Lipid metabolism	Metabolism
Locus_6795_Transcript_1/1_Confidence_1.000_Length_1150	K00059	fabG; 3-oxoacyl-[acyl-carrier protein] reductase [EC:1.1.1.100]	00061 Fatty acid biosynthesis	Lipid metabolism	Metabolism
Locus_78270_Transcript_1/1_Confidence_1.000_Length_492	K02372	fabZ; 3-hydroxyacyl-[acyl-carrier-protein] dehydratase [EC:4.2.1.59]	00061 Fatty acid biosynthesis	Lipid metabolism	Metabolism
Locus_73663_Transcript_1/1_Confidence_1.000_Length_876	K01963	accD; acetyl-CoA carboxylase carboxyl transferase subunit beta [EC:6.4.1.2]	00061 Fatty acid biosynthesis	Lipid metabolism	Metabolism
Locus_10226_Transcript_1/1_Confidence_1.000_Length_2261	K15397	KCS; 3-ketoacyl-CoA synthase [EC:2.3.1.199]	00062 Fatty acid elongation	Lipid metabolism	Metabolism
Locus_14823_Transcript_1/1_Confidence_1.000_Length_378	K07512	MECR, NRBF1; mitochondrial trans-2-enoyl-CoA reductase [EC:1.3.1.38]	00062 Fatty acid elongation	Lipid metabolism	Metabolism
Locus_18554_Transcript_1/1_Confidence_1.000_Length_427	K07512	MECR, NRBF1; mitochondrial trans-2-enoyl-CoA reductase [EC:1.3.1.38]	00062 Fatty acid elongation	Lipid metabolism	Metabolism
Locus_25732_Transcript_1/1_Confidence_1.000_Length_1200	K10703	PHS1, PAS2; very-long-chain (3R)-3-hydroxyacyl-[acyl-carrier protein] dehydratase [EC:4.2.1.134]	00062 Fatty acid elongation	Lipid metabolism	Metabolism
Locus_27230_Transcript_1/1_Confidence_1.000_Length_1510	K10258	TER, TSC13, CER10; very-long-chain enoyl-CoA reductase [EC:1.3.1.93]	00062 Fatty acid elongation	Lipid metabolism	Metabolism
Locus_3126_Transcript_1/1_Confidence_1.000_Length_1975	K15397	KCS; 3-ketoacyl-CoA synthase [EC:2.3.1.199]	00062 Fatty acid elongation	Lipid metabolism	Metabolism
Locus_31640_Transcript_1/1_Confidence_1.000_Length_1867	K15397	KCS; 3-ketoacyl-CoA synthase [EC:2.3.1.199]	00062 Fatty acid elongation	Lipid metabolism	Metabolism
Locus_43283_Transcript_1/1_Confidence_1.000_Length_708	K10703	PHS1, PAS2; very-long-chain (3R)-3-hydroxyacyl-[acyl-carrier protein] dehydratase [EC:4.2.1.134]	00062 Fatty acid elongation	Lipid metabolism	Metabolism
Locus_46610_Transcript_1/1_Confidence_1.000_Length_1186	K10251	HSD17B12, KAR, IFA38; 17beta-estradiol 17-dehydrogenase / very-long-chain 3-oxoacyl-CoA reductase [EC:1.1.1.62 1.1.1.330]	00062 Fatty acid elongation	Lipid metabolism	Metabolism
Locus_61712_Transcript_1/1_Confidence_1.000_Length_958	K01074	PPT; palmitoyl-protein thioesterase [EC:3.1.2.22]	00062 Fatty acid elongation	Lipid metabolism	Metabolism
Locus_6544_Transcript_1/1_Confidence_1.000_Length_2507	K15397	KCS; 3-ketoacyl-CoA synthase [EC:2.3.1.199]	00062 Fatty acid elongation	Lipid metabolism	Metabolism
Locus_6784_Transcript_1/1_Confidence_1.000_Length_2186	K15397	KCS; 3-ketoacyl-CoA synthase [EC:2.3.1.199]	00062 Fatty acid elongation	Lipid metabolism	Metabolism
Locus_791_Transcript_1/1_Confidence_1.000_Length_1509	K15397	KCS; 3-ketoacyl-CoA synthase [EC:2.3.1.199]	00062 Fatty acid elongation	Lipid metabolism	Metabolism
Locus_9216_Transcript_1/1_Confidence_1.000_Length_438	K01068	ACOT1_2_4; acyl-coenzyme A thioesterase 1/2/4 [EC:3.1.2.2]	00062 Fatty acid elongation	Lipid metabolism	Metabolism
Locus_10695_Transcript_1/1_Confidence_1.000_Length_1069	K00128	E1.2.1.3; aldehyde dehydrogenase (NAD+) [EC:1.2.1.3]	00071 Fatty acid degradation	Lipid metabolism	Metabolism
Locus_12234_Transcript_1/1_Confidence_1.000_Length_2040	K00128	E1.2.1.3; aldehyde dehydrogenase (NAD+) [EC:1.2.1.3]	00071 Fatty acid degradation	Lipid metabolism	Metabolism
Locus_12448_Transcript_1/1_Confidence_1.000_Length_1354	K01897	ACSL, fadD; long-chain acyl-CoA synthetase [EC:6.2.1.3]	00071 Fatty acid degradation	Lipid metabolism	Metabolism
Locus_1409_Transcript_1/1_Confidence_1.000_Length_3542	K01897	ACSL, fadD; long-chain acyl-CoA synthetase [EC:6.2.1.3]	00071 Fatty acid degradation	Lipid metabolism	Metabolism
Locus_15327_Transcript_1/1_Confidence_1.000_Length_1298	K00001	E1.1.1.1, adh; alcohol dehydrogenase [EC:1.1.1.1]	00071 Fatty acid degradation	Lipid metabolism	Metabolism
Locus_17031_Transcript_1/1_Confidence_1.000_Length_2141	K10527	MFP2; enoyl-CoA hydratase/3-hydroxyacyl-CoA dehydrogenase [EC:4.2.1.17 1.1.1.35 1.1.1.211]	00071 Fatty acid degradation	Lipid metabolism	Metabolism
Locus_17804_Transcript_1/1_Confidence_1.000_Length_2144	K01897	ACSL, fadD; long-chain acyl-CoA synthetase [EC:6.2.1.3]	00071 Fatty acid degradation	Lipid metabolism	Metabolism
Locus_23358_Transcript_1/1_Confidence_1.000_Length_1372	K00121	frmA, ADH5, adhC; S-(hydroxymethyl)glutathione dehydrogenase / alcohol dehydrogenase [EC:1.1.1.284 1.1.1.1]	00071 Fatty acid degradation	Lipid metabolism	Metabolism
Locus_25540_Transcript_1/1_Confidence_1.000_Length_860	K00232	E1.3.3.6, ACOX1, ACOX3; acyl-CoA oxidase [EC:1.3.3.6]	00071 Fatty acid degradation	Lipid metabolism	Metabolism
Locus_26638_Transcript_1/1_Confidence_1.000_Length_2583	K01897	ACSL, fadD; long-chain acyl-CoA synthetase [EC:6.2.1.3]	00071 Fatty acid degradation	Lipid metabolism	Metabolism
Locus_2756_Transcript_1/1_Confidence_1.000_Length_2286	K01897	ACSL, fadD; long-chain acyl-CoA synthetase [EC:6.2.1.3]	00071 Fatty acid degradation	Lipid metabolism	Metabolism
Locus_3105_Transcript_1/1_Confidence_1.000_Length_2888	K00249	ACADM, acd; acyl-CoA dehydrogenase [EC:1.3.8.7]	00071 Fatty acid degradation	Lipid metabolism	Metabolism
Locus_3247_Transcript_1/1_Confidence_1.000_Length_1651	K00232	E1.3.3.6, ACOX1, ACOX3; acyl-CoA oxidase [EC:1.3.3.6]	00071 Fatty acid degradation	Lipid metabolism	Metabolism
Locus_52021_Transcript_1/1_Confidence_1.000_Length_799	K00121	frmA, ADH5, adhC; S-(hydroxymethyl)glutathione dehydrogenase / alcohol dehydrogenase [EC:1.1.1.284 1.1.1.1]	00071 Fatty acid degradation	Lipid metabolism	Metabolism
Locus_525_Transcript_1/1_Confidence_1.000_Length_1061	K00001	E1.1.1.1, adh; alcohol dehydrogenase [EC:1.1.1.1]	00071 Fatty acid degradation	Lipid metabolism	Metabolism
Locus_5283_Transcript_1/1_Confidence_1.000_Length_1825	K14085	ALDH7A1; aldehyde dehydrogenase family 7 member A1 [EC:1.2.1.31 1.2.1.8 1.2.1.3]	00071 Fatty acid degradation	Lipid metabolism	Metabolism
Locus_5848_Transcript_1/1_Confidence_1.000_Length_3176	K00232	E1.3.3.6, ACOX1, ACOX3; acyl-CoA oxidase [EC:1.3.3.6]	00071 Fatty acid degradation	Lipid metabolism	Metabolism
Locus_5916_Transcript_1/1_Confidence_1.000_Length_843	K07513	ACAA1; acetyl-CoA acyltransferase 1 [EC:2.3.1.16]	00071 Fatty acid degradation	Lipid metabolism	Metabolism
Locus_61007_Transcript_1/1_Confidence_1.000_Length_1216	K00121	frmA, ADH5, adhC; S-(hydroxymethyl)glutathione dehydrogenase / alcohol dehydrogenase [EC:1.1.1.284 1.1.1.1]	00071 Fatty acid degradation	Lipid metabolism	Metabolism
Locus_6210_Transcript_1/1_Confidence_1.000_Length_954	K00001	E1.1.1.1, adh; alcohol dehydrogenase [EC:1.1.1.1]	00071 Fatty acid degradation	Lipid metabolism	Metabolism
Locus_7429_Transcript_1/1_Confidence_1.000_Length_1062	K00232	E1.3.3.6, ACOX1, ACOX3; acyl-CoA oxidase [EC:1.3.3.6]	00071 Fatty acid degradation	Lipid metabolism	Metabolism
Locus_801_Transcript_1/1_Confidence_1.000_Length_758	K00626	E2.3.1.9, atoB; acetyl-CoA C-acetyltransferase [EC:2.3.1.9]	00071 Fatty acid degradation	Lipid metabolism	Metabolism
Locus_810_Transcript_1/1_Confidence_1.000_Length_2045	K01897	ACSL, fadD; long-chain acyl-CoA synthetase [EC:6.2.1.3]	00071 Fatty acid degradation	Lipid metabolism	Metabolism
Locus_3063_Transcript_1/1_Confidence_1.000_Length_1127	K01641	E2.3.3.10; hydroxymethylglutaryl-CoA synthase [EC:2.3.3.10]	00072 Synthesis and degradation of ketone bodies	Lipid metabolism	Metabolism
Locus_51253_Transcript_1/1_Confidence_1.000_Length_1068	K01640	E4.1.3.4, HMGCL, hmgL; hydroxymethylglutaryl-CoA lyase [EC:4.1.3.4]	00072 Synthesis and degradation of ketone bodies	Lipid metabolism	Metabolism
Locus_801_Transcript_1/1_Confidence_1.000_Length_758	K00626	E2.3.1.9, atoB; acetyl-CoA C-acetyltransferase [EC:2.3.1.9]	00072 Synthesis and degradation of ketone bodies	Lipid metabolism	Metabolism
Locus_13503_Transcript_1/1_Confidence_1.000_Length_1775	K13356	FAR; fatty acyl-CoA reductase [EC:1.2.1.-]	00073 Cutin, suberine and wax biosynthesis	Lipid metabolism	Metabolism
Locus_17260_Transcript_1/1_Confidence_1.000_Length_2047	K15402	CYP86B1; fatty acid omega-hydroxylase [EC:1.14.-.-]	00073 Cutin, suberine and wax biosynthesis	Lipid metabolism	Metabolism
Locus_4560_Transcript_1/1_Confidence_1.000_Length_1131	K15400	HHT1; omega-hydroxypalmitate O-feruloyl transferase [EC:2.3.1.188]	00073 Cutin, suberine and wax biosynthesis	Lipid metabolism	Metabolism
Locus_46598_Transcript_1/1_Confidence_1.000_Length_868	K15404	K15404, CER1; aldehyde decarbonylase [EC:4.1.99.5]	00073 Cutin, suberine and wax biosynthesis	Lipid metabolism	Metabolism
Locus_53527_Transcript_1/1_Confidence_1.000_Length_1442	K15403	ACE, HTH; fatty acid omega-hydroxy dehydrogenase [EC:1.1.-.-]	00073 Cutin, suberine and wax biosynthesis	Lipid metabolism	Metabolism
Locus_53529_Transcript_1/1_Confidence_1.000_Length_1254	K15404	K15404, CER1; aldehyde decarbonylase [EC:4.1.99.5]	00073 Cutin, suberine and wax biosynthesis	Lipid metabolism	Metabolism
Locus_61750_Transcript_1/1_Confidence_1.000_Length_1412	K13356	FAR; fatty acyl-CoA reductase [EC:1.2.1.-]	00073 Cutin, suberine and wax biosynthesis	Lipid metabolism	Metabolism
Locus_6529_Transcript_1/1_Confidence_1.000_Length_1939	K15401	CYP86A1; fatty acid omega-hydroxylase [EC:1.14.-.-]	00073 Cutin, suberine and wax biosynthesis	Lipid metabolism	Metabolism
Locus_11277_Transcript_1/1_Confidence_1.000_Length_1587	K08242	E2.1.1.143; 24-methylenesterol C-methyltransferase [EC:2.1.1.143]	00100 Steroid biosynthesis	Lipid metabolism	Metabolism
Locus_11678_Transcript_1/1_Confidence_1.000_Length_905	K14424	SMO2; 4-alpha-methyl-delta7-sterol-4alpha-methyl oxidase [EC:1.14.13.72]	00100 Steroid biosynthesis	Lipid metabolism	Metabolism
Locus_12413_Transcript_1/1_Confidence_1.000_Length_2831	K09828	DHCR24; delta24-sterol reductase [EC:1.3.1.72]	00100 Steroid biosynthesis	Lipid metabolism	Metabolism
Locus_1286_Transcript_1/1_Confidence_1.000_Length_1757	K05917	CYP51; sterol 14-demethylase [EC:1.14.13.70]	00100 Steroid biosynthesis	Lipid metabolism	Metabolism
Locus_14933_Transcript_1/1_Confidence_1.000_Length_384	K00213	DHCR7; 7-dehydrocholesterol reductase [EC:1.3.1.21]	00100 Steroid biosynthesis	Lipid metabolism	Metabolism
Locus_16374_Transcript_1/1_Confidence_1.000_Length_1361	K00559	E2.1.1.41, SMT1, ERG6; sterol 24-C-methyltransferase [EC:2.1.1.41]	00100 Steroid biosynthesis	Lipid metabolism	Metabolism
Locus_19025_Transcript_1/1_Confidence_1.000_Length_1949	K07748	E1.1.1.170, NSDHL, ERG26; sterol-4alpha-carboxylate 3-dehydrogenase (decarboxylating) [EC:1.1.1.170]	00100 Steroid biosynthesis	Lipid metabolism	Metabolism
Locus_19440_Transcript_1/1_Confidence_1.000_Length_1342	K00227	SC5DL, ERG3; lathosterol oxidase [EC:1.14.21.6]	00100 Steroid biosynthesis	Lipid metabolism	Metabolism
Locus_19522_Transcript_1/2_Confidence_0.909_Length_569	K00213	DHCR7; 7-dehydrocholesterol reductase [EC:1.3.1.21]	00100 Steroid biosynthesis	Lipid metabolism	Metabolism
Locus_20104_Transcript_1/1_Confidence_1.000_Length_243	K08246	CPI1; cycloeucalenol cycloisomerase [EC:5.5.1.9]	00100 Steroid biosynthesis	Lipid metabolism	Metabolism
Locus_24139_Transcript_1/1_Confidence_1.000_Length_1796	K00511	SQLE, ERG1; squalene monooxygenase [EC:1.14.13.132]	00100 Steroid biosynthesis	Lipid metabolism	Metabolism
Locus_32935_Transcript_1/1_Confidence_1.000_Length_1330	K00222	TM7SF2, ERG24; delta14-sterol reductase [EC:1.3.1.70]	00100 Steroid biosynthesis	Lipid metabolism	Metabolism
Locus_35621_Transcript_1/1_Confidence_1.000_Length_1080	K14423	SMO1; 4,4-dimethyl-9beta,19-cyclopropylsterol-4alpha-methyl oxidase [EC:1.14.13.72]	00100 Steroid biosynthesis	Lipid metabolism	Metabolism
Locus_4197_Transcript_1/1_Confidence_1.000_Length_1481	K14423	SMO1; 4,4-dimethyl-9beta,19-cyclopropylsterol-4alpha-methyl oxidase [EC:1.14.13.72]	00100 Steroid biosynthesis	Lipid metabolism	Metabolism
Locus_4378_Transcript_1/1_Confidence_1.000_Length_1651	K00801	FDFT1; farnesyl-diphosphate farnesyltransferase [EC:2.5.1.21]	00100 Steroid biosynthesis	Lipid metabolism	Metabolism
Locus_6407_Transcript_1/1_Confidence_1.000_Length_1980	K00511	SQLE, ERG1; squalene monooxygenase [EC:1.14.13.132]	00100 Steroid biosynthesis	Lipid metabolism	Metabolism
Locus_68828_Transcript_1/1_Confidence_1.000_Length_2202	K09832	CYP710A; cytochrome P450, family 710, subfamily A	00100 Steroid biosynthesis	Lipid metabolism	Metabolism
Locus_7683_Transcript_1/1_Confidence_1.000_Length_913	K01824	EBP; cholestenol delta-isomerase [EC:5.3.3.5]	00100 Steroid biosynthesis	Lipid metabolism	Metabolism
Locus_7909_Transcript_1/1_Confidence_1.000_Length_3370	K14674	TGL4; TAG lipase / steryl ester hydrolase / phospholipase A2 / LPA acyltransferase [EC:3.1.1.3 3.1.1.13 3.1.1.4 2.3.1.51]	00100 Steroid biosynthesis	Lipid metabolism	Metabolism
Locus_11490_Transcript_1/1_Confidence_1.000_Length_2548	K14759	PHYLLO; isochorismate synthase / 2-succinyl-5-enolpyruvyl-6-hydroxy-3-cyclohexene-1-carboxylate synthase / 2-succinyl-6-hydroxy-2,4-cyclohexadiene-1-carboxylate synthase / O-succinylbenzoate synthase [EC:5.4.4.2 2.2.1.9 4.2.99.20 4.2.1.113]	00130 Ubiquinone and other terpenoid-quinone biosynthesis	Metabolism of cofactors and vitamins	Metabolism
Locus_11545_Transcript_1/1_Confidence_1.000_Length_1220	K03183	ubiE; ubiquinone/menaquinone biosynthesis methyltransferase [EC:2.1.1.163 2.1.1.201]	00130 Ubiquinone and other terpenoid-quinone biosynthesis	Metabolism of cofactors and vitamins	Metabolism
Locus_11916_Transcript_1/1_Confidence_1.000_Length_1895	K01904	E6.2.1.12; 4-coumarate--CoA ligase [EC:6.2.1.12]	00130 Ubiquinone and other terpenoid-quinone biosynthesis	Metabolism of cofactors and vitamins	Metabolism
Locus_18590_Transcript_1/1_Confidence_1.000_Length_811	K01661	menB; naphthoate synthase [EC:4.1.3.36]	00130 Ubiquinone and other terpenoid-quinone biosynthesis	Metabolism of cofactors and vitamins	Metabolism
Locus_19558_Transcript_1/1_Confidence_1.000_Length_961	K14760	AAE14; acyl-activating enzyme 14 [EC:6.2.1.26]	00130 Ubiquinone and other terpenoid-quinone biosynthesis	Metabolism of cofactors and vitamins	Metabolism
Locus_22288_Transcript_1/1_Confidence_1.000_Length_1569	K12502	VTE3, APG1; MPBQ/MSBQ methyltransferase	00130 Ubiquinone and other terpenoid-quinone biosynthesis	Metabolism of cofactors and vitamins	Metabolism
Locus_25806_Transcript_1/1_Confidence_1.000_Length_1302	K02548	menA; 1,4-dihydroxy-2-naphthoate octaprenyltransferase [EC:2.5.1.74 2.5.1.-]	00130 Ubiquinone and other terpenoid-quinone biosynthesis	Metabolism of cofactors and vitamins	Metabolism
Locus_27552_Transcript_1/1_Confidence_1.000_Length_1631	K12502	VTE3, APG1; MPBQ/MSBQ methyltransferase	00130 Ubiquinone and other terpenoid-quinone biosynthesis	Metabolism of cofactors and vitamins	Metabolism
Locus_32011_Transcript_1/1_Confidence_1.000_Length_2052	K12501	HST; homogentisate solanesyltransferase	00130 Ubiquinone and other terpenoid-quinone biosynthesis	Metabolism of cofactors and vitamins	Metabolism
Locus_34790_Transcript_1/1_Confidence_1.000_Length_1622	K02552	menF; menaquinone-specific isochorismate synthase [EC:5.4.4.2]	00130 Ubiquinone and other terpenoid-quinone biosynthesis	Metabolism of cofactors and vitamins	Metabolism
Locus_48537_Transcript_1/1_Confidence_1.000_Length_812	K12501	HST; homogentisate solanesyltransferase	00130 Ubiquinone and other terpenoid-quinone biosynthesis	Metabolism of cofactors and vitamins	Metabolism
Locus_49654_Transcript_1/1_Confidence_1.000_Length_1380	K06127	COQ5; ubiquinone biosynthesis methyltransferase [EC:2.1.1.201]	00130 Ubiquinone and other terpenoid-quinone biosynthesis	Metabolism of cofactors and vitamins	Metabolism
Locus_5063_Transcript_1/1_Confidence_1.000_Length_1312	K06126	COQ6; ubiquinone biosynthesis monooxygenase Coq6 [EC:1.14.13.-]	00130 Ubiquinone and other terpenoid-quinone biosynthesis	Metabolism of cofactors and vitamins	Metabolism
Locus_51401_Transcript_1/1_Confidence_1.000_Length_817	K00591	COQ3; hexaprenyldihydroxybenzoate methyltransferase [EC:2.1.1.114]	00130 Ubiquinone and other terpenoid-quinone biosynthesis	Metabolism of cofactors and vitamins	Metabolism
Locus_5230_Transcript_1/1_Confidence_1.000_Length_1871	K01904	E6.2.1.12; 4-coumarate--CoA ligase [EC:6.2.1.12]	00130 Ubiquinone and other terpenoid-quinone biosynthesis	Metabolism of cofactors and vitamins	Metabolism
Locus_52725_Transcript_1/1_Confidence_1.000_Length_580	K06125	COQ2; 4-hydroxybenzoate hexaprenyltransferase [EC:2.5.1.-]	00130 Ubiquinone and other terpenoid-quinone biosynthesis	Metabolism of cofactors and vitamins	Metabolism
Locus_53882_Transcript_1/1_Confidence_1.000_Length_1522	K05928	E2.1.1.95; tocopherol O-methyltransferase [EC:2.1.1.95]	00130 Ubiquinone and other terpenoid-quinone biosynthesis	Metabolism of cofactors and vitamins	Metabolism
Locus_55251_Transcript_1/1_Confidence_1.000_Length_1373	K00815	TAT; tyrosine aminotransferase [EC:2.6.1.5]	00130 Ubiquinone and other terpenoid-quinone biosynthesis	Metabolism of cofactors and vitamins	Metabolism
Locus_6990_Transcript_1/1_Confidence_1.000_Length_2034	K09833	HPT, TPT; homogenitisate phytyltransferase	00130 Ubiquinone and other terpenoid-quinone biosynthesis	Metabolism of cofactors and vitamins	Metabolism
Locus_77983_Transcript_1/1_Confidence_1.000_Length_737	K09834	VTE1, SXD1; tocopherol cyclase	00130 Ubiquinone and other terpenoid-quinone biosynthesis	Metabolism of cofactors and vitamins	Metabolism
Locus_8888_Transcript_1/1_Confidence_1.000_Length_1695	K00457	HPD, hppD; 4-hydroxyphenylpyruvate dioxygenase [EC:1.13.11.27]	00130 Ubiquinone and other terpenoid-quinone biosynthesis	Metabolism of cofactors and vitamins	Metabolism
Locus_1048_Transcript_1/1_Confidence_1.000_Length_1826	K02148	ATPeV1C, ATP6C; V-type H+-transporting ATPase subunit C	00190 Oxidative phosphorylation	Energy metabolism	Metabolism
Locus_10620_Transcript_1/1_Confidence_1.000_Length_1111	K02137	ATPeF0O, ATP5O, ATP5; F-type H+-transporting ATPase subunit O	00190 Oxidative phosphorylation	Energy metabolism	Metabolism
Locus_11397_Transcript_1/1_Confidence_1.000_Length_340	K02266	COX6A; cytochrome c oxidase subunit 6a	00190 Oxidative phosphorylation	Energy metabolism	Metabolism
Locus_11474_Transcript_1/1_Confidence_1.000_Length_786	K02150	ATPeV1E, ATP6E; V-type H+-transporting ATPase subunit E	00190 Oxidative phosphorylation	Energy metabolism	Metabolism
Locus_1156_Transcript_1/1_Confidence_1.000_Length_2912	K02154	ATPeV0A, ATP6N; V-type H+-transporting ATPase subunit a	00190 Oxidative phosphorylation	Energy metabolism	Metabolism
Locus_12067_Transcript_1/1_Confidence_1.000_Length_767	K02258	COX11; cytochrome c oxidase assembly protein subunit 11	00190 Oxidative phosphorylation	Energy metabolism	Metabolism
Locus_130_Transcript_1/1_Confidence_1.000_Length_933	K00413	CYC1, CYT1, petC; ubiquinol-cytochrome c reductase cytochrome c1 subunit	00190 Oxidative phosphorylation	Energy metabolism	Metabolism
Locus_13967_Transcript_1/1_Confidence_1.000_Length_796	K03966	NDUFB10; NADH dehydrogenase (ubiquinone) 1 beta subcomplex subunit 10	00190 Oxidative phosphorylation	Energy metabolism	Metabolism
Locus_14531_Transcript_1/1_Confidence_1.000_Length_1301	K00411	UQCRFS1, RIP1, petA; ubiquinol-cytochrome c reductase iron-sulfur subunit [EC:1.10.2.2]	00190 Oxidative phosphorylation	Energy metabolism	Metabolism
Locus_1514_Transcript_1/1_Confidence_1.000_Length_3117	K01535	E3.6.3.6; H+-transporting ATPase [EC:3.6.3.6]	00190 Oxidative phosphorylation	Energy metabolism	Metabolism
Locus_1537_Transcript_1/1_Confidence_1.000_Length_3566	K02133	ATPeF1B, ATP5B, ATP2; F-type H+-transporting ATPase subunit beta [EC:3.6.3.14]	00190 Oxidative phosphorylation	Energy metabolism	Metabolism
Locus_15879_Transcript_1/1_Confidence_1.000_Length_979	K00416	QCR6, UQCRH; ubiquinol-cytochrome c reductase subunit 6	00190 Oxidative phosphorylation	Energy metabolism	Metabolism
Locus_15910_Transcript_1/1_Confidence_1.000_Length_830	K02136	ATPeF1G, ATP5C1, ATP3; F-type H+-transporting ATPase subunit gamma	00190 Oxidative phosphorylation	Energy metabolism	Metabolism
Locus_16008_Transcript_1/1_Confidence_1.000_Length_405	K03965	NDUFB9; NADH dehydrogenase (ubiquinone) 1 beta subcomplex subunit 9	00190 Oxidative phosphorylation	Energy metabolism	Metabolism
Locus_17426_Transcript_1/1_Confidence_1.000_Length_2053	K01507	ppa; inorganic pyrophosphatase [EC:3.6.1.1]	00190 Oxidative phosphorylation	Energy metabolism	Metabolism
Locus_17488_Transcript_1/1_Confidence_1.000_Length_1060	K03940	NDUFS7; NADH dehydrogenase (ubiquinone) Fe-S protein 7 [EC:1.6.5.3 1.6.99.3]	00190 Oxidative phosphorylation	Energy metabolism	Metabolism
Locus_17498_Transcript_1/1_Confidence_1.000_Length_714	K01507	ppa; inorganic pyrophosphatase [EC:3.6.1.1]	00190 Oxidative phosphorylation	Energy metabolism	Metabolism
Locus_17757_Transcript_1/1_Confidence_1.000_Length_401	K03952	NDUFA8; NADH dehydrogenase (ubiquinone) 1 alpha subcomplex subunit 8	00190 Oxidative phosphorylation	Energy metabolism	Metabolism
Locus_182_Transcript_1/1_Confidence_1.000_Length_1730	K02146	ATPeV0D, ATP6D; V-type H+-transporting ATPase subunit d	00190 Oxidative phosphorylation	Energy metabolism	Metabolism
Locus_18791_Transcript_1/1_Confidence_1.000_Length_1361	K00411	UQCRFS1, RIP1, petA; ubiquinol-cytochrome c reductase iron-sulfur subunit [EC:1.10.2.2]	00190 Oxidative phosphorylation	Energy metabolism	Metabolism
Locus_20230_Transcript_1/1_Confidence_1.000_Length_775	K03941	NDUFS8; NADH dehydrogenase (ubiquinone) Fe-S protein 8 [EC:1.6.5.3 1.6.99.3]	00190 Oxidative phosphorylation	Energy metabolism	Metabolism
Locus_20376_Transcript_1/1_Confidence_1.000_Length_2233	K02147	ATPeV1B, ATP6B; V-type H+-transporting ATPase subunit B	00190 Oxidative phosphorylation	Energy metabolism	Metabolism
Locus_20479_Transcript_1/1_Confidence_1.000_Length_805	K02260	COX17; cytochrome c oxidase assembly protein subunit 17	00190 Oxidative phosphorylation	Energy metabolism	Metabolism
Locus_21202_Transcript_1/1_Confidence_1.000_Length_3155	K02154	ATPeV0A, ATP6N; V-type H+-transporting ATPase subunit a	00190 Oxidative phosphorylation	Energy metabolism	Metabolism
Locus_22471_Transcript_1/1_Confidence_1.000_Length_900	K02257	COX10; protoheme IX farnesyltransferase [EC:2.5.1.-]	00190 Oxidative phosphorylation	Energy metabolism	Metabolism
Locus_22701_Transcript_1/1_Confidence_1.000_Length_750	K02260	COX17; cytochrome c oxidase assembly protein subunit 17	00190 Oxidative phosphorylation	Energy metabolism	Metabolism
Locus_23022_Transcript_1/1_Confidence_1.000_Length_305	K02140	ATPeFG, ATP5L, ATP20; F-type H+-transporting ATPase subunit g	00190 Oxidative phosphorylation	Energy metabolism	Metabolism
Locus_23119_Transcript_1/1_Confidence_1.000_Length_584	K02135	ATPeF1E, ATP5E, ATP15; F-type H+-transporting ATPase subunit epsilon	00190 Oxidative phosphorylation	Energy metabolism	Metabolism
Locus_2342_Transcript_1/1_Confidence_1.000_Length_858	K02152	ATPeV1G, ATP6G; V-type H+-transporting ATPase subunit G	00190 Oxidative phosphorylation	Energy metabolism	Metabolism
Locus_24784_Transcript_1/1_Confidence_1.000_Length_1055	K03950	NDUFA6; NADH dehydrogenase (ubiquinone) 1 alpha subcomplex subunit 6	00190 Oxidative phosphorylation	Energy metabolism	Metabolism
Locus_25225_Transcript_1/1_Confidence_1.000_Length_761	K03661	ATPeV0B, ATP6F; V-type H+-transporting ATPase 21kDa proteolipid subunit	00190 Oxidative phosphorylation	Energy metabolism	Metabolism
Locus_2571_Transcript_1/1_Confidence_1.000_Length_992	K02138	ATPeF0D, ATP5H, ATP7; F-type H+-transporting ATPase subunit d	00190 Oxidative phosphorylation	Energy metabolism	Metabolism
Locus_279_Transcript_1/1_Confidence_1.000_Length_1948	K03934	NDUFS1; NADH dehydrogenase (ubiquinone) Fe-S protein 1 [EC:1.6.5.3 1.6.99.3]	00190 Oxidative phosphorylation	Energy metabolism	Metabolism
Locus_2831_Transcript_1/1_Confidence_1.000_Length_690	K03938	NDUFS5; NADH dehydrogenase (ubiquinone) Fe-S protein 5	00190 Oxidative phosphorylation	Energy metabolism	Metabolism
Locus_29110_Transcript_1/1_Confidence_1.000_Length_838	K00235	SDHB, SDH2; succinate dehydrogenase (ubiquinone) iron-sulfur subunit [EC:1.3.5.1]	00190 Oxidative phosphorylation	Energy metabolism	Metabolism
Locus_29299_Transcript_1/1_Confidence_1.000_Length_644	K02153	ATPeV0E, ATP6H; V-type H+-transporting ATPase subunit e	00190 Oxidative phosphorylation	Energy metabolism	Metabolism
Locus_29829_Transcript_1/1_Confidence_1.000_Length_963	K02155	ATPeV0C, ATP6L; V-type H+-transporting ATPase 16kDa proteolipid subunit	00190 Oxidative phosphorylation	Energy metabolism	Metabolism
Locus_323_Transcript_1/1_Confidence_1.000_Length_818	K03955	NDUFAB1; NADH dehydrogenase (ubiquinone) 1 alpha/beta subcomplex 1	00190 Oxidative phosphorylation	Energy metabolism	Metabolism
Locus_32426_Transcript_1/1_Confidence_1.000_Length_703	K03938	NDUFS5; NADH dehydrogenase (ubiquinone) Fe-S protein 5	00190 Oxidative phosphorylation	Energy metabolism	Metabolism
Locus_33509_Transcript_1/1_Confidence_1.000_Length_1102	K01507	ppa; inorganic pyrophosphatase [EC:3.6.1.1]	00190 Oxidative phosphorylation	Energy metabolism	Metabolism
Locus_3417_Transcript_1/1_Confidence_1.000_Length_863	K11353	NDUFA13; NADH dehydrogenase (ubiquinone) 1 alpha subcomplex subunit 13	00190 Oxidative phosphorylation	Energy metabolism	Metabolism
Locus_34194_Transcript_1/1_Confidence_1.000_Length_976	K00417	QCR7, UQCRB; ubiquinol-cytochrome c reductase subunit 7	00190 Oxidative phosphorylation	Energy metabolism	Metabolism
Locus_34476_Transcript_1/1_Confidence_1.000_Length_698	K02262	COX3; cytochrome c oxidase subunit 3	00190 Oxidative phosphorylation	Energy metabolism	Metabolism
Locus_36215_Transcript_1/1_Confidence_1.000_Length_694	K03881	ND4; NADH-ubiquinone oxidoreductase chain 4 [EC:1.6.5.3]	00190 Oxidative phosphorylation	Energy metabolism	Metabolism
Locus_3705_Transcript_1/1_Confidence_1.000_Length_609	K02134	ATPeF1D, ATP5D, ATP16; F-type H+-transporting ATPase subunit delta	00190 Oxidative phosphorylation	Energy metabolism	Metabolism
Locus_37684_Transcript_1/1_Confidence_1.000_Length_922	K02149	ATPeV1D, ATP6M; V-type H+-transporting ATPase subunit D	00190 Oxidative phosphorylation	Energy metabolism	Metabolism
Locus_38969_Transcript_1/1_Confidence_1.000_Length_623	K03937	NDUFS4; NADH dehydrogenase (ubiquinone) Fe-S protein 4	00190 Oxidative phosphorylation	Energy metabolism	Metabolism
Locus_40935_Transcript_1/1_Confidence_1.000_Length_2255	K00234	SDHA, SDH1; succinate dehydrogenase (ubiquinone) flavoprotein subunit [EC:1.3.5.1]	00190 Oxidative phosphorylation	Energy metabolism	Metabolism
Locus_41122_Transcript_1/1_Confidence_1.000_Length_1255	K02115	ATPF1G, atpG; F-type H+-transporting ATPase subunit gamma	00190 Oxidative phosphorylation	Energy metabolism	Metabolism
Locus_43617_Transcript_1/1_Confidence_1.000_Length_1195	K02132	ATPeF1A, ATP5A1, ATP1; F-type H+-transporting ATPase subunit alpha	00190 Oxidative phosphorylation	Energy metabolism	Metabolism
Locus_45088_Transcript_1/1_Confidence_1.000_Length_950	K02113	ATPF1D, atpH; F-type H+-transporting ATPase subunit delta	00190 Oxidative phosphorylation	Energy metabolism	Metabolism
Locus_4532_Transcript_1/1_Confidence_1.000_Length_791	K02153	ATPeV0E, ATP6H; V-type H+-transporting ATPase subunit e	00190 Oxidative phosphorylation	Energy metabolism	Metabolism
Locus_4794_Transcript_1/1_Confidence_1.000_Length_1674	K03942	NDUFV1; NADH dehydrogenase (ubiquinone) flavoprotein 1 [EC:1.6.5.3 1.6.99.3]	00190 Oxidative phosphorylation	Energy metabolism	Metabolism
Locus_4997_Transcript_1/1_Confidence_1.000_Length_2050	K03955	NDUFAB1; NADH dehydrogenase (ubiquinone) 1 alpha/beta subcomplex 1	00190 Oxidative phosphorylation	Energy metabolism	Metabolism
Locus_52055_Transcript_1/1_Confidence_1.000_Length_2101	K03884	ND6; NADH-ubiquinone oxidoreductase chain 6 [EC:1.6.5.3]	00190 Oxidative phosphorylation	Energy metabolism	Metabolism
Locus_5225_Transcript_1/1_Confidence_1.000_Length_1293	K03953	NDUFA9; NADH dehydrogenase (ubiquinone) 1 alpha subcomplex subunit 9	00190 Oxidative phosphorylation	Energy metabolism	Metabolism
Locus_53416_Transcript_1/1_Confidence_1.000_Length_240	K01507	ppa; inorganic pyrophosphatase [EC:3.6.1.1]	00190 Oxidative phosphorylation	Energy metabolism	Metabolism
Locus_5614_Transcript_1/1_Confidence_1.000_Length_1960	K00234	SDHA, SDH1; succinate dehydrogenase (ubiquinone) flavoprotein subunit [EC:1.3.5.1]	00190 Oxidative phosphorylation	Energy metabolism	Metabolism
Locus_5940_Transcript_1/1_Confidence_1.000_Length_372	K02265	COX5B; cytochrome c oxidase subunit 5b	00190 Oxidative phosphorylation	Energy metabolism	Metabolism
Locus_59620_Transcript_1/1_Confidence_1.000_Length_408	K02126	ATPeF0A, MTATP6, ATP6; F-type H+-transporting ATPase subunit a	00190 Oxidative phosphorylation	Energy metabolism	Metabolism
Locus_6015_Transcript_1/1_Confidence_1.000_Length_2094	K02133	ATPeF1B, ATP5B, ATP2; F-type H+-transporting ATPase subunit beta [EC:3.6.3.14]	00190 Oxidative phosphorylation	Energy metabolism	Metabolism
Locus_6323_Transcript_1/1_Confidence_1.000_Length_994	K02144	ATPeV1H; V-type H+-transporting ATPase subunit H	00190 Oxidative phosphorylation	Energy metabolism	Metabolism
Locus_6406_Transcript_1/1_Confidence_1.000_Length_496	K02144	ATPeV1H; V-type H+-transporting ATPase subunit H	00190 Oxidative phosphorylation	Energy metabolism	Metabolism
Locus_6477_Transcript_1/1_Confidence_1.000_Length_1012	K03939	NDUFS6; NADH dehydrogenase (ubiquinone) Fe-S protein 6	00190 Oxidative phosphorylation	Energy metabolism	Metabolism
Locus_65856_Transcript_1/1_Confidence_1.000_Length_266	K02109	ATPF0B, atpF; F-type H+-transporting ATPase subunit b	00190 Oxidative phosphorylation	Energy metabolism	Metabolism
Locus_6712_Transcript_1/1_Confidence_1.000_Length_1161	K02149	ATPeV1D, ATP6M; V-type H+-transporting ATPase subunit D	00190 Oxidative phosphorylation	Energy metabolism	Metabolism
Locus_6731_Transcript_1/1_Confidence_1.000_Length_911	K02151	ATPeV1F, ATP6S14; V-type H+-transporting ATPase subunit F	00190 Oxidative phosphorylation	Energy metabolism	Metabolism
Locus_6948_Transcript_1/1_Confidence_1.000_Length_2183	K02145	ATPeV1A, ATP6A; V-type H+-transporting ATPase subunit A [EC:3.6.3.14]	00190 Oxidative phosphorylation	Energy metabolism	Metabolism
Locus_7139_Transcript_1/1_Confidence_1.000_Length_549	K02138	ATPeF0D, ATP5H, ATP7; F-type H+-transporting ATPase subunit d	00190 Oxidative phosphorylation	Energy metabolism	Metabolism
Locus_7221_Transcript_1/1_Confidence_1.000_Length_2077	K02109	ATPF0B, atpF; F-type H+-transporting ATPase subunit b	00190 Oxidative phosphorylation	Energy metabolism	Metabolism
Locus_7437_Transcript_1/1_Confidence_1.000_Length_2057	K02133	ATPeF1B, ATP5B, ATP2; F-type H+-transporting ATPase subunit beta [EC:3.6.3.14]	00190 Oxidative phosphorylation	Energy metabolism	Metabolism
Locus_7494_Transcript_1/1_Confidence_1.000_Length_1358	K00416	QCR6, UQCRH; ubiquinol-cytochrome c reductase subunit 6	00190 Oxidative phosphorylation	Energy metabolism	Metabolism
Locus_8069_Transcript_1/1_Confidence_1.000_Length_783	K03955	NDUFAB1; NADH dehydrogenase (ubiquinone) 1 alpha/beta subcomplex 1	00190 Oxidative phosphorylation	Energy metabolism	Metabolism
Locus_812_Transcript_1/1_Confidence_1.000_Length_1124	K02150	ATPeV1E, ATP6E; V-type H+-transporting ATPase subunit E	00190 Oxidative phosphorylation	Energy metabolism	Metabolism
Locus_8122_Transcript_1/1_Confidence_1.000_Length_1641	K02259	COX15; cytochrome c oxidase assembly protein subunit 15	00190 Oxidative phosphorylation	Energy metabolism	Metabolism
Locus_81417_Transcript_1/1_Confidence_1.000_Length_404	K02128	ATPeF0C, ATP5G, ATP9; F-type H+-transporting ATPase subunit c	00190 Oxidative phosphorylation	Energy metabolism	Metabolism
Locus_8702_Transcript_1/1_Confidence_1.000_Length_730	K03661	ATPeV0B, ATP6F; V-type H+-transporting ATPase 21kDa proteolipid subunit	00190 Oxidative phosphorylation	Energy metabolism	Metabolism
Locus_8777_Transcript_1/1_Confidence_1.000_Length_1440	K01507	ppa; inorganic pyrophosphatase [EC:3.6.1.1]	00190 Oxidative phosphorylation	Energy metabolism	Metabolism
Locus_899_Transcript_1/1_Confidence_1.000_Length_2895	K02154	ATPeV0A, ATP6N; V-type H+-transporting ATPase subunit a	00190 Oxidative phosphorylation	Energy metabolism	Metabolism
Locus_930_Transcript_2/2_Confidence_0.667_Length_375	K11352	NDUFA12; NADH dehydrogenase (ubiquinone) 1 alpha subcomplex subunit 12	00190 Oxidative phosphorylation	Energy metabolism	Metabolism
Locus_9693_Transcript_1/1_Confidence_1.000_Length_1012	K02267	COX6B; cytochrome c oxidase subunit 6b	00190 Oxidative phosphorylation	Energy metabolism	Metabolism
Locus_9830_Transcript_1/1_Confidence_1.000_Length_875	K03943	NDUFV2; NADH dehydrogenase (ubiquinone) flavoprotein 2 [EC:1.6.5.3 1.6.99.3]	00190 Oxidative phosphorylation	Energy metabolism	Metabolism
Locus_22681_Transcript_1/1_Confidence_1.000_Length_1024	K05577	ndhF; NAD(P)H-quinone oxidoreductase subunit 5 [EC:1.6.5.3]	00190 Oxidative phosphorylation	Energy metabolism	Metabolism
Locus_27034_Transcript_1/1_Confidence_1.000_Length_2614	K05573	ndhB; NAD(P)H-quinone oxidoreductase subunit 2 [EC:1.6.5.3]	00190 Oxidative phosphorylation	Energy metabolism	Metabolism
Locus_38131_Transcript_1/1_Confidence_1.000_Length_362	K05575	ndhD; NAD(P)H-quinone oxidoreductase subunit 4 [EC:1.6.5.3]	00190 Oxidative phosphorylation	Energy metabolism	Metabolism
Locus_39504_Transcript_1/1_Confidence_1.000_Length_1156	K02111	ATPF1A, atpA; F-type H+-transporting ATPase subunit alpha [EC:3.6.3.14]	00190 Oxidative phosphorylation	Energy metabolism	Metabolism
Locus_47154_Transcript_1/1_Confidence_1.000_Length_601	K02109	ATPF0B, atpF; F-type H+-transporting ATPase subunit b	00190 Oxidative phosphorylation	Energy metabolism	Metabolism
Locus_51053_Transcript_1/1_Confidence_1.000_Length_761	K05572	ndhA; NAD(P)H-quinone oxidoreductase subunit 1 [EC:1.6.5.3]	00190 Oxidative phosphorylation	Energy metabolism	Metabolism
Locus_68855_Transcript_1/1_Confidence_1.000_Length_527	K02110	ATPF0C, atpE; F-type H+-transporting ATPase subunit c	00190 Oxidative phosphorylation	Energy metabolism	Metabolism
Locus_70008_Transcript_1/1_Confidence_1.000_Length_1884	K05579	ndhH; NAD(P)H-quinone oxidoreductase subunit H [EC:1.6.5.3]	00190 Oxidative phosphorylation	Energy metabolism	Metabolism
Locus_77814_Transcript_1/1_Confidence_1.000_Length_235	K02114	ATPF1E, atpC; F-type H+-transporting ATPase subunit epsilon	00190 Oxidative phosphorylation	Energy metabolism	Metabolism
Locus_82814_Transcript_1/1_Confidence_1.000_Length_1090	K05582	ndhK; NAD(P)H-quinone oxidoreductase subunit K [EC:1.6.5.3]	00190 Oxidative phosphorylation	Energy metabolism	Metabolism
Locus_84605_Transcript_1/1_Confidence_1.000_Length_329	K05574	ndhC; NAD(P)H-quinone oxidoreductase subunit 3 [EC:1.6.5.3]	00190 Oxidative phosphorylation	Energy metabolism	Metabolism
Locus_13882_Transcript_1/1_Confidence_1.000_Length_579	K02717	psbP; photosystem II oxygen-evolving enhancer protein 2	00195 Photosynthesis	Energy metabolism	Metabolism
Locus_16974_Transcript_1/1_Confidence_1.000_Length_522	K02693	psaE; photosystem I subunit IV	00195 Photosynthesis	Energy metabolism	Metabolism
Locus_17210_Transcript_1/1_Confidence_1.000_Length_1010	K02716	psbO; photosystem II oxygen-evolving enhancer protein 1	00195 Photosynthesis	Energy metabolism	Metabolism
Locus_17344_Transcript_1/1_Confidence_1.000_Length_774	K08905	psaG; photosystem I subunit V	00195 Photosynthesis	Energy metabolism	Metabolism
Locus_24236_Transcript_1/1_Confidence_1.000_Length_734	K02641	petH; ferredoxin--NADP+ reductase [EC:1.18.1.2]	00195 Photosynthesis	Energy metabolism	Metabolism
Locus_30219_Transcript_1/1_Confidence_1.000_Length_620	K02698	psaK; photosystem I subunit X	00195 Photosynthesis	Energy metabolism	Metabolism
Locus_30691_Transcript_1/1_Confidence_1.000_Length_500	K02692	psaD; photosystem I subunit II	00195 Photosynthesis	Energy metabolism	Metabolism
Locus_32486_Transcript_1/1_Confidence_1.000_Length_1566	K02699	psaL; photosystem I subunit XI	00195 Photosynthesis	Energy metabolism	Metabolism
Locus_3368_Transcript_1/1_Confidence_1.000_Length_1020	K02639	petF; ferredoxin	00195 Photosynthesis	Energy metabolism	Metabolism
Locus_37184_Transcript_1/1_Confidence_1.000_Length_771	K03541	psbR; photosystem II 10kDa protein	00195 Photosynthesis	Energy metabolism	Metabolism
Locus_38605_Transcript_1/1_Confidence_1.000_Length_862	K02636	petC; cytochrome b6-f complex iron-sulfur subunit [EC:1.10.9.1]	00195 Photosynthesis	Energy metabolism	Metabolism
Locus_41122_Transcript_1/1_Confidence_1.000_Length_1255	K02115	ATPF1G, atpG; F-type H+-transporting ATPase subunit gamma	00195 Photosynthesis	Energy metabolism	Metabolism
Locus_41525_Transcript_1/1_Confidence_1.000_Length_698	K02695	psaH; photosystem I subunit VI	00195 Photosynthesis	Energy metabolism	Metabolism
Locus_44436_Transcript_1/1_Confidence_1.000_Length_739	K08903	psb28; photosystem II 13kDa protein	00195 Photosynthesis	Energy metabolism	Metabolism
Locus_45088_Transcript_1/1_Confidence_1.000_Length_950	K02113	ATPF1D, atpH; F-type H+-transporting ATPase subunit delta	00195 Photosynthesis	Energy metabolism	Metabolism
Locus_4664_Transcript_1/1_Confidence_1.000_Length_551	K08901	psbQ; photosystem II oxygen-evolving enhancer protein 3	00195 Photosynthesis	Energy metabolism	Metabolism
Locus_49817_Transcript_1/1_Confidence_1.000_Length_884	K02639	petF; ferredoxin	00195 Photosynthesis	Energy metabolism	Metabolism
Locus_51970_Transcript_1/1_Confidence_1.000_Length_253	K14332	psaO; photosystem I subunit PsaO	00195 Photosynthesis	Energy metabolism	Metabolism
Locus_52116_Transcript_1/1_Confidence_1.000_Length_1043	K02717	psbP; photosystem II oxygen-evolving enhancer protein 2	00195 Photosynthesis	Energy metabolism	Metabolism
Locus_538_Transcript_1/1_Confidence_1.000_Length_1009	K02641	petH; ferredoxin--NADP+ reductase [EC:1.18.1.2]	00195 Photosynthesis	Energy metabolism	Metabolism
Locus_56073_Transcript_1/1_Confidence_1.000_Length_369	K14332	psaO; photosystem I subunit PsaO	00195 Photosynthesis	Energy metabolism	Metabolism
Locus_57509_Transcript_1/1_Confidence_1.000_Length_360	K02694	psaF; photosystem I subunit III	00195 Photosynthesis	Energy metabolism	Metabolism
Locus_60235_Transcript_1/1_Confidence_1.000_Length_273	K08906	petJ; cytochrome c6	00195 Photosynthesis	Energy metabolism	Metabolism
Locus_61164_Transcript_1/1_Confidence_1.000_Length_699	K02723	psbY; photosystem II PsbY protein	00195 Photosynthesis	Energy metabolism	Metabolism
Locus_65856_Transcript_1/1_Confidence_1.000_Length_266	K02109	ATPF0B, atpF; F-type H+-transporting ATPase subunit b	00195 Photosynthesis	Energy metabolism	Metabolism
Locus_6668_Transcript_1/1_Confidence_1.000_Length_894	K02701	psaN; photosystem I subunit PsaN	00195 Photosynthesis	Energy metabolism	Metabolism
Locus_67482_Transcript_1/1_Confidence_1.000_Length_430	K02639	petF; ferredoxin	00195 Photosynthesis	Energy metabolism	Metabolism
Locus_7221_Transcript_1/1_Confidence_1.000_Length_2077	K02109	ATPF0B, atpF; F-type H+-transporting ATPase subunit b	00195 Photosynthesis	Energy metabolism	Metabolism
Locus_7959_Transcript_1/1_Confidence_1.000_Length_735	K02717	psbP; photosystem II oxygen-evolving enhancer protein 2	00195 Photosynthesis	Energy metabolism	Metabolism
Locus_88823_Transcript_1/1_Confidence_1.000_Length_504	K08902	psb27; photosystem II Psb27 protein	00195 Photosynthesis	Energy metabolism	Metabolism
Locus_90212_Transcript_1/1_Confidence_1.000_Length_343	K03542	psbS; photosystem II 22kDa protein	00195 Photosynthesis	Energy metabolism	Metabolism
Locus_9658_Transcript_1/1_Confidence_1.000_Length_586	K08901	psbQ; photosystem II oxygen-evolving enhancer protein 3	00195 Photosynthesis	Energy metabolism	Metabolism
Locus_9865_Transcript_1/1_Confidence_1.000_Length_1297	K02639	petF; ferredoxin	00195 Photosynthesis	Energy metabolism	Metabolism
Locus_34690_Transcript_1/1_Confidence_1.000_Length_822	K02634	petA; apocytochrome f	00195 Photosynthesis	Energy metabolism	Metabolism
Locus_39504_Transcript_1/1_Confidence_1.000_Length_1156	K02111	ATPF1A, atpA; F-type H+-transporting ATPase subunit alpha [EC:3.6.3.14]	00195 Photosynthesis	Energy metabolism	Metabolism
Locus_47154_Transcript_1/1_Confidence_1.000_Length_601	K02109	ATPF0B, atpF; F-type H+-transporting ATPase subunit b	00195 Photosynthesis	Energy metabolism	Metabolism
Locus_49998_Transcript_1/1_Confidence_1.000_Length_2385	K02703	psbA; photosystem II P680 reaction center D1 protein	00195 Photosynthesis	Energy metabolism	Metabolism
Locus_56243_Transcript_1/1_Confidence_1.000_Length_875	K02707	psbE; photosystem II cytochrome b559 subunit alpha	00195 Photosynthesis	Energy metabolism	Metabolism
Locus_63556_Transcript_1/1_Confidence_1.000_Length_394	K02637	petD; cytochrome b6-f complex subunit 4	00195 Photosynthesis	Energy metabolism	Metabolism
Locus_68855_Transcript_1/1_Confidence_1.000_Length_527	K02110	ATPF0C, atpE; F-type H+-transporting ATPase subunit c	00195 Photosynthesis	Energy metabolism	Metabolism
Locus_74764_Transcript_1/1_Confidence_1.000_Length_499	K02710	psbI; photosystem II PsbI protein	00195 Photosynthesis	Energy metabolism	Metabolism
Locus_77814_Transcript_1/1_Confidence_1.000_Length_235	K02114	ATPF1E, atpC; F-type H+-transporting ATPase subunit epsilon	00195 Photosynthesis	Energy metabolism	Metabolism
Locus_79160_Transcript_1/1_Confidence_1.000_Length_756	K02712	psbK; photosystem II PsbK protein	00195 Photosynthesis	Energy metabolism	Metabolism
Locus_89135_Transcript_1/1_Confidence_1.000_Length_200	K02689	psaA; photosystem I P700 chlorophyll a apoprotein A1	00195 Photosynthesis	Energy metabolism	Metabolism
Locus_90433_Transcript_1/1_Confidence_1.000_Length_388	K02706	psbD; photosystem II P680 reaction center D2 protein	00195 Photosynthesis	Energy metabolism	Metabolism
Locus_25745_Transcript_1/1_Confidence_1.000_Length_1816	K08914	LHCB3; light-harvesting complex II chlorophyll a/b binding protein 3	00196 Photosynthesis - antenna proteins	Energy metabolism	Metabolism
Locus_28046_Transcript_1/1_Confidence_1.000_Length_1603	K14172	LHCB7; light-harvesting complex II chlorophyll a/b binding protein 7	00196 Photosynthesis - antenna proteins	Energy metabolism	Metabolism
Locus_28598_Transcript_1/1_Confidence_1.000_Length_976	K08908	LHCA2; light-harvesting complex I chlorophyll a/b binding protein 2	00196 Photosynthesis - antenna proteins	Energy metabolism	Metabolism
Locus_30196_Transcript_1/1_Confidence_1.000_Length_1278	K08915	LHCB4; light-harvesting complex II chlorophyll a/b binding protein 4	00196 Photosynthesis - antenna proteins	Energy metabolism	Metabolism
Locus_3721_Transcript_1/1_Confidence_1.000_Length_1194	K08909	LHCA3; light-harvesting complex I chlorophyll a/b binding protein 3	00196 Photosynthesis - antenna proteins	Energy metabolism	Metabolism
Locus_37455_Transcript_1/1_Confidence_1.000_Length_893	K08907	LHCA1; light-harvesting complex I chlorophyll a/b binding protein 1	00196 Photosynthesis - antenna proteins	Energy metabolism	Metabolism
Locus_44820_Transcript_1/1_Confidence_1.000_Length_1201	K08908	LHCA2; light-harvesting complex I chlorophyll a/b binding protein 2	00196 Photosynthesis - antenna proteins	Energy metabolism	Metabolism
Locus_44922_Transcript_1/1_Confidence_1.000_Length_644	K08916	LHCB5; light-harvesting complex II chlorophyll a/b binding protein 5	00196 Photosynthesis - antenna proteins	Energy metabolism	Metabolism
Locus_49583_Transcript_1/1_Confidence_1.000_Length_941	K08910	LHCA4; light-harvesting complex I chlorophyll a/b binding protein 4	00196 Photosynthesis - antenna proteins	Energy metabolism	Metabolism
Locus_52533_Transcript_1/1_Confidence_1.000_Length_709	K08912	LHCB1; light-harvesting complex II chlorophyll a/b binding protein 1	00196 Photosynthesis - antenna proteins	Energy metabolism	Metabolism
Locus_55503_Transcript_1/1_Confidence_1.000_Length_1120	K08917	LHCB6; light-harvesting complex II chlorophyll a/b binding protein 6	00196 Photosynthesis - antenna proteins	Energy metabolism	Metabolism
Locus_10707_Transcript_1/1_Confidence_1.000_Length_1968	K01951	guaA, GMPS; GMP synthase (glutamine-hydrolysing) [EC:6.3.5.2]	00230 Purine metabolism	Nucleotide metabolism	Metabolism
Locus_1139_Transcript_1/1_Confidence_1.000_Length_1463	K00856	E2.7.1.20, ADK; adenosine kinase [EC:2.7.1.20]	00230 Purine metabolism	Nucleotide metabolism	Metabolism
Locus_12492_Transcript_1/1_Confidence_1.000_Length_997	K03504	POLD3; DNA polymerase delta subunit 3	00230 Purine metabolism	Nucleotide metabolism	Metabolism
Locus_12663_Transcript_1/1_Confidence_1.000_Length_3185	K02327	POLD1; DNA polymerase delta subunit 1 [EC:2.7.7.7]	00230 Purine metabolism	Nucleotide metabolism	Metabolism
Locus_12704_Transcript_1/1_Confidence_1.000_Length_2856	K00873	PK, pyk; pyruvate kinase [EC:2.7.1.40]	00230 Purine metabolism	Nucleotide metabolism	Metabolism
Locus_12711_Transcript_1/1_Confidence_1.000_Length_322	K03013	RPB5, POLR2E; DNA-directed RNA polymerases I, II, and III subunit RPABC1	00230 Purine metabolism	Nucleotide metabolism	Metabolism
Locus_14705_Transcript_1/1_Confidence_1.000_Length_977	K11808	ADE2; phosphoribosylaminoimidazole carboxylase [EC:4.1.1.21]	00230 Purine metabolism	Nucleotide metabolism	Metabolism
Locus_15233_Transcript_1/1_Confidence_1.000_Length_930	K01466	allB; allantoinase [EC:3.5.2.5]	00230 Purine metabolism	Nucleotide metabolism	Metabolism
Locus_15504_Transcript_1/1_Confidence_1.000_Length_473	K03013	RPB5, POLR2E; DNA-directed RNA polymerases I, II, and III subunit RPABC1	00230 Purine metabolism	Nucleotide metabolism	Metabolism
Locus_15512_Transcript_1/1_Confidence_1.000_Length_1592	K14721	RPC37, POLR3E; DNA-directed RNA polymerase III subunit RPC5	00230 Purine metabolism	Nucleotide metabolism	Metabolism
Locus_16389_Transcript_1/1_Confidence_1.000_Length_894	K03025	RPC34, POLR3F; DNA-directed RNA polymerase III subunit RPC6	00230 Purine metabolism	Nucleotide metabolism	Metabolism
Locus_16440_Transcript_1/1_Confidence_1.000_Length_728	K00759	E2.4.2.7, apt; adenine phosphoribosyltransferase [EC:2.4.2.7]	00230 Purine metabolism	Nucleotide metabolism	Metabolism
Locus_16682_Transcript_1/1_Confidence_1.000_Length_1831	K02083	allC; allantoate deiminase [EC:3.5.3.9]	00230 Purine metabolism	Nucleotide metabolism	Metabolism
Locus_16730_Transcript_1/1_Confidence_1.000_Length_882	K00940	E2.7.4.6, ndk; nucleoside-diphosphate kinase [EC:2.7.4.6]	00230 Purine metabolism	Nucleotide metabolism	Metabolism
Locus_16778_Transcript_1/1_Confidence_1.000_Length_3715	K00106	XDH; xanthine dehydrogenase/oxidase [EC:1.17.1.4 1.17.3.2]	00230 Purine metabolism	Nucleotide metabolism	Metabolism
Locus_17134_Transcript_1/1_Confidence_1.000_Length_2432	K03006	RPB1, POLR2A; DNA-directed RNA polymerase II subunit RPB1 [EC:2.7.7.6]	00230 Purine metabolism	Nucleotide metabolism	Metabolism
Locus_18418_Transcript_1/1_Confidence_1.000_Length_395	K03787	surE; 5'-nucleotidase [EC:3.1.3.5]	00230 Purine metabolism	Nucleotide metabolism	Metabolism
Locus_1853_Transcript_1/1_Confidence_1.000_Length_611	K00759	E2.4.2.7, apt; adenine phosphoribosyltransferase [EC:2.4.2.7]	00230 Purine metabolism	Nucleotide metabolism	Metabolism
Locus_18696_Transcript_1/1_Confidence_1.000_Length_992	K00759	E2.4.2.7, apt; adenine phosphoribosyltransferase [EC:2.4.2.7]	00230 Purine metabolism	Nucleotide metabolism	Metabolism
Locus_18736_Transcript_1/1_Confidence_1.000_Length_1443	K00601	E2.1.2.2; phosphoribosylglycinamide formyltransferase [EC:2.1.2.2]	00230 Purine metabolism	Nucleotide metabolism	Metabolism
Locus_18842_Transcript_1/1_Confidence_1.000_Length_1774	K18151	UAH; ureidoglycolate amidohydrolase [EC:3.5.1.116]	00230 Purine metabolism	Nucleotide metabolism	Metabolism
Locus_19484_Transcript_1/1_Confidence_1.000_Length_1186	K03023	RPC82, POLR3C; DNA-directed RNA polymerase III subunit RPC3	00230 Purine metabolism	Nucleotide metabolism	Metabolism
Locus_1976_Transcript_1/1_Confidence_1.000_Length_563	K00760	hprT, hpt, HPRT1; hypoxanthine phosphoribosyltransferase [EC:2.4.2.8]	00230 Purine metabolism	Nucleotide metabolism	Metabolism
Locus_20982_Transcript_1/1_Confidence_1.000_Length_548	K03505	POLD4; DNA polymerase delta subunit 4	00230 Purine metabolism	Nucleotide metabolism	Metabolism
Locus_21315_Transcript_1/1_Confidence_1.000_Length_2014	K00764	purF, PPAT; amidophosphoribosyltransferase [EC:2.4.2.14]	00230 Purine metabolism	Nucleotide metabolism	Metabolism
Locus_21665_Transcript_1/1_Confidence_1.000_Length_866	K02328	POLD2; DNA polymerase delta subunit 2	00230 Purine metabolism	Nucleotide metabolism	Metabolism
Locus_21766_Transcript_1/1_Confidence_1.000_Length_770	K00939	E2.7.4.3, adk; adenylate kinase [EC:2.7.4.3]	00230 Purine metabolism	Nucleotide metabolism	Metabolism
Locus_2191_Transcript_1/1_Confidence_1.000_Length_2165	K00088	guaB; IMP dehydrogenase [EC:1.1.1.205]	00230 Purine metabolism	Nucleotide metabolism	Metabolism
Locus_21964_Transcript_1/1_Confidence_1.000_Length_2242	K02321	POLA2; DNA polymerase alpha subunit B	00230 Purine metabolism	Nucleotide metabolism	Metabolism
Locus_22275_Transcript_1/1_Confidence_1.000_Length_1124	K01081	E3.1.3.5; 5'-nucleotidase [EC:3.1.3.5]	00230 Purine metabolism	Nucleotide metabolism	Metabolism
Locus_230_Transcript_1/1_Confidence_1.000_Length_1986	K00873	PK, pyk; pyruvate kinase [EC:2.7.1.40]	00230 Purine metabolism	Nucleotide metabolism	Metabolism
Locus_2356_Transcript_1/1_Confidence_1.000_Length_1318	K14977	ylbA; ureidoglycine aminohydrolase [EC:3.5.3.-]	00230 Purine metabolism	Nucleotide metabolism	Metabolism
Locus_23560_Transcript_1/1_Confidence_1.000_Length_2226	K01939	E6.3.4.4, purA; adenylosuccinate synthase [EC:6.3.4.4]	00230 Purine metabolism	Nucleotide metabolism	Metabolism
Locus_23637_Transcript_1/1_Confidence_1.000_Length_3275	K03002	RPA2, POLR1B; DNA-directed RNA polymerase I subunit RPA2 [EC:2.7.7.6]	00230 Purine metabolism	Nucleotide metabolism	Metabolism
Locus_23818_Transcript_1/1_Confidence_1.000_Length_2181	K00602	purH; phosphoribosylaminoimidazolecarboxamide formyltransferase / IMP cyclohydrolase [EC:2.1.2.3 3.5.4.10]	00230 Purine metabolism	Nucleotide metabolism	Metabolism
Locus_24013_Transcript_1/1_Confidence_1.000_Length_1648	K00948	PRPS, prsA; ribose-phosphate pyrophosphokinase [EC:2.7.6.1]	00230 Purine metabolism	Nucleotide metabolism	Metabolism
Locus_24205_Transcript_1/1_Confidence_1.000_Length_331	K00940	E2.7.4.6, ndk; nucleoside-diphosphate kinase [EC:2.7.4.6]	00230 Purine metabolism	Nucleotide metabolism	Metabolism
Locus_24279_Transcript_1/1_Confidence_1.000_Length_758	K00939	E2.7.4.3, adk; adenylate kinase [EC:2.7.4.3]	00230 Purine metabolism	Nucleotide metabolism	Metabolism
Locus_24557_Transcript_1/1_Confidence_1.000_Length_1598	K02324	POLE1; DNA polymerase epsilon subunit 1 [EC:2.7.7.7]	00230 Purine metabolism	Nucleotide metabolism	Metabolism
Locus_25646_Transcript_1/1_Confidence_1.000_Length_856	K03000	RPA12, ZNRD1; DNA-directed RNA polymerase I subunit RPA12	00230 Purine metabolism	Nucleotide metabolism	Metabolism
Locus_25749_Transcript_1/1_Confidence_1.000_Length_638	K01488	E3.5.4.4, ADA, add; adenosine deaminase [EC:3.5.4.4]	00230 Purine metabolism	Nucleotide metabolism	Metabolism
Locus_2596_Transcript_1/1_Confidence_1.000_Length_461	K03022	RPC25, POLR3H; DNA-directed RNA polymerase III subunit RPC8	00230 Purine metabolism	Nucleotide metabolism	Metabolism
Locus_26120_Transcript_1/1_Confidence_1.000_Length_2873	K01756	purB, ADSL; adenylosuccinate lyase [EC:4.3.2.2]	00230 Purine metabolism	Nucleotide metabolism	Metabolism
Locus_26159_Transcript_1/1_Confidence_1.000_Length_2259	K00873	PK, pyk; pyruvate kinase [EC:2.7.1.40]	00230 Purine metabolism	Nucleotide metabolism	Metabolism
Locus_26592_Transcript_1/1_Confidence_1.000_Length_990	K00939	E2.7.4.3, adk; adenylate kinase [EC:2.7.4.3]	00230 Purine metabolism	Nucleotide metabolism	Metabolism
Locus_26853_Transcript_1/1_Confidence_1.000_Length_830	K01923	purC; phosphoribosylaminoimidazole-succinocarboxamide synthase [EC:6.3.2.6]	00230 Purine metabolism	Nucleotide metabolism	Metabolism
Locus_26996_Transcript_1/1_Confidence_1.000_Length_1996	K00939	E2.7.4.3, adk; adenylate kinase [EC:2.7.4.3]	00230 Purine metabolism	Nucleotide metabolism	Metabolism
Locus_27163_Transcript_1/1_Confidence_1.000_Length_528	K03012	RPB4, POLR2D; DNA-directed RNA polymerase II subunit RPB4	00230 Purine metabolism	Nucleotide metabolism	Metabolism
Locus_27252_Transcript_1/1_Confidence_1.000_Length_601	K11808	ADE2; phosphoribosylaminoimidazole carboxylase [EC:4.1.1.21]	00230 Purine metabolism	Nucleotide metabolism	Metabolism
Locus_27904_Transcript_1/1_Confidence_1.000_Length_761	K00365	E1.7.3.3; urate oxidase [EC:1.7.3.3]	00230 Purine metabolism	Nucleotide metabolism	Metabolism
Locus_28169_Transcript_1/1_Confidence_1.000_Length_619	K00365	E1.7.3.3; urate oxidase [EC:1.7.3.3]	00230 Purine metabolism	Nucleotide metabolism	Metabolism
Locus_28638_Transcript_1/1_Confidence_1.000_Length_425	K03016	RPB8, POLR2H; DNA-directed RNA polymerases I, II, and III subunit RPABC3	00230 Purine metabolism	Nucleotide metabolism	Metabolism
Locus_2871_Transcript_1/1_Confidence_1.000_Length_1921	K03008	RPB11, POLR2J; DNA-directed RNA polymerase II subunit RPB11	00230 Purine metabolism	Nucleotide metabolism	Metabolism
Locus_30486_Transcript_1/1_Confidence_1.000_Length_1231	K02325	POLE2; DNA polymerase epsilon subunit 2 [EC:2.7.7.7]	00230 Purine metabolism	Nucleotide metabolism	Metabolism
Locus_31055_Transcript_1/1_Confidence_1.000_Length_1709	K03005	RPA49, POLR1E; DNA-directed RNA polymerase I subunit RPA49	00230 Purine metabolism	Nucleotide metabolism	Metabolism
Locus_31501_Transcript_1/1_Confidence_1.000_Length_2088	K02684	PRI1; DNA primase small subunit [EC:2.7.7.-]	00230 Purine metabolism	Nucleotide metabolism	Metabolism
Locus_32047_Transcript_1/1_Confidence_1.000_Length_246	K01522	FHIT; bis(5'-adenosyl)-triphosphatase [EC:3.6.1.29]	00230 Purine metabolism	Nucleotide metabolism	Metabolism
Locus_33113_Transcript_1/1_Confidence_1.000_Length_1147	K02685	PRI2; DNA primase large subunit [EC:2.7.7.-]	00230 Purine metabolism	Nucleotide metabolism	Metabolism
Locus_33358_Transcript_1/1_Confidence_1.000_Length_1416	K10808	RRM2; ribonucleoside-diphosphate reductase subunit M2 [EC:1.17.4.1]	00230 Purine metabolism	Nucleotide metabolism	Metabolism
Locus_33406_Transcript_1/1_Confidence_1.000_Length_1643	K00962	pnp, PNPT1; polyribonucleotide nucleotidyltransferase [EC:2.7.7.8]	00230 Purine metabolism	Nucleotide metabolism	Metabolism
Locus_34228_Transcript_1/1_Confidence_1.000_Length_522	K03017	RPB9, POLR2I; DNA-directed RNA polymerase II subunit RPB9	00230 Purine metabolism	Nucleotide metabolism	Metabolism
Locus_35543_Transcript_1/1_Confidence_1.000_Length_1556	K01939	E6.3.4.4, purA; adenylosuccinate synthase [EC:6.3.4.4]	00230 Purine metabolism	Nucleotide metabolism	Metabolism
Locus_36352_Transcript_1/1_Confidence_1.000_Length_4635	K01952	purL, PFAS; phosphoribosylformylglycinamidine synthase [EC:6.3.5.3]	00230 Purine metabolism	Nucleotide metabolism	Metabolism
Locus_3859_Transcript_1/1_Confidence_1.000_Length_1328	K01835	pgm; phosphoglucomutase [EC:5.4.2.2]	00230 Purine metabolism	Nucleotide metabolism	Metabolism
Locus_38636_Transcript_1/1_Confidence_1.000_Length_581	K01933	purM; phosphoribosylformylglycinamidine cyclo-ligase [EC:6.3.3.1]	00230 Purine metabolism	Nucleotide metabolism	Metabolism
Locus_3911_Transcript_1/1_Confidence_1.000_Length_2566	K10807	RRM1; ribonucleoside-diphosphate reductase subunit M1 [EC:1.17.4.1]	00230 Purine metabolism	Nucleotide metabolism	Metabolism
Locus_3916_Transcript_1/1_Confidence_1.000_Length_2378	K00873	PK, pyk; pyruvate kinase [EC:2.7.1.40]	00230 Purine metabolism	Nucleotide metabolism	Metabolism
Locus_39896_Transcript_1/1_Confidence_1.000_Length_366	K00942	E2.7.4.8, gmk; guanylate kinase [EC:2.7.4.8]	00230 Purine metabolism	Nucleotide metabolism	Metabolism
Locus_42219_Transcript_1/1_Confidence_1.000_Length_1133	K01510	ENTPD1_3_8; apyrase [EC:3.6.1.5]	00230 Purine metabolism	Nucleotide metabolism	Metabolism
Locus_4372_Transcript_1/1_Confidence_1.000_Length_413	K01519	ITPA; inosine triphosphate pyrophosphatase [EC:3.6.1.19]	00230 Purine metabolism	Nucleotide metabolism	Metabolism
Locus_44977_Transcript_1/1_Confidence_1.000_Length_1192	K00942	E2.7.4.8, gmk; guanylate kinase [EC:2.7.4.8]	00230 Purine metabolism	Nucleotide metabolism	Metabolism
Locus_4583_Transcript_1/1_Confidence_1.000_Length_3088	K03006	RPB1, POLR2A; DNA-directed RNA polymerase II subunit RPB1 [EC:2.7.7.6]	00230 Purine metabolism	Nucleotide metabolism	Metabolism
Locus_46209_Transcript_1/1_Confidence_1.000_Length_342	K03013	RPB5, POLR2E; DNA-directed RNA polymerases I, II, and III subunit RPABC1	00230 Purine metabolism	Nucleotide metabolism	Metabolism
Locus_4661_Transcript_1/1_Confidence_1.000_Length_482	K01519	ITPA; inosine triphosphate pyrophosphatase [EC:3.6.1.19]	00230 Purine metabolism	Nucleotide metabolism	Metabolism
Locus_4680_Transcript_1/1_Confidence_1.000_Length_2341	K02320	POLA1; DNA polymerase alpha subunit A [EC:2.7.7.7]	00230 Purine metabolism	Nucleotide metabolism	Metabolism
Locus_4784_Transcript_1/1_Confidence_1.000_Length_1722	K01945	purD; phosphoribosylamine--glycine ligase [EC:6.3.4.13]	00230 Purine metabolism	Nucleotide metabolism	Metabolism
Locus_4862_Transcript_1/1_Confidence_1.000_Length_1416	K00860	cysC; adenylylsulfate kinase [EC:2.7.1.25]	00230 Purine metabolism	Nucleotide metabolism	Metabolism
Locus_49197_Transcript_1/1_Confidence_1.000_Length_510	K03009	RPB12, POLR2K; DNA-directed RNA polymerases I, II, and III subunit RPABC4	00230 Purine metabolism	Nucleotide metabolism	Metabolism
Locus_49261_Transcript_1/1_Confidence_1.000_Length_1078	K00939	E2.7.4.3, adk; adenylate kinase [EC:2.7.4.3]	00230 Purine metabolism	Nucleotide metabolism	Metabolism
Locus_49493_Transcript_1/1_Confidence_1.000_Length_1256	K01517	ADPRM; manganese-dependent ADP-ribose/CDP-alcohol diphosphatase [EC:3.6.1.13 3.6.1.16 3.6.1.53]	00230 Purine metabolism	Nucleotide metabolism	Metabolism
Locus_5019_Transcript_1/1_Confidence_1.000_Length_3708	K02335	DPO1, polA; DNA polymerase I [EC:2.7.7.7]	00230 Purine metabolism	Nucleotide metabolism	Metabolism
Locus_50416_Transcript_1/1_Confidence_1.000_Length_2120	K00873	PK, pyk; pyruvate kinase [EC:2.7.1.40]	00230 Purine metabolism	Nucleotide metabolism	Metabolism
Locus_5051_Transcript_1/1_Confidence_1.000_Length_788	K03014	RPB6, POLR2F; DNA-directed RNA polymerases I, II, and III subunit RPABC2	00230 Purine metabolism	Nucleotide metabolism	Metabolism
Locus_52481_Transcript_1/1_Confidence_1.000_Length_1355	K03011	RPB3, POLR2C; DNA-directed RNA polymerase II subunit RPB3	00230 Purine metabolism	Nucleotide metabolism	Metabolism
Locus_53367_Transcript_1/1_Confidence_1.000_Length_1338	K03026	RPC53, POLR3D; DNA-directed RNA polymerase III subunit RPC4	00230 Purine metabolism	Nucleotide metabolism	Metabolism
Locus_54166_Transcript_1/1_Confidence_1.000_Length_2162	K01835	pgm; phosphoglucomutase [EC:5.4.2.2]	00230 Purine metabolism	Nucleotide metabolism	Metabolism
Locus_54800_Transcript_1/1_Confidence_1.000_Length_1907	K00873	PK, pyk; pyruvate kinase [EC:2.7.1.40]	00230 Purine metabolism	Nucleotide metabolism	Metabolism
Locus_5565_Transcript_1/1_Confidence_1.000_Length_943	K03016	RPB8, POLR2H; DNA-directed RNA polymerases I, II, and III subunit RPABC3	00230 Purine metabolism	Nucleotide metabolism	Metabolism
Locus_57538_Transcript_1/1_Confidence_1.000_Length_648	K03019	RPC11, POLR3K; DNA-directed RNA polymerase III subunit RPC10	00230 Purine metabolism	Nucleotide metabolism	Metabolism
Locus_5834_Transcript_1/1_Confidence_1.000_Length_1190	K01427	URE; urease [EC:3.5.1.5]	00230 Purine metabolism	Nucleotide metabolism	Metabolism
Locus_590_Transcript_1/1_Confidence_1.000_Length_1131	K03787	surE; 5'-nucleotidase [EC:3.1.3.5]	00230 Purine metabolism	Nucleotide metabolism	Metabolism
Locus_61508_Transcript_1/1_Confidence_1.000_Length_512	K02326	POLE3; DNA polymerase epsilon subunit 3 [EC:2.7.7.7]	00230 Purine metabolism	Nucleotide metabolism	Metabolism
Locus_6257_Transcript_1/1_Confidence_1.000_Length_1842	K13811	PAPSS; 3'-phosphoadenosine 5'-phosphosulfate synthase [EC:2.7.7.4 2.7.1.25]	00230 Purine metabolism	Nucleotide metabolism	Metabolism
Locus_6595_Transcript_1/1_Confidence_1.000_Length_2065	K00873	PK, pyk; pyruvate kinase [EC:2.7.1.40]	00230 Purine metabolism	Nucleotide metabolism	Metabolism
Locus_6944_Transcript_1/1_Confidence_1.000_Length_1992	K00940	E2.7.4.6, ndk; nucleoside-diphosphate kinase [EC:2.7.4.6]	00230 Purine metabolism	Nucleotide metabolism	Metabolism
Locus_7464_Transcript_1/1_Confidence_1.000_Length_912	K00940	E2.7.4.6, ndk; nucleoside-diphosphate kinase [EC:2.7.4.6]	00230 Purine metabolism	Nucleotide metabolism	Metabolism
Locus_7587_Transcript_1/1_Confidence_1.000_Length_4023	K03010	RPB2, POLR2B; DNA-directed RNA polymerase II subunit RPB2 [EC:2.7.7.6]	00230 Purine metabolism	Nucleotide metabolism	Metabolism
Locus_7679_Transcript_1/1_Confidence_1.000_Length_2300	K00873	PK, pyk; pyruvate kinase [EC:2.7.1.40]	00230 Purine metabolism	Nucleotide metabolism	Metabolism
Locus_77268_Transcript_1/1_Confidence_1.000_Length_675	K00940	E2.7.4.6, ndk; nucleoside-diphosphate kinase [EC:2.7.4.6]	00230 Purine metabolism	Nucleotide metabolism	Metabolism
Locus_7767_Transcript_1/1_Confidence_1.000_Length_1998	K03027	RPC40, POLR1C; DNA-directed RNA polymerases I and III subunit RPAC1	00230 Purine metabolism	Nucleotide metabolism	Metabolism
Locus_7781_Transcript_1/1_Confidence_1.000_Length_2118	K14641	APY1_2; apyrase [EC:3.6.1.5]	00230 Purine metabolism	Nucleotide metabolism	Metabolism
Locus_7936_Transcript_1/1_Confidence_1.000_Length_777	K03015	RPB7, POLR2G; DNA-directed RNA polymerase II subunit RPB7	00230 Purine metabolism	Nucleotide metabolism	Metabolism
Locus_8079_Transcript_1/1_Confidence_1.000_Length_1350	K00873	PK, pyk; pyruvate kinase [EC:2.7.1.40]	00230 Purine metabolism	Nucleotide metabolism	Metabolism
Locus_8112_Transcript_1/1_Confidence_1.000_Length_1156	K00948	PRPS, prsA; ribose-phosphate pyrophosphokinase [EC:2.7.6.1]	00230 Purine metabolism	Nucleotide metabolism	Metabolism
Locus_8187_Transcript_1/1_Confidence_1.000_Length_3220	K01490	E3.5.4.6, AMPD; AMP deaminase [EC:3.5.4.6]	00230 Purine metabolism	Nucleotide metabolism	Metabolism
Locus_8213_Transcript_1/1_Confidence_1.000_Length_5233	K02999	RPA1, POLR1A; DNA-directed RNA polymerase I subunit RPA1 [EC:2.7.7.6]	00230 Purine metabolism	Nucleotide metabolism	Metabolism
Locus_8662_Transcript_1/1_Confidence_1.000_Length_3112	K00962	pnp, PNPT1; polyribonucleotide nucleotidyltransferase [EC:2.7.7.8]	00230 Purine metabolism	Nucleotide metabolism	Metabolism
Locus_8664_Transcript_1/1_Confidence_1.000_Length_3917	K03018	RPC1, POLR3A; DNA-directed RNA polymerase III subunit RPC1 [EC:2.7.7.6]	00230 Purine metabolism	Nucleotide metabolism	Metabolism
Locus_9011_Transcript_1/1_Confidence_1.000_Length_394	K03012	RPB4, POLR2D; DNA-directed RNA polymerase II subunit RPB4	00230 Purine metabolism	Nucleotide metabolism	Metabolism
Locus_9207_Transcript_1/1_Confidence_1.000_Length_3687	K03021	RPC2, POLR3B; DNA-directed RNA polymerase III subunit RPC2 [EC:2.7.7.6]	00230 Purine metabolism	Nucleotide metabolism	Metabolism
Locus_9452_Transcript_1/1_Confidence_1.000_Length_2205	K00873	PK, pyk; pyruvate kinase [EC:2.7.1.40]	00230 Purine metabolism	Nucleotide metabolism	Metabolism
Locus_967_Transcript_1/1_Confidence_1.000_Length_598	K13484	TTHL; 5-hydroxyisourate hydrolase / 2-oxo-4-hydroxy-4-carboxy-5-ureidoimidazoline decarboxylase [EC:3.5.2.17 4.1.1.-]	00230 Purine metabolism	Nucleotide metabolism	Metabolism
Locus_36764_Transcript_1/1_Confidence_1.000_Length_742	K03046	rpoC; DNA-directed RNA polymerase subunit beta' [EC:2.7.7.6]	00230 Purine metabolism	Nucleotide metabolism	Metabolism
Locus_70399_Transcript_1/1_Confidence_1.000_Length_527	K03040	rpoA; DNA-directed RNA polymerase subunit alpha [EC:2.7.7.6]	00230 Purine metabolism	Nucleotide metabolism	Metabolism
Locus_79437_Transcript_1/1_Confidence_1.000_Length_480	K03046	rpoC; DNA-directed RNA polymerase subunit beta' [EC:2.7.7.6]	00230 Purine metabolism	Nucleotide metabolism	Metabolism
Locus_84491_Transcript_1/1_Confidence_1.000_Length_386	K03043	rpoB; DNA-directed RNA polymerase subunit beta [EC:2.7.7.6]	00230 Purine metabolism	Nucleotide metabolism	Metabolism
Locus_86351_Transcript_1/1_Confidence_1.000_Length_450	K03046	rpoC; DNA-directed RNA polymerase subunit beta' [EC:2.7.7.6]	00230 Purine metabolism	Nucleotide metabolism	Metabolism
Locus_16778_Transcript_1/1_Confidence_1.000_Length_3715	K00106	XDH; xanthine dehydrogenase/oxidase [EC:1.17.1.4 1.17.3.2]	00232 Caffeine metabolism	Biosynthesis of other secondary metabolites	Metabolism
Locus_27904_Transcript_1/1_Confidence_1.000_Length_761	K00365	E1.7.3.3; urate oxidase [EC:1.7.3.3]	00232 Caffeine metabolism	Biosynthesis of other secondary metabolites	Metabolism
Locus_28169_Transcript_1/1_Confidence_1.000_Length_619	K00365	E1.7.3.3; urate oxidase [EC:1.7.3.3]	00232 Caffeine metabolism	Biosynthesis of other secondary metabolites	Metabolism
Locus_12492_Transcript_1/1_Confidence_1.000_Length_997	K03504	POLD3; DNA polymerase delta subunit 3	00240 Pyrimidine metabolism	Nucleotide metabolism	Metabolism
Locus_12663_Transcript_1/1_Confidence_1.000_Length_3185	K02327	POLD1; DNA polymerase delta subunit 1 [EC:2.7.7.7]	00240 Pyrimidine metabolism	Nucleotide metabolism	Metabolism
Locus_12711_Transcript_1/1_Confidence_1.000_Length_322	K03013	RPB5, POLR2E; DNA-directed RNA polymerases I, II, and III subunit RPABC1	00240 Pyrimidine metabolism	Nucleotide metabolism	Metabolism
Locus_13004_Transcript_1/1_Confidence_1.000_Length_1020	K00943	E2.7.4.9, tmk; dTMP kinase [EC:2.7.4.9]	00240 Pyrimidine metabolism	Nucleotide metabolism	Metabolism
Locus_15504_Transcript_1/1_Confidence_1.000_Length_473	K03013	RPB5, POLR2E; DNA-directed RNA polymerases I, II, and III subunit RPABC1	00240 Pyrimidine metabolism	Nucleotide metabolism	Metabolism
Locus_15512_Transcript_1/1_Confidence_1.000_Length_1592	K14721	RPC37, POLR3E; DNA-directed RNA polymerase III subunit RPC5	00240 Pyrimidine metabolism	Nucleotide metabolism	Metabolism
Locus_15594_Transcript_1/1_Confidence_1.000_Length_1331	K01489	cdd, CDA; cytidine deaminase [EC:3.5.4.5]	00240 Pyrimidine metabolism	Nucleotide metabolism	Metabolism
Locus_16389_Transcript_1/1_Confidence_1.000_Length_894	K03025	RPC34, POLR3F; DNA-directed RNA polymerase III subunit RPC6	00240 Pyrimidine metabolism	Nucleotide metabolism	Metabolism
Locus_16730_Transcript_1/1_Confidence_1.000_Length_882	K00940	E2.7.4.6, ndk; nucleoside-diphosphate kinase [EC:2.7.4.6]	00240 Pyrimidine metabolism	Nucleotide metabolism	Metabolism
Locus_16833_Transcript_1/1_Confidence_1.000_Length_1073	K01520	dut, DUT; dUTP pyrophosphatase [EC:3.6.1.23]	00240 Pyrimidine metabolism	Nucleotide metabolism	Metabolism
Locus_16922_Transcript_1/1_Confidence_1.000_Length_993	K00876	udk, UCK; uridine kinase [EC:2.7.1.48]	00240 Pyrimidine metabolism	Nucleotide metabolism	Metabolism
Locus_17134_Transcript_1/1_Confidence_1.000_Length_2432	K03006	RPB1, POLR2A; DNA-directed RNA polymerase II subunit RPB1 [EC:2.7.7.6]	00240 Pyrimidine metabolism	Nucleotide metabolism	Metabolism
Locus_18418_Transcript_1/1_Confidence_1.000_Length_395	K03787	surE; 5'-nucleotidase [EC:3.1.3.5]	00240 Pyrimidine metabolism	Nucleotide metabolism	Metabolism
Locus_19484_Transcript_1/1_Confidence_1.000_Length_1186	K03023	RPC82, POLR3C; DNA-directed RNA polymerase III subunit RPC3	00240 Pyrimidine metabolism	Nucleotide metabolism	Metabolism
Locus_20982_Transcript_1/1_Confidence_1.000_Length_548	K03505	POLD4; DNA polymerase delta subunit 4	00240 Pyrimidine metabolism	Nucleotide metabolism	Metabolism
Locus_21665_Transcript_1/1_Confidence_1.000_Length_866	K02328	POLD2; DNA polymerase delta subunit 2	00240 Pyrimidine metabolism	Nucleotide metabolism	Metabolism
Locus_21964_Transcript_1/1_Confidence_1.000_Length_2242	K02321	POLA2; DNA polymerase alpha subunit B	00240 Pyrimidine metabolism	Nucleotide metabolism	Metabolism
Locus_22275_Transcript_1/1_Confidence_1.000_Length_1124	K01081	E3.1.3.5; 5'-nucleotidase [EC:3.1.3.5]	00240 Pyrimidine metabolism	Nucleotide metabolism	Metabolism
Locus_23637_Transcript_1/1_Confidence_1.000_Length_3275	K03002	RPA2, POLR1B; DNA-directed RNA polymerase I subunit RPA2 [EC:2.7.7.6]	00240 Pyrimidine metabolism	Nucleotide metabolism	Metabolism
Locus_24205_Transcript_1/1_Confidence_1.000_Length_331	K00940	E2.7.4.6, ndk; nucleoside-diphosphate kinase [EC:2.7.4.6]	00240 Pyrimidine metabolism	Nucleotide metabolism	Metabolism
Locus_24557_Transcript_1/1_Confidence_1.000_Length_1598	K02324	POLE1; DNA polymerase epsilon subunit 1 [EC:2.7.7.7]	00240 Pyrimidine metabolism	Nucleotide metabolism	Metabolism
Locus_25646_Transcript_1/1_Confidence_1.000_Length_856	K03000	RPA12, ZNRD1; DNA-directed RNA polymerase I subunit RPA12	00240 Pyrimidine metabolism	Nucleotide metabolism	Metabolism
Locus_2596_Transcript_1/1_Confidence_1.000_Length_461	K03022	RPC25, POLR3H; DNA-directed RNA polymerase III subunit RPC8	00240 Pyrimidine metabolism	Nucleotide metabolism	Metabolism
Locus_26047_Transcript_1/1_Confidence_1.000_Length_1959	K00254	DHODH, pyrD; dihydroorotate dehydrogenase [EC:1.3.5.2]	00240 Pyrimidine metabolism	Nucleotide metabolism	Metabolism
Locus_26691_Transcript_1/1_Confidence_1.000_Length_827	K01465	URA4, pyrC; dihydroorotase [EC:3.5.2.3]	00240 Pyrimidine metabolism	Nucleotide metabolism	Metabolism
Locus_27163_Transcript_1/1_Confidence_1.000_Length_528	K03012	RPB4, POLR2D; DNA-directed RNA polymerase II subunit RPB4	00240 Pyrimidine metabolism	Nucleotide metabolism	Metabolism
Locus_28261_Transcript_1/1_Confidence_1.000_Length_1173	K01956	carA, CPA1; carbamoyl-phosphate synthase small subunit [EC:6.3.5.5]	00240 Pyrimidine metabolism	Nucleotide metabolism	Metabolism
Locus_28550_Transcript_1/1_Confidence_1.000_Length_1196	K00384	E1.8.1.9, trxB; thioredoxin reductase (NADPH) [EC:1.8.1.9]	00240 Pyrimidine metabolism	Nucleotide metabolism	Metabolism
Locus_28638_Transcript_1/1_Confidence_1.000_Length_425	K03016	RPB8, POLR2H; DNA-directed RNA polymerases I, II, and III subunit RPABC3	00240 Pyrimidine metabolism	Nucleotide metabolism	Metabolism
Locus_2871_Transcript_1/1_Confidence_1.000_Length_1921	K03008	RPB11, POLR2J; DNA-directed RNA polymerase II subunit RPB11	00240 Pyrimidine metabolism	Nucleotide metabolism	Metabolism
Locus_30486_Transcript_1/1_Confidence_1.000_Length_1231	K02325	POLE2; DNA polymerase epsilon subunit 2 [EC:2.7.7.7]	00240 Pyrimidine metabolism	Nucleotide metabolism	Metabolism
Locus_30507_Transcript_1/1_Confidence_1.000_Length_542	K16329	psuG; pseudouridine-5'-phosphate glycosidase [EC:3.2.-.-]	00240 Pyrimidine metabolism	Nucleotide metabolism	Metabolism
Locus_30749_Transcript_1/1_Confidence_1.000_Length_1325	K13800	CMPK1, UMPK; UMP-CMP kinase [EC:2.7.4.- 2.7.4.14]	00240 Pyrimidine metabolism	Nucleotide metabolism	Metabolism
Locus_30969_Transcript_1/1_Confidence_1.000_Length_1208	K01937	E6.3.4.2, pyrG; CTP synthase [EC:6.3.4.2]	00240 Pyrimidine metabolism	Nucleotide metabolism	Metabolism
Locus_31055_Transcript_1/1_Confidence_1.000_Length_1709	K03005	RPA49, POLR1E; DNA-directed RNA polymerase I subunit RPA49	00240 Pyrimidine metabolism	Nucleotide metabolism	Metabolism
Locus_31501_Transcript_1/1_Confidence_1.000_Length_2088	K02684	PRI1; DNA primase small subunit [EC:2.7.7.-]	00240 Pyrimidine metabolism	Nucleotide metabolism	Metabolism
Locus_31714_Transcript_1/1_Confidence_1.000_Length_1558	K00609	pyrB, PYR2; aspartate carbamoyltransferase catalytic subunit [EC:2.1.3.2]	00240 Pyrimidine metabolism	Nucleotide metabolism	Metabolism
Locus_3195_Transcript_1/1_Confidence_1.000_Length_696	K16904	DCTPP1; dCTP diphosphatase [EC:3.6.1.12]	00240 Pyrimidine metabolism	Nucleotide metabolism	Metabolism
Locus_32196_Transcript_1/1_Confidence_1.000_Length_979	K13998	DHFR-TS; dihydrofolate reductase / thymidylate synthase [EC:1.5.1.3 2.1.1.45]	00240 Pyrimidine metabolism	Nucleotide metabolism	Metabolism
Locus_33113_Transcript_1/1_Confidence_1.000_Length_1147	K02685	PRI2; DNA primase large subunit [EC:2.7.7.-]	00240 Pyrimidine metabolism	Nucleotide metabolism	Metabolism
Locus_33358_Transcript_1/1_Confidence_1.000_Length_1416	K10808	RRM2; ribonucleoside-diphosphate reductase subunit M2 [EC:1.17.4.1]	00240 Pyrimidine metabolism	Nucleotide metabolism	Metabolism
Locus_33406_Transcript_1/1_Confidence_1.000_Length_1643	K00962	pnp, PNPT1; polyribonucleotide nucleotidyltransferase [EC:2.7.7.8]	00240 Pyrimidine metabolism	Nucleotide metabolism	Metabolism
Locus_33743_Transcript_1/1_Confidence_1.000_Length_723	K00943	E2.7.4.9, tmk; dTMP kinase [EC:2.7.4.9]	00240 Pyrimidine metabolism	Nucleotide metabolism	Metabolism
Locus_34055_Transcript_1/1_Confidence_1.000_Length_810	K13421	UMPS; uridine monophosphate synthetase [EC:2.4.2.10 4.1.1.23]	00240 Pyrimidine metabolism	Nucleotide metabolism	Metabolism
Locus_34228_Transcript_1/1_Confidence_1.000_Length_522	K03017	RPB9, POLR2I; DNA-directed RNA polymerase II subunit RPB9	00240 Pyrimidine metabolism	Nucleotide metabolism	Metabolism
Locus_35581_Transcript_1/1_Confidence_1.000_Length_625	K00761	upp, UPRT; uracil phosphoribosyltransferase [EC:2.4.2.9]	00240 Pyrimidine metabolism	Nucleotide metabolism	Metabolism
Locus_36364_Transcript_1/1_Confidence_1.000_Length_1509	K09903	pyrH; uridylate kinase [EC:2.7.4.22]	00240 Pyrimidine metabolism	Nucleotide metabolism	Metabolism
Locus_3911_Transcript_1/1_Confidence_1.000_Length_2566	K10807	RRM1; ribonucleoside-diphosphate reductase subunit M1 [EC:1.17.4.1]	00240 Pyrimidine metabolism	Nucleotide metabolism	Metabolism
Locus_3912_Transcript_1/1_Confidence_1.000_Length_973	K13421	UMPS; uridine monophosphate synthetase [EC:2.4.2.10 4.1.1.23]	00240 Pyrimidine metabolism	Nucleotide metabolism	Metabolism
Locus_42219_Transcript_1/1_Confidence_1.000_Length_1133	K01510	ENTPD1_3_8; apyrase [EC:3.6.1.5]	00240 Pyrimidine metabolism	Nucleotide metabolism	Metabolism
Locus_42687_Transcript_1/1_Confidence_1.000_Length_692	K01240	URH1; uridine nucleosidase [EC:3.2.2.3]	00240 Pyrimidine metabolism	Nucleotide metabolism	Metabolism
Locus_42984_Transcript_1/1_Confidence_1.000_Length_323	K01464	DPYS, dht, hydA; dihydropyrimidinase [EC:3.5.2.2]	00240 Pyrimidine metabolism	Nucleotide metabolism	Metabolism
Locus_4372_Transcript_1/1_Confidence_1.000_Length_413	K01519	ITPA; inosine triphosphate pyrophosphatase [EC:3.6.1.19]	00240 Pyrimidine metabolism	Nucleotide metabolism	Metabolism
Locus_4583_Transcript_1/1_Confidence_1.000_Length_3088	K03006	RPB1, POLR2A; DNA-directed RNA polymerase II subunit RPB1 [EC:2.7.7.6]	00240 Pyrimidine metabolism	Nucleotide metabolism	Metabolism
Locus_46209_Transcript_1/1_Confidence_1.000_Length_342	K03013	RPB5, POLR2E; DNA-directed RNA polymerases I, II, and III subunit RPABC1	00240 Pyrimidine metabolism	Nucleotide metabolism	Metabolism
Locus_4661_Transcript_1/1_Confidence_1.000_Length_482	K01519	ITPA; inosine triphosphate pyrophosphatase [EC:3.6.1.19]	00240 Pyrimidine metabolism	Nucleotide metabolism	Metabolism
Locus_4680_Transcript_1/1_Confidence_1.000_Length_2341	K02320	POLA1; DNA polymerase alpha subunit A [EC:2.7.7.7]	00240 Pyrimidine metabolism	Nucleotide metabolism	Metabolism
Locus_47734_Transcript_1/1_Confidence_1.000_Length_679	K01493	comEB; dCMP deaminase [EC:3.5.4.12]	00240 Pyrimidine metabolism	Nucleotide metabolism	Metabolism
Locus_49197_Transcript_1/1_Confidence_1.000_Length_510	K03009	RPB12, POLR2K; DNA-directed RNA polymerases I, II, and III subunit RPABC4	00240 Pyrimidine metabolism	Nucleotide metabolism	Metabolism
Locus_5019_Transcript_1/1_Confidence_1.000_Length_3708	K02335	DPO1, polA; DNA polymerase I [EC:2.7.7.7]	00240 Pyrimidine metabolism	Nucleotide metabolism	Metabolism
Locus_5051_Transcript_1/1_Confidence_1.000_Length_788	K03014	RPB6, POLR2F; DNA-directed RNA polymerases I, II, and III subunit RPABC2	00240 Pyrimidine metabolism	Nucleotide metabolism	Metabolism
Locus_52481_Transcript_1/1_Confidence_1.000_Length_1355	K03011	RPB3, POLR2C; DNA-directed RNA polymerase II subunit RPB3	00240 Pyrimidine metabolism	Nucleotide metabolism	Metabolism
Locus_53272_Transcript_1/1_Confidence_1.000_Length_1312	K00207	DPYD; dihydropyrimidine dehydrogenase (NADP+) [EC:1.3.1.2]	00240 Pyrimidine metabolism	Nucleotide metabolism	Metabolism
Locus_53367_Transcript_1/1_Confidence_1.000_Length_1338	K03026	RPC53, POLR3D; DNA-directed RNA polymerase III subunit RPC4	00240 Pyrimidine metabolism	Nucleotide metabolism	Metabolism
Locus_5565_Transcript_1/1_Confidence_1.000_Length_943	K03016	RPB8, POLR2H; DNA-directed RNA polymerases I, II, and III subunit RPABC3	00240 Pyrimidine metabolism	Nucleotide metabolism	Metabolism
Locus_57538_Transcript_1/1_Confidence_1.000_Length_648	K03019	RPC11, POLR3K; DNA-directed RNA polymerase III subunit RPC10	00240 Pyrimidine metabolism	Nucleotide metabolism	Metabolism
Locus_590_Transcript_1/1_Confidence_1.000_Length_1131	K03787	surE; 5'-nucleotidase [EC:3.1.3.5]	00240 Pyrimidine metabolism	Nucleotide metabolism	Metabolism
Locus_5939_Transcript_1/1_Confidence_1.000_Length_1380	K00384	E1.8.1.9, trxB; thioredoxin reductase (NADPH) [EC:1.8.1.9]	00240 Pyrimidine metabolism	Nucleotide metabolism	Metabolism
Locus_61508_Transcript_1/1_Confidence_1.000_Length_512	K02326	POLE3; DNA polymerase epsilon subunit 3 [EC:2.7.7.7]	00240 Pyrimidine metabolism	Nucleotide metabolism	Metabolism
Locus_64224_Transcript_1/1_Confidence_1.000_Length_827	K01465	URA4, pyrC; dihydroorotase [EC:3.5.2.3]	00240 Pyrimidine metabolism	Nucleotide metabolism	Metabolism
Locus_6944_Transcript_1/1_Confidence_1.000_Length_1992	K00940	E2.7.4.6, ndk; nucleoside-diphosphate kinase [EC:2.7.4.6]	00240 Pyrimidine metabolism	Nucleotide metabolism	Metabolism
Locus_72698_Transcript_1/1_Confidence_1.000_Length_985	K00857	tdk, TK; thymidine kinase [EC:2.7.1.21]	00240 Pyrimidine metabolism	Nucleotide metabolism	Metabolism
Locus_7464_Transcript_1/1_Confidence_1.000_Length_912	K00940	E2.7.4.6, ndk; nucleoside-diphosphate kinase [EC:2.7.4.6]	00240 Pyrimidine metabolism	Nucleotide metabolism	Metabolism
Locus_7587_Transcript_1/1_Confidence_1.000_Length_4023	K03010	RPB2, POLR2B; DNA-directed RNA polymerase II subunit RPB2 [EC:2.7.7.6]	00240 Pyrimidine metabolism	Nucleotide metabolism	Metabolism
Locus_77045_Transcript_1/1_Confidence_1.000_Length_763	K01520	dut, DUT; dUTP pyrophosphatase [EC:3.6.1.23]	00240 Pyrimidine metabolism	Nucleotide metabolism	Metabolism
Locus_77268_Transcript_1/1_Confidence_1.000_Length_675	K00940	E2.7.4.6, ndk; nucleoside-diphosphate kinase [EC:2.7.4.6]	00240 Pyrimidine metabolism	Nucleotide metabolism	Metabolism
Locus_7767_Transcript_1/1_Confidence_1.000_Length_1998	K03027	RPC40, POLR1C; DNA-directed RNA polymerases I and III subunit RPAC1	00240 Pyrimidine metabolism	Nucleotide metabolism	Metabolism
Locus_7781_Transcript_1/1_Confidence_1.000_Length_2118	K14641	APY1_2; apyrase [EC:3.6.1.5]	00240 Pyrimidine metabolism	Nucleotide metabolism	Metabolism
Locus_7936_Transcript_1/1_Confidence_1.000_Length_777	K03015	RPB7, POLR2G; DNA-directed RNA polymerase II subunit RPB7	00240 Pyrimidine metabolism	Nucleotide metabolism	Metabolism
Locus_8213_Transcript_1/1_Confidence_1.000_Length_5233	K02999	RPA1, POLR1A; DNA-directed RNA polymerase I subunit RPA1 [EC:2.7.7.6]	00240 Pyrimidine metabolism	Nucleotide metabolism	Metabolism
Locus_834_Transcript_1/1_Confidence_1.000_Length_1453	K01431	UPB1; beta-ureidopropionase [EC:3.5.1.6]	00240 Pyrimidine metabolism	Nucleotide metabolism	Metabolism
Locus_8662_Transcript_1/1_Confidence_1.000_Length_3112	K00962	pnp, PNPT1; polyribonucleotide nucleotidyltransferase [EC:2.7.7.8]	00240 Pyrimidine metabolism	Nucleotide metabolism	Metabolism
Locus_8664_Transcript_1/1_Confidence_1.000_Length_3917	K03018	RPC1, POLR3A; DNA-directed RNA polymerase III subunit RPC1 [EC:2.7.7.6]	00240 Pyrimidine metabolism	Nucleotide metabolism	Metabolism
Locus_9011_Transcript_1/1_Confidence_1.000_Length_394	K03012	RPB4, POLR2D; DNA-directed RNA polymerase II subunit RPB4	00240 Pyrimidine metabolism	Nucleotide metabolism	Metabolism
Locus_9207_Transcript_1/1_Confidence_1.000_Length_3687	K03021	RPC2, POLR3B; DNA-directed RNA polymerase III subunit RPC2 [EC:2.7.7.6]	00240 Pyrimidine metabolism	Nucleotide metabolism	Metabolism
Locus_9886_Transcript_1/1_Confidence_1.000_Length_3780	K01955	carB, CPA2; carbamoyl-phosphate synthase large subunit [EC:6.3.5.5]	00240 Pyrimidine metabolism	Nucleotide metabolism	Metabolism
Locus_36764_Transcript_1/1_Confidence_1.000_Length_742	K03046	rpoC; DNA-directed RNA polymerase subunit beta' [EC:2.7.7.6]	00240 Pyrimidine metabolism	Nucleotide metabolism	Metabolism
Locus_70399_Transcript_1/1_Confidence_1.000_Length_527	K03040	rpoA; DNA-directed RNA polymerase subunit alpha [EC:2.7.7.6]	00240 Pyrimidine metabolism	Nucleotide metabolism	Metabolism
Locus_79437_Transcript_1/1_Confidence_1.000_Length_480	K03046	rpoC; DNA-directed RNA polymerase subunit beta' [EC:2.7.7.6]	00240 Pyrimidine metabolism	Nucleotide metabolism	Metabolism
Locus_84491_Transcript_1/1_Confidence_1.000_Length_386	K03043	rpoB; DNA-directed RNA polymerase subunit beta [EC:2.7.7.6]	00240 Pyrimidine metabolism	Nucleotide metabolism	Metabolism
Locus_86351_Transcript_1/1_Confidence_1.000_Length_450	K03046	rpoC; DNA-directed RNA polymerase subunit beta' [EC:2.7.7.6]	00240 Pyrimidine metabolism	Nucleotide metabolism	Metabolism
Locus_13683_Transcript_1/1_Confidence_1.000_Length_1151	K00811	ASP5; aspartate aminotransferase, chloroplastic [EC:2.6.1.1]	00250 Alanine, aspartate and glutamate metabolism	Amino acid metabolism	Metabolism
Locus_1459_Transcript_1/1_Confidence_1.000_Length_1799	K13566	NIT2; omega-amidase [EC:3.5.1.3]	00250 Alanine, aspartate and glutamate metabolism	Amino acid metabolism	Metabolism
Locus_15653_Transcript_1/1_Confidence_1.000_Length_837	K17761	SSADH; succinate-semialdehyde dehydrogenase, mitochondrial [EC:1.2.1.24]	00250 Alanine, aspartate and glutamate metabolism	Amino acid metabolism	Metabolism
Locus_1993_Transcript_1/1_Confidence_1.000_Length_1672	K01915	glnA; glutamine synthetase [EC:6.3.1.2]	00250 Alanine, aspartate and glutamate metabolism	Amino acid metabolism	Metabolism
Locus_20195_Transcript_1/1_Confidence_1.000_Length_2144	K01953	asnB, ASNS; asparagine synthase (glutamine-hydrolysing) [EC:6.3.5.4]	00250 Alanine, aspartate and glutamate metabolism	Amino acid metabolism	Metabolism
Locus_20874_Transcript_1/1_Confidence_1.000_Length_2292	K01953	asnB, ASNS; asparagine synthase (glutamine-hydrolysing) [EC:6.3.5.4]	00250 Alanine, aspartate and glutamate metabolism	Amino acid metabolism	Metabolism
Locus_21315_Transcript_1/1_Confidence_1.000_Length_2014	K00764	purF, PPAT; amidophosphoribosyltransferase [EC:2.4.2.14]	00250 Alanine, aspartate and glutamate metabolism	Amino acid metabolism	Metabolism
Locus_22751_Transcript_1/1_Confidence_1.000_Length_1210	K14455	GOT2; aspartate aminotransferase, mitochondrial [EC:2.6.1.1]	00250 Alanine, aspartate and glutamate metabolism	Amino acid metabolism	Metabolism
Locus_23560_Transcript_1/1_Confidence_1.000_Length_2226	K01939	E6.3.4.4, purA; adenylosuccinate synthase [EC:6.3.4.4]	00250 Alanine, aspartate and glutamate metabolism	Amino acid metabolism	Metabolism
Locus_23995_Transcript_1/1_Confidence_1.000_Length_1926	K01940	E6.3.4.5, argG; argininosuccinate synthase [EC:6.3.4.5]	00250 Alanine, aspartate and glutamate metabolism	Amino acid metabolism	Metabolism
Locus_25533_Transcript_1/1_Confidence_1.000_Length_1544	K16871	POP2; 4-aminobutyrate---pyruvate transaminase [EC:2.6.1.96]	00250 Alanine, aspartate and glutamate metabolism	Amino acid metabolism	Metabolism
Locus_26120_Transcript_1/1_Confidence_1.000_Length_2873	K01756	purB, ADSL; adenylosuccinate lyase [EC:4.3.2.2]	00250 Alanine, aspartate and glutamate metabolism	Amino acid metabolism	Metabolism
Locus_27042_Transcript_1/1_Confidence_1.000_Length_900	K01580	E4.1.1.15, gadB, gadA, GAD; glutamate decarboxylase [EC:4.1.1.15]	00250 Alanine, aspartate and glutamate metabolism	Amino acid metabolism	Metabolism
Locus_27820_Transcript_1/1_Confidence_1.000_Length_913	K00814	GPT, ALT; alanine transaminase [EC:2.6.1.2]	00250 Alanine, aspartate and glutamate metabolism	Amino acid metabolism	Metabolism
Locus_28261_Transcript_1/1_Confidence_1.000_Length_1173	K01956	carA, CPA1; carbamoyl-phosphate synthase small subunit [EC:6.3.5.5]	00250 Alanine, aspartate and glutamate metabolism	Amino acid metabolism	Metabolism
Locus_28808_Transcript_1/1_Confidence_1.000_Length_703	K14272	GGAT; glutamate--glyoxylate aminotransferase [EC:2.6.1.4 2.6.1.2 2.6.1.44 2.6.1.-]	00250 Alanine, aspartate and glutamate metabolism	Amino acid metabolism	Metabolism
Locus_29313_Transcript_1/1_Confidence_1.000_Length_1534	K01755	argH, ASL; argininosuccinate lyase [EC:4.3.2.1]	00250 Alanine, aspartate and glutamate metabolism	Amino acid metabolism	Metabolism
Locus_31714_Transcript_1/1_Confidence_1.000_Length_1558	K00609	pyrB, PYR2; aspartate carbamoyltransferase catalytic subunit [EC:2.1.3.2]	00250 Alanine, aspartate and glutamate metabolism	Amino acid metabolism	Metabolism
Locus_32415_Transcript_1/1_Confidence_1.000_Length_1668	K00827	AGXT2; alanine-glyoxylate transaminase / (R)-3-amino-2-methylpropionate-pyruvate transaminase [EC:2.6.1.44 2.6.1.40]	00250 Alanine, aspartate and glutamate metabolism	Amino acid metabolism	Metabolism
Locus_35543_Transcript_1/1_Confidence_1.000_Length_1556	K01939	E6.3.4.4, purA; adenylosuccinate synthase [EC:6.3.4.4]	00250 Alanine, aspartate and glutamate metabolism	Amino acid metabolism	Metabolism
Locus_37322_Transcript_1/1_Confidence_1.000_Length_556	K00294	E1.2.1.88; 1-pyrroline-5-carboxylate dehydrogenase [EC:1.2.1.88]	00250 Alanine, aspartate and glutamate metabolism	Amino acid metabolism	Metabolism
Locus_37599_Transcript_1/1_Confidence_1.000_Length_1367	K01915	glnA; glutamine synthetase [EC:6.3.1.2]	00250 Alanine, aspartate and glutamate metabolism	Amino acid metabolism	Metabolism
Locus_49599_Transcript_1/1_Confidence_1.000_Length_1486	K00278	nadB; L-aspartate oxidase [EC:1.4.3.16]	00250 Alanine, aspartate and glutamate metabolism	Amino acid metabolism	Metabolism
Locus_50331_Transcript_1/1_Confidence_1.000_Length_474	K13566	NIT2; omega-amidase [EC:3.5.1.3]	00250 Alanine, aspartate and glutamate metabolism	Amino acid metabolism	Metabolism
Locus_55273_Transcript_1/1_Confidence_1.000_Length_1378	K00830	AGXT; alanine-glyoxylate transaminase / serine-glyoxylate transaminase / serine-pyruvate transaminase [EC:2.6.1.44 2.6.1.45 2.6.1.51]	00250 Alanine, aspartate and glutamate metabolism	Amino acid metabolism	Metabolism
Locus_55892_Transcript_1/1_Confidence_1.000_Length_2350	K00820	E2.6.1.16, glmS; glucosamine--fructose-6-phosphate aminotransferase (isomerizing) [EC:2.6.1.16]	00250 Alanine, aspartate and glutamate metabolism	Amino acid metabolism	Metabolism
Locus_6374_Transcript_1/1_Confidence_1.000_Length_1126	K00262	E1.4.1.4, gdhA; glutamate dehydrogenase (NADP+) [EC:1.4.1.4]	00250 Alanine, aspartate and glutamate metabolism	Amino acid metabolism	Metabolism
Locus_6834_Transcript_1/1_Confidence_1.000_Length_1251	K14454	GOT1; aspartate aminotransferase, cytoplasmic [EC:2.6.1.1]	00250 Alanine, aspartate and glutamate metabolism	Amino acid metabolism	Metabolism
Locus_7542_Transcript_1/1_Confidence_1.000_Length_2189	K00827	AGXT2; alanine-glyoxylate transaminase / (R)-3-amino-2-methylpropionate-pyruvate transaminase [EC:2.6.1.44 2.6.1.40]	00250 Alanine, aspartate and glutamate metabolism	Amino acid metabolism	Metabolism
Locus_844_Transcript_1/1_Confidence_1.000_Length_1650	K00261	GLUD1_2, gdhA; glutamate dehydrogenase (NAD(P)+) [EC:1.4.1.3]	00250 Alanine, aspartate and glutamate metabolism	Amino acid metabolism	Metabolism
Locus_8446_Transcript_1/1_Confidence_1.000_Length_1809	K00827	AGXT2; alanine-glyoxylate transaminase / (R)-3-amino-2-methylpropionate-pyruvate transaminase [EC:2.6.1.44 2.6.1.40]	00250 Alanine, aspartate and glutamate metabolism	Amino acid metabolism	Metabolism
Locus_9434_Transcript_1/1_Confidence_1.000_Length_3657	K00264	GLT1; glutamate synthase (NADPH/NADH) [EC:1.4.1.13 1.4.1.14]	00250 Alanine, aspartate and glutamate metabolism	Amino acid metabolism	Metabolism
Locus_9886_Transcript_1/1_Confidence_1.000_Length_3780	K01955	carB, CPA2; carbamoyl-phosphate synthase large subunit [EC:6.3.5.5]	00250 Alanine, aspartate and glutamate metabolism	Amino acid metabolism	Metabolism
Locus_10275_Transcript_1/1_Confidence_1.000_Length_1780	K01696	trpB; tryptophan synthase beta chain [EC:4.2.1.20]	00260 Glycine, serine and threonine metabolism	Amino acid metabolism	Metabolism
Locus_10409_Transcript_1/1_Confidence_1.000_Length_1961	K15633	gpmI; 2,3-bisphosphoglycerate-independent phosphoglycerate mutase [EC:5.4.2.12]	00260 Glycine, serine and threonine metabolism	Amino acid metabolism	Metabolism
Locus_1067_Transcript_1/1_Confidence_1.000_Length_1306	K00600	glyA, SHMT; glycine hydroxymethyltransferase [EC:2.1.2.1]	00260 Glycine, serine and threonine metabolism	Amino acid metabolism	Metabolism
Locus_11361_Transcript_1/1_Confidence_1.000_Length_1235	K01834	PGAM, gpmA; 2,3-bisphosphoglycerate-dependent phosphoglycerate mutase [EC:5.4.2.11]	00260 Glycine, serine and threonine metabolism	Amino acid metabolism	Metabolism
Locus_12101_Transcript_1/1_Confidence_1.000_Length_488	K01754	E4.3.1.19, ilvA, tdcB; threonine dehydratase [EC:4.3.1.19]	00260 Glycine, serine and threonine metabolism	Amino acid metabolism	Metabolism
Locus_13169_Transcript_1/1_Confidence_1.000_Length_2603	K00276	AOC3, AOC2, tynA; primary-amine oxidase [EC:1.4.3.21]	00260 Glycine, serine and threonine metabolism	Amino acid metabolism	Metabolism
Locus_13923_Transcript_1/1_Confidence_1.000_Length_2105	K00600	glyA, SHMT; glycine hydroxymethyltransferase [EC:2.1.2.1]	00260 Glycine, serine and threonine metabolism	Amino acid metabolism	Metabolism
Locus_14282_Transcript_1/1_Confidence_1.000_Length_2814	K00600	glyA, SHMT; glycine hydroxymethyltransferase [EC:2.1.2.1]	00260 Glycine, serine and threonine metabolism	Amino acid metabolism	Metabolism
Locus_17073_Transcript_1/1_Confidence_1.000_Length_896	K00831	serC, PSAT1; phosphoserine aminotransferase [EC:2.6.1.52]	00260 Glycine, serine and threonine metabolism	Amino acid metabolism	Metabolism
Locus_19024_Transcript_1/1_Confidence_1.000_Length_3063	K00276	AOC3, AOC2, tynA; primary-amine oxidase [EC:1.4.3.21]	00260 Glycine, serine and threonine metabolism	Amino acid metabolism	Metabolism
Locus_19288_Transcript_1/1_Confidence_1.000_Length_1981	K00600	glyA, SHMT; glycine hydroxymethyltransferase [EC:2.1.2.1]	00260 Glycine, serine and threonine metabolism	Amino acid metabolism	Metabolism
Locus_20442_Transcript_1/1_Confidence_1.000_Length_2239	K01754	E4.3.1.19, ilvA, tdcB; threonine dehydratase [EC:4.3.1.19]	00260 Glycine, serine and threonine metabolism	Amino acid metabolism	Metabolism
Locus_2275_Transcript_1/1_Confidence_1.000_Length_1112	K01079	serB, PSPH; phosphoserine phosphatase [EC:3.1.3.3]	00260 Glycine, serine and threonine metabolism	Amino acid metabolism	Metabolism
Locus_24894_Transcript_1/1_Confidence_1.000_Length_728	K15634	gpmB; probable phosphoglycerate mutase [EC:5.4.2.12]	00260 Glycine, serine and threonine metabolism	Amino acid metabolism	Metabolism
Locus_25970_Transcript_1/1_Confidence_1.000_Length_892	K00831	serC, PSAT1; phosphoserine aminotransferase [EC:2.6.1.52]	00260 Glycine, serine and threonine metabolism	Amino acid metabolism	Metabolism
Locus_26163_Transcript_1/1_Confidence_1.000_Length_1790	K00130	betB, gbsA; betaine-aldehyde dehydrogenase [EC:1.2.1.8]	00260 Glycine, serine and threonine metabolism	Amino acid metabolism	Metabolism
Locus_28808_Transcript_1/1_Confidence_1.000_Length_703	K14272	GGAT; glutamate--glyoxylate aminotransferase [EC:2.6.1.4 2.6.1.2 2.6.1.44 2.6.1.-]	00260 Glycine, serine and threonine metabolism	Amino acid metabolism	Metabolism
Locus_2984_Transcript_1/1_Confidence_1.000_Length_544	K06001	K06001, trpB; tryptophan synthase beta chain [EC:4.2.1.20]	00260 Glycine, serine and threonine metabolism	Amino acid metabolism	Metabolism
Locus_31981_Transcript_1/1_Confidence_1.000_Length_1299	K15919	HPR2; hydroxypyruvate reductase 2	00260 Glycine, serine and threonine metabolism	Amino acid metabolism	Metabolism
Locus_32415_Transcript_1/1_Confidence_1.000_Length_1668	K00827	AGXT2; alanine-glyoxylate transaminase / (R)-3-amino-2-methylpropionate-pyruvate transaminase [EC:2.6.1.44 2.6.1.40]	00260 Glycine, serine and threonine metabolism	Amino acid metabolism	Metabolism
Locus_34847_Transcript_1/1_Confidence_1.000_Length_791	K02437	gcvH, GCSH; glycine cleavage system H protein	00260 Glycine, serine and threonine metabolism	Amino acid metabolism	Metabolism
Locus_34920_Transcript_1/1_Confidence_1.000_Length_1514	K00133	asd; aspartate-semialdehyde dehydrogenase [EC:1.2.1.11]	00260 Glycine, serine and threonine metabolism	Amino acid metabolism	Metabolism
Locus_36552_Transcript_1/1_Confidence_1.000_Length_1392	K00605	gcvT, AMT; aminomethyltransferase [EC:2.1.2.10]	00260 Glycine, serine and threonine metabolism	Amino acid metabolism	Metabolism
Locus_37307_Transcript_1/1_Confidence_1.000_Length_1936	K01733	thrC; threonine synthase [EC:4.2.3.1]	00260 Glycine, serine and threonine metabolism	Amino acid metabolism	Metabolism
Locus_38473_Transcript_1/1_Confidence_1.000_Length_1830	K12235	SRR; serine racemase [EC:5.1.1.18]	00260 Glycine, serine and threonine metabolism	Amino acid metabolism	Metabolism
Locus_39546_Transcript_1/1_Confidence_1.000_Length_1651	K01620	ltaE; threonine aldolase [EC:4.1.2.5]	00260 Glycine, serine and threonine metabolism	Amino acid metabolism	Metabolism
Locus_40204_Transcript_1/1_Confidence_1.000_Length_1642	K00382	DLD, lpd, pdhD; dihydrolipoamide dehydrogenase [EC:1.8.1.4]	00260 Glycine, serine and threonine metabolism	Amino acid metabolism	Metabolism
Locus_4853_Transcript_1/1_Confidence_1.000_Length_2115	K00928	lysC; aspartate kinase [EC:2.7.2.4]	00260 Glycine, serine and threonine metabolism	Amino acid metabolism	Metabolism
Locus_5024_Transcript_1/1_Confidence_1.000_Length_1775	K00872	thrB1; homoserine kinase [EC:2.7.1.39]	00260 Glycine, serine and threonine metabolism	Amino acid metabolism	Metabolism
Locus_5130_Transcript_1/1_Confidence_1.000_Length_1806	K00382	DLD, lpd, pdhD; dihydrolipoamide dehydrogenase [EC:1.8.1.4]	00260 Glycine, serine and threonine metabolism	Amino acid metabolism	Metabolism
Locus_5283_Transcript_1/1_Confidence_1.000_Length_1825	K14085	ALDH7A1; aldehyde dehydrogenase family 7 member A1 [EC:1.2.1.31 1.2.1.8 1.2.1.3]	00260 Glycine, serine and threonine metabolism	Amino acid metabolism	Metabolism
Locus_53182_Transcript_1/1_Confidence_1.000_Length_2088	K00600	glyA, SHMT; glycine hydroxymethyltransferase [EC:2.1.2.1]	00260 Glycine, serine and threonine metabolism	Amino acid metabolism	Metabolism
Locus_55273_Transcript_1/1_Confidence_1.000_Length_1378	K00830	AGXT; alanine-glyoxylate transaminase / serine-glyoxylate transaminase / serine-pyruvate transaminase [EC:2.6.1.44 2.6.1.45 2.6.1.51]	00260 Glycine, serine and threonine metabolism	Amino acid metabolism	Metabolism
Locus_56709_Transcript_1/1_Confidence_1.000_Length_905	K15918	GLYK; D-glycerate 3-kinase [EC:2.7.1.31]	00260 Glycine, serine and threonine metabolism	Amino acid metabolism	Metabolism
Locus_6069_Transcript_1/1_Confidence_1.000_Length_2416	K00058	serA, PHGDH; D-3-phosphoglycerate dehydrogenase [EC:1.1.1.95]	00260 Glycine, serine and threonine metabolism	Amino acid metabolism	Metabolism
Locus_7542_Transcript_1/1_Confidence_1.000_Length_2189	K00827	AGXT2; alanine-glyoxylate transaminase / (R)-3-amino-2-methylpropionate-pyruvate transaminase [EC:2.6.1.44 2.6.1.40]	00260 Glycine, serine and threonine metabolism	Amino acid metabolism	Metabolism
Locus_7612_Transcript_1/1_Confidence_1.000_Length_3601	K00281	GLDC, gcvP; glycine dehydrogenase [EC:1.4.4.2]	00260 Glycine, serine and threonine metabolism	Amino acid metabolism	Metabolism
Locus_774_Transcript_1/1_Confidence_1.000_Length_1934	K12524	thrA; bifunctional aspartokinase / homoserine dehydrogenase 1 [EC:2.7.2.4 1.1.1.3]	00260 Glycine, serine and threonine metabolism	Amino acid metabolism	Metabolism
Locus_8446_Transcript_1/1_Confidence_1.000_Length_1809	K00827	AGXT2; alanine-glyoxylate transaminase / (R)-3-amino-2-methylpropionate-pyruvate transaminase [EC:2.6.1.44 2.6.1.40]	00260 Glycine, serine and threonine metabolism	Amino acid metabolism	Metabolism
Locus_9251_Transcript_1/1_Confidence_1.000_Length_663	K01695	trpA; tryptophan synthase alpha chain [EC:4.2.1.20]	00260 Glycine, serine and threonine metabolism	Amino acid metabolism	Metabolism
Locus_9805_Transcript_1/1_Confidence_1.000_Length_2994	K00276	AOC3, AOC2, tynA; primary-amine oxidase [EC:1.4.3.21]	00260 Glycine, serine and threonine metabolism	Amino acid metabolism	Metabolism
Locus_9900_Transcript_1/1_Confidence_1.000_Length_1509	K15634	gpmB; probable phosphoglycerate mutase [EC:5.4.2.12]	00260 Glycine, serine and threonine metabolism	Amino acid metabolism	Metabolism
Locus_1126_Transcript_1/1_Confidence_1.000_Length_553	K01251	E3.3.1.1, ahcY; adenosylhomocysteinase [EC:3.3.1.1]	00270 Cysteine and methionine metabolism	Amino acid metabolism	Metabolism
Locus_13674_Transcript_1/1_Confidence_1.000_Length_1397	K00797	speE, SRM; spermidine synthase [EC:2.5.1.16]	00270 Cysteine and methionine metabolism	Amino acid metabolism	Metabolism
Locus_13683_Transcript_1/1_Confidence_1.000_Length_1151	K00811	ASP5; aspartate aminotransferase, chloroplastic [EC:2.6.1.1]	00270 Cysteine and methionine metabolism	Amino acid metabolism	Metabolism
Locus_1392_Transcript_1/1_Confidence_1.000_Length_675	K00016	LDH, ldh; L-lactate dehydrogenase [EC:1.1.1.27]	00270 Cysteine and methionine metabolism	Amino acid metabolism	Metabolism
Locus_13931_Transcript_1/1_Confidence_1.000_Length_5190	K00558	DNMT1, dcm; DNA (cytosine-5)-methyltransferase 1 [EC:2.1.1.37]	00270 Cysteine and methionine metabolism	Amino acid metabolism	Metabolism
Locus_14555_Transcript_1/1_Confidence_1.000_Length_1404	K00797	speE, SRM; spermidine synthase [EC:2.5.1.16]	00270 Cysteine and methionine metabolism	Amino acid metabolism	Metabolism
Locus_15368_Transcript_1/1_Confidence_1.000_Length_1553	K00640	cysE; serine O-acetyltransferase [EC:2.3.1.30]	00270 Cysteine and methionine metabolism	Amino acid metabolism	Metabolism
Locus_19414_Transcript_1/1_Confidence_1.000_Length_1315	K00797	speE, SRM; spermidine synthase [EC:2.5.1.16]	00270 Cysteine and methionine metabolism	Amino acid metabolism	Metabolism
Locus_2043_Transcript_1/1_Confidence_1.000_Length_2299	K00549	metE; 5-methyltetrahydropteroyltriglutamate--homocysteine methyltransferase [EC:2.1.1.14]	00270 Cysteine and methionine metabolism	Amino acid metabolism	Metabolism
Locus_20857_Transcript_1/1_Confidence_1.000_Length_581	K01244	MTN; 5'-methylthioadenosine nucleosidase [EC:3.2.2.16]	00270 Cysteine and methionine metabolism	Amino acid metabolism	Metabolism
Locus_218_Transcript_1/1_Confidence_1.000_Length_2244	K00789	metK; S-adenosylmethionine synthetase [EC:2.5.1.6]	00270 Cysteine and methionine metabolism	Amino acid metabolism	Metabolism
Locus_22751_Transcript_1/1_Confidence_1.000_Length_1210	K14455	GOT2; aspartate aminotransferase, mitochondrial [EC:2.6.1.1]	00270 Cysteine and methionine metabolism	Amino acid metabolism	Metabolism
Locus_23018_Transcript_1/1_Confidence_1.000_Length_1474	K13034	ATCYSC1; L-3-cyanoalanine synthase/ cysteine synthase [EC:2.5.1.47 4.4.1.9]	00270 Cysteine and methionine metabolism	Amino acid metabolism	Metabolism
Locus_23218_Transcript_1/1_Confidence_1.000_Length_752	K01011	TST, MPST, sseA; thiosulfate/3-mercaptopyruvate sulfurtransferase [EC:2.8.1.1 2.8.1.2]	00270 Cysteine and methionine metabolism	Amino acid metabolism	Metabolism
Locus_23665_Transcript_1/1_Confidence_1.000_Length_856	K08967	mtnD, mtnZ, ADI1; 1,2-dihydroxy-3-keto-5-methylthiopentene dioxygenase [EC:1.13.11.53 1.13.11.54]	00270 Cysteine and methionine metabolism	Amino acid metabolism	Metabolism
Locus_23792_Transcript_1/1_Confidence_1.000_Length_1029	K05933	E1.14.17.4; aminocyclopropanecarboxylate oxidase [EC:1.14.17.4]	00270 Cysteine and methionine metabolism	Amino acid metabolism	Metabolism
Locus_2423_Transcript_1/1_Confidence_1.000_Length_2357	K00026	MDH2; malate dehydrogenase [EC:1.1.1.37]	00270 Cysteine and methionine metabolism	Amino acid metabolism	Metabolism
Locus_2498_Transcript_1/1_Confidence_1.000_Length_1600	K16054	DEP1; methylthioribulose 1-phosphate dehydratase / enolase-phosphatase E1 [EC:4.2.1.109 3.1.3.77]	00270 Cysteine and methionine metabolism	Amino acid metabolism	Metabolism
Locus_25581_Transcript_1/1_Confidence_1.000_Length_3267	K05933	E1.14.17.4; aminocyclopropanecarboxylate oxidase [EC:1.14.17.4]	00270 Cysteine and methionine metabolism	Amino acid metabolism	Metabolism
Locus_25984_Transcript_1/1_Confidence_1.000_Length_1058	K00640	cysE; serine O-acetyltransferase [EC:2.3.1.30]	00270 Cysteine and methionine metabolism	Amino acid metabolism	Metabolism
Locus_26686_Transcript_1/1_Confidence_1.000_Length_1372	K01738	cysK; cysteine synthase A [EC:2.5.1.47]	00270 Cysteine and methionine metabolism	Amino acid metabolism	Metabolism
Locus_2721_Transcript_1/1_Confidence_1.000_Length_2105	K01611	speD, AMD1; S-adenosylmethionine decarboxylase [EC:4.1.1.50]	00270 Cysteine and methionine metabolism	Amino acid metabolism	Metabolism
Locus_28907_Transcript_1/1_Confidence_1.000_Length_1274	K00789	metK; S-adenosylmethionine synthetase [EC:2.5.1.6]	00270 Cysteine and methionine metabolism	Amino acid metabolism	Metabolism
Locus_30529_Transcript_1/1_Confidence_1.000_Length_3214	K17398	DNMT3A; DNA (cytosine-5)-methyltransferase 3A [EC:2.1.1.37]	00270 Cysteine and methionine metabolism	Amino acid metabolism	Metabolism
Locus_328_Transcript_1/1_Confidence_1.000_Length_2211	K00789	metK; S-adenosylmethionine synthetase [EC:2.5.1.6]	00270 Cysteine and methionine metabolism	Amino acid metabolism	Metabolism
Locus_332_Transcript_1/1_Confidence_1.000_Length_1673	K01611	speD, AMD1; S-adenosylmethionine decarboxylase [EC:4.1.1.50]	00270 Cysteine and methionine metabolism	Amino acid metabolism	Metabolism
Locus_34033_Transcript_1/1_Confidence_1.000_Length_1258	K17398	DNMT3A; DNA (cytosine-5)-methyltransferase 3A [EC:2.1.1.37]	00270 Cysteine and methionine metabolism	Amino acid metabolism	Metabolism
Locus_34920_Transcript_1/1_Confidence_1.000_Length_1514	K00133	asd; aspartate-semialdehyde dehydrogenase [EC:1.2.1.11]	00270 Cysteine and methionine metabolism	Amino acid metabolism	Metabolism
Locus_361_Transcript_1/1_Confidence_1.000_Length_1461	K01251	E3.3.1.1, ahcY; adenosylhomocysteinase [EC:3.3.1.1]	00270 Cysteine and methionine metabolism	Amino acid metabolism	Metabolism
Locus_37669_Transcript_1/1_Confidence_1.000_Length_1624	K00899	mtnK; 5-methylthioribose kinase [EC:2.7.1.100]	00270 Cysteine and methionine metabolism	Amino acid metabolism	Metabolism
Locus_4341_Transcript_1/1_Confidence_1.000_Length_553	K01251	E3.3.1.1, ahcY; adenosylhomocysteinase [EC:3.3.1.1]	00270 Cysteine and methionine metabolism	Amino acid metabolism	Metabolism
Locus_4389_Transcript_1/1_Confidence_1.000_Length_1567	K00026	MDH2; malate dehydrogenase [EC:1.1.1.37]	00270 Cysteine and methionine metabolism	Amino acid metabolism	Metabolism
Locus_4470_Transcript_1/1_Confidence_1.000_Length_1628	K00026	MDH2; malate dehydrogenase [EC:1.1.1.37]	00270 Cysteine and methionine metabolism	Amino acid metabolism	Metabolism
Locus_44708_Transcript_1/1_Confidence_1.000_Length_751	K01762	ACS; 1-aminocyclopropane-1-carboxylate synthase [EC:4.4.1.14]	00270 Cysteine and methionine metabolism	Amino acid metabolism	Metabolism
Locus_44897_Transcript_1/1_Confidence_1.000_Length_1410	K00547	mmuM; homocysteine S-methyltransferase [EC:2.1.1.10]	00270 Cysteine and methionine metabolism	Amino acid metabolism	Metabolism
Locus_47346_Transcript_1/1_Confidence_1.000_Length_552	K01011	TST, MPST, sseA; thiosulfate/3-mercaptopyruvate sulfurtransferase [EC:2.8.1.1 2.8.1.2]	00270 Cysteine and methionine metabolism	Amino acid metabolism	Metabolism
Locus_4853_Transcript_1/1_Confidence_1.000_Length_2115	K00928	lysC; aspartate kinase [EC:2.7.2.4]	00270 Cysteine and methionine metabolism	Amino acid metabolism	Metabolism
Locus_49707_Transcript_1/1_Confidence_1.000_Length_1953	K01739	metB; cystathionine gamma-synthase [EC:2.5.1.48]	00270 Cysteine and methionine metabolism	Amino acid metabolism	Metabolism
Locus_53426_Transcript_1/1_Confidence_1.000_Length_659	K00025	MDH1; malate dehydrogenase [EC:1.1.1.37]	00270 Cysteine and methionine metabolism	Amino acid metabolism	Metabolism
Locus_55018_Transcript_1/1_Confidence_1.000_Length_1129	K01761	E4.4.1.11; methionine-gamma-lyase [EC:4.4.1.11]	00270 Cysteine and methionine metabolism	Amino acid metabolism	Metabolism
Locus_55251_Transcript_1/1_Confidence_1.000_Length_1373	K00815	TAT; tyrosine aminotransferase [EC:2.6.1.5]	00270 Cysteine and methionine metabolism	Amino acid metabolism	Metabolism
Locus_61601_Transcript_1/1_Confidence_1.000_Length_1219	K01762	ACS; 1-aminocyclopropane-1-carboxylate synthase [EC:4.4.1.14]	00270 Cysteine and methionine metabolism	Amino acid metabolism	Metabolism
Locus_6169_Transcript_1/1_Confidence_1.000_Length_674	K08963	mtnA; methylthioribose-1-phosphate isomerase [EC:5.3.1.23]	00270 Cysteine and methionine metabolism	Amino acid metabolism	Metabolism
Locus_6259_Transcript_1/1_Confidence_1.000_Length_1303	K01738	cysK; cysteine synthase A [EC:2.5.1.47]	00270 Cysteine and methionine metabolism	Amino acid metabolism	Metabolism
Locus_6643_Transcript_1/1_Confidence_1.000_Length_1245	K01760	metC; cystathionine beta-lyase [EC:4.4.1.8]	00270 Cysteine and methionine metabolism	Amino acid metabolism	Metabolism
Locus_6834_Transcript_1/1_Confidence_1.000_Length_1251	K14454	GOT1; aspartate aminotransferase, cytoplasmic [EC:2.6.1.1]	00270 Cysteine and methionine metabolism	Amino acid metabolism	Metabolism
Locus_723_Transcript_1/1_Confidence_1.000_Length_2118	K00549	metE; 5-methyltetrahydropteroyltriglutamate--homocysteine methyltransferase [EC:2.1.1.14]	00270 Cysteine and methionine metabolism	Amino acid metabolism	Metabolism
Locus_7241_Transcript_1/1_Confidence_1.000_Length_2704	K00558	DNMT1, dcm; DNA (cytosine-5)-methyltransferase 1 [EC:2.1.1.37]	00270 Cysteine and methionine metabolism	Amino acid metabolism	Metabolism
Locus_774_Transcript_1/1_Confidence_1.000_Length_1934	K12524	thrA; bifunctional aspartokinase / homoserine dehydrogenase 1 [EC:2.7.2.4 1.1.1.3]	00270 Cysteine and methionine metabolism	Amino acid metabolism	Metabolism
Locus_10695_Transcript_1/1_Confidence_1.000_Length_1069	K00128	E1.2.1.3; aldehyde dehydrogenase (NAD+) [EC:1.2.1.3]	00280 Valine, leucine and isoleucine degradation	Amino acid metabolism	Metabolism
Locus_12234_Transcript_1/1_Confidence_1.000_Length_2040	K00128	E1.2.1.3; aldehyde dehydrogenase (NAD+) [EC:1.2.1.3]	00280 Valine, leucine and isoleucine degradation	Amino acid metabolism	Metabolism
Locus_12714_Transcript_1/1_Confidence_1.000_Length_760	K00140	mmsA, iolA, ALDH6A1; malonate-semialdehyde dehydrogenase (acetylating) / methylmalonate-semialdehyde dehydrogenase [EC:1.2.1.18 1.2.1.27]	00280 Valine, leucine and isoleucine degradation	Amino acid metabolism	Metabolism
Locus_13230_Transcript_1/1_Confidence_1.000_Length_2783	K00826	E2.6.1.42, ilvE; branched-chain amino acid aminotransferase [EC:2.6.1.42]	00280 Valine, leucine and isoleucine degradation	Amino acid metabolism	Metabolism
Locus_23640_Transcript_1/1_Confidence_1.000_Length_1273	K09699	E2.3.1.168, bkdB; 2-oxoisovalerate dehydrogenase E2 component (dihydrolipoyl transacylase) [EC:2.3.1.168]	00280 Valine, leucine and isoleucine degradation	Amino acid metabolism	Metabolism
Locus_2403_Transcript_1/1_Confidence_1.000_Length_1469	K00826	E2.6.1.42, ilvE; branched-chain amino acid aminotransferase [EC:2.6.1.42]	00280 Valine, leucine and isoleucine degradation	Amino acid metabolism	Metabolism
Locus_29670_Transcript_1/1_Confidence_1.000_Length_558	K05607	AUH; methylglutaconyl-CoA hydratase [EC:4.2.1.18]	00280 Valine, leucine and isoleucine degradation	Amino acid metabolism	Metabolism
Locus_29696_Transcript_1/1_Confidence_1.000_Length_751	K05605	HIBCH; 3-hydroxyisobutyryl-CoA hydrolase [EC:3.1.2.4]	00280 Valine, leucine and isoleucine degradation	Amino acid metabolism	Metabolism
Locus_3063_Transcript_1/1_Confidence_1.000_Length_1127	K01641	E2.3.3.10; hydroxymethylglutaryl-CoA synthase [EC:2.3.3.10]	00280 Valine, leucine and isoleucine degradation	Amino acid metabolism	Metabolism
Locus_3105_Transcript_1/1_Confidence_1.000_Length_2888	K00249	ACADM, acd; acyl-CoA dehydrogenase [EC:1.3.8.7]	00280 Valine, leucine and isoleucine degradation	Amino acid metabolism	Metabolism
Locus_34567_Transcript_1/1_Confidence_1.000_Length_750	K05605	HIBCH; 3-hydroxyisobutyryl-CoA hydrolase [EC:3.1.2.4]	00280 Valine, leucine and isoleucine degradation	Amino acid metabolism	Metabolism
Locus_38055_Transcript_1/1_Confidence_1.000_Length_436	K05605	HIBCH; 3-hydroxyisobutyryl-CoA hydrolase [EC:3.1.2.4]	00280 Valine, leucine and isoleucine degradation	Amino acid metabolism	Metabolism
Locus_39629_Transcript_1/1_Confidence_1.000_Length_766	K00167	E1.2.4.4B, bkdA2; 2-oxoisovalerate dehydrogenase E1 component, beta subunit [EC:1.2.4.4]	00280 Valine, leucine and isoleucine degradation	Amino acid metabolism	Metabolism
Locus_40204_Transcript_1/1_Confidence_1.000_Length_1642	K00382	DLD, lpd, pdhD; dihydrolipoamide dehydrogenase [EC:1.8.1.4]	00280 Valine, leucine and isoleucine degradation	Amino acid metabolism	Metabolism
Locus_40345_Transcript_1/1_Confidence_1.000_Length_1122	K01969	E6.4.1.4B; 3-methylcrotonyl-CoA carboxylase beta subunit [EC:6.4.1.4]	00280 Valine, leucine and isoleucine degradation	Amino acid metabolism	Metabolism
Locus_40821_Transcript_1/1_Confidence_1.000_Length_998	K00826	E2.6.1.42, ilvE; branched-chain amino acid aminotransferase [EC:2.6.1.42]	00280 Valine, leucine and isoleucine degradation	Amino acid metabolism	Metabolism
Locus_4127_Transcript_1/1_Confidence_1.000_Length_699	K00020	E1.1.1.31, mmsB; 3-hydroxyisobutyrate dehydrogenase [EC:1.1.1.31]	00280 Valine, leucine and isoleucine degradation	Amino acid metabolism	Metabolism
Locus_51253_Transcript_1/1_Confidence_1.000_Length_1068	K01640	E4.1.3.4, HMGCL, hmgL; hydroxymethylglutaryl-CoA lyase [EC:4.1.3.4]	00280 Valine, leucine and isoleucine degradation	Amino acid metabolism	Metabolism
Locus_5130_Transcript_1/1_Confidence_1.000_Length_1806	K00382	DLD, lpd, pdhD; dihydrolipoamide dehydrogenase [EC:1.8.1.4]	00280 Valine, leucine and isoleucine degradation	Amino acid metabolism	Metabolism
Locus_5283_Transcript_1/1_Confidence_1.000_Length_1825	K14085	ALDH7A1; aldehyde dehydrogenase family 7 member A1 [EC:1.2.1.31 1.2.1.8 1.2.1.3]	00280 Valine, leucine and isoleucine degradation	Amino acid metabolism	Metabolism
Locus_5916_Transcript_1/1_Confidence_1.000_Length_843	K07513	ACAA1; acetyl-CoA acyltransferase 1 [EC:2.3.1.16]	00280 Valine, leucine and isoleucine degradation	Amino acid metabolism	Metabolism
Locus_6059_Transcript_1/1_Confidence_1.000_Length_823	K05605	HIBCH; 3-hydroxyisobutyryl-CoA hydrolase [EC:3.1.2.4]	00280 Valine, leucine and isoleucine degradation	Amino acid metabolism	Metabolism
Locus_62492_Transcript_1/1_Confidence_1.000_Length_1110	K00826	E2.6.1.42, ilvE; branched-chain amino acid aminotransferase [EC:2.6.1.42]	00280 Valine, leucine and isoleucine degradation	Amino acid metabolism	Metabolism
Locus_801_Transcript_1/1_Confidence_1.000_Length_758	K00626	E2.3.1.9, atoB; acetyl-CoA C-acetyltransferase [EC:2.3.1.9]	00280 Valine, leucine and isoleucine degradation	Amino acid metabolism	Metabolism
Locus_9641_Transcript_1/1_Confidence_1.000_Length_1641	K00826	E2.6.1.42, ilvE; branched-chain amino acid aminotransferase [EC:2.6.1.42]	00280 Valine, leucine and isoleucine degradation	Amino acid metabolism	Metabolism
Locus_9690_Transcript_1/1_Confidence_1.000_Length_1525	K00826	E2.6.1.42, ilvE; branched-chain amino acid aminotransferase [EC:2.6.1.42]	00280 Valine, leucine and isoleucine degradation	Amino acid metabolism	Metabolism
Locus_10024_Transcript_1/1_Confidence_1.000_Length_1867	K01649	leuA; 2-isopropylmalate synthase [EC:2.3.3.13]	00290 Valine, leucine and isoleucine biosynthesis	Amino acid metabolism	Metabolism
Locus_12101_Transcript_1/1_Confidence_1.000_Length_488	K01754	E4.3.1.19, ilvA, tdcB; threonine dehydratase [EC:4.3.1.19]	00290 Valine, leucine and isoleucine biosynthesis	Amino acid metabolism	Metabolism
Locus_13230_Transcript_1/1_Confidence_1.000_Length_2783	K00826	E2.6.1.42, ilvE; branched-chain amino acid aminotransferase [EC:2.6.1.42]	00290 Valine, leucine and isoleucine biosynthesis	Amino acid metabolism	Metabolism
Locus_14037_Transcript_1/1_Confidence_1.000_Length_2003	K00052	leuB; 3-isopropylmalate dehydrogenase [EC:1.1.1.85]	00290 Valine, leucine and isoleucine biosynthesis	Amino acid metabolism	Metabolism
Locus_16441_Transcript_1/1_Confidence_1.000_Length_441	K01703	leuC; 3-isopropylmalate/(R)-2-methylmalate dehydratase large subunit [EC:4.2.1.33 4.2.1.35]	00290 Valine, leucine and isoleucine biosynthesis	Amino acid metabolism	Metabolism
Locus_16871_Transcript_1/1_Confidence_1.000_Length_2211	K01687	ilvD; dihydroxy-acid dehydratase [EC:4.2.1.9]	00290 Valine, leucine and isoleucine biosynthesis	Amino acid metabolism	Metabolism
Locus_20442_Transcript_1/1_Confidence_1.000_Length_2239	K01754	E4.3.1.19, ilvA, tdcB; threonine dehydratase [EC:4.3.1.19]	00290 Valine, leucine and isoleucine biosynthesis	Amino acid metabolism	Metabolism
Locus_2403_Transcript_1/1_Confidence_1.000_Length_1469	K00826	E2.6.1.42, ilvE; branched-chain amino acid aminotransferase [EC:2.6.1.42]	00290 Valine, leucine and isoleucine biosynthesis	Amino acid metabolism	Metabolism
Locus_25318_Transcript_1/1_Confidence_1.000_Length_1195	K01653	E2.2.1.6S, ilvH, ilvN; acetolactate synthase I/III small subunit [EC:2.2.1.6]	00290 Valine, leucine and isoleucine biosynthesis	Amino acid metabolism	Metabolism
Locus_276_Transcript_1/1_Confidence_1.000_Length_1899	K00053	ilvC; ketol-acid reductoisomerase [EC:1.1.1.86]	00290 Valine, leucine and isoleucine biosynthesis	Amino acid metabolism	Metabolism
Locus_3838_Transcript_1/1_Confidence_1.000_Length_2508	K01652	E2.2.1.6L, ilvB, ilvG, ilvI; acetolactate synthase I/II/III large subunit [EC:2.2.1.6]	00290 Valine, leucine and isoleucine biosynthesis	Amino acid metabolism	Metabolism
Locus_40821_Transcript_1/1_Confidence_1.000_Length_998	K00826	E2.6.1.42, ilvE; branched-chain amino acid aminotransferase [EC:2.6.1.42]	00290 Valine, leucine and isoleucine biosynthesis	Amino acid metabolism	Metabolism
Locus_5125_Transcript_1/1_Confidence_1.000_Length_1186	K01704	leuD; 3-isopropylmalate/(R)-2-methylmalate dehydratase small subunit [EC:4.2.1.33 4.2.1.35]	00290 Valine, leucine and isoleucine biosynthesis	Amino acid metabolism	Metabolism
Locus_62492_Transcript_1/1_Confidence_1.000_Length_1110	K00826	E2.6.1.42, ilvE; branched-chain amino acid aminotransferase [EC:2.6.1.42]	00290 Valine, leucine and isoleucine biosynthesis	Amino acid metabolism	Metabolism
Locus_9641_Transcript_1/1_Confidence_1.000_Length_1641	K00826	E2.6.1.42, ilvE; branched-chain amino acid aminotransferase [EC:2.6.1.42]	00290 Valine, leucine and isoleucine biosynthesis	Amino acid metabolism	Metabolism
Locus_9690_Transcript_1/1_Confidence_1.000_Length_1525	K00826	E2.6.1.42, ilvE; branched-chain amino acid aminotransferase [EC:2.6.1.42]	00290 Valine, leucine and isoleucine biosynthesis	Amino acid metabolism	Metabolism
Locus_16395_Transcript_1/1_Confidence_1.000_Length_1315	K01586	lysA; diaminopimelate decarboxylase [EC:4.1.1.20]	00300 Lysine biosynthesis	Amino acid metabolism	Metabolism
Locus_22255_Transcript_1/1_Confidence_1.000_Length_903	K00215	dapB; 4-hydroxy-tetrahydrodipicolinate reductase [EC:1.17.1.8]	00300 Lysine biosynthesis	Amino acid metabolism	Metabolism
Locus_23847_Transcript_1/1_Confidence_1.000_Length_1258	K01778	dapF; diaminopimelate epimerase [EC:5.1.1.7]	00300 Lysine biosynthesis	Amino acid metabolism	Metabolism
Locus_3086_Transcript_1/1_Confidence_1.000_Length_1350	K10206	E2.6.1.83; LL-diaminopimelate aminotransferase [EC:2.6.1.83]	00300 Lysine biosynthesis	Amino acid metabolism	Metabolism
Locus_34920_Transcript_1/1_Confidence_1.000_Length_1514	K00133	asd; aspartate-semialdehyde dehydrogenase [EC:1.2.1.11]	00300 Lysine biosynthesis	Amino acid metabolism	Metabolism
Locus_42430_Transcript_1/1_Confidence_1.000_Length_1596	K01714	dapA; 4-hydroxy-tetrahydrodipicolinate synthase [EC:4.3.3.7]	00300 Lysine biosynthesis	Amino acid metabolism	Metabolism
Locus_4853_Transcript_1/1_Confidence_1.000_Length_2115	K00928	lysC; aspartate kinase [EC:2.7.2.4]	00300 Lysine biosynthesis	Amino acid metabolism	Metabolism
Locus_5283_Transcript_1/1_Confidence_1.000_Length_1825	K14085	ALDH7A1; aldehyde dehydrogenase family 7 member A1 [EC:1.2.1.31 1.2.1.8 1.2.1.3]	00300 Lysine biosynthesis	Amino acid metabolism	Metabolism
Locus_774_Transcript_1/1_Confidence_1.000_Length_1934	K12524	thrA; bifunctional aspartokinase / homoserine dehydrogenase 1 [EC:2.7.2.4 1.1.1.3]	00300 Lysine biosynthesis	Amino acid metabolism	Metabolism
Locus_10695_Transcript_1/1_Confidence_1.000_Length_1069	K00128	E1.2.1.3; aldehyde dehydrogenase (NAD+) [EC:1.2.1.3]	00310 Lysine degradation	Amino acid metabolism	Metabolism
Locus_12234_Transcript_1/1_Confidence_1.000_Length_2040	K00128	E1.2.1.3; aldehyde dehydrogenase (NAD+) [EC:1.2.1.3]	00310 Lysine degradation	Amino acid metabolism	Metabolism
Locus_1468_Transcript_1/1_Confidence_1.000_Length_2463	K11420	EHMT; euchromatic histone-lysine N-methyltransferase [EC:2.1.1.43]	00310 Lysine degradation	Amino acid metabolism	Metabolism
Locus_23994_Transcript_1/1_Confidence_1.000_Length_3605	K11420	EHMT; euchromatic histone-lysine N-methyltransferase [EC:2.1.1.43]	00310 Lysine degradation	Amino acid metabolism	Metabolism
Locus_24695_Transcript_1/1_Confidence_1.000_Length_3212	K11420	EHMT; euchromatic histone-lysine N-methyltransferase [EC:2.1.1.43]	00310 Lysine degradation	Amino acid metabolism	Metabolism
Locus_25937_Transcript_1/1_Confidence_1.000_Length_2339	K11420	EHMT; euchromatic histone-lysine N-methyltransferase [EC:2.1.1.43]	00310 Lysine degradation	Amino acid metabolism	Metabolism
Locus_2788_Transcript_1/1_Confidence_1.000_Length_1777	K00658	DLST, sucB; 2-oxoglutarate dehydrogenase E2 component (dihydrolipoamide succinyltransferase) [EC:2.3.1.61]	00310 Lysine degradation	Amino acid metabolism	Metabolism
Locus_3424_Transcript_1/1_Confidence_1.000_Length_799	K11423	SETD2, SET2; histone-lysine N-methyltransferase SETD2 [EC:2.1.1.43]	00310 Lysine degradation	Amino acid metabolism	Metabolism
Locus_5283_Transcript_1/1_Confidence_1.000_Length_1825	K14085	ALDH7A1; aldehyde dehydrogenase family 7 member A1 [EC:1.2.1.31 1.2.1.8 1.2.1.3]	00310 Lysine degradation	Amino acid metabolism	Metabolism
Locus_5746_Transcript_1/1_Confidence_1.000_Length_3410	K00164	OGDH, sucA; 2-oxoglutarate dehydrogenase E1 component [EC:1.2.4.2]	00310 Lysine degradation	Amino acid metabolism	Metabolism
Locus_801_Transcript_1/1_Confidence_1.000_Length_758	K00626	E2.3.1.9, atoB; acetyl-CoA C-acetyltransferase [EC:2.3.1.9]	00310 Lysine degradation	Amino acid metabolism	Metabolism
Locus_10695_Transcript_1/1_Confidence_1.000_Length_1069	K00128	E1.2.1.3; aldehyde dehydrogenase (NAD+) [EC:1.2.1.3]	00330 Arginine and proline metabolism	Amino acid metabolism	Metabolism
Locus_11842_Transcript_1/1_Confidence_1.000_Length_706	K00318	PRODH; proline dehydrogenase [EC:1.5.-.-]	00330 Arginine and proline metabolism	Amino acid metabolism	Metabolism
Locus_12234_Transcript_1/1_Confidence_1.000_Length_2040	K00128	E1.2.1.3; aldehyde dehydrogenase (NAD+) [EC:1.2.1.3]	00330 Arginine and proline metabolism	Amino acid metabolism	Metabolism
Locus_12531_Transcript_1/1_Confidence_1.000_Length_921	K01438	argE; acetylornithine deacetylase [EC:3.5.1.16]	00330 Arginine and proline metabolism	Amino acid metabolism	Metabolism
Locus_13674_Transcript_1/1_Confidence_1.000_Length_1397	K00797	speE, SRM; spermidine synthase [EC:2.5.1.16]	00330 Arginine and proline metabolism	Amino acid metabolism	Metabolism
Locus_13683_Transcript_1/1_Confidence_1.000_Length_1151	K00811	ASP5; aspartate aminotransferase, chloroplastic [EC:2.6.1.1]	00330 Arginine and proline metabolism	Amino acid metabolism	Metabolism
Locus_14555_Transcript_1/1_Confidence_1.000_Length_1404	K00797	speE, SRM; spermidine synthase [EC:2.5.1.16]	00330 Arginine and proline metabolism	Amino acid metabolism	Metabolism
Locus_14568_Transcript_1/1_Confidence_1.000_Length_1355	K01581	E4.1.1.17, ODC1, speC, speF; ornithine decarboxylase [EC:4.1.1.17]	00330 Arginine and proline metabolism	Amino acid metabolism	Metabolism
Locus_19228_Transcript_1/1_Confidence_1.000_Length_1267	K01259	pip; proline iminopeptidase [EC:3.4.11.5]	00330 Arginine and proline metabolism	Amino acid metabolism	Metabolism
Locus_19414_Transcript_1/1_Confidence_1.000_Length_1315	K00797	speE, SRM; spermidine synthase [EC:2.5.1.16]	00330 Arginine and proline metabolism	Amino acid metabolism	Metabolism
Locus_1983_Transcript_1/1_Confidence_1.000_Length_3402	K01583	E4.1.1.19; arginine decarboxylase [EC:4.1.1.19]	00330 Arginine and proline metabolism	Amino acid metabolism	Metabolism
Locus_1993_Transcript_1/1_Confidence_1.000_Length_1672	K01915	glnA; glutamine synthetase [EC:6.3.1.2]	00330 Arginine and proline metabolism	Amino acid metabolism	Metabolism
Locus_22751_Transcript_1/1_Confidence_1.000_Length_1210	K14455	GOT2; aspartate aminotransferase, mitochondrial [EC:2.6.1.1]	00330 Arginine and proline metabolism	Amino acid metabolism	Metabolism
Locus_22807_Transcript_1/1_Confidence_1.000_Length_1559	K13366	MPAO, PAO1; polyamine oxidase [EC:1.5.3.14 1.5.3.16 1.5.3.-]	00330 Arginine and proline metabolism	Amino acid metabolism	Metabolism
Locus_23240_Transcript_1/1_Confidence_1.000_Length_1720	K00145	argC; N-acetyl-gamma-glutamyl-phosphate reductase [EC:1.2.1.38]	00330 Arginine and proline metabolism	Amino acid metabolism	Metabolism
Locus_23995_Transcript_1/1_Confidence_1.000_Length_1926	K01940	E6.3.4.5, argG; argininosuccinate synthase [EC:6.3.4.5]	00330 Arginine and proline metabolism	Amino acid metabolism	Metabolism
Locus_26130_Transcript_1/1_Confidence_1.000_Length_957	K14677	ACY1; aminoacylase [EC:3.5.1.14]	00330 Arginine and proline metabolism	Amino acid metabolism	Metabolism
Locus_2721_Transcript_1/1_Confidence_1.000_Length_2105	K01611	speD, AMD1; S-adenosylmethionine decarboxylase [EC:4.1.1.50]	00330 Arginine and proline metabolism	Amino acid metabolism	Metabolism
Locus_2785_Transcript_1/1_Confidence_1.000_Length_1218	K00472	E1.14.11.2; prolyl 4-hydroxylase [EC:1.14.11.2]	00330 Arginine and proline metabolism	Amino acid metabolism	Metabolism
Locus_29313_Transcript_1/1_Confidence_1.000_Length_1534	K01755	argH, ASL; argininosuccinate lyase [EC:4.3.2.1]	00330 Arginine and proline metabolism	Amino acid metabolism	Metabolism
Locus_332_Transcript_1/1_Confidence_1.000_Length_1673	K01611	speD, AMD1; S-adenosylmethionine decarboxylase [EC:4.1.1.50]	00330 Arginine and proline metabolism	Amino acid metabolism	Metabolism
Locus_35208_Transcript_1/1_Confidence_1.000_Length_763	K13427	NOA1; nitric-oxide synthase, plant [EC:1.14.13.39]	00330 Arginine and proline metabolism	Amino acid metabolism	Metabolism
Locus_37322_Transcript_1/1_Confidence_1.000_Length_556	K00294	E1.2.1.88; 1-pyrroline-5-carboxylate dehydrogenase [EC:1.2.1.88]	00330 Arginine and proline metabolism	Amino acid metabolism	Metabolism
Locus_37599_Transcript_1/1_Confidence_1.000_Length_1367	K01915	glnA; glutamine synthetase [EC:6.3.1.2]	00330 Arginine and proline metabolism	Amino acid metabolism	Metabolism
Locus_39042_Transcript_1/1_Confidence_1.000_Length_1017	K14677	ACY1; aminoacylase [EC:3.5.1.14]	00330 Arginine and proline metabolism	Amino acid metabolism	Metabolism
Locus_39693_Transcript_1/1_Confidence_1.000_Length_2099	K12657	ALDH18A1, P5CS; delta-1-pyrroline-5-carboxylate synthetase [EC:2.7.2.11 1.2.1.41]	00330 Arginine and proline metabolism	Amino acid metabolism	Metabolism
Locus_40885_Transcript_1/1_Confidence_1.000_Length_1333	K00472	E1.14.11.2; prolyl 4-hydroxylase [EC:1.14.11.2]	00330 Arginine and proline metabolism	Amino acid metabolism	Metabolism
Locus_41374_Transcript_1/1_Confidence_1.000_Length_1731	K17839	PAO4, PAO3, PAO2; polyamine oxidase [EC:1.5.3.17 1.5.3.-]	00330 Arginine and proline metabolism	Amino acid metabolism	Metabolism
Locus_41750_Transcript_1/1_Confidence_1.000_Length_1360	K00620	argJ; glutamate N-acetyltransferase / amino-acid N-acetyltransferase [EC:2.3.1.35 2.3.1.1]	00330 Arginine and proline metabolism	Amino acid metabolism	Metabolism
Locus_4245_Transcript_1/1_Confidence_1.000_Length_1146	K12251	aguB; N-carbamoylputrescine amidase [EC:3.5.1.53]	00330 Arginine and proline metabolism	Amino acid metabolism	Metabolism
Locus_49916_Transcript_1/1_Confidence_1.000_Length_1096	K00286	E1.5.1.2, proC; pyrroline-5-carboxylate reductase [EC:1.5.1.2]	00330 Arginine and proline metabolism	Amino acid metabolism	Metabolism
Locus_5283_Transcript_1/1_Confidence_1.000_Length_1825	K14085	ALDH7A1; aldehyde dehydrogenase family 7 member A1 [EC:1.2.1.31 1.2.1.8 1.2.1.3]	00330 Arginine and proline metabolism	Amino acid metabolism	Metabolism
Locus_5323_Transcript_1/1_Confidence_1.000_Length_1509	K01476	E3.5.3.1, rocF, arg; arginase [EC:3.5.3.1]	00330 Arginine and proline metabolism	Amino acid metabolism	Metabolism
Locus_5539_Transcript_1/1_Confidence_1.000_Length_1427	K00611	OTC, argF, argI; ornithine carbamoyltransferase [EC:2.1.3.3]	00330 Arginine and proline metabolism	Amino acid metabolism	Metabolism
Locus_5552_Transcript_1/1_Confidence_1.000_Length_2291	K14682	argAB; amino-acid N-acetyltransferase [EC:2.3.1.1]	00330 Arginine and proline metabolism	Amino acid metabolism	Metabolism
Locus_5834_Transcript_1/1_Confidence_1.000_Length_1190	K01427	URE; urease [EC:3.5.1.5]	00330 Arginine and proline metabolism	Amino acid metabolism	Metabolism
Locus_59077_Transcript_1/1_Confidence_1.000_Length_1582	K12259	SMOX, PAO5; spermine oxidase [EC:1.5.3.16 1.5.3.-]	00330 Arginine and proline metabolism	Amino acid metabolism	Metabolism
Locus_6374_Transcript_1/1_Confidence_1.000_Length_1126	K00262	E1.4.1.4, gdhA; glutamate dehydrogenase (NADP+) [EC:1.4.1.4]	00330 Arginine and proline metabolism	Amino acid metabolism	Metabolism
Locus_6588_Transcript_1/1_Confidence_1.000_Length_1249	K00472	E1.14.11.2; prolyl 4-hydroxylase [EC:1.14.11.2]	00330 Arginine and proline metabolism	Amino acid metabolism	Metabolism
Locus_6743_Transcript_1/1_Confidence_1.000_Length_1353	K10536	E3.5.3.12; agmatine deiminase [EC:3.5.3.12]	00330 Arginine and proline metabolism	Amino acid metabolism	Metabolism
Locus_6834_Transcript_1/1_Confidence_1.000_Length_1251	K14454	GOT1; aspartate aminotransferase, cytoplasmic [EC:2.6.1.1]	00330 Arginine and proline metabolism	Amino acid metabolism	Metabolism
Locus_707_Transcript_1/1_Confidence_1.000_Length_840	K00472	E1.14.11.2; prolyl 4-hydroxylase [EC:1.14.11.2]	00330 Arginine and proline metabolism	Amino acid metabolism	Metabolism
Locus_749_Transcript_1/1_Confidence_1.000_Length_2240	K00818	E2.6.1.11, argD; acetylornithine aminotransferase [EC:2.6.1.11]	00330 Arginine and proline metabolism	Amino acid metabolism	Metabolism
Locus_8102_Transcript_1/1_Confidence_1.000_Length_1920	K00819	E2.6.1.13, rocD; ornithine--oxo-acid transaminase [EC:2.6.1.13]	00330 Arginine and proline metabolism	Amino acid metabolism	Metabolism
Locus_8405_Transcript_1/1_Confidence_1.000_Length_1603	K00930	argB; acetylglutamate kinase [EC:2.7.2.8]	00330 Arginine and proline metabolism	Amino acid metabolism	Metabolism
Locus_844_Transcript_1/1_Confidence_1.000_Length_1650	K00261	GLUD1_2, gdhA; glutamate dehydrogenase (NAD(P)+) [EC:1.4.1.3]	00330 Arginine and proline metabolism	Amino acid metabolism	Metabolism
Locus_10063_Transcript_1/1_Confidence_1.000_Length_854	K01663	HIS7; glutamine amidotransferase / cyclase [EC:2.4.2.- 4.1.3.-]	00340 Histidine metabolism	Amino acid metabolism	Metabolism
Locus_10695_Transcript_1/1_Confidence_1.000_Length_1069	K00128	E1.2.1.3; aldehyde dehydrogenase (NAD+) [EC:1.2.1.3]	00340 Histidine metabolism	Amino acid metabolism	Metabolism
Locus_10949_Transcript_1/1_Confidence_1.000_Length_790	K00013	hisD; histidinol dehydrogenase [EC:1.1.1.23]	00340 Histidine metabolism	Amino acid metabolism	Metabolism
Locus_12234_Transcript_1/1_Confidence_1.000_Length_2040	K00128	E1.2.1.3; aldehyde dehydrogenase (NAD+) [EC:1.2.1.3]	00340 Histidine metabolism	Amino acid metabolism	Metabolism
Locus_20321_Transcript_1/1_Confidence_1.000_Length_604	K01590	hdc, HDC; histidine decarboxylase [EC:4.1.1.22]	00340 Histidine metabolism	Amino acid metabolism	Metabolism
Locus_30993_Transcript_1/1_Confidence_1.000_Length_858	K01814	hisA; phosphoribosylformimino-5-aminoimidazole carboxamide ribotide isomerase [EC:5.3.1.16]	00340 Histidine metabolism	Amino acid metabolism	Metabolism
Locus_35304_Transcript_1/1_Confidence_1.000_Length_687	K00599	E2.1.1.-; [EC:2.1.1.-]	00340 Histidine metabolism	Amino acid metabolism	Metabolism
Locus_37086_Transcript_1/1_Confidence_1.000_Length_426	K00817	hisC; histidinol-phosphate aminotransferase [EC:2.6.1.9]	00340 Histidine metabolism	Amino acid metabolism	Metabolism
Locus_37886_Transcript_1/1_Confidence_1.000_Length_765	K11755	hisIE; phosphoribosyl-ATP pyrophosphohydrolase / phosphoribosyl-AMP cyclohydrolase [EC:3.6.1.31 3.5.4.19]	00340 Histidine metabolism	Amino acid metabolism	Metabolism
Locus_46932_Transcript_1/1_Confidence_1.000_Length_470	K00599	E2.1.1.-; [EC:2.1.1.-]	00340 Histidine metabolism	Amino acid metabolism	Metabolism
Locus_47119_Transcript_1/1_Confidence_1.000_Length_889	K00599	E2.1.1.-; [EC:2.1.1.-]	00340 Histidine metabolism	Amino acid metabolism	Metabolism
Locus_47469_Transcript_1/1_Confidence_1.000_Length_678	K01693	E4.2.1.19, hisB; imidazoleglycerol-phosphate dehydratase [EC:4.2.1.19]	00340 Histidine metabolism	Amino acid metabolism	Metabolism
Locus_52283_Transcript_1/1_Confidence_1.000_Length_2018	K00599	E2.1.1.-; [EC:2.1.1.-]	00340 Histidine metabolism	Amino acid metabolism	Metabolism
Locus_5283_Transcript_1/1_Confidence_1.000_Length_1825	K14085	ALDH7A1; aldehyde dehydrogenase family 7 member A1 [EC:1.2.1.31 1.2.1.8 1.2.1.3]	00340 Histidine metabolism	Amino acid metabolism	Metabolism
Locus_63126_Transcript_1/1_Confidence_1.000_Length_1397	K01590	hdc, HDC; histidine decarboxylase [EC:4.1.1.22]	00340 Histidine metabolism	Amino acid metabolism	Metabolism
Locus_7813_Transcript_1/1_Confidence_1.000_Length_1687	K00765	hisG; ATP phosphoribosyltransferase [EC:2.4.2.17]	00340 Histidine metabolism	Amino acid metabolism	Metabolism
Locus_9016_Transcript_1/1_Confidence_1.000_Length_1552	K00765	hisG; ATP phosphoribosyltransferase [EC:2.4.2.17]	00340 Histidine metabolism	Amino acid metabolism	Metabolism
Locus_13169_Transcript_1/1_Confidence_1.000_Length_2603	K00276	AOC3, AOC2, tynA; primary-amine oxidase [EC:1.4.3.21]	00350 Tyrosine metabolism	Amino acid metabolism	Metabolism
Locus_13683_Transcript_1/1_Confidence_1.000_Length_1151	K00811	ASP5; aspartate aminotransferase, chloroplastic [EC:2.6.1.1]	00350 Tyrosine metabolism	Amino acid metabolism	Metabolism
Locus_15327_Transcript_1/1_Confidence_1.000_Length_1298	K00001	E1.1.1.1, adh; alcohol dehydrogenase [EC:1.1.1.1]	00350 Tyrosine metabolism	Amino acid metabolism	Metabolism
Locus_19024_Transcript_1/1_Confidence_1.000_Length_3063	K00276	AOC3, AOC2, tynA; primary-amine oxidase [EC:1.4.3.21]	00350 Tyrosine metabolism	Amino acid metabolism	Metabolism
Locus_22596_Transcript_1/1_Confidence_1.000_Length_1686	K00451	HGD, hmgA; homogentisate 1,2-dioxygenase [EC:1.13.11.5]	00350 Tyrosine metabolism	Amino acid metabolism	Metabolism
Locus_22751_Transcript_1/1_Confidence_1.000_Length_1210	K14455	GOT2; aspartate aminotransferase, mitochondrial [EC:2.6.1.1]	00350 Tyrosine metabolism	Amino acid metabolism	Metabolism
Locus_23358_Transcript_1/1_Confidence_1.000_Length_1372	K00121	frmA, ADH5, adhC; S-(hydroxymethyl)glutathione dehydrogenase / alcohol dehydrogenase [EC:1.1.1.284 1.1.1.1]	00350 Tyrosine metabolism	Amino acid metabolism	Metabolism
Locus_32281_Transcript_1/1_Confidence_1.000_Length_886	K01555	FAH, fahA; fumarylacetoacetase [EC:3.7.1.2]	00350 Tyrosine metabolism	Amino acid metabolism	Metabolism
Locus_35304_Transcript_1/1_Confidence_1.000_Length_687	K00599	E2.1.1.-; [EC:2.1.1.-]	00350 Tyrosine metabolism	Amino acid metabolism	Metabolism
Locus_35796_Transcript_1/1_Confidence_1.000_Length_664	K01800	maiA, GSTZ1; maleylacetoacetate isomerase [EC:5.2.1.2]	00350 Tyrosine metabolism	Amino acid metabolism	Metabolism
Locus_37086_Transcript_1/1_Confidence_1.000_Length_426	K00817	hisC; histidinol-phosphate aminotransferase [EC:2.6.1.9]	00350 Tyrosine metabolism	Amino acid metabolism	Metabolism
Locus_4495_Transcript_1/1_Confidence_1.000_Length_573	K01557	FAHD1; acylpyruvate hydrolase [EC:3.7.1.5]	00350 Tyrosine metabolism	Amino acid metabolism	Metabolism
Locus_46309_Transcript_1/1_Confidence_1.000_Length_1081	K01592	E4.1.1.25; tyrosine decarboxylase [EC:4.1.1.25]	00350 Tyrosine metabolism	Amino acid metabolism	Metabolism
Locus_46932_Transcript_1/1_Confidence_1.000_Length_470	K00599	E2.1.1.-; [EC:2.1.1.-]	00350 Tyrosine metabolism	Amino acid metabolism	Metabolism
Locus_47119_Transcript_1/1_Confidence_1.000_Length_889	K00599	E2.1.1.-; [EC:2.1.1.-]	00350 Tyrosine metabolism	Amino acid metabolism	Metabolism
Locus_52021_Transcript_1/1_Confidence_1.000_Length_799	K00121	frmA, ADH5, adhC; S-(hydroxymethyl)glutathione dehydrogenase / alcohol dehydrogenase [EC:1.1.1.284 1.1.1.1]	00350 Tyrosine metabolism	Amino acid metabolism	Metabolism
Locus_52283_Transcript_1/1_Confidence_1.000_Length_2018	K00599	E2.1.1.-; [EC:2.1.1.-]	00350 Tyrosine metabolism	Amino acid metabolism	Metabolism
Locus_525_Transcript_1/1_Confidence_1.000_Length_1061	K00001	E1.1.1.1, adh; alcohol dehydrogenase [EC:1.1.1.1]	00350 Tyrosine metabolism	Amino acid metabolism	Metabolism
Locus_55251_Transcript_1/1_Confidence_1.000_Length_1373	K00815	TAT; tyrosine aminotransferase [EC:2.6.1.5]	00350 Tyrosine metabolism	Amino acid metabolism	Metabolism
Locus_61007_Transcript_1/1_Confidence_1.000_Length_1216	K00121	frmA, ADH5, adhC; S-(hydroxymethyl)glutathione dehydrogenase / alcohol dehydrogenase [EC:1.1.1.284 1.1.1.1]	00350 Tyrosine metabolism	Amino acid metabolism	Metabolism
Locus_6210_Transcript_1/1_Confidence_1.000_Length_954	K00001	E1.1.1.1, adh; alcohol dehydrogenase [EC:1.1.1.1]	00350 Tyrosine metabolism	Amino acid metabolism	Metabolism
Locus_6834_Transcript_1/1_Confidence_1.000_Length_1251	K14454	GOT1; aspartate aminotransferase, cytoplasmic [EC:2.6.1.1]	00350 Tyrosine metabolism	Amino acid metabolism	Metabolism
Locus_6958_Transcript_1/1_Confidence_1.000_Length_2070	K15849	PAT, AAT; bifunctional aspartate aminotransferase and glutamate/aspartate-prephenate aminotransferase [EC:2.6.1.1 2.6.1.78 2.6.1.79]	00350 Tyrosine metabolism	Amino acid metabolism	Metabolism
Locus_8888_Transcript_1/1_Confidence_1.000_Length_1695	K00457	HPD, hppD; 4-hydroxyphenylpyruvate dioxygenase [EC:1.13.11.27]	00350 Tyrosine metabolism	Amino acid metabolism	Metabolism
Locus_9805_Transcript_1/1_Confidence_1.000_Length_2994	K00276	AOC3, AOC2, tynA; primary-amine oxidase [EC:1.4.3.21]	00350 Tyrosine metabolism	Amino acid metabolism	Metabolism
Locus_11916_Transcript_1/1_Confidence_1.000_Length_1895	K01904	E6.2.1.12; 4-coumarate--CoA ligase [EC:6.2.1.12]	00360 Phenylalanine metabolism	Amino acid metabolism	Metabolism
Locus_13169_Transcript_1/1_Confidence_1.000_Length_2603	K00276	AOC3, AOC2, tynA; primary-amine oxidase [EC:1.4.3.21]	00360 Phenylalanine metabolism	Amino acid metabolism	Metabolism
Locus_13610_Transcript_1/1_Confidence_1.000_Length_1052	K00430	E1.11.1.7; peroxidase [EC:1.11.1.7]	00360 Phenylalanine metabolism	Amino acid metabolism	Metabolism
Locus_13683_Transcript_1/1_Confidence_1.000_Length_1151	K00811	ASP5; aspartate aminotransferase, chloroplastic [EC:2.6.1.1]	00360 Phenylalanine metabolism	Amino acid metabolism	Metabolism
Locus_1836_Transcript_1/1_Confidence_1.000_Length_2430	K10775	E4.3.1.24; phenylalanine ammonia-lyase [EC:4.3.1.24]	00360 Phenylalanine metabolism	Amino acid metabolism	Metabolism
Locus_18881_Transcript_1/1_Confidence_1.000_Length_1068	K00430	E1.11.1.7; peroxidase [EC:1.11.1.7]	00360 Phenylalanine metabolism	Amino acid metabolism	Metabolism
Locus_19024_Transcript_1/1_Confidence_1.000_Length_3063	K00276	AOC3, AOC2, tynA; primary-amine oxidase [EC:1.4.3.21]	00360 Phenylalanine metabolism	Amino acid metabolism	Metabolism
Locus_20026_Transcript_1/1_Confidence_1.000_Length_1205	K00430	E1.11.1.7; peroxidase [EC:1.11.1.7]	00360 Phenylalanine metabolism	Amino acid metabolism	Metabolism
Locus_21710_Transcript_1/1_Confidence_1.000_Length_998	K00588	E2.1.1.104; caffeoyl-CoA O-methyltransferase [EC:2.1.1.104]	00360 Phenylalanine metabolism	Amino acid metabolism	Metabolism
Locus_22751_Transcript_1/1_Confidence_1.000_Length_1210	K14455	GOT2; aspartate aminotransferase, mitochondrial [EC:2.6.1.1]	00360 Phenylalanine metabolism	Amino acid metabolism	Metabolism
Locus_23803_Transcript_1/1_Confidence_1.000_Length_1532	K00430	E1.11.1.7; peroxidase [EC:1.11.1.7]	00360 Phenylalanine metabolism	Amino acid metabolism	Metabolism
Locus_25431_Transcript_1/1_Confidence_1.000_Length_1256	K00430	E1.11.1.7; peroxidase [EC:1.11.1.7]	00360 Phenylalanine metabolism	Amino acid metabolism	Metabolism
Locus_27569_Transcript_1/1_Confidence_1.000_Length_1281	K00430	E1.11.1.7; peroxidase [EC:1.11.1.7]	00360 Phenylalanine metabolism	Amino acid metabolism	Metabolism
Locus_2778_Transcript_1/1_Confidence_1.000_Length_2556	K10775	E4.3.1.24; phenylalanine ammonia-lyase [EC:4.3.1.24]	00360 Phenylalanine metabolism	Amino acid metabolism	Metabolism
Locus_29300_Transcript_1/1_Confidence_1.000_Length_978	K00430	E1.11.1.7; peroxidase [EC:1.11.1.7]	00360 Phenylalanine metabolism	Amino acid metabolism	Metabolism
Locus_31061_Transcript_1/1_Confidence_1.000_Length_1053	K00430	E1.11.1.7; peroxidase [EC:1.11.1.7]	00360 Phenylalanine metabolism	Amino acid metabolism	Metabolism
Locus_32695_Transcript_1/1_Confidence_1.000_Length_402	K00588	E2.1.1.104; caffeoyl-CoA O-methyltransferase [EC:2.1.1.104]	00360 Phenylalanine metabolism	Amino acid metabolism	Metabolism
Locus_3510_Transcript_1/1_Confidence_1.000_Length_1375	K00430	E1.11.1.7; peroxidase [EC:1.11.1.7]	00360 Phenylalanine metabolism	Amino acid metabolism	Metabolism
Locus_37086_Transcript_1/1_Confidence_1.000_Length_426	K00817	hisC; histidinol-phosphate aminotransferase [EC:2.6.1.9]	00360 Phenylalanine metabolism	Amino acid metabolism	Metabolism
Locus_3922_Transcript_1/1_Confidence_1.000_Length_1085	K00430	E1.11.1.7; peroxidase [EC:1.11.1.7]	00360 Phenylalanine metabolism	Amino acid metabolism	Metabolism
Locus_3966_Transcript_1/1_Confidence_1.000_Length_2017	K00430	E1.11.1.7; peroxidase [EC:1.11.1.7]	00360 Phenylalanine metabolism	Amino acid metabolism	Metabolism
Locus_4403_Transcript_1/1_Confidence_1.000_Length_416	K00588	E2.1.1.104; caffeoyl-CoA O-methyltransferase [EC:2.1.1.104]	00360 Phenylalanine metabolism	Amino acid metabolism	Metabolism
Locus_44801_Transcript_1/1_Confidence_1.000_Length_645	K00074	paaH, hbd, fadB, mmgB; 3-hydroxybutyryl-CoA dehydrogenase [EC:1.1.1.157]	00360 Phenylalanine metabolism	Amino acid metabolism	Metabolism
Locus_50119_Transcript_1/1_Confidence_1.000_Length_1165	K00430	E1.11.1.7; peroxidase [EC:1.11.1.7]	00360 Phenylalanine metabolism	Amino acid metabolism	Metabolism
Locus_5230_Transcript_1/1_Confidence_1.000_Length_1871	K01904	E6.2.1.12; 4-coumarate--CoA ligase [EC:6.2.1.12]	00360 Phenylalanine metabolism	Amino acid metabolism	Metabolism
Locus_52626_Transcript_1/1_Confidence_1.000_Length_663	K00430	E1.11.1.7; peroxidase [EC:1.11.1.7]	00360 Phenylalanine metabolism	Amino acid metabolism	Metabolism
Locus_54264_Transcript_1/1_Confidence_1.000_Length_662	K00430	E1.11.1.7; peroxidase [EC:1.11.1.7]	00360 Phenylalanine metabolism	Amino acid metabolism	Metabolism
Locus_55251_Transcript_1/1_Confidence_1.000_Length_1373	K00815	TAT; tyrosine aminotransferase [EC:2.6.1.5]	00360 Phenylalanine metabolism	Amino acid metabolism	Metabolism
Locus_5865_Transcript_1/1_Confidence_1.000_Length_779	K00430	E1.11.1.7; peroxidase [EC:1.11.1.7]	00360 Phenylalanine metabolism	Amino acid metabolism	Metabolism
Locus_6431_Transcript_1/1_Confidence_1.000_Length_1955	K00430	E1.11.1.7; peroxidase [EC:1.11.1.7]	00360 Phenylalanine metabolism	Amino acid metabolism	Metabolism
Locus_6834_Transcript_1/1_Confidence_1.000_Length_1251	K14454	GOT1; aspartate aminotransferase, cytoplasmic [EC:2.6.1.1]	00360 Phenylalanine metabolism	Amino acid metabolism	Metabolism
Locus_6958_Transcript_1/1_Confidence_1.000_Length_2070	K15849	PAT, AAT; bifunctional aspartate aminotransferase and glutamate/aspartate-prephenate aminotransferase [EC:2.6.1.1 2.6.1.78 2.6.1.79]	00360 Phenylalanine metabolism	Amino acid metabolism	Metabolism
Locus_73087_Transcript_1/1_Confidence_1.000_Length_821	K00430	E1.11.1.7; peroxidase [EC:1.11.1.7]	00360 Phenylalanine metabolism	Amino acid metabolism	Metabolism
Locus_821_Transcript_1/1_Confidence_1.000_Length_1766	K00487	CYP73A; trans-cinnamate 4-monooxygenase [EC:1.14.13.11]	00360 Phenylalanine metabolism	Amino acid metabolism	Metabolism
Locus_8399_Transcript_1/1_Confidence_1.000_Length_1126	K00430	E1.11.1.7; peroxidase [EC:1.11.1.7]	00360 Phenylalanine metabolism	Amino acid metabolism	Metabolism
Locus_8888_Transcript_1/1_Confidence_1.000_Length_1695	K00457	HPD, hppD; 4-hydroxyphenylpyruvate dioxygenase [EC:1.13.11.27]	00360 Phenylalanine metabolism	Amino acid metabolism	Metabolism
Locus_9805_Transcript_1/1_Confidence_1.000_Length_2994	K00276	AOC3, AOC2, tynA; primary-amine oxidase [EC:1.4.3.21]	00360 Phenylalanine metabolism	Amino acid metabolism	Metabolism
Locus_10695_Transcript_1/1_Confidence_1.000_Length_1069	K00128	E1.2.1.3; aldehyde dehydrogenase (NAD+) [EC:1.2.1.3]	00380 Tryptophan metabolism	Amino acid metabolism	Metabolism
Locus_12234_Transcript_1/1_Confidence_1.000_Length_2040	K00128	E1.2.1.3; aldehyde dehydrogenase (NAD+) [EC:1.2.1.3]	00380 Tryptophan metabolism	Amino acid metabolism	Metabolism
Locus_37389_Transcript_1/1_Confidence_1.000_Length_1745	K16903	TAA1; L-tryptophan---pyruvate aminotransferase [EC:2.6.1.99]	00380 Tryptophan metabolism	Amino acid metabolism	Metabolism
Locus_4119_Transcript_1/1_Confidence_1.000_Length_1624	K11818	CYP83B1; cytochrome P450, family 83, subfamily B, polypeptide 1 [EC:1.14.-.-]	00380 Tryptophan metabolism	Amino acid metabolism	Metabolism
Locus_50_Transcript_1/1_Confidence_1.000_Length_1985	K03781	katE, CAT, catB, srpA; catalase [EC:1.11.1.6]	00380 Tryptophan metabolism	Amino acid metabolism	Metabolism
Locus_5283_Transcript_1/1_Confidence_1.000_Length_1825	K14085	ALDH7A1; aldehyde dehydrogenase family 7 member A1 [EC:1.2.1.31 1.2.1.8 1.2.1.3]	00380 Tryptophan metabolism	Amino acid metabolism	Metabolism
Locus_5746_Transcript_1/1_Confidence_1.000_Length_3410	K00164	OGDH, sucA; 2-oxoglutarate dehydrogenase E1 component [EC:1.2.4.2]	00380 Tryptophan metabolism	Amino acid metabolism	Metabolism
Locus_59282_Transcript_1/1_Confidence_1.000_Length_1649	K11816	YUCCA; indole-3-pyruvate monooxygenase [EC:1.14.13.168]	00380 Tryptophan metabolism	Amino acid metabolism	Metabolism
Locus_63201_Transcript_1/1_Confidence_1.000_Length_999	K11816	YUCCA; indole-3-pyruvate monooxygenase [EC:1.14.13.168]	00380 Tryptophan metabolism	Amino acid metabolism	Metabolism
Locus_801_Transcript_1/1_Confidence_1.000_Length_758	K00626	E2.3.1.9, atoB; acetyl-CoA C-acetyltransferase [EC:2.3.1.9]	00380 Tryptophan metabolism	Amino acid metabolism	Metabolism
Locus_10275_Transcript_1/1_Confidence_1.000_Length_1780	K01696	trpB; tryptophan synthase beta chain [EC:4.2.1.20]	00400 Phenylalanine, tyrosine and tryptophan biosynthesis	Amino acid metabolism	Metabolism
Locus_12667_Transcript_1/1_Confidence_1.000_Length_1534	K01626	E2.5.1.54, aroF, aroG, aroH; 3-deoxy-7-phosphoheptulonate synthase [EC:2.5.1.54]	00400 Phenylalanine, tyrosine and tryptophan biosynthesis	Amino acid metabolism	Metabolism
Locus_12918_Transcript_1/1_Confidence_1.000_Length_1196	K01658	trpG; anthranilate synthase component II [EC:4.1.3.27]	00400 Phenylalanine, tyrosine and tryptophan biosynthesis	Amino acid metabolism	Metabolism
Locus_13350_Transcript_1/1_Confidence_1.000_Length_1673	K01609	trpC; indole-3-glycerol phosphate synthase [EC:4.1.1.48]	00400 Phenylalanine, tyrosine and tryptophan biosynthesis	Amino acid metabolism	Metabolism
Locus_13683_Transcript_1/1_Confidence_1.000_Length_1151	K00811	ASP5; aspartate aminotransferase, chloroplastic [EC:2.6.1.1]	00400 Phenylalanine, tyrosine and tryptophan biosynthesis	Amino acid metabolism	Metabolism
Locus_17301_Transcript_1/1_Confidence_1.000_Length_1093	K01850	E5.4.99.5; chorismate mutase [EC:5.4.99.5]	00400 Phenylalanine, tyrosine and tryptophan biosynthesis	Amino acid metabolism	Metabolism
Locus_203_Transcript_1/1_Confidence_1.000_Length_1330	K15227	TYRAAT; arogenate dehydrogenase (NADP+), plant [EC:1.3.1.78]	00400 Phenylalanine, tyrosine and tryptophan biosynthesis	Amino acid metabolism	Metabolism
Locus_22466_Transcript_1/1_Confidence_1.000_Length_1795	K05359	ADT, PDT; arogenate/prephenate dehydratase [EC:4.2.1.91 4.2.1.51]	00400 Phenylalanine, tyrosine and tryptophan biosynthesis	Amino acid metabolism	Metabolism
Locus_22751_Transcript_1/1_Confidence_1.000_Length_1210	K14455	GOT2; aspartate aminotransferase, mitochondrial [EC:2.6.1.1]	00400 Phenylalanine, tyrosine and tryptophan biosynthesis	Amino acid metabolism	Metabolism
Locus_2619_Transcript_1/1_Confidence_1.000_Length_1031	K13832	aroDE, DHQ-SDH; 3-dehydroquinate dehydratase / shikimate dehydrogenase [EC:4.2.1.10 1.1.1.25]	00400 Phenylalanine, tyrosine and tryptophan biosynthesis	Amino acid metabolism	Metabolism
Locus_26518_Transcript_1/1_Confidence_1.000_Length_307	K00766	trpD; anthranilate phosphoribosyltransferase [EC:2.4.2.18]	00400 Phenylalanine, tyrosine and tryptophan biosynthesis	Amino acid metabolism	Metabolism
Locus_2855_Transcript_1/1_Confidence_1.000_Length_1266	K05359	ADT, PDT; arogenate/prephenate dehydratase [EC:4.2.1.91 4.2.1.51]	00400 Phenylalanine, tyrosine and tryptophan biosynthesis	Amino acid metabolism	Metabolism
Locus_2984_Transcript_1/1_Confidence_1.000_Length_544	K06001	K06001, trpB; tryptophan synthase beta chain [EC:4.2.1.20]	00400 Phenylalanine, tyrosine and tryptophan biosynthesis	Amino acid metabolism	Metabolism
Locus_33584_Transcript_1/1_Confidence_1.000_Length_883	K01736	aroC; chorismate synthase [EC:4.2.3.5]	00400 Phenylalanine, tyrosine and tryptophan biosynthesis	Amino acid metabolism	Metabolism
Locus_37086_Transcript_1/1_Confidence_1.000_Length_426	K00817	hisC; histidinol-phosphate aminotransferase [EC:2.6.1.9]	00400 Phenylalanine, tyrosine and tryptophan biosynthesis	Amino acid metabolism	Metabolism
Locus_43763_Transcript_1/1_Confidence_1.000_Length_1240	K15227	TYRAAT; arogenate dehydrogenase (NADP+), plant [EC:1.3.1.78]	00400 Phenylalanine, tyrosine and tryptophan biosynthesis	Amino acid metabolism	Metabolism
Locus_49390_Transcript_1/1_Confidence_1.000_Length_784	K00891	E2.7.1.71, aroK, aroL; shikimate kinase [EC:2.7.1.71]	00400 Phenylalanine, tyrosine and tryptophan biosynthesis	Amino acid metabolism	Metabolism
Locus_5014_Transcript_1/1_Confidence_1.000_Length_472	K01736	aroC; chorismate synthase [EC:4.2.3.5]	00400 Phenylalanine, tyrosine and tryptophan biosynthesis	Amino acid metabolism	Metabolism
Locus_52507_Transcript_1/1_Confidence_1.000_Length_462	K13832	aroDE, DHQ-SDH; 3-dehydroquinate dehydratase / shikimate dehydrogenase [EC:4.2.1.10 1.1.1.25]	00400 Phenylalanine, tyrosine and tryptophan biosynthesis	Amino acid metabolism	Metabolism
Locus_55251_Transcript_1/1_Confidence_1.000_Length_1373	K00815	TAT; tyrosine aminotransferase [EC:2.6.1.5]	00400 Phenylalanine, tyrosine and tryptophan biosynthesis	Amino acid metabolism	Metabolism
Locus_55699_Transcript_1/1_Confidence_1.000_Length_1225	K01817	trpF; phosphoribosylanthranilate isomerase [EC:5.3.1.24]	00400 Phenylalanine, tyrosine and tryptophan biosynthesis	Amino acid metabolism	Metabolism
Locus_5988_Transcript_1/1_Confidence_1.000_Length_2182	K00800	aroA; 3-phosphoshikimate 1-carboxyvinyltransferase [EC:2.5.1.19]	00400 Phenylalanine, tyrosine and tryptophan biosynthesis	Amino acid metabolism	Metabolism
Locus_6080_Transcript_1/1_Confidence_1.000_Length_1778	K05359	ADT, PDT; arogenate/prephenate dehydratase [EC:4.2.1.91 4.2.1.51]	00400 Phenylalanine, tyrosine and tryptophan biosynthesis	Amino acid metabolism	Metabolism
Locus_6201_Transcript_1/1_Confidence_1.000_Length_2370	K01626	E2.5.1.54, aroF, aroG, aroH; 3-deoxy-7-phosphoheptulonate synthase [EC:2.5.1.54]	00400 Phenylalanine, tyrosine and tryptophan biosynthesis	Amino acid metabolism	Metabolism
Locus_6834_Transcript_1/1_Confidence_1.000_Length_1251	K14454	GOT1; aspartate aminotransferase, cytoplasmic [EC:2.6.1.1]	00400 Phenylalanine, tyrosine and tryptophan biosynthesis	Amino acid metabolism	Metabolism
Locus_6958_Transcript_1/1_Confidence_1.000_Length_2070	K15849	PAT, AAT; bifunctional aspartate aminotransferase and glutamate/aspartate-prephenate aminotransferase [EC:2.6.1.1 2.6.1.78 2.6.1.79]	00400 Phenylalanine, tyrosine and tryptophan biosynthesis	Amino acid metabolism	Metabolism
Locus_7877_Transcript_1/1_Confidence_1.000_Length_2188	K01657	trpE; anthranilate synthase component I [EC:4.1.3.27]	00400 Phenylalanine, tyrosine and tryptophan biosynthesis	Amino acid metabolism	Metabolism
Locus_9251_Transcript_1/1_Confidence_1.000_Length_663	K01695	trpA; tryptophan synthase alpha chain [EC:4.2.1.20]	00400 Phenylalanine, tyrosine and tryptophan biosynthesis	Amino acid metabolism	Metabolism
Locus_9879_Transcript_1/1_Confidence_1.000_Length_1749	K01735	aroB; 3-dehydroquinate synthase [EC:4.2.3.4]	00400 Phenylalanine, tyrosine and tryptophan biosynthesis	Amino acid metabolism	Metabolism
Locus_10695_Transcript_1/1_Confidence_1.000_Length_1069	K00128	E1.2.1.3; aldehyde dehydrogenase (NAD+) [EC:1.2.1.3]	00410 beta-Alanine metabolism	Metabolism of other amino acids	Metabolism
Locus_12234_Transcript_1/1_Confidence_1.000_Length_2040	K00128	E1.2.1.3; aldehyde dehydrogenase (NAD+) [EC:1.2.1.3]	00410 beta-Alanine metabolism	Metabolism of other amino acids	Metabolism
Locus_12714_Transcript_1/1_Confidence_1.000_Length_760	K00140	mmsA, iolA, ALDH6A1; malonate-semialdehyde dehydrogenase (acetylating) / methylmalonate-semialdehyde dehydrogenase [EC:1.2.1.18 1.2.1.27]	00410 beta-Alanine metabolism	Metabolism of other amino acids	Metabolism
Locus_13169_Transcript_1/1_Confidence_1.000_Length_2603	K00276	AOC3, AOC2, tynA; primary-amine oxidase [EC:1.4.3.21]	00410 beta-Alanine metabolism	Metabolism of other amino acids	Metabolism
Locus_13674_Transcript_1/1_Confidence_1.000_Length_1397	K00797	speE, SRM; spermidine synthase [EC:2.5.1.16]	00410 beta-Alanine metabolism	Metabolism of other amino acids	Metabolism
Locus_14555_Transcript_1/1_Confidence_1.000_Length_1404	K00797	speE, SRM; spermidine synthase [EC:2.5.1.16]	00410 beta-Alanine metabolism	Metabolism of other amino acids	Metabolism
Locus_19024_Transcript_1/1_Confidence_1.000_Length_3063	K00276	AOC3, AOC2, tynA; primary-amine oxidase [EC:1.4.3.21]	00410 beta-Alanine metabolism	Metabolism of other amino acids	Metabolism
Locus_19414_Transcript_1/1_Confidence_1.000_Length_1315	K00797	speE, SRM; spermidine synthase [EC:2.5.1.16]	00410 beta-Alanine metabolism	Metabolism of other amino acids	Metabolism
Locus_19532_Transcript_1/1_Confidence_1.000_Length_438	K01578	E4.1.1.9, MLYCD; malonyl-CoA decarboxylase [EC:4.1.1.9]	00410 beta-Alanine metabolism	Metabolism of other amino acids	Metabolism
Locus_22807_Transcript_1/1_Confidence_1.000_Length_1559	K13366	MPAO, PAO1; polyamine oxidase [EC:1.5.3.14 1.5.3.16 1.5.3.-]	00410 beta-Alanine metabolism	Metabolism of other amino acids	Metabolism
Locus_27042_Transcript_1/1_Confidence_1.000_Length_900	K01580	E4.1.1.15, gadB, gadA, GAD; glutamate decarboxylase [EC:4.1.1.15]	00410 beta-Alanine metabolism	Metabolism of other amino acids	Metabolism
Locus_29696_Transcript_1/1_Confidence_1.000_Length_751	K05605	HIBCH; 3-hydroxyisobutyryl-CoA hydrolase [EC:3.1.2.4]	00410 beta-Alanine metabolism	Metabolism of other amino acids	Metabolism
Locus_3105_Transcript_1/1_Confidence_1.000_Length_2888	K00249	ACADM, acd; acyl-CoA dehydrogenase [EC:1.3.8.7]	00410 beta-Alanine metabolism	Metabolism of other amino acids	Metabolism
Locus_33927_Transcript_1/1_Confidence_1.000_Length_748	K01918	panC; pantoate--beta-alanine ligase [EC:6.3.2.1]	00410 beta-Alanine metabolism	Metabolism of other amino acids	Metabolism
Locus_34567_Transcript_1/1_Confidence_1.000_Length_750	K05605	HIBCH; 3-hydroxyisobutyryl-CoA hydrolase [EC:3.1.2.4]	00410 beta-Alanine metabolism	Metabolism of other amino acids	Metabolism
Locus_38055_Transcript_1/1_Confidence_1.000_Length_436	K05605	HIBCH; 3-hydroxyisobutyryl-CoA hydrolase [EC:3.1.2.4]	00410 beta-Alanine metabolism	Metabolism of other amino acids	Metabolism
Locus_41374_Transcript_1/1_Confidence_1.000_Length_1731	K17839	PAO4, PAO3, PAO2; polyamine oxidase [EC:1.5.3.17 1.5.3.-]	00410 beta-Alanine metabolism	Metabolism of other amino acids	Metabolism
Locus_42984_Transcript_1/1_Confidence_1.000_Length_323	K01464	DPYS, dht, hydA; dihydropyrimidinase [EC:3.5.2.2]	00410 beta-Alanine metabolism	Metabolism of other amino acids	Metabolism
Locus_5283_Transcript_1/1_Confidence_1.000_Length_1825	K14085	ALDH7A1; aldehyde dehydrogenase family 7 member A1 [EC:1.2.1.31 1.2.1.8 1.2.1.3]	00410 beta-Alanine metabolism	Metabolism of other amino acids	Metabolism
Locus_53272_Transcript_1/1_Confidence_1.000_Length_1312	K00207	DPYD; dihydropyrimidine dehydrogenase (NADP+) [EC:1.3.1.2]	00410 beta-Alanine metabolism	Metabolism of other amino acids	Metabolism
Locus_59077_Transcript_1/1_Confidence_1.000_Length_1582	K12259	SMOX, PAO5; spermine oxidase [EC:1.5.3.16 1.5.3.-]	00410 beta-Alanine metabolism	Metabolism of other amino acids	Metabolism
Locus_6059_Transcript_1/1_Confidence_1.000_Length_823	K05605	HIBCH; 3-hydroxyisobutyryl-CoA hydrolase [EC:3.1.2.4]	00410 beta-Alanine metabolism	Metabolism of other amino acids	Metabolism
Locus_834_Transcript_1/1_Confidence_1.000_Length_1453	K01431	UPB1; beta-ureidopropionase [EC:3.5.1.6]	00410 beta-Alanine metabolism	Metabolism of other amino acids	Metabolism
Locus_9805_Transcript_1/1_Confidence_1.000_Length_2994	K00276	AOC3, AOC2, tynA; primary-amine oxidase [EC:1.4.3.21]	00410 beta-Alanine metabolism	Metabolism of other amino acids	Metabolism
Locus_1921_Transcript_1/1_Confidence_1.000_Length_1248	K00681	ggt; gamma-glutamyltranspeptidase [EC:2.3.2.2]	00430 Taurine and hypotaurine metabolism	Metabolism of other amino acids	Metabolism
Locus_20189_Transcript_1/1_Confidence_1.000_Length_1086	K10712	ADO; cysteamine dioxygenase [EC:1.13.11.19]	00430 Taurine and hypotaurine metabolism	Metabolism of other amino acids	Metabolism
Locus_21266_Transcript_1/1_Confidence_1.000_Length_1279	K10712	ADO; cysteamine dioxygenase [EC:1.13.11.19]	00430 Taurine and hypotaurine metabolism	Metabolism of other amino acids	Metabolism
Locus_27042_Transcript_1/1_Confidence_1.000_Length_900	K01580	E4.1.1.15, gadB, gadA, GAD; glutamate decarboxylase [EC:4.1.1.15]	00430 Taurine and hypotaurine metabolism	Metabolism of other amino acids	Metabolism
Locus_61058_Transcript_1/1_Confidence_1.000_Length_1168	K00681	ggt; gamma-glutamyltranspeptidase [EC:2.3.2.2]	00430 Taurine and hypotaurine metabolism	Metabolism of other amino acids	Metabolism
Locus_142_Transcript_1/1_Confidence_1.000_Length_3684	K08247	E2.1.1.12; methionine S-methyltransferase [EC:2.1.1.12]	00450 Selenocompound metabolism	Metabolism of other amino acids	Metabolism
Locus_18717_Transcript_1/1_Confidence_1.000_Length_2766	K01874	MARS, metG; methionyl-tRNA synthetase [EC:6.1.1.10]	00450 Selenocompound metabolism	Metabolism of other amino acids	Metabolism
Locus_2043_Transcript_1/1_Confidence_1.000_Length_2299	K00549	metE; 5-methyltetrahydropteroyltriglutamate--homocysteine methyltransferase [EC:2.1.1.14]	00450 Selenocompound metabolism	Metabolism of other amino acids	Metabolism
Locus_27561_Transcript_1/1_Confidence_1.000_Length_3264	K08247	E2.1.1.12; methionine S-methyltransferase [EC:2.1.1.12]	00450 Selenocompound metabolism	Metabolism of other amino acids	Metabolism
Locus_28550_Transcript_1/1_Confidence_1.000_Length_1196	K00384	E1.8.1.9, trxB; thioredoxin reductase (NADPH) [EC:1.8.1.9]	00450 Selenocompound metabolism	Metabolism of other amino acids	Metabolism
Locus_30997_Transcript_1/1_Confidence_1.000_Length_2485	K01874	MARS, metG; methionyl-tRNA synthetase [EC:6.1.1.10]	00450 Selenocompound metabolism	Metabolism of other amino acids	Metabolism
Locus_44474_Transcript_1/1_Confidence_1.000_Length_630	K11717	sufS; cysteine desulfurase / selenocysteine lyase [EC:2.8.1.7 4.4.1.16]	00450 Selenocompound metabolism	Metabolism of other amino acids	Metabolism
Locus_47299_Transcript_1/1_Confidence_1.000_Length_813	K11717	sufS; cysteine desulfurase / selenocysteine lyase [EC:2.8.1.7 4.4.1.16]	00450 Selenocompound metabolism	Metabolism of other amino acids	Metabolism
Locus_49707_Transcript_1/1_Confidence_1.000_Length_1953	K01739	metB; cystathionine gamma-synthase [EC:2.5.1.48]	00450 Selenocompound metabolism	Metabolism of other amino acids	Metabolism
Locus_55018_Transcript_1/1_Confidence_1.000_Length_1129	K01761	E4.4.1.11; methionine-gamma-lyase [EC:4.4.1.11]	00450 Selenocompound metabolism	Metabolism of other amino acids	Metabolism
Locus_5939_Transcript_1/1_Confidence_1.000_Length_1380	K00384	E1.8.1.9, trxB; thioredoxin reductase (NADPH) [EC:1.8.1.9]	00450 Selenocompound metabolism	Metabolism of other amino acids	Metabolism
Locus_6257_Transcript_1/1_Confidence_1.000_Length_1842	K13811	PAPSS; 3'-phosphoadenosine 5'-phosphosulfate synthase [EC:2.7.7.4 2.7.1.25]	00450 Selenocompound metabolism	Metabolism of other amino acids	Metabolism
Locus_6643_Transcript_1/1_Confidence_1.000_Length_1245	K01760	metC; cystathionine beta-lyase [EC:4.4.1.8]	00450 Selenocompound metabolism	Metabolism of other amino acids	Metabolism
Locus_723_Transcript_1/1_Confidence_1.000_Length_2118	K00549	metE; 5-methyltetrahydropteroyltriglutamate--homocysteine methyltransferase [EC:2.1.1.14]	00450 Selenocompound metabolism	Metabolism of other amino acids	Metabolism
Locus_1067_Transcript_1/1_Confidence_1.000_Length_1306	K00600	glyA, SHMT; glycine hydroxymethyltransferase [EC:2.1.2.1]	00460 Cyanoamino acid metabolism	Metabolism of other amino acids	Metabolism
Locus_13923_Transcript_1/1_Confidence_1.000_Length_2105	K00600	glyA, SHMT; glycine hydroxymethyltransferase [EC:2.1.2.1]	00460 Cyanoamino acid metabolism	Metabolism of other amino acids	Metabolism
Locus_14282_Transcript_1/1_Confidence_1.000_Length_2814	K00600	glyA, SHMT; glycine hydroxymethyltransferase [EC:2.1.2.1]	00460 Cyanoamino acid metabolism	Metabolism of other amino acids	Metabolism
Locus_14368_Transcript_1/1_Confidence_1.000_Length_2021	K05350	bglB; beta-glucosidase [EC:3.2.1.21]	00460 Cyanoamino acid metabolism	Metabolism of other amino acids	Metabolism
Locus_1568_Transcript_1/1_Confidence_1.000_Length_2262	K05349	bglX; beta-glucosidase [EC:3.2.1.21]	00460 Cyanoamino acid metabolism	Metabolism of other amino acids	Metabolism
Locus_1921_Transcript_1/1_Confidence_1.000_Length_1248	K00681	ggt; gamma-glutamyltranspeptidase [EC:2.3.2.2]	00460 Cyanoamino acid metabolism	Metabolism of other amino acids	Metabolism
Locus_19288_Transcript_1/1_Confidence_1.000_Length_1981	K00600	glyA, SHMT; glycine hydroxymethyltransferase [EC:2.1.2.1]	00460 Cyanoamino acid metabolism	Metabolism of other amino acids	Metabolism
Locus_23018_Transcript_1/1_Confidence_1.000_Length_1474	K13034	ATCYSC1; L-3-cyanoalanine synthase/ cysteine synthase [EC:2.5.1.47 4.4.1.9]	00460 Cyanoamino acid metabolism	Metabolism of other amino acids	Metabolism
Locus_42093_Transcript_1/1_Confidence_1.000_Length_1730	K01188	E3.2.1.21; beta-glucosidase [EC:3.2.1.21]	00460 Cyanoamino acid metabolism	Metabolism of other amino acids	Metabolism
Locus_4708_Transcript_1/1_Confidence_1.000_Length_2705	K05349	bglX; beta-glucosidase [EC:3.2.1.21]	00460 Cyanoamino acid metabolism	Metabolism of other amino acids	Metabolism
Locus_47105_Transcript_1/1_Confidence_1.000_Length_1749	K12153	CYP79A2; phenylalanine N-monooxygenase [EC:1.14.13.124]	00460 Cyanoamino acid metabolism	Metabolism of other amino acids	Metabolism
Locus_5095_Transcript_1/1_Confidence_1.000_Length_1577	K13035	NIT4; beta-cyano-L-alanine hydratase/nitrilase [EC:3.5.5.1 3.5.5.4]	00460 Cyanoamino acid metabolism	Metabolism of other amino acids	Metabolism
Locus_53182_Transcript_1/1_Confidence_1.000_Length_2088	K00600	glyA, SHMT; glycine hydroxymethyltransferase [EC:2.1.2.1]	00460 Cyanoamino acid metabolism	Metabolism of other amino acids	Metabolism
Locus_61058_Transcript_1/1_Confidence_1.000_Length_1168	K00681	ggt; gamma-glutamyltranspeptidase [EC:2.3.2.2]	00460 Cyanoamino acid metabolism	Metabolism of other amino acids	Metabolism
Locus_8684_Transcript_1/1_Confidence_1.000_Length_1967	K05349	bglX; beta-glucosidase [EC:3.2.1.21]	00460 Cyanoamino acid metabolism	Metabolism of other amino acids	Metabolism
Locus_1331_Transcript_1/1_Confidence_1.000_Length_1930	K00033	PGD, gnd; 6-phosphogluconate dehydrogenase [EC:1.1.1.44]	00480 Glutathione metabolism	Metabolism of other amino acids	Metabolism
Locus_13674_Transcript_1/1_Confidence_1.000_Length_1397	K00797	speE, SRM; spermidine synthase [EC:2.5.1.16]	00480 Glutathione metabolism	Metabolism of other amino acids	Metabolism
Locus_139_Transcript_1/1_Confidence_1.000_Length_1723	K00383	GSR, gor; glutathione reductase (NADPH) [EC:1.8.1.7]	00480 Glutathione metabolism	Metabolism of other amino acids	Metabolism
Locus_14555_Transcript_1/1_Confidence_1.000_Length_1404	K00797	speE, SRM; spermidine synthase [EC:2.5.1.16]	00480 Glutathione metabolism	Metabolism of other amino acids	Metabolism
Locus_14568_Transcript_1/1_Confidence_1.000_Length_1355	K01581	E4.1.1.17, ODC1, speC, speF; ornithine decarboxylase [EC:4.1.1.17]	00480 Glutathione metabolism	Metabolism of other amino acids	Metabolism
Locus_1854_Transcript_1/1_Confidence_1.000_Length_1772	K00033	PGD, gnd; 6-phosphogluconate dehydrogenase [EC:1.1.1.44]	00480 Glutathione metabolism	Metabolism of other amino acids	Metabolism
Locus_1921_Transcript_1/1_Confidence_1.000_Length_1248	K00681	ggt; gamma-glutamyltranspeptidase [EC:2.3.2.2]	00480 Glutathione metabolism	Metabolism of other amino acids	Metabolism
Locus_1941_Transcript_1/1_Confidence_1.000_Length_943	K00799	GST, gst; glutathione S-transferase [EC:2.5.1.18]	00480 Glutathione metabolism	Metabolism of other amino acids	Metabolism
Locus_19414_Transcript_1/1_Confidence_1.000_Length_1315	K00797	speE, SRM; spermidine synthase [EC:2.5.1.16]	00480 Glutathione metabolism	Metabolism of other amino acids	Metabolism
Locus_19727_Transcript_1/3_Confidence_0.286_Length_1318	K01256	pepN; aminopeptidase N [EC:3.4.11.2]	00480 Glutathione metabolism	Metabolism of other amino acids	Metabolism
Locus_19727_Transcript_2/3_Confidence_0.429_Length_1356	K01256	pepN; aminopeptidase N [EC:3.4.11.2]	00480 Glutathione metabolism	Metabolism of other amino acids	Metabolism
Locus_19727_Transcript_3/3_Confidence_0.571_Length_1408	K01256	pepN; aminopeptidase N [EC:3.4.11.2]	00480 Glutathione metabolism	Metabolism of other amino acids	Metabolism
Locus_24390_Transcript_1/1_Confidence_1.000_Length_630	K00432	E1.11.1.9; glutathione peroxidase [EC:1.11.1.9]	00480 Glutathione metabolism	Metabolism of other amino acids	Metabolism
Locus_25395_Transcript_1/1_Confidence_1.000_Length_542	K00799	GST, gst; glutathione S-transferase [EC:2.5.1.18]	00480 Glutathione metabolism	Metabolism of other amino acids	Metabolism
Locus_2605_Transcript_1/1_Confidence_1.000_Length_4076	K01469	E3.5.2.9; 5-oxoprolinase (ATP-hydrolysing) [EC:3.5.2.9]	00480 Glutathione metabolism	Metabolism of other amino acids	Metabolism
Locus_27470_Transcript_1/1_Confidence_1.000_Length_1124	K00799	GST, gst; glutathione S-transferase [EC:2.5.1.18]	00480 Glutathione metabolism	Metabolism of other amino acids	Metabolism
Locus_29155_Transcript_1/1_Confidence_1.000_Length_459	K01920	E6.3.2.3, gshB; glutathione synthase [EC:6.3.2.3]	00480 Glutathione metabolism	Metabolism of other amino acids	Metabolism
Locus_2942_Transcript_1/1_Confidence_1.000_Length_1049	K01919	gshA; glutamate--cysteine ligase [EC:6.3.2.2]	00480 Glutathione metabolism	Metabolism of other amino acids	Metabolism
Locus_30412_Transcript_1/1_Confidence_1.000_Length_1439	K00434	E1.11.1.11; L-ascorbate peroxidase [EC:1.11.1.11]	00480 Glutathione metabolism	Metabolism of other amino acids	Metabolism
Locus_30598_Transcript_1/1_Confidence_1.000_Length_648	K00799	GST, gst; glutathione S-transferase [EC:2.5.1.18]	00480 Glutathione metabolism	Metabolism of other amino acids	Metabolism
Locus_31473_Transcript_1/1_Confidence_1.000_Length_987	K00799	GST, gst; glutathione S-transferase [EC:2.5.1.18]	00480 Glutathione metabolism	Metabolism of other amino acids	Metabolism
Locus_31878_Transcript_1/1_Confidence_1.000_Length_1163	K00432	E1.11.1.9; glutathione peroxidase [EC:1.11.1.9]	00480 Glutathione metabolism	Metabolism of other amino acids	Metabolism
Locus_31956_Transcript_1/1_Confidence_1.000_Length_956	K00799	GST, gst; glutathione S-transferase [EC:2.5.1.18]	00480 Glutathione metabolism	Metabolism of other amino acids	Metabolism
Locus_33358_Transcript_1/1_Confidence_1.000_Length_1416	K10808	RRM2; ribonucleoside-diphosphate reductase subunit M2 [EC:1.17.4.1]	00480 Glutathione metabolism	Metabolism of other amino acids	Metabolism
Locus_3599_Transcript_1/1_Confidence_1.000_Length_3825	K01255	CARP, pepA; leucyl aminopeptidase [EC:3.4.11.1]	00480 Glutathione metabolism	Metabolism of other amino acids	Metabolism
Locus_36478_Transcript_1/1_Confidence_1.000_Length_1062	K00434	E1.11.1.11; L-ascorbate peroxidase [EC:1.11.1.11]	00480 Glutathione metabolism	Metabolism of other amino acids	Metabolism
Locus_38916_Transcript_1/1_Confidence_1.000_Length_2341	K00036	G6PD, zwf; glucose-6-phosphate 1-dehydrogenase [EC:1.1.1.49]	00480 Glutathione metabolism	Metabolism of other amino acids	Metabolism
Locus_3911_Transcript_1/1_Confidence_1.000_Length_2566	K10807	RRM1; ribonucleoside-diphosphate reductase subunit M1 [EC:1.17.4.1]	00480 Glutathione metabolism	Metabolism of other amino acids	Metabolism
Locus_3985_Transcript_1/1_Confidence_1.000_Length_678	K00799	GST, gst; glutathione S-transferase [EC:2.5.1.18]	00480 Glutathione metabolism	Metabolism of other amino acids	Metabolism
Locus_40289_Transcript_1/1_Confidence_1.000_Length_790	K00432	E1.11.1.9; glutathione peroxidase [EC:1.11.1.9]	00480 Glutathione metabolism	Metabolism of other amino acids	Metabolism
Locus_40395_Transcript_1/1_Confidence_1.000_Length_684	K00799	GST, gst; glutathione S-transferase [EC:2.5.1.18]	00480 Glutathione metabolism	Metabolism of other amino acids	Metabolism
Locus_4218_Transcript_1/1_Confidence_1.000_Length_755	K00383	GSR, gor; glutathione reductase (NADPH) [EC:1.8.1.7]	00480 Glutathione metabolism	Metabolism of other amino acids	Metabolism
Locus_44198_Transcript_1/1_Confidence_1.000_Length_3019	K00432	E1.11.1.9; glutathione peroxidase [EC:1.11.1.9]	00480 Glutathione metabolism	Metabolism of other amino acids	Metabolism
Locus_58138_Transcript_1/1_Confidence_1.000_Length_216	K00434	E1.11.1.11; L-ascorbate peroxidase [EC:1.11.1.11]	00480 Glutathione metabolism	Metabolism of other amino acids	Metabolism
Locus_61058_Transcript_1/1_Confidence_1.000_Length_1168	K00681	ggt; gamma-glutamyltranspeptidase [EC:2.3.2.2]	00480 Glutathione metabolism	Metabolism of other amino acids	Metabolism
Locus_62199_Transcript_1/1_Confidence_1.000_Length_766	K00799	GST, gst; glutathione S-transferase [EC:2.5.1.18]	00480 Glutathione metabolism	Metabolism of other amino acids	Metabolism
Locus_6373_Transcript_1/1_Confidence_1.000_Length_1314	K00031	IDH1, IDH2, icd; isocitrate dehydrogenase [EC:1.1.1.42]	00480 Glutathione metabolism	Metabolism of other amino acids	Metabolism
Locus_6720_Transcript_1/1_Confidence_1.000_Length_1102	K00799	GST, gst; glutathione S-transferase [EC:2.5.1.18]	00480 Glutathione metabolism	Metabolism of other amino acids	Metabolism
Locus_67609_Transcript_1/1_Confidence_1.000_Length_951	K00799	GST, gst; glutathione S-transferase [EC:2.5.1.18]	00480 Glutathione metabolism	Metabolism of other amino acids	Metabolism
Locus_7015_Transcript_1/1_Confidence_1.000_Length_863	K00799	GST, gst; glutathione S-transferase [EC:2.5.1.18]	00480 Glutathione metabolism	Metabolism of other amino acids	Metabolism
Locus_8713_Transcript_1/1_Confidence_1.000_Length_1436	K00434	E1.11.1.11; L-ascorbate peroxidase [EC:1.11.1.11]	00480 Glutathione metabolism	Metabolism of other amino acids	Metabolism
Locus_887_Transcript_1/1_Confidence_1.000_Length_770	K00799	GST, gst; glutathione S-transferase [EC:2.5.1.18]	00480 Glutathione metabolism	Metabolism of other amino acids	Metabolism
Locus_9728_Transcript_1/1_Confidence_1.000_Length_1770	K00033	PGD, gnd; 6-phosphogluconate dehydrogenase [EC:1.1.1.44]	00480 Glutathione metabolism	Metabolism of other amino acids	Metabolism
Locus_10679_Transcript_1/1_Confidence_1.000_Length_3164	K00012	UGDH, ugd; UDPglucose 6-dehydrogenase [EC:1.1.1.22]	00500 Starch and sucrose metabolism	Carbohydrate metabolism	Metabolism
Locus_10828_Transcript_1/1_Confidence_1.000_Length_1708	K00696	E2.4.1.14; sucrose-phosphate synthase [EC:2.4.1.14]	00500 Starch and sucrose metabolism	Carbohydrate metabolism	Metabolism
Locus_11276_Transcript_1/1_Confidence_1.000_Length_3209	K00688	E2.4.1.1, glgP, PYG; starch phosphorylase [EC:2.4.1.1]	00500 Starch and sucrose metabolism	Carbohydrate metabolism	Metabolism
Locus_11922_Transcript_1/1_Confidence_1.000_Length_3393	K00700	glgB; 1,4-alpha-glucan branching enzyme [EC:2.4.1.18]	00500 Starch and sucrose metabolism	Carbohydrate metabolism	Metabolism
Locus_12189_Transcript_1/1_Confidence_1.000_Length_1743	K00012	UGDH, ugd; UDPglucose 6-dehydrogenase [EC:1.1.1.22]	00500 Starch and sucrose metabolism	Carbohydrate metabolism	Metabolism
Locus_13171_Transcript_1/1_Confidence_1.000_Length_1048	K01810	GPI, pgi; glucose-6-phosphate isomerase [EC:5.3.1.9]	00500 Starch and sucrose metabolism	Carbohydrate metabolism	Metabolism
Locus_13722_Transcript_1/1_Confidence_1.000_Length_2437	K00688	E2.4.1.1, glgP, PYG; starch phosphorylase [EC:2.4.1.1]	00500 Starch and sucrose metabolism	Carbohydrate metabolism	Metabolism
Locus_14100_Transcript_1/1_Confidence_1.000_Length_1755	K00847	E2.7.1.4, scrK; fructokinase [EC:2.7.1.4]	00500 Starch and sucrose metabolism	Carbohydrate metabolism	Metabolism
Locus_14368_Transcript_1/1_Confidence_1.000_Length_2021	K05350	bglB; beta-glucosidase [EC:3.2.1.21]	00500 Starch and sucrose metabolism	Carbohydrate metabolism	Metabolism
Locus_1516_Transcript_1/1_Confidence_1.000_Length_2651	K13648	GAUT; alpha-1,4-galacturonosyltransferase [EC:2.4.1.43]	00500 Starch and sucrose metabolism	Carbohydrate metabolism	Metabolism
Locus_1568_Transcript_1/1_Confidence_1.000_Length_2262	K05349	bglX; beta-glucosidase [EC:3.2.1.21]	00500 Starch and sucrose metabolism	Carbohydrate metabolism	Metabolism
Locus_15696_Transcript_1/1_Confidence_1.000_Length_1529	K01087	otsB; trehalose 6-phosphate phosphatase [EC:3.1.3.12]	00500 Starch and sucrose metabolism	Carbohydrate metabolism	Metabolism
Locus_1585_Transcript_1/1_Confidence_1.000_Length_1638	K00012	UGDH, ugd; UDPglucose 6-dehydrogenase [EC:1.1.1.22]	00500 Starch and sucrose metabolism	Carbohydrate metabolism	Metabolism
Locus_1594_Transcript_1/1_Confidence_1.000_Length_2547	K13648	GAUT; alpha-1,4-galacturonosyltransferase [EC:2.4.1.43]	00500 Starch and sucrose metabolism	Carbohydrate metabolism	Metabolism
Locus_16334_Transcript_1/1_Confidence_1.000_Length_994	K01810	GPI, pgi; glucose-6-phosphate isomerase [EC:5.3.1.9]	00500 Starch and sucrose metabolism	Carbohydrate metabolism	Metabolism
Locus_16811_Transcript_1/1_Confidence_1.000_Length_2753	K16055	TPS; trehalose 6-phosphate synthase/phosphatase [EC:2.4.1.15 3.1.3.12]	00500 Starch and sucrose metabolism	Carbohydrate metabolism	Metabolism
Locus_17042_Transcript_1/1_Confidence_1.000_Length_3943	K00770	E2.4.2.24; 1,4-beta-D-xylan synthase [EC:2.4.2.24]	00500 Starch and sucrose metabolism	Carbohydrate metabolism	Metabolism
Locus_17961_Transcript_1/1_Confidence_1.000_Length_2195	K00703	E2.4.1.21, glgA; starch synthase [EC:2.4.1.21]	00500 Starch and sucrose metabolism	Carbohydrate metabolism	Metabolism
Locus_18272_Transcript_1/1_Confidence_1.000_Length_3301	K16055	TPS; trehalose 6-phosphate synthase/phosphatase [EC:2.4.1.15 3.1.3.12]	00500 Starch and sucrose metabolism	Carbohydrate metabolism	Metabolism
Locus_18724_Transcript_1/1_Confidence_1.000_Length_2783	K01187	malZ; alpha-glucosidase [EC:3.2.1.20]	00500 Starch and sucrose metabolism	Carbohydrate metabolism	Metabolism
Locus_19215_Transcript_1/1_Confidence_1.000_Length_2524	K15920	XYL4; beta-D-xylosidase 4 [EC:3.2.1.37]	00500 Starch and sucrose metabolism	Carbohydrate metabolism	Metabolism
Locus_19254_Transcript_1/1_Confidence_1.000_Length_2642	K13648	GAUT; alpha-1,4-galacturonosyltransferase [EC:2.4.1.43]	00500 Starch and sucrose metabolism	Carbohydrate metabolism	Metabolism
Locus_19349_Transcript_1/1_Confidence_1.000_Length_1538	K01087	otsB; trehalose 6-phosphate phosphatase [EC:3.1.3.12]	00500 Starch and sucrose metabolism	Carbohydrate metabolism	Metabolism
Locus_20118_Transcript_1/1_Confidence_1.000_Length_2107	K08679	E5.1.3.6; UDP-glucuronate 4-epimerase [EC:5.1.3.6]	00500 Starch and sucrose metabolism	Carbohydrate metabolism	Metabolism
Locus_21733_Transcript_1/1_Confidence_1.000_Length_1858	K13648	GAUT; alpha-1,4-galacturonosyltransferase [EC:2.4.1.43]	00500 Starch and sucrose metabolism	Carbohydrate metabolism	Metabolism
Locus_22122_Transcript_1/1_Confidence_1.000_Length_1805	K13648	GAUT; alpha-1,4-galacturonosyltransferase [EC:2.4.1.43]	00500 Starch and sucrose metabolism	Carbohydrate metabolism	Metabolism
Locus_2340_Transcript_1/1_Confidence_1.000_Length_2377	K08679	E5.1.3.6; UDP-glucuronate 4-epimerase [EC:5.1.3.6]	00500 Starch and sucrose metabolism	Carbohydrate metabolism	Metabolism
Locus_23920_Transcript_1/1_Confidence_1.000_Length_1378	K01087	otsB; trehalose 6-phosphate phosphatase [EC:3.1.3.12]	00500 Starch and sucrose metabolism	Carbohydrate metabolism	Metabolism
Locus_26659_Transcript_1/1_Confidence_1.000_Length_2605	K13648	GAUT; alpha-1,4-galacturonosyltransferase [EC:2.4.1.43]	00500 Starch and sucrose metabolism	Carbohydrate metabolism	Metabolism
Locus_27160_Transcript_1/1_Confidence_1.000_Length_2754	K00695	E2.4.1.13; sucrose synthase [EC:2.4.1.13]	00500 Starch and sucrose metabolism	Carbohydrate metabolism	Metabolism
Locus_27232_Transcript_1/1_Confidence_1.000_Length_2085	K08679	E5.1.3.6; UDP-glucuronate 4-epimerase [EC:5.1.3.6]	00500 Starch and sucrose metabolism	Carbohydrate metabolism	Metabolism
Locus_27887_Transcript_1/1_Confidence_1.000_Length_4019	K00975	glgC; glucose-1-phosphate adenylyltransferase [EC:2.7.7.27]	00500 Starch and sucrose metabolism	Carbohydrate metabolism	Metabolism
Locus_28184_Transcript_1/1_Confidence_1.000_Length_3093	K16055	TPS; trehalose 6-phosphate synthase/phosphatase [EC:2.4.1.15 3.1.3.12]	00500 Starch and sucrose metabolism	Carbohydrate metabolism	Metabolism
Locus_28501_Transcript_1/1_Confidence_1.000_Length_1676	K00963	UGP2, galU, galF; UTP--glucose-1-phosphate uridylyltransferase [EC:2.7.7.9]	00500 Starch and sucrose metabolism	Carbohydrate metabolism	Metabolism
Locus_2874_Transcript_1/1_Confidence_1.000_Length_1694	K01810	GPI, pgi; glucose-6-phosphate isomerase [EC:5.3.1.9]	00500 Starch and sucrose metabolism	Carbohydrate metabolism	Metabolism
Locus_2886_Transcript_1/1_Confidence_1.000_Length_2122	K13648	GAUT; alpha-1,4-galacturonosyltransferase [EC:2.4.1.43]	00500 Starch and sucrose metabolism	Carbohydrate metabolism	Metabolism
Locus_29831_Transcript_1/1_Confidence_1.000_Length_3149	K00705	malQ; 4-alpha-glucanotransferase [EC:2.4.1.25]	00500 Starch and sucrose metabolism	Carbohydrate metabolism	Metabolism
Locus_30400_Transcript_1/1_Confidence_1.000_Length_3517	K16055	TPS; trehalose 6-phosphate synthase/phosphatase [EC:2.4.1.15 3.1.3.12]	00500 Starch and sucrose metabolism	Carbohydrate metabolism	Metabolism
Locus_30695_Transcript_1/1_Confidence_1.000_Length_2074	K13648	GAUT; alpha-1,4-galacturonosyltransferase [EC:2.4.1.43]	00500 Starch and sucrose metabolism	Carbohydrate metabolism	Metabolism
Locus_31025_Transcript_1/1_Confidence_1.000_Length_1646	K01051	E3.1.1.11; pectinesterase [EC:3.1.1.11]	00500 Starch and sucrose metabolism	Carbohydrate metabolism	Metabolism
Locus_3175_Transcript_1/1_Confidence_1.000_Length_1307	K01051	E3.1.1.11; pectinesterase [EC:3.1.1.11]	00500 Starch and sucrose metabolism	Carbohydrate metabolism	Metabolism
Locus_32932_Transcript_1/1_Confidence_1.000_Length_1227	K01177	E3.2.1.2; beta-amylase [EC:3.2.1.2]	00500 Starch and sucrose metabolism	Carbohydrate metabolism	Metabolism
Locus_3344_Transcript_1/1_Confidence_1.000_Length_3119	K00700	glgB; 1,4-alpha-glucan branching enzyme [EC:2.4.1.18]	00500 Starch and sucrose metabolism	Carbohydrate metabolism	Metabolism
Locus_33868_Transcript_1/1_Confidence_1.000_Length_2237	K00703	E2.4.1.21, glgA; starch synthase [EC:2.4.1.21]	00500 Starch and sucrose metabolism	Carbohydrate metabolism	Metabolism
Locus_34144_Transcript_1/1_Confidence_1.000_Length_1942	K01193	E3.2.1.26, sacA; beta-fructofuranosidase [EC:3.2.1.26]	00500 Starch and sucrose metabolism	Carbohydrate metabolism	Metabolism
Locus_3498_Transcript_1/1_Confidence_1.000_Length_2766	K13648	GAUT; alpha-1,4-galacturonosyltransferase [EC:2.4.1.43]	00500 Starch and sucrose metabolism	Carbohydrate metabolism	Metabolism
Locus_3598_Transcript_1/1_Confidence_1.000_Length_2925	K00012	UGDH, ugd; UDPglucose 6-dehydrogenase [EC:1.1.1.22]	00500 Starch and sucrose metabolism	Carbohydrate metabolism	Metabolism
Locus_38008_Transcript_1/1_Confidence_1.000_Length_1414	K16055	TPS; trehalose 6-phosphate synthase/phosphatase [EC:2.4.1.15 3.1.3.12]	00500 Starch and sucrose metabolism	Carbohydrate metabolism	Metabolism
Locus_3859_Transcript_1/1_Confidence_1.000_Length_1328	K01835	pgm; phosphoglucomutase [EC:5.4.2.2]	00500 Starch and sucrose metabolism	Carbohydrate metabolism	Metabolism
Locus_39063_Transcript_1/1_Confidence_1.000_Length_2254	K01193	E3.2.1.26, sacA; beta-fructofuranosidase [EC:3.2.1.26]	00500 Starch and sucrose metabolism	Carbohydrate metabolism	Metabolism
Locus_39424_Transcript_1/1_Confidence_1.000_Length_2165	K00975	glgC; glucose-1-phosphate adenylyltransferase [EC:2.7.7.27]	00500 Starch and sucrose metabolism	Carbohydrate metabolism	Metabolism
Locus_40210_Transcript_1/1_Confidence_1.000_Length_1263	K01051	E3.1.1.11; pectinesterase [EC:3.1.1.11]	00500 Starch and sucrose metabolism	Carbohydrate metabolism	Metabolism
Locus_42093_Transcript_1/1_Confidence_1.000_Length_1730	K01188	E3.2.1.21; beta-glucosidase [EC:3.2.1.21]	00500 Starch and sucrose metabolism	Carbohydrate metabolism	Metabolism
Locus_43192_Transcript_1/1_Confidence_1.000_Length_3036	K00695	E2.4.1.13; sucrose synthase [EC:2.4.1.13]	00500 Starch and sucrose metabolism	Carbohydrate metabolism	Metabolism
Locus_44794_Transcript_1/1_Confidence_1.000_Length_1244	K01193	E3.2.1.26, sacA; beta-fructofuranosidase [EC:3.2.1.26]	00500 Starch and sucrose metabolism	Carbohydrate metabolism	Metabolism
Locus_44911_Transcript_1/1_Confidence_1.000_Length_2328	K13648	GAUT; alpha-1,4-galacturonosyltransferase [EC:2.4.1.43]	00500 Starch and sucrose metabolism	Carbohydrate metabolism	Metabolism
Locus_46705_Transcript_1/1_Confidence_1.000_Length_1083	K00705	malQ; 4-alpha-glucanotransferase [EC:2.4.1.25]	00500 Starch and sucrose metabolism	Carbohydrate metabolism	Metabolism
Locus_4708_Transcript_1/1_Confidence_1.000_Length_2705	K05349	bglX; beta-glucosidase [EC:3.2.1.21]	00500 Starch and sucrose metabolism	Carbohydrate metabolism	Metabolism
Locus_48616_Transcript_1/1_Confidence_1.000_Length_1938	K01194	E3.2.1.28, treA, treF; alpha,alpha-trehalase [EC:3.2.1.28]	00500 Starch and sucrose metabolism	Carbohydrate metabolism	Metabolism
Locus_48963_Transcript_1/1_Confidence_1.000_Length_1820	K01087	otsB; trehalose 6-phosphate phosphatase [EC:3.1.3.12]	00500 Starch and sucrose metabolism	Carbohydrate metabolism	Metabolism
Locus_49549_Transcript_1/1_Confidence_1.000_Length_1394	K01051	E3.1.1.11; pectinesterase [EC:3.1.1.11]	00500 Starch and sucrose metabolism	Carbohydrate metabolism	Metabolism
Locus_51722_Transcript_1/1_Confidence_1.000_Length_618	K00705	malQ; 4-alpha-glucanotransferase [EC:2.4.1.25]	00500 Starch and sucrose metabolism	Carbohydrate metabolism	Metabolism
Locus_52961_Transcript_1/1_Confidence_1.000_Length_1791	K00844	HK; hexokinase [EC:2.7.1.1]	00500 Starch and sucrose metabolism	Carbohydrate metabolism	Metabolism
Locus_53666_Transcript_1/1_Confidence_1.000_Length_990	K01177	E3.2.1.2; beta-amylase [EC:3.2.1.2]	00500 Starch and sucrose metabolism	Carbohydrate metabolism	Metabolism
Locus_53947_Transcript_1/1_Confidence_1.000_Length_1610	K13648	GAUT; alpha-1,4-galacturonosyltransferase [EC:2.4.1.43]	00500 Starch and sucrose metabolism	Carbohydrate metabolism	Metabolism
Locus_54166_Transcript_1/1_Confidence_1.000_Length_2162	K01835	pgm; phosphoglucomutase [EC:5.4.2.2]	00500 Starch and sucrose metabolism	Carbohydrate metabolism	Metabolism
Locus_5435_Transcript_1/1_Confidence_1.000_Length_1313	K00844	HK; hexokinase [EC:2.7.1.1]	00500 Starch and sucrose metabolism	Carbohydrate metabolism	Metabolism
Locus_57680_Transcript_1/1_Confidence_1.000_Length_1933	K01051	E3.1.1.11; pectinesterase [EC:3.1.1.11]	00500 Starch and sucrose metabolism	Carbohydrate metabolism	Metabolism
Locus_6031_Transcript_1/1_Confidence_1.000_Length_7235	K00695	E2.4.1.13; sucrose synthase [EC:2.4.1.13]	00500 Starch and sucrose metabolism	Carbohydrate metabolism	Metabolism
Locus_60366_Transcript_1/1_Confidence_1.000_Length_1534	K01087	otsB; trehalose 6-phosphate phosphatase [EC:3.1.3.12]	00500 Starch and sucrose metabolism	Carbohydrate metabolism	Metabolism
Locus_6523_Transcript_1/1_Confidence_1.000_Length_3572	K01051	E3.1.1.11; pectinesterase [EC:3.1.1.11]	00500 Starch and sucrose metabolism	Carbohydrate metabolism	Metabolism
Locus_6550_Transcript_1/1_Confidence_1.000_Length_2805	K02438	treX, glgX; glycogen operon protein [EC:3.2.1.-]	00500 Starch and sucrose metabolism	Carbohydrate metabolism	Metabolism
Locus_66809_Transcript_1/1_Confidence_1.000_Length_1403	K01177	E3.2.1.2; beta-amylase [EC:3.2.1.2]	00500 Starch and sucrose metabolism	Carbohydrate metabolism	Metabolism
Locus_8154_Transcript_1/1_Confidence_1.000_Length_3450	K00700	glgB; 1,4-alpha-glucan branching enzyme [EC:2.4.1.18]	00500 Starch and sucrose metabolism	Carbohydrate metabolism	Metabolism
Locus_8617_Transcript_1/1_Confidence_1.000_Length_2935	K16055	TPS; trehalose 6-phosphate synthase/phosphatase [EC:2.4.1.15 3.1.3.12]	00500 Starch and sucrose metabolism	Carbohydrate metabolism	Metabolism
Locus_8684_Transcript_1/1_Confidence_1.000_Length_1967	K05349	bglX; beta-glucosidase [EC:3.2.1.21]	00500 Starch and sucrose metabolism	Carbohydrate metabolism	Metabolism
Locus_882_Transcript_1/1_Confidence_1.000_Length_1551	K08679	E5.1.3.6; UDP-glucuronate 4-epimerase [EC:5.1.3.6]	00500 Starch and sucrose metabolism	Carbohydrate metabolism	Metabolism
Locus_9405_Transcript_1/1_Confidence_1.000_Length_1715	K13648	GAUT; alpha-1,4-galacturonosyltransferase [EC:2.4.1.43]	00500 Starch and sucrose metabolism	Carbohydrate metabolism	Metabolism
Locus_9987_Transcript_1/1_Confidence_1.000_Length_2296	K13648	GAUT; alpha-1,4-galacturonosyltransferase [EC:2.4.1.43]	00500 Starch and sucrose metabolism	Carbohydrate metabolism	Metabolism
Locus_10154_Transcript_1/1_Confidence_1.000_Length_1453	K12666	OST1, RPN1; oligosaccharyltransferase complex subunit alpha (ribophorin I)	00510 N-Glycan biosynthesis	Glycan biosynthesis and metabolism	Metabolism
Locus_10816_Transcript_1/1_Confidence_1.000_Length_1938	K03848	ALG6; alpha-1,3-glucosyltransferase [EC:2.4.1.267]	00510 N-Glycan biosynthesis	Glycan biosynthesis and metabolism	Metabolism
Locus_12137_Transcript_1/1_Confidence_1.000_Length_513	K03843	ALG2; alpha-1,3/alpha-1,6-mannosyltransferase [EC:2.4.1.132 2.4.1.257]	00510 N-Glycan biosynthesis	Glycan biosynthesis and metabolism	Metabolism
Locus_12463_Transcript_1/1_Confidence_1.000_Length_1979	K03846	ALG9; alpha-1,2-mannosyltransferase [EC:2.4.1.259 2.4.1.261]	00510 N-Glycan biosynthesis	Glycan biosynthesis and metabolism	Metabolism
Locus_12853_Transcript_1/1_Confidence_1.000_Length_1264	K07151	STT3; dolichyl-diphosphooligosaccharide--protein glycosyltransferase [EC:2.4.99.18]	00510 N-Glycan biosynthesis	Glycan biosynthesis and metabolism	Metabolism
Locus_13221_Transcript_1/1_Confidence_1.000_Length_3350	K05546	GANAB; alpha 1,3-glucosidase [EC:3.2.1.84]	00510 N-Glycan biosynthesis	Glycan biosynthesis and metabolism	Metabolism
Locus_14036_Transcript_1/1_Confidence_1.000_Length_503	K06316	RFT1; oligosaccharidyl-lipid flippase family	00510 N-Glycan biosynthesis	Glycan biosynthesis and metabolism	Metabolism
Locus_14792_Transcript_1/1_Confidence_1.000_Length_597	K03847	ALG12; alpha-1,6-mannosyltransferase [EC:2.4.1.260]	00510 N-Glycan biosynthesis	Glycan biosynthesis and metabolism	Metabolism
Locus_14848_Transcript_1/1_Confidence_1.000_Length_1033	K07252	E3.6.1.43; dolichyldiphosphatase [EC:3.6.1.43]	00510 N-Glycan biosynthesis	Glycan biosynthesis and metabolism	Metabolism
Locus_15088_Transcript_1/1_Confidence_1.000_Length_1285	K00736	MGAT2; alpha-1,6-mannosyl-glycoprotein beta-1,2-N-acetylglucosaminyltransferase [EC:2.4.1.143]	00510 N-Glycan biosynthesis	Glycan biosynthesis and metabolism	Metabolism
Locus_16337_Transcript_1/1_Confidence_1.000_Length_789	K03849	ALG8; alpha-1,3-glucosyltransferase [EC:2.4.1.265]	00510 N-Glycan biosynthesis	Glycan biosynthesis and metabolism	Metabolism
Locus_18464_Transcript_1/1_Confidence_1.000_Length_1685	K12667	SWP1, RPN2; oligosaccharyltransferase complex subunit delta (ribophorin II)	00510 N-Glycan biosynthesis	Glycan biosynthesis and metabolism	Metabolism
Locus_1911_Transcript_1/1_Confidence_1.000_Length_971	K12670	WBP1; oligosaccharyltransferase complex subunit beta	00510 N-Glycan biosynthesis	Glycan biosynthesis and metabolism	Metabolism
Locus_19333_Transcript_1/1_Confidence_1.000_Length_740	K00721	DPM1; dolichol-phosphate mannosyltransferase [EC:2.4.1.83]	00510 N-Glycan biosynthesis	Glycan biosynthesis and metabolism	Metabolism
Locus_19377_Transcript_1/1_Confidence_1.000_Length_1543	K01001	ALG7; UDP-N-acetylglucosamine--dolichyl-phosphate N-acetylglucosaminephosphotransferase [EC:2.7.8.15]	00510 N-Glycan biosynthesis	Glycan biosynthesis and metabolism	Metabolism
Locus_20063_Transcript_1/1_Confidence_1.000_Length_2520	K07151	STT3; dolichyl-diphosphooligosaccharide--protein glycosyltransferase [EC:2.4.99.18]	00510 N-Glycan biosynthesis	Glycan biosynthesis and metabolism	Metabolism
Locus_20353_Transcript_1/1_Confidence_1.000_Length_2430	K00902	E2.7.1.108; dolichol kinase [EC:2.7.1.108]	00510 N-Glycan biosynthesis	Glycan biosynthesis and metabolism	Metabolism
Locus_21186_Transcript_1/1_Confidence_1.000_Length_887	K03849	ALG8; alpha-1,3-glucosyltransferase [EC:2.4.1.265]	00510 N-Glycan biosynthesis	Glycan biosynthesis and metabolism	Metabolism
Locus_22044_Transcript_1/1_Confidence_1.000_Length_274	K03850	ALG10; alpha-1,2-glucosyltransferase [EC:2.4.1.256]	00510 N-Glycan biosynthesis	Glycan biosynthesis and metabolism	Metabolism
Locus_232_Transcript_1/1_Confidence_1.000_Length_3165	K01231	MAN2; alpha-mannosidase II [EC:3.2.1.114]	00510 N-Glycan biosynthesis	Glycan biosynthesis and metabolism	Metabolism
Locus_23772_Transcript_1/1_Confidence_1.000_Length_879	K03845	ALG3; alpha-1,3-mannosyltransferase [EC:2.4.1.258]	00510 N-Glycan biosynthesis	Glycan biosynthesis and metabolism	Metabolism
Locus_24954_Transcript_1/1_Confidence_1.000_Length_3238	K01230	MAN1; mannosyl-oligosaccharide alpha-1,2-mannosidase [EC:3.2.1.113]	00510 N-Glycan biosynthesis	Glycan biosynthesis and metabolism	Metabolism
Locus_25065_Transcript_1/1_Confidence_1.000_Length_822	K12670	WBP1; oligosaccharyltransferase complex subunit beta	00510 N-Glycan biosynthesis	Glycan biosynthesis and metabolism	Metabolism
Locus_27398_Transcript_1/1_Confidence_1.000_Length_371	K00729	ALG5; dolichyl-phosphate beta-glucosyltransferase [EC:2.4.1.117]	00510 N-Glycan biosynthesis	Glycan biosynthesis and metabolism	Metabolism
Locus_28569_Transcript_1/1_Confidence_1.000_Length_899	K03842	ALG1; beta-1,4-mannosyltransferase [EC:2.4.1.142]	00510 N-Glycan biosynthesis	Glycan biosynthesis and metabolism	Metabolism
Locus_29059_Transcript_1/1_Confidence_1.000_Length_1076	K00736	MGAT2; alpha-1,6-mannosyl-glycoprotein beta-1,2-N-acetylglucosaminyltransferase [EC:2.4.1.143]	00510 N-Glycan biosynthesis	Glycan biosynthesis and metabolism	Metabolism
Locus_30411_Transcript_1/1_Confidence_1.000_Length_1428	K03843	ALG2; alpha-1,3/alpha-1,6-mannosyltransferase [EC:2.4.1.132 2.4.1.257]	00510 N-Glycan biosynthesis	Glycan biosynthesis and metabolism	Metabolism
Locus_31704_Transcript_1/1_Confidence_1.000_Length_615	K09659	DPM3; dolichyl-phosphate mannosyltransferase polypeptide 3	00510 N-Glycan biosynthesis	Glycan biosynthesis and metabolism	Metabolism
Locus_32772_Transcript_1/1_Confidence_1.000_Length_1700	K00737	MGAT3; beta-1,4-mannosyl-glycoprotein beta-1,4-N-acetylglucosaminyltransferase [EC:2.4.1.144]	00510 N-Glycan biosynthesis	Glycan biosynthesis and metabolism	Metabolism
Locus_33008_Transcript_1/1_Confidence_1.000_Length_396	K07441	ALG14; beta-1,4-N-acetylglucosaminyltransferase [EC:2.4.1.141]	00510 N-Glycan biosynthesis	Glycan biosynthesis and metabolism	Metabolism
Locus_33344_Transcript_1/1_Confidence_1.000_Length_1105	K01228	GCS1; mannosyl-oligosaccharide glucosidase [EC:3.2.1.106]	00510 N-Glycan biosynthesis	Glycan biosynthesis and metabolism	Metabolism
Locus_35594_Transcript_1/1_Confidence_1.000_Length_1183	K00726	MGAT1; alpha-1,3-mannosyl-glycoprotein beta-1,2-N-acetylglucosaminyltransferase [EC:2.4.1.101]	00510 N-Glycan biosynthesis	Glycan biosynthesis and metabolism	Metabolism
Locus_3701_Transcript_1/1_Confidence_1.000_Length_994	K03844	ALG11; alpha-1,2-mannosyltransferase [EC:2.4.1.131]	00510 N-Glycan biosynthesis	Glycan biosynthesis and metabolism	Metabolism
Locus_3833_Transcript_1/1_Confidence_1.000_Length_1671	K00737	MGAT3; beta-1,4-mannosyl-glycoprotein beta-1,4-N-acetylglucosaminyltransferase [EC:2.4.1.144]	00510 N-Glycan biosynthesis	Glycan biosynthesis and metabolism	Metabolism
Locus_3938_Transcript_1/1_Confidence_1.000_Length_963	K03844	ALG11; alpha-1,2-mannosyltransferase [EC:2.4.1.131]	00510 N-Glycan biosynthesis	Glycan biosynthesis and metabolism	Metabolism
Locus_3943_Transcript_1/1_Confidence_1.000_Length_686	K09658	DPM2; dolichyl-phosphate mannosyltransferase polypeptide 2, regulatory subunit	00510 N-Glycan biosynthesis	Glycan biosynthesis and metabolism	Metabolism
Locus_42050_Transcript_1/1_Confidence_1.000_Length_1335	K12669	OST3, OST6; oligosaccharyltransferase complex subunit gamma	00510 N-Glycan biosynthesis	Glycan biosynthesis and metabolism	Metabolism
Locus_48128_Transcript_1/1_Confidence_1.000_Length_508	K03850	ALG10; alpha-1,2-glucosyltransferase [EC:2.4.1.256]	00510 N-Glycan biosynthesis	Glycan biosynthesis and metabolism	Metabolism
Locus_49058_Transcript_1/1_Confidence_1.000_Length_1848	K00737	MGAT3; beta-1,4-mannosyl-glycoprotein beta-1,4-N-acetylglucosaminyltransferase [EC:2.4.1.144]	00510 N-Glycan biosynthesis	Glycan biosynthesis and metabolism	Metabolism
Locus_53228_Transcript_1/1_Confidence_1.000_Length_1719	K00737	MGAT3; beta-1,4-mannosyl-glycoprotein beta-1,4-N-acetylglucosaminyltransferase [EC:2.4.1.144]	00510 N-Glycan biosynthesis	Glycan biosynthesis and metabolism	Metabolism
Locus_5399_Transcript_1/1_Confidence_1.000_Length_801	K07151	STT3; dolichyl-diphosphooligosaccharide--protein glycosyltransferase [EC:2.4.99.18]	00510 N-Glycan biosynthesis	Glycan biosynthesis and metabolism	Metabolism
Locus_5500_Transcript_1/1_Confidence_1.000_Length_624	K03850	ALG10; alpha-1,2-glucosyltransferase [EC:2.4.1.256]	00510 N-Glycan biosynthesis	Glycan biosynthesis and metabolism	Metabolism
Locus_58075_Transcript_1/1_Confidence_1.000_Length_1694	K12669	OST3, OST6; oligosaccharyltransferase complex subunit gamma	00510 N-Glycan biosynthesis	Glycan biosynthesis and metabolism	Metabolism
Locus_6368_Transcript_1/1_Confidence_1.000_Length_824	K01230	MAN1; mannosyl-oligosaccharide alpha-1,2-mannosidase [EC:3.2.1.113]	00510 N-Glycan biosynthesis	Glycan biosynthesis and metabolism	Metabolism
Locus_7937_Transcript_1/1_Confidence_1.000_Length_1481	K12666	OST1, RPN1; oligosaccharyltransferase complex subunit alpha (ribophorin I)	00510 N-Glycan biosynthesis	Glycan biosynthesis and metabolism	Metabolism
Locus_91208_Transcript_1/1_Confidence_1.000_Length_263	K12668	OST2, DAD1; oligosaccharyltransferase complex subunit epsilon	00510 N-Glycan biosynthesis	Glycan biosynthesis and metabolism	Metabolism
Locus_11401_Transcript_1/1_Confidence_1.000_Length_872	K12309	GLB1, ELNR1; beta-galactosidase [EC:3.2.1.23]	00511 Other glycan degradation	Glycan biosynthesis and metabolism	Metabolism
Locus_2136_Transcript_1/1_Confidence_1.000_Length_2381	K01190	lacZ; beta-galactosidase [EC:3.2.1.23]	00511 Other glycan degradation	Glycan biosynthesis and metabolism	Metabolism
Locus_25975_Transcript_1/1_Confidence_1.000_Length_979	K01206	FUCA; alpha-L-fucosidase [EC:3.2.1.51]	00511 Other glycan degradation	Glycan biosynthesis and metabolism	Metabolism
Locus_27446_Transcript_1/1_Confidence_1.000_Length_1503	K12373	HEXA_B; hexosaminidase [EC:3.2.1.52]	00511 Other glycan degradation	Glycan biosynthesis and metabolism	Metabolism
Locus_35702_Transcript_1/1_Confidence_1.000_Length_2173	K12373	HEXA_B; hexosaminidase [EC:3.2.1.52]	00511 Other glycan degradation	Glycan biosynthesis and metabolism	Metabolism
Locus_37059_Transcript_1/1_Confidence_1.000_Length_1485	K01444	AGA, aspG; N4-(beta-N-acetylglucosaminyl)-L-asparaginase [EC:3.5.1.26]	00511 Other glycan degradation	Glycan biosynthesis and metabolism	Metabolism
Locus_41862_Transcript_1/1_Confidence_1.000_Length_1702	K12309	GLB1, ELNR1; beta-galactosidase [EC:3.2.1.23]	00511 Other glycan degradation	Glycan biosynthesis and metabolism	Metabolism
Locus_4436_Transcript_1/1_Confidence_1.000_Length_3503	K01191	E3.2.1.24; alpha-mannosidase [EC:3.2.1.24]	00511 Other glycan degradation	Glycan biosynthesis and metabolism	Metabolism
Locus_4759_Transcript_1/1_Confidence_1.000_Length_2586	K17108	GBA2; non-lysosomal glucosylceramidase [EC:3.2.1.45]	00511 Other glycan degradation	Glycan biosynthesis and metabolism	Metabolism
Locus_48022_Transcript_1/1_Confidence_1.000_Length_1263	K01206	FUCA; alpha-L-fucosidase [EC:3.2.1.51]	00511 Other glycan degradation	Glycan biosynthesis and metabolism	Metabolism
Locus_7190_Transcript_1/1_Confidence_1.000_Length_2185	K17108	GBA2; non-lysosomal glucosylceramidase [EC:3.2.1.45]	00511 Other glycan degradation	Glycan biosynthesis and metabolism	Metabolism
Locus_80196_Transcript_1/1_Confidence_1.000_Length_798	K15923	AXY8, FUC95A, afcA; alpha-L-fucosidase 2 [EC:3.2.1.51]	00511 Other glycan degradation	Glycan biosynthesis and metabolism	Metabolism
Locus_8032_Transcript_1/1_Confidence_1.000_Length_1360	K01227	E3.2.1.96; mannosyl-glycoprotein endo-beta-N-acetylglucosaminidase [EC:3.2.1.96]	00511 Other glycan degradation	Glycan biosynthesis and metabolism	Metabolism
Locus_46232_Transcript_1/1_Confidence_1.000_Length_1591	K03691	POFUT; peptide-O-fucosyltransferase [EC:2.4.1.221]	00514 Other types of O-glycan biosynthesis	Glycan biosynthesis and metabolism	Metabolism
Locus_4741_Transcript_1/1_Confidence_1.000_Length_2832	K09667	OGT; protein O-GlcNAc transferase [EC:2.4.1.255]	00514 Other types of O-glycan biosynthesis	Glycan biosynthesis and metabolism	Metabolism
Locus_1011_Transcript_1/1_Confidence_1.000_Length_2061	K12450	RHM; UDP-glucose 4,6-dehydratase [EC:4.2.1.76]	00520 Amino sugar and nucleotide sugar metabolism	Carbohydrate metabolism	Metabolism
Locus_10182_Transcript_1/1_Confidence_1.000_Length_623	K00972	UAP1; UDP-N-acetylglucosamine pyrophosphorylase [EC:2.7.7.23]	00520 Amino sugar and nucleotide sugar metabolism	Carbohydrate metabolism	Metabolism
Locus_10383_Transcript_1/1_Confidence_1.000_Length_397	K00849	galK; galactokinase [EC:2.7.1.6]	00520 Amino sugar and nucleotide sugar metabolism	Carbohydrate metabolism	Metabolism
Locus_10679_Transcript_1/1_Confidence_1.000_Length_3164	K00012	UGDH, ugd; UDPglucose 6-dehydrogenase [EC:1.1.1.22]	00520 Amino sugar and nucleotide sugar metabolism	Carbohydrate metabolism	Metabolism
Locus_10770_Transcript_1/1_Confidence_1.000_Length_1563	K10046	GME; GDP-D-mannose 3', 5'-epimerase [EC:5.1.3.18 5.1.3.-]	00520 Amino sugar and nucleotide sugar metabolism	Carbohydrate metabolism	Metabolism
Locus_12189_Transcript_1/1_Confidence_1.000_Length_1743	K00012	UGDH, ugd; UDPglucose 6-dehydrogenase [EC:1.1.1.22]	00520 Amino sugar and nucleotide sugar metabolism	Carbohydrate metabolism	Metabolism
Locus_13171_Transcript_1/1_Confidence_1.000_Length_1048	K01810	GPI, pgi; glucose-6-phosphate isomerase [EC:5.3.1.9]	00520 Amino sugar and nucleotide sugar metabolism	Carbohydrate metabolism	Metabolism
Locus_14100_Transcript_1/1_Confidence_1.000_Length_1755	K00847	E2.7.1.4, scrK; fructokinase [EC:2.7.1.4]	00520 Amino sugar and nucleotide sugar metabolism	Carbohydrate metabolism	Metabolism
Locus_14107_Transcript_1/1_Confidence_1.000_Length_1163	K12449	AXS; UDP-apiose/xylose synthase	00520 Amino sugar and nucleotide sugar metabolism	Carbohydrate metabolism	Metabolism
Locus_1516_Transcript_1/1_Confidence_1.000_Length_2651	K13648	GAUT; alpha-1,4-galacturonosyltransferase [EC:2.4.1.43]	00520 Amino sugar and nucleotide sugar metabolism	Carbohydrate metabolism	Metabolism
Locus_1585_Transcript_1/1_Confidence_1.000_Length_1638	K00012	UGDH, ugd; UDPglucose 6-dehydrogenase [EC:1.1.1.22]	00520 Amino sugar and nucleotide sugar metabolism	Carbohydrate metabolism	Metabolism
Locus_1594_Transcript_1/1_Confidence_1.000_Length_2547	K13648	GAUT; alpha-1,4-galacturonosyltransferase [EC:2.4.1.43]	00520 Amino sugar and nucleotide sugar metabolism	Carbohydrate metabolism	Metabolism
Locus_16334_Transcript_1/1_Confidence_1.000_Length_994	K01810	GPI, pgi; glucose-6-phosphate isomerase [EC:5.3.1.9]	00520 Amino sugar and nucleotide sugar metabolism	Carbohydrate metabolism	Metabolism
Locus_17042_Transcript_1/1_Confidence_1.000_Length_3943	K00770	E2.4.2.24; 1,4-beta-D-xylan synthase [EC:2.4.2.24]	00520 Amino sugar and nucleotide sugar metabolism	Carbohydrate metabolism	Metabolism
Locus_17358_Transcript_1/1_Confidence_1.000_Length_649	K00326	E1.6.2.2; cytochrome-b5 reductase [EC:1.6.2.2]	00520 Amino sugar and nucleotide sugar metabolism	Carbohydrate metabolism	Metabolism
Locus_17800_Transcript_1/1_Confidence_1.000_Length_2263	K05305	FUK; fucokinase [EC:2.7.1.52]	00520 Amino sugar and nucleotide sugar metabolism	Carbohydrate metabolism	Metabolism
Locus_1913_Transcript_1/1_Confidence_1.000_Length_525	K00326	E1.6.2.2; cytochrome-b5 reductase [EC:1.6.2.2]	00520 Amino sugar and nucleotide sugar metabolism	Carbohydrate metabolism	Metabolism
Locus_19138_Transcript_1/1_Confidence_1.000_Length_962	K00972	UAP1; UDP-N-acetylglucosamine pyrophosphorylase [EC:2.7.7.23]	00520 Amino sugar and nucleotide sugar metabolism	Carbohydrate metabolism	Metabolism
Locus_19215_Transcript_1/1_Confidence_1.000_Length_2524	K15920	XYL4; beta-D-xylosidase 4 [EC:3.2.1.37]	00520 Amino sugar and nucleotide sugar metabolism	Carbohydrate metabolism	Metabolism
Locus_19254_Transcript_1/1_Confidence_1.000_Length_2642	K13648	GAUT; alpha-1,4-galacturonosyltransferase [EC:2.4.1.43]	00520 Amino sugar and nucleotide sugar metabolism	Carbohydrate metabolism	Metabolism
Locus_19411_Transcript_1/1_Confidence_1.000_Length_1412	K01784	galE, GALE; UDP-glucose 4-epimerase [EC:5.1.3.2]	00520 Amino sugar and nucleotide sugar metabolism	Carbohydrate metabolism	Metabolism
Locus_20118_Transcript_1/1_Confidence_1.000_Length_2107	K08679	E5.1.3.6; UDP-glucuronate 4-epimerase [EC:5.1.3.6]	00520 Amino sugar and nucleotide sugar metabolism	Carbohydrate metabolism	Metabolism
Locus_21028_Transcript_1/1_Confidence_1.000_Length_1850	K12450	RHM; UDP-glucose 4,6-dehydratase [EC:4.2.1.76]	00520 Amino sugar and nucleotide sugar metabolism	Carbohydrate metabolism	Metabolism
Locus_21733_Transcript_1/1_Confidence_1.000_Length_1858	K13648	GAUT; alpha-1,4-galacturonosyltransferase [EC:2.4.1.43]	00520 Amino sugar and nucleotide sugar metabolism	Carbohydrate metabolism	Metabolism
Locus_22122_Transcript_1/1_Confidence_1.000_Length_1805	K13648	GAUT; alpha-1,4-galacturonosyltransferase [EC:2.4.1.43]	00520 Amino sugar and nucleotide sugar metabolism	Carbohydrate metabolism	Metabolism
Locus_22211_Transcript_1/1_Confidence_1.000_Length_1473	K12448	UXE; UDP-arabinose 4-epimerase [EC:5.1.3.5]	00520 Amino sugar and nucleotide sugar metabolism	Carbohydrate metabolism	Metabolism
Locus_22566_Transcript_1/1_Confidence_1.000_Length_896	K00966	GMPP; mannose-1-phosphate guanylyltransferase [EC:2.7.7.13]	00520 Amino sugar and nucleotide sugar metabolism	Carbohydrate metabolism	Metabolism
Locus_22595_Transcript_1/1_Confidence_1.000_Length_892	K01836	E5.4.2.3; phosphoacetylglucosamine mutase [EC:5.4.2.3]	00520 Amino sugar and nucleotide sugar metabolism	Carbohydrate metabolism	Metabolism
Locus_2340_Transcript_1/1_Confidence_1.000_Length_2377	K08679	E5.1.3.6; UDP-glucuronate 4-epimerase [EC:5.1.3.6]	00520 Amino sugar and nucleotide sugar metabolism	Carbohydrate metabolism	Metabolism
Locus_25462_Transcript_1/1_Confidence_1.000_Length_1187	K00621	E2.3.1.4, GNA1; glucosamine-phosphate N-acetyltransferase [EC:2.3.1.4]	00520 Amino sugar and nucleotide sugar metabolism	Carbohydrate metabolism	Metabolism
Locus_26659_Transcript_1/1_Confidence_1.000_Length_2605	K13648	GAUT; alpha-1,4-galacturonosyltransferase [EC:2.4.1.43]	00520 Amino sugar and nucleotide sugar metabolism	Carbohydrate metabolism	Metabolism
Locus_27232_Transcript_1/1_Confidence_1.000_Length_2085	K08679	E5.1.3.6; UDP-glucuronate 4-epimerase [EC:5.1.3.6]	00520 Amino sugar and nucleotide sugar metabolism	Carbohydrate metabolism	Metabolism
Locus_27446_Transcript_1/1_Confidence_1.000_Length_1503	K12373	HEXA_B; hexosaminidase [EC:3.2.1.52]	00520 Amino sugar and nucleotide sugar metabolism	Carbohydrate metabolism	Metabolism
Locus_27887_Transcript_1/1_Confidence_1.000_Length_4019	K00975	glgC; glucose-1-phosphate adenylyltransferase [EC:2.7.7.27]	00520 Amino sugar and nucleotide sugar metabolism	Carbohydrate metabolism	Metabolism
Locus_28356_Transcript_1/1_Confidence_1.000_Length_2405	K12446	E2.7.1.46; L-arabinokinase [EC:2.7.1.46]	00520 Amino sugar and nucleotide sugar metabolism	Carbohydrate metabolism	Metabolism
Locus_28501_Transcript_1/1_Confidence_1.000_Length_1676	K00963	UGP2, galU, galF; UTP--glucose-1-phosphate uridylyltransferase [EC:2.7.7.9]	00520 Amino sugar and nucleotide sugar metabolism	Carbohydrate metabolism	Metabolism
Locus_2874_Transcript_1/1_Confidence_1.000_Length_1694	K01810	GPI, pgi; glucose-6-phosphate isomerase [EC:5.3.1.9]	00520 Amino sugar and nucleotide sugar metabolism	Carbohydrate metabolism	Metabolism
Locus_2886_Transcript_1/1_Confidence_1.000_Length_2122	K13648	GAUT; alpha-1,4-galacturonosyltransferase [EC:2.4.1.43]	00520 Amino sugar and nucleotide sugar metabolism	Carbohydrate metabolism	Metabolism
Locus_29883_Transcript_1/1_Confidence_1.000_Length_1737	K01809	E5.3.1.8, manA; mannose-6-phosphate isomerase [EC:5.3.1.8]	00520 Amino sugar and nucleotide sugar metabolism	Carbohydrate metabolism	Metabolism
Locus_30695_Transcript_1/1_Confidence_1.000_Length_2074	K13648	GAUT; alpha-1,4-galacturonosyltransferase [EC:2.4.1.43]	00520 Amino sugar and nucleotide sugar metabolism	Carbohydrate metabolism	Metabolism
Locus_30858_Transcript_1/1_Confidence_1.000_Length_1187	K01711	gmd, GMDS; GDPmannose 4,6-dehydratase [EC:4.2.1.47]	00520 Amino sugar and nucleotide sugar metabolism	Carbohydrate metabolism	Metabolism
Locus_30862_Transcript_1/1_Confidence_1.000_Length_1046	K17497	PMM; phosphomannomutase [EC:5.4.2.8]	00520 Amino sugar and nucleotide sugar metabolism	Carbohydrate metabolism	Metabolism
Locus_32423_Transcript_1/1_Confidence_1.000_Length_1668	K00966	GMPP; mannose-1-phosphate guanylyltransferase [EC:2.7.7.13]	00520 Amino sugar and nucleotide sugar metabolism	Carbohydrate metabolism	Metabolism
Locus_34119_Transcript_1/1_Confidence_1.000_Length_2429	K00621	E2.3.1.4, GNA1; glucosamine-phosphate N-acetyltransferase [EC:2.3.1.4]	00520 Amino sugar and nucleotide sugar metabolism	Carbohydrate metabolism	Metabolism
Locus_3498_Transcript_1/1_Confidence_1.000_Length_2766	K13648	GAUT; alpha-1,4-galacturonosyltransferase [EC:2.4.1.43]	00520 Amino sugar and nucleotide sugar metabolism	Carbohydrate metabolism	Metabolism
Locus_35702_Transcript_1/1_Confidence_1.000_Length_2173	K12373	HEXA_B; hexosaminidase [EC:3.2.1.52]	00520 Amino sugar and nucleotide sugar metabolism	Carbohydrate metabolism	Metabolism
Locus_3598_Transcript_1/1_Confidence_1.000_Length_2925	K00012	UGDH, ugd; UDPglucose 6-dehydrogenase [EC:1.1.1.22]	00520 Amino sugar and nucleotide sugar metabolism	Carbohydrate metabolism	Metabolism
Locus_36656_Transcript_1/1_Confidence_1.000_Length_1413	K00965	galT, GALT; UDPglucose--hexose-1-phosphate uridylyltransferase [EC:2.7.7.12]	00520 Amino sugar and nucleotide sugar metabolism	Carbohydrate metabolism	Metabolism
Locus_3824_Transcript_1/1_Confidence_1.000_Length_1388	K02377	TSTA3, fcl; GDP-L-fucose synthase [EC:1.1.1.271]	00520 Amino sugar and nucleotide sugar metabolism	Carbohydrate metabolism	Metabolism
Locus_3859_Transcript_1/1_Confidence_1.000_Length_1328	K01835	pgm; phosphoglucomutase [EC:5.4.2.2]	00520 Amino sugar and nucleotide sugar metabolism	Carbohydrate metabolism	Metabolism
Locus_39424_Transcript_1/1_Confidence_1.000_Length_2165	K00975	glgC; glucose-1-phosphate adenylyltransferase [EC:2.7.7.27]	00520 Amino sugar and nucleotide sugar metabolism	Carbohydrate metabolism	Metabolism
Locus_41096_Transcript_1/1_Confidence_1.000_Length_1965	K00849	galK; galactokinase [EC:2.7.1.6]	00520 Amino sugar and nucleotide sugar metabolism	Carbohydrate metabolism	Metabolism
Locus_41155_Transcript_1/1_Confidence_1.000_Length_2306	K01209	E3.2.1.55, abfA; alpha-N-arabinofuranosidase [EC:3.2.1.55]	00520 Amino sugar and nucleotide sugar metabolism	Carbohydrate metabolism	Metabolism
Locus_42144_Transcript_1/1_Confidence_1.000_Length_1920	K06118	E3.13.1.1, sqd1, sqdb; UDP-sulfoquinovose synthase [EC:3.13.1.1]	00520 Amino sugar and nucleotide sugar metabolism	Carbohydrate metabolism	Metabolism
Locus_43398_Transcript_1/1_Confidence_1.000_Length_936	K01183	E3.2.1.14; chitinase [EC:3.2.1.14]	00520 Amino sugar and nucleotide sugar metabolism	Carbohydrate metabolism	Metabolism
Locus_44911_Transcript_1/1_Confidence_1.000_Length_2328	K13648	GAUT; alpha-1,4-galacturonosyltransferase [EC:2.4.1.43]	00520 Amino sugar and nucleotide sugar metabolism	Carbohydrate metabolism	Metabolism
Locus_4713_Transcript_1/1_Confidence_1.000_Length_940	K01784	galE, GALE; UDP-glucose 4-epimerase [EC:5.1.3.2]	00520 Amino sugar and nucleotide sugar metabolism	Carbohydrate metabolism	Metabolism
Locus_47453_Transcript_1/1_Confidence_1.000_Length_471	K01183	E3.2.1.14; chitinase [EC:3.2.1.14]	00520 Amino sugar and nucleotide sugar metabolism	Carbohydrate metabolism	Metabolism
Locus_47709_Transcript_1/1_Confidence_1.000_Length_927	K01183	E3.2.1.14; chitinase [EC:3.2.1.14]	00520 Amino sugar and nucleotide sugar metabolism	Carbohydrate metabolism	Metabolism
Locus_48184_Transcript_1/1_Confidence_1.000_Length_1435	K16190	GLCAK; glucuronokinase [EC:2.7.1.43]	00520 Amino sugar and nucleotide sugar metabolism	Carbohydrate metabolism	Metabolism
Locus_52172_Transcript_1/1_Confidence_1.000_Length_1441	K12451	UER1; 3,5-epimerase/4-reductase [EC:5.1.3.- 1.1.1.-]	00520 Amino sugar and nucleotide sugar metabolism	Carbohydrate metabolism	Metabolism
Locus_52961_Transcript_1/1_Confidence_1.000_Length_1791	K00844	HK; hexokinase [EC:2.7.1.1]	00520 Amino sugar and nucleotide sugar metabolism	Carbohydrate metabolism	Metabolism
Locus_53947_Transcript_1/1_Confidence_1.000_Length_1610	K13648	GAUT; alpha-1,4-galacturonosyltransferase [EC:2.4.1.43]	00520 Amino sugar and nucleotide sugar metabolism	Carbohydrate metabolism	Metabolism
Locus_5404_Transcript_1/1_Confidence_1.000_Length_978	K12447	USP; UDP-sugar pyrophosphorylase [EC:2.7.7.64]	00520 Amino sugar and nucleotide sugar metabolism	Carbohydrate metabolism	Metabolism
Locus_54166_Transcript_1/1_Confidence_1.000_Length_2162	K01835	pgm; phosphoglucomutase [EC:5.4.2.2]	00520 Amino sugar and nucleotide sugar metabolism	Carbohydrate metabolism	Metabolism
Locus_5435_Transcript_1/1_Confidence_1.000_Length_1313	K00844	HK; hexokinase [EC:2.7.1.1]	00520 Amino sugar and nucleotide sugar metabolism	Carbohydrate metabolism	Metabolism
Locus_55892_Transcript_1/1_Confidence_1.000_Length_2350	K00820	E2.6.1.16, glmS; glucosamine--fructose-6-phosphate aminotransferase (isomerizing) [EC:2.6.1.16]	00520 Amino sugar and nucleotide sugar metabolism	Carbohydrate metabolism	Metabolism
Locus_67522_Transcript_1/1_Confidence_1.000_Length_689	K01183	E3.2.1.14; chitinase [EC:3.2.1.14]	00520 Amino sugar and nucleotide sugar metabolism	Carbohydrate metabolism	Metabolism
Locus_78922_Transcript_1/1_Confidence_1.000_Length_1211	K01183	E3.2.1.14; chitinase [EC:3.2.1.14]	00520 Amino sugar and nucleotide sugar metabolism	Carbohydrate metabolism	Metabolism
Locus_882_Transcript_1/1_Confidence_1.000_Length_1551	K08679	E5.1.3.6; UDP-glucuronate 4-epimerase [EC:5.1.3.6]	00520 Amino sugar and nucleotide sugar metabolism	Carbohydrate metabolism	Metabolism
Locus_9088_Transcript_1/1_Confidence_1.000_Length_460	K00849	galK; galactokinase [EC:2.7.1.6]	00520 Amino sugar and nucleotide sugar metabolism	Carbohydrate metabolism	Metabolism
Locus_9405_Transcript_1/1_Confidence_1.000_Length_1715	K13648	GAUT; alpha-1,4-galacturonosyltransferase [EC:2.4.1.43]	00520 Amino sugar and nucleotide sugar metabolism	Carbohydrate metabolism	Metabolism
Locus_9987_Transcript_1/1_Confidence_1.000_Length_2296	K13648	GAUT; alpha-1,4-galacturonosyltransferase [EC:2.4.1.43]	00520 Amino sugar and nucleotide sugar metabolism	Carbohydrate metabolism	Metabolism
Locus_11401_Transcript_1/1_Confidence_1.000_Length_872	K12309	GLB1, ELNR1; beta-galactosidase [EC:3.2.1.23]	00531 Glycosaminoglycan degradation	Glycan biosynthesis and metabolism	Metabolism
Locus_20323_Transcript_1/1_Confidence_1.000_Length_1977	K01205	NAGLU; alpha-N-acetylglucosaminidase [EC:3.2.1.50]	00531 Glycosaminoglycan degradation	Glycan biosynthesis and metabolism	Metabolism
Locus_23045_Transcript_1/1_Confidence_1.000_Length_2241	K01205	NAGLU; alpha-N-acetylglucosaminidase [EC:3.2.1.50]	00531 Glycosaminoglycan degradation	Glycan biosynthesis and metabolism	Metabolism
Locus_27446_Transcript_1/1_Confidence_1.000_Length_1503	K12373	HEXA_B; hexosaminidase [EC:3.2.1.52]	00531 Glycosaminoglycan degradation	Glycan biosynthesis and metabolism	Metabolism
Locus_35702_Transcript_1/1_Confidence_1.000_Length_2173	K12373	HEXA_B; hexosaminidase [EC:3.2.1.52]	00531 Glycosaminoglycan degradation	Glycan biosynthesis and metabolism	Metabolism
Locus_41862_Transcript_1/1_Confidence_1.000_Length_1702	K12309	GLB1, ELNR1; beta-galactosidase [EC:3.2.1.23]	00531 Glycosaminoglycan degradation	Glycan biosynthesis and metabolism	Metabolism
Locus_10695_Transcript_1/1_Confidence_1.000_Length_1069	K00128	E1.2.1.3; aldehyde dehydrogenase (NAD+) [EC:1.2.1.3]	00561 Glycerolipid metabolism	Lipid metabolism	Metabolism
Locus_12234_Transcript_1/1_Confidence_1.000_Length_2040	K00128	E1.2.1.3; aldehyde dehydrogenase (NAD+) [EC:1.2.1.3]	00561 Glycerolipid metabolism	Lipid metabolism	Metabolism
Locus_12636_Transcript_1/1_Confidence_1.000_Length_2313	K03715	E2.4.1.46; 1,2-diacylglycerol 3-beta-galactosyltransferase [EC:2.4.1.46]	00561 Glycerolipid metabolism	Lipid metabolism	Metabolism
Locus_15106_Transcript_1/1_Confidence_1.000_Length_2249	K00863	E2.7.1.29, DAK1, DAK2; dihydroxyacetone kinase [EC:2.7.1.29]	00561 Glycerolipid metabolism	Lipid metabolism	Metabolism
Locus_17481_Transcript_1/1_Confidence_1.000_Length_819	K00630	ATS1; glycerol-3-phosphate O-acyltransferase [EC:2.3.1.15]	00561 Glycerolipid metabolism	Lipid metabolism	Metabolism
Locus_17633_Transcript_1/1_Confidence_1.000_Length_999	K13523	AGPAT3_4; lysophosphatidic acid acyltransferase / lysophosphatidylinositol acyltransferase [EC:2.3.1.51 2.3.1.-]	00561 Glycerolipid metabolism	Lipid metabolism	Metabolism
Locus_17930_Transcript_1/1_Confidence_1.000_Length_2647	K15728	LPIN; phosphatidate phosphatase LPIN [EC:3.1.3.4]	00561 Glycerolipid metabolism	Lipid metabolism	Metabolism
Locus_19785_Transcript_1/1_Confidence_1.000_Length_1961	K11155	DGAT1; diacylglycerol O-acyltransferase 1 [EC:2.3.1.20 2.3.1.75 2.3.1.76]	00561 Glycerolipid metabolism	Lipid metabolism	Metabolism
Locus_20203_Transcript_1/1_Confidence_1.000_Length_1849	K13519	LPT1, ALE1; lysophospholipid acyltransferase [EC:2.3.1.51 2.3.1.23 2.3.1.-]	00561 Glycerolipid metabolism	Lipid metabolism	Metabolism
Locus_20393_Transcript_1/1_Confidence_1.000_Length_973	K07407	E3.2.1.22B, galA, rafA; alpha-galactosidase [EC:3.2.1.22]	00561 Glycerolipid metabolism	Lipid metabolism	Metabolism
Locus_20991_Transcript_1/1_Confidence_1.000_Length_1229	K00901	E2.7.1.107, DGK, dgkA; diacylglycerol kinase (ATP dependent) [EC:2.7.1.107]	00561 Glycerolipid metabolism	Lipid metabolism	Metabolism
Locus_24085_Transcript_1/1_Confidence_1.000_Length_3529	K00901	E2.7.1.107, DGK, dgkA; diacylglycerol kinase (ATP dependent) [EC:2.7.1.107]	00561 Glycerolipid metabolism	Lipid metabolism	Metabolism
Locus_24347_Transcript_1/1_Confidence_1.000_Length_1520	K13513	LCLAT1, AGPAT8; lysocardiolipin and lysophospholipid acyltransferase [EC:2.3.1.- 2.3.1.51]	00561 Glycerolipid metabolism	Lipid metabolism	Metabolism
Locus_24433_Transcript_1/1_Confidence_1.000_Length_1967	K13508	GPAT; glycerol-3-phosphate acyltransferase [EC:2.3.1.15]	00561 Glycerolipid metabolism	Lipid metabolism	Metabolism
Locus_28754_Transcript_1/1_Confidence_1.000_Length_1165	K06119	SQD2; sulfoquinovosyltransferase [EC:2.4.1.-]	00561 Glycerolipid metabolism	Lipid metabolism	Metabolism
Locus_29201_Transcript_1/1_Confidence_1.000_Length_1410	K13513	LCLAT1, AGPAT8; lysocardiolipin and lysophospholipid acyltransferase [EC:2.3.1.- 2.3.1.51]	00561 Glycerolipid metabolism	Lipid metabolism	Metabolism
Locus_37801_Transcript_1/1_Confidence_1.000_Length_1468	K03715	E2.4.1.46; 1,2-diacylglycerol 3-beta-galactosyltransferase [EC:2.4.1.46]	00561 Glycerolipid metabolism	Lipid metabolism	Metabolism
Locus_37954_Transcript_1/1_Confidence_1.000_Length_654	K09480	E2.4.1.241; digalactosyldiacylglycerol synthase [EC:2.4.1.241]	00561 Glycerolipid metabolism	Lipid metabolism	Metabolism
Locus_42144_Transcript_1/1_Confidence_1.000_Length_1920	K06118	E3.13.1.1, sqd1, sqdb; UDP-sulfoquinovose synthase [EC:3.13.1.1]	00561 Glycerolipid metabolism	Lipid metabolism	Metabolism
Locus_42678_Transcript_1/1_Confidence_1.000_Length_659	K09480	E2.4.1.241; digalactosyldiacylglycerol synthase [EC:2.4.1.241]	00561 Glycerolipid metabolism	Lipid metabolism	Metabolism
Locus_45066_Transcript_1/1_Confidence_1.000_Length_472	K13506	GPAT3_4, AGPAT9, AGPAT6; glycerol-3-phosphate O-acyltransferase 3/4 [EC:2.3.1.15]	00561 Glycerolipid metabolism	Lipid metabolism	Metabolism
Locus_51827_Transcript_1/1_Confidence_1.000_Length_1623	K07407	E3.2.1.22B, galA, rafA; alpha-galactosidase [EC:3.2.1.22]	00561 Glycerolipid metabolism	Lipid metabolism	Metabolism
Locus_5283_Transcript_1/1_Confidence_1.000_Length_1825	K14085	ALDH7A1; aldehyde dehydrogenase family 7 member A1 [EC:1.2.1.31 1.2.1.8 1.2.1.3]	00561 Glycerolipid metabolism	Lipid metabolism	Metabolism
Locus_56709_Transcript_1/1_Confidence_1.000_Length_905	K15918	GLYK; D-glycerate 3-kinase [EC:2.7.1.31]	00561 Glycerolipid metabolism	Lipid metabolism	Metabolism
Locus_58423_Transcript_1/1_Confidence_1.000_Length_1907	K00901	E2.7.1.107, DGK, dgkA; diacylglycerol kinase (ATP dependent) [EC:2.7.1.107]	00561 Glycerolipid metabolism	Lipid metabolism	Metabolism
Locus_63531_Transcript_1/1_Confidence_1.000_Length_603	K00655	plsC; 1-acyl-sn-glycerol-3-phosphate acyltransferase [EC:2.3.1.51]	00561 Glycerolipid metabolism	Lipid metabolism	Metabolism
Locus_68250_Transcript_1/1_Confidence_1.000_Length_1850	K00679	E2.3.1.158; phospholipid:diacylglycerol acyltransferase [EC:2.3.1.158]	00561 Glycerolipid metabolism	Lipid metabolism	Metabolism
Locus_7909_Transcript_1/1_Confidence_1.000_Length_3370	K14674	TGL4; TAG lipase / steryl ester hydrolase / phospholipase A2 / LPA acyltransferase [EC:3.1.1.3 3.1.1.13 3.1.1.4 2.3.1.51]	00561 Glycerolipid metabolism	Lipid metabolism	Metabolism
Locus_8068_Transcript_1/1_Confidence_1.000_Length_1718	K13508	GPAT; glycerol-3-phosphate acyltransferase [EC:2.3.1.15]	00561 Glycerolipid metabolism	Lipid metabolism	Metabolism
Locus_8720_Transcript_1/1_Confidence_1.000_Length_1692	K13523	AGPAT3_4; lysophosphatidic acid acyltransferase / lysophosphatidylinositol acyltransferase [EC:2.3.1.51 2.3.1.-]	00561 Glycerolipid metabolism	Lipid metabolism	Metabolism
Locus_8841_Transcript_1/1_Confidence_1.000_Length_1637	K13508	GPAT; glycerol-3-phosphate acyltransferase [EC:2.3.1.15]	00561 Glycerolipid metabolism	Lipid metabolism	Metabolism
Locus_9051_Transcript_1/1_Confidence_1.000_Length_1955	K00864	E2.7.1.30, glpK; glycerol kinase [EC:2.7.1.30]	00561 Glycerolipid metabolism	Lipid metabolism	Metabolism
Locus_1020_Transcript_1/1_Confidence_1.000_Length_4886	K00921	PIKFYVE, FAB1; 1-phosphatidylinositol-3-phosphate 5-kinase [EC:2.7.1.150]	00562 Inositol phosphate metabolism	Carbohydrate metabolism	Metabolism
Locus_10406_Transcript_1/1_Confidence_1.000_Length_1387	K00469	MIOX; inositol oxygenase [EC:1.13.99.1]	00562 Inositol phosphate metabolism	Carbohydrate metabolism	Metabolism
Locus_11032_Transcript_1/1_Confidence_1.000_Length_2462	K00914	PIK3C3, VPS34; phosphatidylinositol 3-kinase [EC:2.7.1.137]	00562 Inositol phosphate metabolism	Carbohydrate metabolism	Metabolism
Locus_11069_Transcript_1/1_Confidence_1.000_Length_1272	K01858	E5.5.1.4, INO1; myo-inositol-1-phosphate synthase [EC:5.5.1.4]	00562 Inositol phosphate metabolism	Carbohydrate metabolism	Metabolism
Locus_11885_Transcript_1/1_Confidence_1.000_Length_6728	K00921	PIKFYVE, FAB1; 1-phosphatidylinositol-3-phosphate 5-kinase [EC:2.7.1.150]	00562 Inositol phosphate metabolism	Carbohydrate metabolism	Metabolism
Locus_12589_Transcript_1/1_Confidence_1.000_Length_1392	K01114	plcC; phospholipase C [EC:3.1.4.3]	00562 Inositol phosphate metabolism	Carbohydrate metabolism	Metabolism
Locus_12714_Transcript_1/1_Confidence_1.000_Length_760	K00140	mmsA, iolA, ALDH6A1; malonate-semialdehyde dehydrogenase (acetylating) / methylmalonate-semialdehyde dehydrogenase [EC:1.2.1.18 1.2.1.27]	00562 Inositol phosphate metabolism	Carbohydrate metabolism	Metabolism
Locus_12921_Transcript_1/1_Confidence_1.000_Length_1104	K00915	IPK2; 1D-myo-Inositol-tetrakisphosphate 5-kinase / inositol-polyphosphate multikinase [EC:2.7.1.140 2.7.1.151]	00562 Inositol phosphate metabolism	Carbohydrate metabolism	Metabolism
Locus_14139_Transcript_1/1_Confidence_1.000_Length_2234	K00889	E2.7.1.68, PIP5K; 1-phosphatidylinositol-4-phosphate 5-kinase [EC:2.7.1.68]	00562 Inositol phosphate metabolism	Carbohydrate metabolism	Metabolism
Locus_15482_Transcript_1/1_Confidence_1.000_Length_3546	K00889	E2.7.1.68, PIP5K; 1-phosphatidylinositol-4-phosphate 5-kinase [EC:2.7.1.68]	00562 Inositol phosphate metabolism	Carbohydrate metabolism	Metabolism
Locus_18080_Transcript_1/1_Confidence_1.000_Length_1637	K00888	PI4K; phosphatidylinositol 4-kinase [EC:2.7.1.67]	00562 Inositol phosphate metabolism	Carbohydrate metabolism	Metabolism
Locus_24251_Transcript_1/1_Confidence_1.000_Length_1265	K10047	VTC4; inositol-phosphate phosphatase / L-galactose 1-phosphate phosphatase [EC:3.1.3.25 3.1.3.-]	00562 Inositol phosphate metabolism	Carbohydrate metabolism	Metabolism
Locus_24624_Transcript_1/1_Confidence_1.000_Length_900	K01110	PTEN; phosphatidylinositol-3,4,5-trisphosphate 3-phosphatase and dual-specificity protein phosphatase PTEN [EC:3.1.3.16 3.1.3.48 3.1.3.67]	00562 Inositol phosphate metabolism	Carbohydrate metabolism	Metabolism
Locus_24635_Transcript_1/1_Confidence_1.000_Length_1195	K01092	E3.1.3.25, IMPA, suhB; myo-inositol-1(or 4)-monophosphatase [EC:3.1.3.25]	00562 Inositol phosphate metabolism	Carbohydrate metabolism	Metabolism
Locus_26892_Transcript_1/1_Confidence_1.000_Length_1455	K10572	IPPK; inositol-pentakisphosphate 2-kinase [EC:2.7.1.158]	00562 Inositol phosphate metabolism	Carbohydrate metabolism	Metabolism
Locus_2736_Transcript_1/1_Confidence_1.000_Length_1234	K01803	TPI, tpiA; triosephosphate isomerase (TIM) [EC:5.3.1.1]	00562 Inositol phosphate metabolism	Carbohydrate metabolism	Metabolism
Locus_27870_Transcript_1/1_Confidence_1.000_Length_1953	K01114	plcC; phospholipase C [EC:3.1.4.3]	00562 Inositol phosphate metabolism	Carbohydrate metabolism	Metabolism
Locus_29325_Transcript_1/1_Confidence_1.000_Length_2160	K05857	PLCD; phosphatidylinositol phospholipase C, delta [EC:3.1.4.11]	00562 Inositol phosphate metabolism	Carbohydrate metabolism	Metabolism
Locus_29477_Transcript_1/1_Confidence_1.000_Length_701	K01110	PTEN; phosphatidylinositol-3,4,5-trisphosphate 3-phosphatase and dual-specificity protein phosphatase PTEN [EC:3.1.3.16 3.1.3.48 3.1.3.67]	00562 Inositol phosphate metabolism	Carbohydrate metabolism	Metabolism
Locus_3003_Transcript_1/1_Confidence_1.000_Length_240	K00999	CDIPT; CDP-diacylglycerol--inositol 3-phosphatidyltransferase [EC:2.7.8.11]	00562 Inositol phosphate metabolism	Carbohydrate metabolism	Metabolism
Locus_37065_Transcript_1/1_Confidence_1.000_Length_1526	K00915	IPK2; 1D-myo-Inositol-tetrakisphosphate 5-kinase / inositol-polyphosphate multikinase [EC:2.7.1.140 2.7.1.151]	00562 Inositol phosphate metabolism	Carbohydrate metabolism	Metabolism
Locus_39143_Transcript_1/1_Confidence_1.000_Length_1932	K00913	ITPK1; inositol-1,3,4-trisphosphate 5/6-kinase / inositol-tetrakisphosphate 1-kinase [EC:2.7.1.159 2.7.1.134]	00562 Inositol phosphate metabolism	Carbohydrate metabolism	Metabolism
Locus_41200_Transcript_1/1_Confidence_1.000_Length_2117	K05857	PLCD; phosphatidylinositol phospholipase C, delta [EC:3.1.4.11]	00562 Inositol phosphate metabolism	Carbohydrate metabolism	Metabolism
Locus_4334_Transcript_1/1_Confidence_1.000_Length_2353	K00888	PI4K; phosphatidylinositol 4-kinase [EC:2.7.1.67]	00562 Inositol phosphate metabolism	Carbohydrate metabolism	Metabolism
Locus_45898_Transcript_1/1_Confidence_1.000_Length_1465	K00913	ITPK1; inositol-1,3,4-trisphosphate 5/6-kinase / inositol-tetrakisphosphate 1-kinase [EC:2.7.1.159 2.7.1.134]	00562 Inositol phosphate metabolism	Carbohydrate metabolism	Metabolism
Locus_47232_Transcript_1/1_Confidence_1.000_Length_410	K01110	PTEN; phosphatidylinositol-3,4,5-trisphosphate 3-phosphatase and dual-specificity protein phosphatase PTEN [EC:3.1.3.16 3.1.3.48 3.1.3.67]	00562 Inositol phosphate metabolism	Carbohydrate metabolism	Metabolism
Locus_5543_Transcript_1/1_Confidence_1.000_Length_2031	K01114	plcC; phospholipase C [EC:3.1.4.3]	00562 Inositol phosphate metabolism	Carbohydrate metabolism	Metabolism
Locus_5933_Transcript_1/1_Confidence_1.000_Length_2135	K15422	SAL; 3'(2'), 5'-bisphosphate nucleotidase / inositol polyphosphate 1-phosphatase [EC:3.1.3.7 3.1.3.57]	00562 Inositol phosphate metabolism	Carbohydrate metabolism	Metabolism
Locus_8128_Transcript_1/1_Confidence_1.000_Length_1192	K00913	ITPK1; inositol-1,3,4-trisphosphate 5/6-kinase / inositol-tetrakisphosphate 1-kinase [EC:2.7.1.159 2.7.1.134]	00562 Inositol phosphate metabolism	Carbohydrate metabolism	Metabolism
Locus_8461_Transcript_1/1_Confidence_1.000_Length_974	K01803	TPI, tpiA; triosephosphate isomerase (TIM) [EC:5.3.1.1]	00562 Inositol phosphate metabolism	Carbohydrate metabolism	Metabolism
Locus_8473_Transcript_1/1_Confidence_1.000_Length_1820	K00888	PI4K; phosphatidylinositol 4-kinase [EC:2.7.1.67]	00562 Inositol phosphate metabolism	Carbohydrate metabolism	Metabolism
Locus_9828_Transcript_1/1_Confidence_1.000_Length_5328	K00921	PIKFYVE, FAB1; 1-phosphatidylinositol-3-phosphate 5-kinase [EC:2.7.1.150]	00562 Inositol phosphate metabolism	Carbohydrate metabolism	Metabolism
Locus_1912_Transcript_1/1_Confidence_1.000_Length_606	K03434	PIGL; N-acetylglucosaminylphosphatidylinositol deacetylase [EC:3.5.1.89]	00563 Glycosylphosphatidylinositol(GPI)-anchor biosynthesis	Glycan biosynthesis and metabolism	Metabolism
Locus_19803_Transcript_1/1_Confidence_1.000_Length_1148	K05283	PIGW; phosphatidylinositol glycan, class W [EC:2.3.-.-]	00563 Glycosylphosphatidylinositol(GPI)-anchor biosynthesis	Glycan biosynthesis and metabolism	Metabolism
Locus_22256_Transcript_1/1_Confidence_1.000_Length_946	K07542	PIGV; phosphatidylinositol glycan, class V [EC:2.4.1.-]	00563 Glycosylphosphatidylinositol(GPI)-anchor biosynthesis	Glycan biosynthesis and metabolism	Metabolism
Locus_23361_Transcript_1/1_Confidence_1.000_Length_1600	K05291	PIGS; phosphatidylinositol glycan, class S	00563 Glycosylphosphatidylinositol(GPI)-anchor biosynthesis	Glycan biosynthesis and metabolism	Metabolism
Locus_25863_Transcript_1/1_Confidence_1.000_Length_1857	K05292	PIGT; phosphatidylinositol glycan, class T	00563 Glycosylphosphatidylinositol(GPI)-anchor biosynthesis	Glycan biosynthesis and metabolism	Metabolism
Locus_3117_Transcript_1/1_Confidence_1.000_Length_977	K07541	PIGX; phosphatidylinositol glycan, class X	00563 Glycosylphosphatidylinositol(GPI)-anchor biosynthesis	Glycan biosynthesis and metabolism	Metabolism
Locus_32797_Transcript_1/1_Confidence_1.000_Length_283	K05287	PIGF; phosphatidylinositol glycan, class F [EC:2.7.-.-]	00563 Glycosylphosphatidylinositol(GPI)-anchor biosynthesis	Glycan biosynthesis and metabolism	Metabolism
Locus_34513_Transcript_1/1_Confidence_1.000_Length_617	K05286	PIGB; phosphatidylinositol glycan, class B [EC:2.4.1.-]	00563 Glycosylphosphatidylinositol(GPI)-anchor biosynthesis	Glycan biosynthesis and metabolism	Metabolism
Locus_36527_Transcript_1/1_Confidence_1.000_Length_332	K05293	PIGU; phosphatidylinositol glycan, class U	00563 Glycosylphosphatidylinositol(GPI)-anchor biosynthesis	Glycan biosynthesis and metabolism	Metabolism
Locus_37761_Transcript_1/1_Confidence_1.000_Length_239	K05290	PIGK; phosphatidylinositol glycan, class K [EC:2.6.-.-]	00563 Glycosylphosphatidylinositol(GPI)-anchor biosynthesis	Glycan biosynthesis and metabolism	Metabolism
Locus_3943_Transcript_1/1_Confidence_1.000_Length_686	K09658	DPM2; dolichyl-phosphate mannosyltransferase polypeptide 2, regulatory subunit	00563 Glycosylphosphatidylinositol(GPI)-anchor biosynthesis	Glycan biosynthesis and metabolism	Metabolism
Locus_40167_Transcript_1/1_Confidence_1.000_Length_415	K03434	PIGL; N-acetylglucosaminylphosphatidylinositol deacetylase [EC:3.5.1.89]	00563 Glycosylphosphatidylinositol(GPI)-anchor biosynthesis	Glycan biosynthesis and metabolism	Metabolism
Locus_41368_Transcript_1/1_Confidence_1.000_Length_598	K03861	PIGP, GPI19, DSCR5; phosphatidylinositol glycan, class P	00563 Glycosylphosphatidylinositol(GPI)-anchor biosynthesis	Glycan biosynthesis and metabolism	Metabolism
Locus_42086_Transcript_1/1_Confidence_1.000_Length_440	K03858	PIGH, GPI15; phosphatidylinositol glycan, class H	00563 Glycosylphosphatidylinositol(GPI)-anchor biosynthesis	Glycan biosynthesis and metabolism	Metabolism
Locus_44602_Transcript_1/1_Confidence_1.000_Length_1480	K05288	PIGO; phosphatidylinositol glycan, class O	00563 Glycosylphosphatidylinositol(GPI)-anchor biosynthesis	Glycan biosynthesis and metabolism	Metabolism
Locus_46142_Transcript_1/1_Confidence_1.000_Length_2010	K05284	PIGM; phosphatidylinositol glycan, class M [EC:2.4.1.-]	00563 Glycosylphosphatidylinositol(GPI)-anchor biosynthesis	Glycan biosynthesis and metabolism	Metabolism
Locus_48675_Transcript_1/1_Confidence_1.000_Length_1374	K05310	GPI7; ethanolaminephosphotransferase [EC:2.7.-.-]	00563 Glycosylphosphatidylinositol(GPI)-anchor biosynthesis	Glycan biosynthesis and metabolism	Metabolism
Locus_49057_Transcript_1/1_Confidence_1.000_Length_916	K03860	PIGQ, GPI1; phosphatidylinositol glycan, class Q	00563 Glycosylphosphatidylinositol(GPI)-anchor biosynthesis	Glycan biosynthesis and metabolism	Metabolism
Locus_64157_Transcript_1/1_Confidence_1.000_Length_2031	K05285	PIGN; phosphatidylinositol glycan, class N [EC:2.7.-.-]	00563 Glycosylphosphatidylinositol(GPI)-anchor biosynthesis	Glycan biosynthesis and metabolism	Metabolism
Locus_73041_Transcript_1/1_Confidence_1.000_Length_462	K05310	GPI7; ethanolaminephosphotransferase [EC:2.7.-.-]	00563 Glycosylphosphatidylinositol(GPI)-anchor biosynthesis	Glycan biosynthesis and metabolism	Metabolism
Locus_7967_Transcript_1/1_Confidence_1.000_Length_2172	K03857	PIGA, GPI3; phosphatidylinositol glycan, class A [EC:2.4.1.198]	00563 Glycosylphosphatidylinositol(GPI)-anchor biosynthesis	Glycan biosynthesis and metabolism	Metabolism
Locus_8196_Transcript_1/1_Confidence_1.000_Length_2534	K05289	GAA1; glycosylphosphatidylinositol transamidase	00563 Glycosylphosphatidylinositol(GPI)-anchor biosynthesis	Glycan biosynthesis and metabolism	Metabolism
Locus_8988_Transcript_1/1_Confidence_1.000_Length_232	K05290	PIGK; phosphatidylinositol glycan, class K [EC:2.6.-.-]	00563 Glycosylphosphatidylinositol(GPI)-anchor biosynthesis	Glycan biosynthesis and metabolism	Metabolism
Locus_9480_Transcript_1/1_Confidence_1.000_Length_1162	K03859	PIGC, GPI2; phosphatidylinositol glycan, class C	00563 Glycosylphosphatidylinositol(GPI)-anchor biosynthesis	Glycan biosynthesis and metabolism	Metabolism
Locus_11205_Transcript_1/1_Confidence_1.000_Length_900	K00967	PCYT2; ethanolamine-phosphate cytidylyltransferase [EC:2.7.7.14]	00564 Glycerophospholipid metabolism	Lipid metabolism	Metabolism
Locus_12589_Transcript_1/1_Confidence_1.000_Length_1392	K01114	plcC; phospholipase C [EC:3.1.4.3]	00564 Glycerophospholipid metabolism	Lipid metabolism	Metabolism
Locus_13077_Transcript_1/1_Confidence_1.000_Length_1238	K00993	EPT1; ethanolaminephosphotransferase [EC:2.7.8.1]	00564 Glycerophospholipid metabolism	Lipid metabolism	Metabolism
Locus_13288_Transcript_1/1_Confidence_1.000_Length_788	K13510	LPCAT1_2; lysophosphatidylcholine acyltransferase / lyso-PAF acetyltransferase [EC:2.3.1.23 2.3.1.67]	00564 Glycerophospholipid metabolism	Lipid metabolism	Metabolism
Locus_13715_Transcript_1/1_Confidence_1.000_Length_1580	K00894	ETNK, EKI; ethanolamine kinase [EC:2.7.1.82]	00564 Glycerophospholipid metabolism	Lipid metabolism	Metabolism
Locus_13856_Transcript_1/1_Confidence_1.000_Length_3872	K01115	PLD1_2; phospholipase D1/2 [EC:3.1.4.4]	00564 Glycerophospholipid metabolism	Lipid metabolism	Metabolism
Locus_14333_Transcript_1/1_Confidence_1.000_Length_2139	K08730	PTDSS2; phosphatidylserine synthase 2 [EC:2.7.8.29]	00564 Glycerophospholipid metabolism	Lipid metabolism	Metabolism
Locus_14924_Transcript_1/1_Confidence_1.000_Length_3246	K01115	PLD1_2; phospholipase D1/2 [EC:3.1.4.4]	00564 Glycerophospholipid metabolism	Lipid metabolism	Metabolism
Locus_17481_Transcript_1/1_Confidence_1.000_Length_819	K00630	ATS1; glycerol-3-phosphate O-acyltransferase [EC:2.3.1.15]	00564 Glycerophospholipid metabolism	Lipid metabolism	Metabolism
Locus_17633_Transcript_1/1_Confidence_1.000_Length_999	K13523	AGPAT3_4; lysophosphatidic acid acyltransferase / lysophosphatidylinositol acyltransferase [EC:2.3.1.51 2.3.1.-]	00564 Glycerophospholipid metabolism	Lipid metabolism	Metabolism
Locus_17908_Transcript_1/1_Confidence_1.000_Length_3096	K01115	PLD1_2; phospholipase D1/2 [EC:3.1.4.4]	00564 Glycerophospholipid metabolism	Lipid metabolism	Metabolism
Locus_17930_Transcript_1/1_Confidence_1.000_Length_2647	K15728	LPIN; phosphatidate phosphatase LPIN [EC:3.1.3.4]	00564 Glycerophospholipid metabolism	Lipid metabolism	Metabolism
Locus_20203_Transcript_1/1_Confidence_1.000_Length_1849	K13519	LPT1, ALE1; lysophospholipid acyltransferase [EC:2.3.1.51 2.3.1.23 2.3.1.-]	00564 Glycerophospholipid metabolism	Lipid metabolism	Metabolism
Locus_20991_Transcript_1/1_Confidence_1.000_Length_1229	K00901	E2.7.1.107, DGK, dgkA; diacylglycerol kinase (ATP dependent) [EC:2.7.1.107]	00564 Glycerophospholipid metabolism	Lipid metabolism	Metabolism
Locus_24085_Transcript_1/1_Confidence_1.000_Length_3529	K00901	E2.7.1.107, DGK, dgkA; diacylglycerol kinase (ATP dependent) [EC:2.7.1.107]	00564 Glycerophospholipid metabolism	Lipid metabolism	Metabolism
Locus_24347_Transcript_1/1_Confidence_1.000_Length_1520	K13513	LCLAT1, AGPAT8; lysocardiolipin and lysophospholipid acyltransferase [EC:2.3.1.- 2.3.1.51]	00564 Glycerophospholipid metabolism	Lipid metabolism	Metabolism
Locus_24433_Transcript_1/1_Confidence_1.000_Length_1967	K13508	GPAT; glycerol-3-phosphate acyltransferase [EC:2.3.1.15]	00564 Glycerophospholipid metabolism	Lipid metabolism	Metabolism
Locus_26991_Transcript_1/1_Confidence_1.000_Length_200	K13511	TAZ; monolysocardiolipin acyltransferase [EC:2.3.1.-]	00564 Glycerophospholipid metabolism	Lipid metabolism	Metabolism
Locus_27676_Transcript_1/1_Confidence_1.000_Length_1384	K06130	LYPLA2; lysophospholipase II [EC:3.1.1.5]	00564 Glycerophospholipid metabolism	Lipid metabolism	Metabolism
Locus_27870_Transcript_1/1_Confidence_1.000_Length_1953	K01114	plcC; phospholipase C [EC:3.1.4.3]	00564 Glycerophospholipid metabolism	Lipid metabolism	Metabolism
Locus_28265_Transcript_1/1_Confidence_1.000_Length_1010	K00981	E2.7.7.41, CDS1, CDS2, cdsA; phosphatidate cytidylyltransferase [EC:2.7.7.41]	00564 Glycerophospholipid metabolism	Lipid metabolism	Metabolism
Locus_28273_Transcript_1/1_Confidence_1.000_Length_1144	K00981	E2.7.7.41, CDS1, CDS2, cdsA; phosphatidate cytidylyltransferase [EC:2.7.7.41]	00564 Glycerophospholipid metabolism	Lipid metabolism	Metabolism
Locus_29201_Transcript_1/1_Confidence_1.000_Length_1410	K13513	LCLAT1, AGPAT8; lysocardiolipin and lysophospholipid acyltransferase [EC:2.3.1.- 2.3.1.51]	00564 Glycerophospholipid metabolism	Lipid metabolism	Metabolism
Locus_29233_Transcript_1/1_Confidence_1.000_Length_1205	K01126	E3.1.4.46, glpQ, ugpQ; glycerophosphoryl diester phosphodiesterase [EC:3.1.4.46]	00564 Glycerophospholipid metabolism	Lipid metabolism	Metabolism
Locus_29555_Transcript_1/1_Confidence_1.000_Length_3019	K01115	PLD1_2; phospholipase D1/2 [EC:3.1.4.4]	00564 Glycerophospholipid metabolism	Lipid metabolism	Metabolism
Locus_3003_Transcript_1/1_Confidence_1.000_Length_240	K00999	CDIPT; CDP-diacylglycerol--inositol 3-phosphatidyltransferase [EC:2.7.8.11]	00564 Glycerophospholipid metabolism	Lipid metabolism	Metabolism
Locus_31016_Transcript_1/1_Confidence_1.000_Length_1122	K14156	CHK; choline/ethanolamine kinase [EC:2.7.1.32 2.7.1.82]	00564 Glycerophospholipid metabolism	Lipid metabolism	Metabolism
Locus_34679_Transcript_1/1_Confidence_1.000_Length_1129	K05929	E2.1.1.103, NMT; phosphoethanolamine N-methyltransferase [EC:2.1.1.103]	00564 Glycerophospholipid metabolism	Lipid metabolism	Metabolism
Locus_37889_Transcript_1/1_Confidence_1.000_Length_2834	K01115	PLD1_2; phospholipase D1/2 [EC:3.1.4.4]	00564 Glycerophospholipid metabolism	Lipid metabolism	Metabolism
Locus_37985_Transcript_1/1_Confidence_1.000_Length_364	K01613	psd, PISD; phosphatidylserine decarboxylase [EC:4.1.1.65]	00564 Glycerophospholipid metabolism	Lipid metabolism	Metabolism
Locus_38500_Transcript_1/1_Confidence_1.000_Length_826	K08744	CRLS; cardiolipin synthase [EC:2.7.8.-]	00564 Glycerophospholipid metabolism	Lipid metabolism	Metabolism
Locus_44284_Transcript_1/1_Confidence_1.000_Length_752	K00550	OPI3; methylene-fatty-acyl-phospholipid synthase [EC:2.1.1.16]	00564 Glycerophospholipid metabolism	Lipid metabolism	Metabolism
Locus_45066_Transcript_1/1_Confidence_1.000_Length_472	K13506	GPAT3_4, AGPAT9, AGPAT6; glycerol-3-phosphate O-acyltransferase 3/4 [EC:2.3.1.15]	00564 Glycerophospholipid metabolism	Lipid metabolism	Metabolism
Locus_46909_Transcript_1/1_Confidence_1.000_Length_3075	K01115	PLD1_2; phospholipase D1/2 [EC:3.1.4.4]	00564 Glycerophospholipid metabolism	Lipid metabolism	Metabolism
Locus_47101_Transcript_1/1_Confidence_1.000_Length_227	K13511	TAZ; monolysocardiolipin acyltransferase [EC:2.3.1.-]	00564 Glycerophospholipid metabolism	Lipid metabolism	Metabolism
Locus_49493_Transcript_1/1_Confidence_1.000_Length_1256	K01517	ADPRM; manganese-dependent ADP-ribose/CDP-alcohol diphosphatase [EC:3.6.1.13 3.6.1.16 3.6.1.53]	00564 Glycerophospholipid metabolism	Lipid metabolism	Metabolism
Locus_54711_Transcript_1/1_Confidence_1.000_Length_1443	K00995	E2.7.8.5, pgsA, PGS1; CDP-diacylglycerol--glycerol-3-phosphate 3-phosphatidyltransferase [EC:2.7.8.5]	00564 Glycerophospholipid metabolism	Lipid metabolism	Metabolism
Locus_54767_Transcript_1/1_Confidence_1.000_Length_763	K01047	PLA2G, SPLA2; secretory phospholipase A2 [EC:3.1.1.4]	00564 Glycerophospholipid metabolism	Lipid metabolism	Metabolism
Locus_5543_Transcript_1/1_Confidence_1.000_Length_2031	K01114	plcC; phospholipase C [EC:3.1.4.3]	00564 Glycerophospholipid metabolism	Lipid metabolism	Metabolism
Locus_58423_Transcript_1/1_Confidence_1.000_Length_1907	K00901	E2.7.1.107, DGK, dgkA; diacylglycerol kinase (ATP dependent) [EC:2.7.1.107]	00564 Glycerophospholipid metabolism	Lipid metabolism	Metabolism
Locus_63531_Transcript_1/1_Confidence_1.000_Length_603	K00655	plsC; 1-acyl-sn-glycerol-3-phosphate acyltransferase [EC:2.3.1.51]	00564 Glycerophospholipid metabolism	Lipid metabolism	Metabolism
Locus_6967_Transcript_1/1_Confidence_1.000_Length_960	K00968	PCYT1; choline-phosphate cytidylyltransferase [EC:2.7.7.15]	00564 Glycerophospholipid metabolism	Lipid metabolism	Metabolism
Locus_6978_Transcript_1/1_Confidence_1.000_Length_1195	K13510	LPCAT1_2; lysophosphatidylcholine acyltransferase / lyso-PAF acetyltransferase [EC:2.3.1.23 2.3.1.67]	00564 Glycerophospholipid metabolism	Lipid metabolism	Metabolism
Locus_70262_Transcript_1/1_Confidence_1.000_Length_819	K00006	GPD1; glycerol-3-phosphate dehydrogenase (NAD+) [EC:1.1.1.8]	00564 Glycerophospholipid metabolism	Lipid metabolism	Metabolism
Locus_7354_Transcript_1/1_Confidence_1.000_Length_725	K05929	E2.1.1.103, NMT; phosphoethanolamine N-methyltransferase [EC:2.1.1.103]	00564 Glycerophospholipid metabolism	Lipid metabolism	Metabolism
Locus_75461_Transcript_1/1_Confidence_1.000_Length_1241	K00111	glpA, glpD; glycerol-3-phosphate dehydrogenase [EC:1.1.5.3]	00564 Glycerophospholipid metabolism	Lipid metabolism	Metabolism
Locus_7909_Transcript_1/1_Confidence_1.000_Length_3370	K14674	TGL4; TAG lipase / steryl ester hydrolase / phospholipase A2 / LPA acyltransferase [EC:3.1.1.3 3.1.1.13 3.1.1.4 2.3.1.51]	00564 Glycerophospholipid metabolism	Lipid metabolism	Metabolism
Locus_8068_Transcript_1/1_Confidence_1.000_Length_1718	K13508	GPAT; glycerol-3-phosphate acyltransferase [EC:2.3.1.15]	00564 Glycerophospholipid metabolism	Lipid metabolism	Metabolism
Locus_82646_Transcript_1/1_Confidence_1.000_Length_286	K16860	PLD3_4; phospholipase D3/4 [EC:3.1.4.4]	00564 Glycerophospholipid metabolism	Lipid metabolism	Metabolism
Locus_8350_Transcript_1/1_Confidence_1.000_Length_1136	K06130	LYPLA2; lysophospholipase II [EC:3.1.1.5]	00564 Glycerophospholipid metabolism	Lipid metabolism	Metabolism
Locus_8720_Transcript_1/1_Confidence_1.000_Length_1692	K13523	AGPAT3_4; lysophosphatidic acid acyltransferase / lysophosphatidylinositol acyltransferase [EC:2.3.1.51 2.3.1.-]	00564 Glycerophospholipid metabolism	Lipid metabolism	Metabolism
Locus_8841_Transcript_1/1_Confidence_1.000_Length_1637	K13508	GPAT; glycerol-3-phosphate acyltransferase [EC:2.3.1.15]	00564 Glycerophospholipid metabolism	Lipid metabolism	Metabolism
Locus_9479_Transcript_1/1_Confidence_1.000_Length_1231	K01613	psd, PISD; phosphatidylserine decarboxylase [EC:4.1.1.65]	00564 Glycerophospholipid metabolism	Lipid metabolism	Metabolism
Locus_12589_Transcript_1/1_Confidence_1.000_Length_1392	K01114	plcC; phospholipase C [EC:3.1.4.3]	00565 Ether lipid metabolism	Lipid metabolism	Metabolism
Locus_13077_Transcript_1/1_Confidence_1.000_Length_1238	K00993	EPT1; ethanolaminephosphotransferase [EC:2.7.8.1]	00565 Ether lipid metabolism	Lipid metabolism	Metabolism
Locus_13288_Transcript_1/1_Confidence_1.000_Length_788	K13510	LPCAT1_2; lysophosphatidylcholine acyltransferase / lyso-PAF acetyltransferase [EC:2.3.1.23 2.3.1.67]	00565 Ether lipid metabolism	Lipid metabolism	Metabolism
Locus_13856_Transcript_1/1_Confidence_1.000_Length_3872	K01115	PLD1_2; phospholipase D1/2 [EC:3.1.4.4]	00565 Ether lipid metabolism	Lipid metabolism	Metabolism
Locus_14924_Transcript_1/1_Confidence_1.000_Length_3246	K01115	PLD1_2; phospholipase D1/2 [EC:3.1.4.4]	00565 Ether lipid metabolism	Lipid metabolism	Metabolism
Locus_17908_Transcript_1/1_Confidence_1.000_Length_3096	K01115	PLD1_2; phospholipase D1/2 [EC:3.1.4.4]	00565 Ether lipid metabolism	Lipid metabolism	Metabolism
Locus_20203_Transcript_1/1_Confidence_1.000_Length_1849	K13519	LPT1, ALE1; lysophospholipid acyltransferase [EC:2.3.1.51 2.3.1.23 2.3.1.-]	00565 Ether lipid metabolism	Lipid metabolism	Metabolism
Locus_27870_Transcript_1/1_Confidence_1.000_Length_1953	K01114	plcC; phospholipase C [EC:3.1.4.3]	00565 Ether lipid metabolism	Lipid metabolism	Metabolism
Locus_29555_Transcript_1/1_Confidence_1.000_Length_3019	K01115	PLD1_2; phospholipase D1/2 [EC:3.1.4.4]	00565 Ether lipid metabolism	Lipid metabolism	Metabolism
Locus_37889_Transcript_1/1_Confidence_1.000_Length_2834	K01115	PLD1_2; phospholipase D1/2 [EC:3.1.4.4]	00565 Ether lipid metabolism	Lipid metabolism	Metabolism
Locus_46909_Transcript_1/1_Confidence_1.000_Length_3075	K01115	PLD1_2; phospholipase D1/2 [EC:3.1.4.4]	00565 Ether lipid metabolism	Lipid metabolism	Metabolism
Locus_54767_Transcript_1/1_Confidence_1.000_Length_763	K01047	PLA2G, SPLA2; secretory phospholipase A2 [EC:3.1.1.4]	00565 Ether lipid metabolism	Lipid metabolism	Metabolism
Locus_5543_Transcript_1/1_Confidence_1.000_Length_2031	K01114	plcC; phospholipase C [EC:3.1.4.3]	00565 Ether lipid metabolism	Lipid metabolism	Metabolism
Locus_6978_Transcript_1/1_Confidence_1.000_Length_1195	K13510	LPCAT1_2; lysophosphatidylcholine acyltransferase / lyso-PAF acetyltransferase [EC:2.3.1.23 2.3.1.67]	00565 Ether lipid metabolism	Lipid metabolism	Metabolism
Locus_7909_Transcript_1/1_Confidence_1.000_Length_3370	K14674	TGL4; TAG lipase / steryl ester hydrolase / phospholipase A2 / LPA acyltransferase [EC:3.1.1.3 3.1.1.13 3.1.1.4 2.3.1.51]	00565 Ether lipid metabolism	Lipid metabolism	Metabolism
Locus_82646_Transcript_1/1_Confidence_1.000_Length_286	K16860	PLD3_4; phospholipase D3/4 [EC:3.1.4.4]	00565 Ether lipid metabolism	Lipid metabolism	Metabolism
Locus_15474_Transcript_1/1_Confidence_1.000_Length_1749	K01254	LTA4H; leukotriene-A4 hydrolase [EC:3.3.2.6]	00590 Arachidonic acid metabolism	Lipid metabolism	Metabolism
Locus_1921_Transcript_1/1_Confidence_1.000_Length_1248	K00681	ggt; gamma-glutamyltranspeptidase [EC:2.3.2.2]	00590 Arachidonic acid metabolism	Lipid metabolism	Metabolism
Locus_21888_Transcript_1/1_Confidence_1.000_Length_1320	K05309	PTGES2; microsomal prostaglandin-E synthase 2 [EC:5.3.99.3]	00590 Arachidonic acid metabolism	Lipid metabolism	Metabolism
Locus_24169_Transcript_1/1_Confidence_1.000_Length_1284	K05309	PTGES2; microsomal prostaglandin-E synthase 2 [EC:5.3.99.3]	00590 Arachidonic acid metabolism	Lipid metabolism	Metabolism
Locus_24390_Transcript_1/1_Confidence_1.000_Length_630	K00432	E1.11.1.9; glutathione peroxidase [EC:1.11.1.9]	00590 Arachidonic acid metabolism	Lipid metabolism	Metabolism
Locus_31878_Transcript_1/1_Confidence_1.000_Length_1163	K00432	E1.11.1.9; glutathione peroxidase [EC:1.11.1.9]	00590 Arachidonic acid metabolism	Lipid metabolism	Metabolism
Locus_40289_Transcript_1/1_Confidence_1.000_Length_790	K00432	E1.11.1.9; glutathione peroxidase [EC:1.11.1.9]	00590 Arachidonic acid metabolism	Lipid metabolism	Metabolism
Locus_44198_Transcript_1/1_Confidence_1.000_Length_3019	K00432	E1.11.1.9; glutathione peroxidase [EC:1.11.1.9]	00590 Arachidonic acid metabolism	Lipid metabolism	Metabolism
Locus_54767_Transcript_1/1_Confidence_1.000_Length_763	K01047	PLA2G, SPLA2; secretory phospholipase A2 [EC:3.1.1.4]	00590 Arachidonic acid metabolism	Lipid metabolism	Metabolism
Locus_61058_Transcript_1/1_Confidence_1.000_Length_1168	K00681	ggt; gamma-glutamyltranspeptidase [EC:2.3.2.2]	00590 Arachidonic acid metabolism	Lipid metabolism	Metabolism
Locus_7909_Transcript_1/1_Confidence_1.000_Length_3370	K14674	TGL4; TAG lipase / steryl ester hydrolase / phospholipase A2 / LPA acyltransferase [EC:3.1.1.3 3.1.1.13 3.1.1.4 2.3.1.51]	00590 Arachidonic acid metabolism	Lipid metabolism	Metabolism
Locus_54767_Transcript_1/1_Confidence_1.000_Length_763	K01047	PLA2G, SPLA2; secretory phospholipase A2 [EC:3.1.1.4]	00591 Linoleic acid metabolism	Lipid metabolism	Metabolism
Locus_63229_Transcript_1/1_Confidence_1.000_Length_2519	K15718	LOX1_5; linoleate 9S-lipoxygenase [EC:1.13.11.58]	00591 Linoleic acid metabolism	Lipid metabolism	Metabolism
Locus_7909_Transcript_1/1_Confidence_1.000_Length_3370	K14674	TGL4; TAG lipase / steryl ester hydrolase / phospholipase A2 / LPA acyltransferase [EC:3.1.1.3 3.1.1.13 3.1.1.4 2.3.1.51]	00591 Linoleic acid metabolism	Lipid metabolism	Metabolism
Locus_12550_Transcript_1/1_Confidence_1.000_Length_616	K05894	E1.3.1.42; 12-oxophytodienoic acid reductase [EC:1.3.1.42]	00592 alpha-Linolenic acid metabolism	Lipid metabolism	Metabolism
Locus_17031_Transcript_1/1_Confidence_1.000_Length_2141	K10527	MFP2; enoyl-CoA hydratase/3-hydroxyacyl-CoA dehydrogenase [EC:4.2.1.17 1.1.1.35 1.1.1.211]	00592 alpha-Linolenic acid metabolism	Lipid metabolism	Metabolism
Locus_1740_Transcript_1/1_Confidence_1.000_Length_1078	K05894	E1.3.1.42; 12-oxophytodienoic acid reductase [EC:1.3.1.42]	00592 alpha-Linolenic acid metabolism	Lipid metabolism	Metabolism
Locus_17875_Transcript_1/1_Confidence_1.000_Length_1638	K10526	OPCL1; OPC-8:0 CoA ligase 1 [EC:6.2.1.-]	00592 alpha-Linolenic acid metabolism	Lipid metabolism	Metabolism
Locus_25540_Transcript_1/1_Confidence_1.000_Length_860	K00232	E1.3.3.6, ACOX1, ACOX3; acyl-CoA oxidase [EC:1.3.3.6]	00592 alpha-Linolenic acid metabolism	Lipid metabolism	Metabolism
Locus_29706_Transcript_1/1_Confidence_1.000_Length_1507	K08241	E2.1.1.141; jasmonate O-methyltransferase [EC:2.1.1.141]	00592 alpha-Linolenic acid metabolism	Lipid metabolism	Metabolism
Locus_3247_Transcript_1/1_Confidence_1.000_Length_1651	K00232	E1.3.3.6, ACOX1, ACOX3; acyl-CoA oxidase [EC:1.3.3.6]	00592 alpha-Linolenic acid metabolism	Lipid metabolism	Metabolism
Locus_32826_Transcript_1/1_Confidence_1.000_Length_1307	K10528	HPL; hydroperoxide lyase [EC:4.1.2.-]	00592 alpha-Linolenic acid metabolism	Lipid metabolism	Metabolism
Locus_3360_Transcript_1/1_Confidence_1.000_Length_1544	K10525	E5.3.99.6, aoc; allene oxide cyclase [EC:5.3.99.6]	00592 alpha-Linolenic acid metabolism	Lipid metabolism	Metabolism
Locus_54767_Transcript_1/1_Confidence_1.000_Length_763	K01047	PLA2G, SPLA2; secretory phospholipase A2 [EC:3.1.1.4]	00592 alpha-Linolenic acid metabolism	Lipid metabolism	Metabolism
Locus_57466_Transcript_1/1_Confidence_1.000_Length_983	K10529	DOX1; alpha-dioxygenase [EC:1.-.-.-]	00592 alpha-Linolenic acid metabolism	Lipid metabolism	Metabolism
Locus_5848_Transcript_1/1_Confidence_1.000_Length_3176	K00232	E1.3.3.6, ACOX1, ACOX3; acyl-CoA oxidase [EC:1.3.3.6]	00592 alpha-Linolenic acid metabolism	Lipid metabolism	Metabolism
Locus_5916_Transcript_1/1_Confidence_1.000_Length_843	K07513	ACAA1; acetyl-CoA acyltransferase 1 [EC:2.3.1.16]	00592 alpha-Linolenic acid metabolism	Lipid metabolism	Metabolism
Locus_7429_Transcript_1/1_Confidence_1.000_Length_1062	K00232	E1.3.3.6, ACOX1, ACOX3; acyl-CoA oxidase [EC:1.3.3.6]	00592 alpha-Linolenic acid metabolism	Lipid metabolism	Metabolism
Locus_7527_Transcript_1/1_Confidence_1.000_Length_3553	K01723	AOS; hydroperoxide dehydratase [EC:4.2.1.92]	00592 alpha-Linolenic acid metabolism	Lipid metabolism	Metabolism
Locus_7909_Transcript_1/1_Confidence_1.000_Length_3370	K14674	TGL4; TAG lipase / steryl ester hydrolase / phospholipase A2 / LPA acyltransferase [EC:3.1.1.3 3.1.1.13 3.1.1.4 2.3.1.51]	00592 alpha-Linolenic acid metabolism	Lipid metabolism	Metabolism
Locus_10191_Transcript_1/1_Confidence_1.000_Length_1339	K04713	SUR2; sphinganine C4-monooxygenase [EC:1.14.13.169]	00600 Sphingolipid metabolism	Lipid metabolism	Metabolism
Locus_11401_Transcript_1/1_Confidence_1.000_Length_872	K12309	GLB1, ELNR1; beta-galactosidase [EC:3.2.1.23]	00600 Sphingolipid metabolism	Lipid metabolism	Metabolism
Locus_14832_Transcript_1/1_Confidence_1.000_Length_475	K04718	SPHK; sphingosine kinase [EC:2.7.1.91]	00600 Sphingolipid metabolism	Lipid metabolism	Metabolism
Locus_15644_Transcript_1/1_Confidence_1.000_Length_2055	K00654	E2.3.1.50; serine palmitoyltransferase [EC:2.3.1.50]	00600 Sphingolipid metabolism	Lipid metabolism	Metabolism
Locus_18211_Transcript_1/1_Confidence_1.000_Length_1909	K00654	E2.3.1.50; serine palmitoyltransferase [EC:2.3.1.50]	00600 Sphingolipid metabolism	Lipid metabolism	Metabolism
Locus_20281_Transcript_1/1_Confidence_1.000_Length_466	K00654	E2.3.1.50; serine palmitoyltransferase [EC:2.3.1.50]	00600 Sphingolipid metabolism	Lipid metabolism	Metabolism
Locus_20382_Transcript_1/1_Confidence_1.000_Length_798	K04718	SPHK; sphingosine kinase [EC:2.7.1.91]	00600 Sphingolipid metabolism	Lipid metabolism	Metabolism
Locus_20386_Transcript_1/1_Confidence_1.000_Length_1327	K01634	E4.1.2.27; sphinganine-1-phosphate aldolase [EC:4.1.2.27]	00600 Sphingolipid metabolism	Lipid metabolism	Metabolism
Locus_20393_Transcript_1/1_Confidence_1.000_Length_973	K07407	E3.2.1.22B, galA, rafA; alpha-galactosidase [EC:3.2.1.22]	00600 Sphingolipid metabolism	Lipid metabolism	Metabolism
Locus_2136_Transcript_1/1_Confidence_1.000_Length_2381	K01190	lacZ; beta-galactosidase [EC:3.2.1.23]	00600 Sphingolipid metabolism	Lipid metabolism	Metabolism
Locus_2709_Transcript_1/1_Confidence_1.000_Length_1511	K04711	YDC1; dihydroceramidase [EC:3.5.1.-]	00600 Sphingolipid metabolism	Lipid metabolism	Metabolism
Locus_31028_Transcript_1/1_Confidence_1.000_Length_1446	K04715	E2.7.1.138, CERK; ceramide kinase [EC:2.7.1.138]	00600 Sphingolipid metabolism	Lipid metabolism	Metabolism
Locus_35726_Transcript_1/1_Confidence_1.000_Length_1022	K04713	SUR2; sphinganine C4-monooxygenase [EC:1.14.13.169]	00600 Sphingolipid metabolism	Lipid metabolism	Metabolism
Locus_40003_Transcript_1/1_Confidence_1.000_Length_1130	K12349	ASAH2; neutral ceramidase [EC:3.5.1.23]	00600 Sphingolipid metabolism	Lipid metabolism	Metabolism
Locus_41862_Transcript_1/1_Confidence_1.000_Length_1702	K12309	GLB1, ELNR1; beta-galactosidase [EC:3.2.1.23]	00600 Sphingolipid metabolism	Lipid metabolism	Metabolism
Locus_43992_Transcript_1/1_Confidence_1.000_Length_1279	K04708	E1.1.1.102; 3-dehydrosphinganine reductase [EC:1.1.1.102]	00600 Sphingolipid metabolism	Lipid metabolism	Metabolism
Locus_4759_Transcript_1/1_Confidence_1.000_Length_2586	K17108	GBA2; non-lysosomal glucosylceramidase [EC:3.2.1.45]	00600 Sphingolipid metabolism	Lipid metabolism	Metabolism
Locus_51827_Transcript_1/1_Confidence_1.000_Length_1623	K07407	E3.2.1.22B, galA, rafA; alpha-galactosidase [EC:3.2.1.22]	00600 Sphingolipid metabolism	Lipid metabolism	Metabolism
Locus_5830_Transcript_1/1_Confidence_1.000_Length_1009	K12349	ASAH2; neutral ceramidase [EC:3.5.1.23]	00600 Sphingolipid metabolism	Lipid metabolism	Metabolism
Locus_7190_Transcript_1/1_Confidence_1.000_Length_2185	K17108	GBA2; non-lysosomal glucosylceramidase [EC:3.2.1.45]	00600 Sphingolipid metabolism	Lipid metabolism	Metabolism
Locus_76599_Transcript_1/1_Confidence_1.000_Length_922	K04712	DEGS; sphingolipid delta-4 desaturase [EC:1.14.-.-]	00600 Sphingolipid metabolism	Lipid metabolism	Metabolism
Locus_81685_Transcript_1/1_Confidence_1.000_Length_1374	K04713	SUR2; sphinganine C4-monooxygenase [EC:1.14.13.169]	00600 Sphingolipid metabolism	Lipid metabolism	Metabolism
Locus_13522_Transcript_1/1_Confidence_1.000_Length_1886	K01988	A4GALT; lactosylceramide 4-alpha-galactosyltransferase [EC:2.4.1.228]	00603 Glycosphingolipid biosynthesis - globo series	Glycan biosynthesis and metabolism	Metabolism
Locus_20393_Transcript_1/1_Confidence_1.000_Length_973	K07407	E3.2.1.22B, galA, rafA; alpha-galactosidase [EC:3.2.1.22]	00603 Glycosphingolipid biosynthesis - globo series	Glycan biosynthesis and metabolism	Metabolism
Locus_27446_Transcript_1/1_Confidence_1.000_Length_1503	K12373	HEXA_B; hexosaminidase [EC:3.2.1.52]	00603 Glycosphingolipid biosynthesis - globo series	Glycan biosynthesis and metabolism	Metabolism
Locus_35702_Transcript_1/1_Confidence_1.000_Length_2173	K12373	HEXA_B; hexosaminidase [EC:3.2.1.52]	00603 Glycosphingolipid biosynthesis - globo series	Glycan biosynthesis and metabolism	Metabolism
Locus_48897_Transcript_1/1_Confidence_1.000_Length_1322	K01988	A4GALT; lactosylceramide 4-alpha-galactosyltransferase [EC:2.4.1.228]	00603 Glycosphingolipid biosynthesis - globo series	Glycan biosynthesis and metabolism	Metabolism
Locus_51827_Transcript_1/1_Confidence_1.000_Length_1623	K07407	E3.2.1.22B, galA, rafA; alpha-galactosidase [EC:3.2.1.22]	00603 Glycosphingolipid biosynthesis - globo series	Glycan biosynthesis and metabolism	Metabolism
Locus_9223_Transcript_1/1_Confidence_1.000_Length_1676	K01988	A4GALT; lactosylceramide 4-alpha-galactosyltransferase [EC:2.4.1.228]	00603 Glycosphingolipid biosynthesis - globo series	Glycan biosynthesis and metabolism	Metabolism
Locus_11401_Transcript_1/1_Confidence_1.000_Length_872	K12309	GLB1, ELNR1; beta-galactosidase [EC:3.2.1.23]	00604 Glycosphingolipid biosynthesis - ganglio series	Glycan biosynthesis and metabolism	Metabolism
Locus_27446_Transcript_1/1_Confidence_1.000_Length_1503	K12373	HEXA_B; hexosaminidase [EC:3.2.1.52]	00604 Glycosphingolipid biosynthesis - ganglio series	Glycan biosynthesis and metabolism	Metabolism
Locus_35702_Transcript_1/1_Confidence_1.000_Length_2173	K12373	HEXA_B; hexosaminidase [EC:3.2.1.52]	00604 Glycosphingolipid biosynthesis - ganglio series	Glycan biosynthesis and metabolism	Metabolism
Locus_41862_Transcript_1/1_Confidence_1.000_Length_1702	K12309	GLB1, ELNR1; beta-galactosidase [EC:3.2.1.23]	00604 Glycosphingolipid biosynthesis - ganglio series	Glycan biosynthesis and metabolism	Metabolism
Locus_10024_Transcript_1/1_Confidence_1.000_Length_1867	K01649	leuA; 2-isopropylmalate synthase [EC:2.3.3.13]	00620 Pyruvate metabolism	Carbohydrate metabolism	Metabolism
Locus_10695_Transcript_1/1_Confidence_1.000_Length_1069	K00128	E1.2.1.3; aldehyde dehydrogenase (NAD+) [EC:1.2.1.3]	00620 Pyruvate metabolism	Carbohydrate metabolism	Metabolism
Locus_11009_Transcript_1/1_Confidence_1.000_Length_1133	K02160	accB, bccP; acetyl-CoA carboxylase biotin carboxyl carrier protein	00620 Pyruvate metabolism	Carbohydrate metabolism	Metabolism
Locus_12144_Transcript_1/1_Confidence_1.000_Length_1594	K00161	PDHA, pdhA; pyruvate dehydrogenase E1 component subunit alpha [EC:1.2.4.1]	00620 Pyruvate metabolism	Carbohydrate metabolism	Metabolism
Locus_12234_Transcript_1/1_Confidence_1.000_Length_2040	K00128	E1.2.1.3; aldehyde dehydrogenase (NAD+) [EC:1.2.1.3]	00620 Pyruvate metabolism	Carbohydrate metabolism	Metabolism
Locus_12704_Transcript_1/1_Confidence_1.000_Length_2856	K00873	PK, pyk; pyruvate kinase [EC:2.7.1.40]	00620 Pyruvate metabolism	Carbohydrate metabolism	Metabolism
Locus_1276_Transcript_1/1_Confidence_1.000_Length_1307	K00051	E1.1.1.82; malate dehydrogenase (NADP+) [EC:1.1.1.82]	00620 Pyruvate metabolism	Carbohydrate metabolism	Metabolism
Locus_13075_Transcript_1/1_Confidence_1.000_Length_1148	K00627	DLAT, aceF, pdhC; pyruvate dehydrogenase E2 component (dihydrolipoamide acetyltransferase) [EC:2.3.1.12]	00620 Pyruvate metabolism	Carbohydrate metabolism	Metabolism
Locus_1392_Transcript_1/1_Confidence_1.000_Length_675	K00016	LDH, ldh; L-lactate dehydrogenase [EC:1.1.1.27]	00620 Pyruvate metabolism	Carbohydrate metabolism	Metabolism
Locus_14147_Transcript_1/1_Confidence_1.000_Length_1423	K01610	E4.1.1.49, pckA; phosphoenolpyruvate carboxykinase (ATP) [EC:4.1.1.49]	00620 Pyruvate metabolism	Carbohydrate metabolism	Metabolism
Locus_143_Transcript_1/1_Confidence_1.000_Length_960	K01895	ACSS, acs; acetyl-CoA synthetase [EC:6.2.1.1]	00620 Pyruvate metabolism	Carbohydrate metabolism	Metabolism
Locus_1659_Transcript_1/1_Confidence_1.000_Length_1237	K00028	E1.1.1.39; malate dehydrogenase (decarboxylating) [EC:1.1.1.39]	00620 Pyruvate metabolism	Carbohydrate metabolism	Metabolism
Locus_17014_Transcript_1/1_Confidence_1.000_Length_1009	K01069	E3.1.2.6, gloB; hydroxyacylglutathione hydrolase [EC:3.1.2.6]	00620 Pyruvate metabolism	Carbohydrate metabolism	Metabolism
Locus_1781_Transcript_1/1_Confidence_1.000_Length_1552	K01638	E2.3.3.9, aceB, glcB; malate synthase [EC:2.3.3.9]	00620 Pyruvate metabolism	Carbohydrate metabolism	Metabolism
Locus_1999_Transcript_1/1_Confidence_1.000_Length_1527	K00627	DLAT, aceF, pdhC; pyruvate dehydrogenase E2 component (dihydrolipoamide acetyltransferase) [EC:2.3.1.12]	00620 Pyruvate metabolism	Carbohydrate metabolism	Metabolism
Locus_20599_Transcript_1/1_Confidence_1.000_Length_2242	K00162	PDHB, pdhB; pyruvate dehydrogenase E1 component subunit beta [EC:1.2.4.1]	00620 Pyruvate metabolism	Carbohydrate metabolism	Metabolism
Locus_20955_Transcript_1/1_Confidence_1.000_Length_1370	K01962	accA; acetyl-CoA carboxylase carboxyl transferase subunit alpha [EC:6.4.1.2]	00620 Pyruvate metabolism	Carbohydrate metabolism	Metabolism
Locus_21188_Transcript_1/1_Confidence_1.000_Length_2040	K01961	accC; acetyl-CoA carboxylase, biotin carboxylase subunit [EC:6.4.1.2 6.3.4.14]	00620 Pyruvate metabolism	Carbohydrate metabolism	Metabolism
Locus_230_Transcript_1/1_Confidence_1.000_Length_1986	K00873	PK, pyk; pyruvate kinase [EC:2.7.1.40]	00620 Pyruvate metabolism	Carbohydrate metabolism	Metabolism
Locus_23178_Transcript_1/1_Confidence_1.000_Length_659	K00102	E1.1.2.4, dld; D-lactate dehydrogenase (cytochrome) [EC:1.1.2.4]	00620 Pyruvate metabolism	Carbohydrate metabolism	Metabolism
Locus_2423_Transcript_1/1_Confidence_1.000_Length_2357	K00026	MDH2; malate dehydrogenase [EC:1.1.1.37]	00620 Pyruvate metabolism	Carbohydrate metabolism	Metabolism
Locus_2464_Transcript_1/1_Confidence_1.000_Length_817	K01069	E3.1.2.6, gloB; hydroxyacylglutathione hydrolase [EC:3.1.2.6]	00620 Pyruvate metabolism	Carbohydrate metabolism	Metabolism
Locus_26159_Transcript_1/1_Confidence_1.000_Length_2259	K00873	PK, pyk; pyruvate kinase [EC:2.7.1.40]	00620 Pyruvate metabolism	Carbohydrate metabolism	Metabolism
Locus_27072_Transcript_1/1_Confidence_1.000_Length_996	K01962	accA; acetyl-CoA carboxylase carboxyl transferase subunit alpha [EC:6.4.1.2]	00620 Pyruvate metabolism	Carbohydrate metabolism	Metabolism
Locus_30999_Transcript_1/1_Confidence_1.000_Length_1388	K02160	accB, bccP; acetyl-CoA carboxylase biotin carboxyl carrier protein	00620 Pyruvate metabolism	Carbohydrate metabolism	Metabolism
Locus_31101_Transcript_1/1_Confidence_1.000_Length_323	K01512	acyP; acylphosphatase [EC:3.6.1.7]	00620 Pyruvate metabolism	Carbohydrate metabolism	Metabolism
Locus_32782_Transcript_1/1_Confidence_1.000_Length_3368	K01006	ppdK; pyruvate,orthophosphate dikinase [EC:2.7.9.1]	00620 Pyruvate metabolism	Carbohydrate metabolism	Metabolism
Locus_3382_Transcript_1/1_Confidence_1.000_Length_2941	K01595	ppc; phosphoenolpyruvate carboxylase [EC:4.1.1.31]	00620 Pyruvate metabolism	Carbohydrate metabolism	Metabolism
Locus_33913_Transcript_1/1_Confidence_1.000_Length_1356	K00162	PDHB, pdhB; pyruvate dehydrogenase E1 component subunit beta [EC:1.2.4.1]	00620 Pyruvate metabolism	Carbohydrate metabolism	Metabolism
Locus_35066_Transcript_1/1_Confidence_1.000_Length_947	K01069	E3.1.2.6, gloB; hydroxyacylglutathione hydrolase [EC:3.1.2.6]	00620 Pyruvate metabolism	Carbohydrate metabolism	Metabolism
Locus_3606_Transcript_1/1_Confidence_1.000_Length_1757	K01595	ppc; phosphoenolpyruvate carboxylase [EC:4.1.1.31]	00620 Pyruvate metabolism	Carbohydrate metabolism	Metabolism
Locus_3916_Transcript_1/1_Confidence_1.000_Length_2378	K00873	PK, pyk; pyruvate kinase [EC:2.7.1.40]	00620 Pyruvate metabolism	Carbohydrate metabolism	Metabolism
Locus_40204_Transcript_1/1_Confidence_1.000_Length_1642	K00382	DLD, lpd, pdhD; dihydrolipoamide dehydrogenase [EC:1.8.1.4]	00620 Pyruvate metabolism	Carbohydrate metabolism	Metabolism
Locus_42_Transcript_1/1_Confidence_1.000_Length_837	K01759	E4.4.1.5, GLO1, gloA; lactoylglutathione lyase [EC:4.4.1.5]	00620 Pyruvate metabolism	Carbohydrate metabolism	Metabolism
Locus_4389_Transcript_1/1_Confidence_1.000_Length_1567	K00026	MDH2; malate dehydrogenase [EC:1.1.1.37]	00620 Pyruvate metabolism	Carbohydrate metabolism	Metabolism
Locus_4470_Transcript_1/1_Confidence_1.000_Length_1628	K00026	MDH2; malate dehydrogenase [EC:1.1.1.37]	00620 Pyruvate metabolism	Carbohydrate metabolism	Metabolism
Locus_50416_Transcript_1/1_Confidence_1.000_Length_2120	K00873	PK, pyk; pyruvate kinase [EC:2.7.1.40]	00620 Pyruvate metabolism	Carbohydrate metabolism	Metabolism
Locus_5130_Transcript_1/1_Confidence_1.000_Length_1806	K00382	DLD, lpd, pdhD; dihydrolipoamide dehydrogenase [EC:1.8.1.4]	00620 Pyruvate metabolism	Carbohydrate metabolism	Metabolism
Locus_5283_Transcript_1/1_Confidence_1.000_Length_1825	K14085	ALDH7A1; aldehyde dehydrogenase family 7 member A1 [EC:1.2.1.31 1.2.1.8 1.2.1.3]	00620 Pyruvate metabolism	Carbohydrate metabolism	Metabolism
Locus_53426_Transcript_1/1_Confidence_1.000_Length_659	K00025	MDH1; malate dehydrogenase [EC:1.1.1.37]	00620 Pyruvate metabolism	Carbohydrate metabolism	Metabolism
Locus_54800_Transcript_1/1_Confidence_1.000_Length_1907	K00873	PK, pyk; pyruvate kinase [EC:2.7.1.40]	00620 Pyruvate metabolism	Carbohydrate metabolism	Metabolism
Locus_5847_Transcript_1/1_Confidence_1.000_Length_1825	K00161	PDHA, pdhA; pyruvate dehydrogenase E1 component subunit alpha [EC:1.2.4.1]	00620 Pyruvate metabolism	Carbohydrate metabolism	Metabolism
Locus_621_Transcript_1/1_Confidence_1.000_Length_4516	K11262	ACAC; acetyl-CoA carboxylase / biotin carboxylase [EC:6.4.1.2 6.3.4.14]	00620 Pyruvate metabolism	Carbohydrate metabolism	Metabolism
Locus_6267_Transcript_1/1_Confidence_1.000_Length_1145	K01759	E4.4.1.5, GLO1, gloA; lactoylglutathione lyase [EC:4.4.1.5]	00620 Pyruvate metabolism	Carbohydrate metabolism	Metabolism
Locus_6359_Transcript_1/1_Confidence_1.000_Length_1794	K00162	PDHB, pdhB; pyruvate dehydrogenase E1 component subunit beta [EC:1.2.4.1]	00620 Pyruvate metabolism	Carbohydrate metabolism	Metabolism
Locus_6595_Transcript_1/1_Confidence_1.000_Length_2065	K00873	PK, pyk; pyruvate kinase [EC:2.7.1.40]	00620 Pyruvate metabolism	Carbohydrate metabolism	Metabolism
Locus_7503_Transcript_1/1_Confidence_1.000_Length_359	K00102	E1.1.2.4, dld; D-lactate dehydrogenase (cytochrome) [EC:1.1.2.4]	00620 Pyruvate metabolism	Carbohydrate metabolism	Metabolism
Locus_7679_Transcript_1/1_Confidence_1.000_Length_2300	K00873	PK, pyk; pyruvate kinase [EC:2.7.1.40]	00620 Pyruvate metabolism	Carbohydrate metabolism	Metabolism
Locus_7805_Transcript_1/1_Confidence_1.000_Length_2024	K00627	DLAT, aceF, pdhC; pyruvate dehydrogenase E2 component (dihydrolipoamide acetyltransferase) [EC:2.3.1.12]	00620 Pyruvate metabolism	Carbohydrate metabolism	Metabolism
Locus_801_Transcript_1/1_Confidence_1.000_Length_758	K00626	E2.3.1.9, atoB; acetyl-CoA C-acetyltransferase [EC:2.3.1.9]	00620 Pyruvate metabolism	Carbohydrate metabolism	Metabolism
Locus_8079_Transcript_1/1_Confidence_1.000_Length_1350	K00873	PK, pyk; pyruvate kinase [EC:2.7.1.40]	00620 Pyruvate metabolism	Carbohydrate metabolism	Metabolism
Locus_8624_Transcript_1/1_Confidence_1.000_Length_773	K01895	ACSS, acs; acetyl-CoA synthetase [EC:6.2.1.1]	00620 Pyruvate metabolism	Carbohydrate metabolism	Metabolism
Locus_9452_Transcript_1/1_Confidence_1.000_Length_2205	K00873	PK, pyk; pyruvate kinase [EC:2.7.1.40]	00620 Pyruvate metabolism	Carbohydrate metabolism	Metabolism
Locus_9713_Transcript_1/1_Confidence_1.000_Length_1832	K00161	PDHA, pdhA; pyruvate dehydrogenase E1 component subunit alpha [EC:1.2.4.1]	00620 Pyruvate metabolism	Carbohydrate metabolism	Metabolism
Locus_9817_Transcript_1/1_Confidence_1.000_Length_2251	K00029	E1.1.1.40, maeB; malate dehydrogenase (oxaloacetate-decarboxylating)(NADP+) [EC:1.1.1.40]	00620 Pyruvate metabolism	Carbohydrate metabolism	Metabolism
Locus_73663_Transcript_1/1_Confidence_1.000_Length_876	K01963	accD; acetyl-CoA carboxylase carboxyl transferase subunit beta [EC:6.4.1.2]	00620 Pyruvate metabolism	Carbohydrate metabolism	Metabolism
Locus_1067_Transcript_1/1_Confidence_1.000_Length_1306	K00600	glyA, SHMT; glycine hydroxymethyltransferase [EC:2.1.2.1]	00630 Glyoxylate and dicarboxylate metabolism	Carbohydrate metabolism	Metabolism
Locus_13923_Transcript_1/1_Confidence_1.000_Length_2105	K00600	glyA, SHMT; glycine hydroxymethyltransferase [EC:2.1.2.1]	00630 Glyoxylate and dicarboxylate metabolism	Carbohydrate metabolism	Metabolism
Locus_14282_Transcript_1/1_Confidence_1.000_Length_2814	K00600	glyA, SHMT; glycine hydroxymethyltransferase [EC:2.1.2.1]	00630 Glyoxylate and dicarboxylate metabolism	Carbohydrate metabolism	Metabolism
Locus_1781_Transcript_1/1_Confidence_1.000_Length_1552	K01638	E2.3.3.9, aceB, glcB; malate synthase [EC:2.3.3.9]	00630 Glyoxylate and dicarboxylate metabolism	Carbohydrate metabolism	Metabolism
Locus_18666_Transcript_1/1_Confidence_1.000_Length_701	K01647	CS, gltA; citrate synthase [EC:2.3.3.1]	00630 Glyoxylate and dicarboxylate metabolism	Carbohydrate metabolism	Metabolism
Locus_19288_Transcript_1/1_Confidence_1.000_Length_1981	K00600	glyA, SHMT; glycine hydroxymethyltransferase [EC:2.1.2.1]	00630 Glyoxylate and dicarboxylate metabolism	Carbohydrate metabolism	Metabolism
Locus_1940_Transcript_1/1_Confidence_1.000_Length_543	K00122	FDH; formate dehydrogenase [EC:1.2.1.2]	00630 Glyoxylate and dicarboxylate metabolism	Carbohydrate metabolism	Metabolism
Locus_1993_Transcript_1/1_Confidence_1.000_Length_1672	K01915	glnA; glutamine synthetase [EC:6.3.1.2]	00630 Glyoxylate and dicarboxylate metabolism	Carbohydrate metabolism	Metabolism
Locus_2423_Transcript_1/1_Confidence_1.000_Length_2357	K00026	MDH2; malate dehydrogenase [EC:1.1.1.37]	00630 Glyoxylate and dicarboxylate metabolism	Carbohydrate metabolism	Metabolism
Locus_28808_Transcript_1/1_Confidence_1.000_Length_703	K14272	GGAT; glutamate--glyoxylate aminotransferase [EC:2.6.1.4 2.6.1.2 2.6.1.44 2.6.1.-]	00630 Glyoxylate and dicarboxylate metabolism	Carbohydrate metabolism	Metabolism
Locus_31981_Transcript_1/1_Confidence_1.000_Length_1299	K15919	HPR2; hydroxypyruvate reductase 2	00630 Glyoxylate and dicarboxylate metabolism	Carbohydrate metabolism	Metabolism
Locus_34847_Transcript_1/1_Confidence_1.000_Length_791	K02437	gcvH, GCSH; glycine cleavage system H protein	00630 Glyoxylate and dicarboxylate metabolism	Carbohydrate metabolism	Metabolism
Locus_35893_Transcript_1/1_Confidence_1.000_Length_655	K01602	rbcS; ribulose-bisphosphate carboxylase small chain [EC:4.1.1.39]	00630 Glyoxylate and dicarboxylate metabolism	Carbohydrate metabolism	Metabolism
Locus_37599_Transcript_1/1_Confidence_1.000_Length_1367	K01915	glnA; glutamine synthetase [EC:6.3.1.2]	00630 Glyoxylate and dicarboxylate metabolism	Carbohydrate metabolism	Metabolism
Locus_423_Transcript_1/1_Confidence_1.000_Length_3688	K01681	ACO, acnA; aconitate hydratase [EC:4.2.1.3]	00630 Glyoxylate and dicarboxylate metabolism	Carbohydrate metabolism	Metabolism
Locus_4389_Transcript_1/1_Confidence_1.000_Length_1567	K00026	MDH2; malate dehydrogenase [EC:1.1.1.37]	00630 Glyoxylate and dicarboxylate metabolism	Carbohydrate metabolism	Metabolism
Locus_4470_Transcript_1/1_Confidence_1.000_Length_1628	K00026	MDH2; malate dehydrogenase [EC:1.1.1.37]	00630 Glyoxylate and dicarboxylate metabolism	Carbohydrate metabolism	Metabolism
Locus_50_Transcript_1/1_Confidence_1.000_Length_1985	K03781	katE, CAT, catB, srpA; catalase [EC:1.11.1.6]	00630 Glyoxylate and dicarboxylate metabolism	Carbohydrate metabolism	Metabolism
Locus_53182_Transcript_1/1_Confidence_1.000_Length_2088	K00600	glyA, SHMT; glycine hydroxymethyltransferase [EC:2.1.2.1]	00630 Glyoxylate and dicarboxylate metabolism	Carbohydrate metabolism	Metabolism
Locus_5342_Transcript_1/1_Confidence_1.000_Length_992	K01455	E3.5.1.49; formamidase [EC:3.5.1.49]	00630 Glyoxylate and dicarboxylate metabolism	Carbohydrate metabolism	Metabolism
Locus_53426_Transcript_1/1_Confidence_1.000_Length_659	K00025	MDH1; malate dehydrogenase [EC:1.1.1.37]	00630 Glyoxylate and dicarboxylate metabolism	Carbohydrate metabolism	Metabolism
Locus_5475_Transcript_1/1_Confidence_1.000_Length_1517	K01091	E3.1.3.18, gph; phosphoglycolate phosphatase [EC:3.1.3.18]	00630 Glyoxylate and dicarboxylate metabolism	Carbohydrate metabolism	Metabolism
Locus_55273_Transcript_1/1_Confidence_1.000_Length_1378	K00830	AGXT; alanine-glyoxylate transaminase / serine-glyoxylate transaminase / serine-pyruvate transaminase [EC:2.6.1.44 2.6.1.45 2.6.1.51]	00630 Glyoxylate and dicarboxylate metabolism	Carbohydrate metabolism	Metabolism
Locus_55904_Transcript_1/1_Confidence_1.000_Length_1324	K01433	purU; formyltetrahydrofolate deformylase [EC:3.5.1.10]	00630 Glyoxylate and dicarboxylate metabolism	Carbohydrate metabolism	Metabolism
Locus_56709_Transcript_1/1_Confidence_1.000_Length_905	K15918	GLYK; D-glycerate 3-kinase [EC:2.7.1.31]	00630 Glyoxylate and dicarboxylate metabolism	Carbohydrate metabolism	Metabolism
Locus_66393_Transcript_1/1_Confidence_1.000_Length_596	K01637	E4.1.3.1, aceA; isocitrate lyase [EC:4.1.3.1]	00630 Glyoxylate and dicarboxylate metabolism	Carbohydrate metabolism	Metabolism
Locus_74352_Transcript_1/1_Confidence_1.000_Length_728	K01602	rbcS; ribulose-bisphosphate carboxylase small chain [EC:4.1.1.39]	00630 Glyoxylate and dicarboxylate metabolism	Carbohydrate metabolism	Metabolism
Locus_7623_Transcript_1/1_Confidence_1.000_Length_2388	K11517	HAO; (S)-2-hydroxy-acid oxidase [EC:1.1.3.15]	00630 Glyoxylate and dicarboxylate metabolism	Carbohydrate metabolism	Metabolism
Locus_801_Transcript_1/1_Confidence_1.000_Length_758	K00626	E2.3.1.9, atoB; acetyl-CoA C-acetyltransferase [EC:2.3.1.9]	00630 Glyoxylate and dicarboxylate metabolism	Carbohydrate metabolism	Metabolism
Locus_8133_Transcript_1/1_Confidence_1.000_Length_1732	K00284	E1.4.7.1; glutamate synthase (ferredoxin) [EC:1.4.7.1]	00630 Glyoxylate and dicarboxylate metabolism	Carbohydrate metabolism	Metabolism
Locus_9261_Transcript_1/1_Confidence_1.000_Length_1821	K01647	CS, gltA; citrate synthase [EC:2.3.3.1]	00630 Glyoxylate and dicarboxylate metabolism	Carbohydrate metabolism	Metabolism
Locus_9596_Transcript_1/1_Confidence_1.000_Length_2467	K01602	rbcS; ribulose-bisphosphate carboxylase small chain [EC:4.1.1.39]	00630 Glyoxylate and dicarboxylate metabolism	Carbohydrate metabolism	Metabolism
Locus_9700_Transcript_1/1_Confidence_1.000_Length_3208	K00284	E1.4.7.1; glutamate synthase (ferredoxin) [EC:1.4.7.1]	00630 Glyoxylate and dicarboxylate metabolism	Carbohydrate metabolism	Metabolism
Locus_39641_Transcript_1/1_Confidence_1.000_Length_1663	K01601	rbcL; ribulose-bisphosphate carboxylase large chain [EC:4.1.1.39]	00630 Glyoxylate and dicarboxylate metabolism	Carbohydrate metabolism	Metabolism
Locus_10695_Transcript_1/1_Confidence_1.000_Length_1069	K00128	E1.2.1.3; aldehyde dehydrogenase (NAD+) [EC:1.2.1.3]	00640 Propanoate metabolism	Carbohydrate metabolism	Metabolism
Locus_11009_Transcript_1/1_Confidence_1.000_Length_1133	K02160	accB, bccP; acetyl-CoA carboxylase biotin carboxyl carrier protein	00640 Propanoate metabolism	Carbohydrate metabolism	Metabolism
Locus_12234_Transcript_1/1_Confidence_1.000_Length_2040	K00128	E1.2.1.3; aldehyde dehydrogenase (NAD+) [EC:1.2.1.3]	00640 Propanoate metabolism	Carbohydrate metabolism	Metabolism
Locus_12714_Transcript_1/1_Confidence_1.000_Length_760	K00140	mmsA, iolA, ALDH6A1; malonate-semialdehyde dehydrogenase (acetylating) / methylmalonate-semialdehyde dehydrogenase [EC:1.2.1.18 1.2.1.27]	00640 Propanoate metabolism	Carbohydrate metabolism	Metabolism
Locus_1392_Transcript_1/1_Confidence_1.000_Length_675	K00016	LDH, ldh; L-lactate dehydrogenase [EC:1.1.1.27]	00640 Propanoate metabolism	Carbohydrate metabolism	Metabolism
Locus_143_Transcript_1/1_Confidence_1.000_Length_960	K01895	ACSS, acs; acetyl-CoA synthetase [EC:6.2.1.1]	00640 Propanoate metabolism	Carbohydrate metabolism	Metabolism
Locus_19532_Transcript_1/1_Confidence_1.000_Length_438	K01578	E4.1.1.9, MLYCD; malonyl-CoA decarboxylase [EC:4.1.1.9]	00640 Propanoate metabolism	Carbohydrate metabolism	Metabolism
Locus_20955_Transcript_1/1_Confidence_1.000_Length_1370	K01962	accA; acetyl-CoA carboxylase carboxyl transferase subunit alpha [EC:6.4.1.2]	00640 Propanoate metabolism	Carbohydrate metabolism	Metabolism
Locus_21188_Transcript_1/1_Confidence_1.000_Length_2040	K01961	accC; acetyl-CoA carboxylase, biotin carboxylase subunit [EC:6.4.1.2 6.3.4.14]	00640 Propanoate metabolism	Carbohydrate metabolism	Metabolism
Locus_27072_Transcript_1/1_Confidence_1.000_Length_996	K01962	accA; acetyl-CoA carboxylase carboxyl transferase subunit alpha [EC:6.4.1.2]	00640 Propanoate metabolism	Carbohydrate metabolism	Metabolism
Locus_28881_Transcript_1/1_Confidence_1.000_Length_1313	K01899	LSC1; succinyl-CoA synthetase alpha subunit [EC:6.2.1.4 6.2.1.5]	00640 Propanoate metabolism	Carbohydrate metabolism	Metabolism
Locus_28961_Transcript_1/1_Confidence_1.000_Length_907	K01899	LSC1; succinyl-CoA synthetase alpha subunit [EC:6.2.1.4 6.2.1.5]	00640 Propanoate metabolism	Carbohydrate metabolism	Metabolism
Locus_29696_Transcript_1/1_Confidence_1.000_Length_751	K05605	HIBCH; 3-hydroxyisobutyryl-CoA hydrolase [EC:3.1.2.4]	00640 Propanoate metabolism	Carbohydrate metabolism	Metabolism
Locus_30999_Transcript_1/1_Confidence_1.000_Length_1388	K02160	accB, bccP; acetyl-CoA carboxylase biotin carboxyl carrier protein	00640 Propanoate metabolism	Carbohydrate metabolism	Metabolism
Locus_3105_Transcript_1/1_Confidence_1.000_Length_2888	K00249	ACADM, acd; acyl-CoA dehydrogenase [EC:1.3.8.7]	00640 Propanoate metabolism	Carbohydrate metabolism	Metabolism
Locus_34567_Transcript_1/1_Confidence_1.000_Length_750	K05605	HIBCH; 3-hydroxyisobutyryl-CoA hydrolase [EC:3.1.2.4]	00640 Propanoate metabolism	Carbohydrate metabolism	Metabolism
Locus_38055_Transcript_1/1_Confidence_1.000_Length_436	K05605	HIBCH; 3-hydroxyisobutyryl-CoA hydrolase [EC:3.1.2.4]	00640 Propanoate metabolism	Carbohydrate metabolism	Metabolism
Locus_5283_Transcript_1/1_Confidence_1.000_Length_1825	K14085	ALDH7A1; aldehyde dehydrogenase family 7 member A1 [EC:1.2.1.31 1.2.1.8 1.2.1.3]	00640 Propanoate metabolism	Carbohydrate metabolism	Metabolism
Locus_6059_Transcript_1/1_Confidence_1.000_Length_823	K05605	HIBCH; 3-hydroxyisobutyryl-CoA hydrolase [EC:3.1.2.4]	00640 Propanoate metabolism	Carbohydrate metabolism	Metabolism
Locus_621_Transcript_1/1_Confidence_1.000_Length_4516	K11262	ACAC; acetyl-CoA carboxylase / biotin carboxylase [EC:6.4.1.2 6.3.4.14]	00640 Propanoate metabolism	Carbohydrate metabolism	Metabolism
Locus_7066_Transcript_1/1_Confidence_1.000_Length_1664	K01900	LSC2; succinyl-CoA synthetase beta subunit [EC:6.2.1.4 6.2.1.5]	00640 Propanoate metabolism	Carbohydrate metabolism	Metabolism
Locus_801_Transcript_1/1_Confidence_1.000_Length_758	K00626	E2.3.1.9, atoB; acetyl-CoA C-acetyltransferase [EC:2.3.1.9]	00640 Propanoate metabolism	Carbohydrate metabolism	Metabolism
Locus_8624_Transcript_1/1_Confidence_1.000_Length_773	K01895	ACSS, acs; acetyl-CoA synthetase [EC:6.2.1.1]	00640 Propanoate metabolism	Carbohydrate metabolism	Metabolism
Locus_73663_Transcript_1/1_Confidence_1.000_Length_876	K01963	accD; acetyl-CoA carboxylase carboxyl transferase subunit beta [EC:6.4.1.2]	00640 Propanoate metabolism	Carbohydrate metabolism	Metabolism
Locus_15653_Transcript_1/1_Confidence_1.000_Length_837	K17761	SSADH; succinate-semialdehyde dehydrogenase, mitochondrial [EC:1.2.1.24]	00650 Butanoate metabolism	Carbohydrate metabolism	Metabolism
Locus_25318_Transcript_1/1_Confidence_1.000_Length_1195	K01653	E2.2.1.6S, ilvH, ilvN; acetolactate synthase I/III small subunit [EC:2.2.1.6]	00650 Butanoate metabolism	Carbohydrate metabolism	Metabolism
Locus_25533_Transcript_1/1_Confidence_1.000_Length_1544	K16871	POP2; 4-aminobutyrate---pyruvate transaminase [EC:2.6.1.96]	00650 Butanoate metabolism	Carbohydrate metabolism	Metabolism
Locus_27042_Transcript_1/1_Confidence_1.000_Length_900	K01580	E4.1.1.15, gadB, gadA, GAD; glutamate decarboxylase [EC:4.1.1.15]	00650 Butanoate metabolism	Carbohydrate metabolism	Metabolism
Locus_3063_Transcript_1/1_Confidence_1.000_Length_1127	K01641	E2.3.3.10; hydroxymethylglutaryl-CoA synthase [EC:2.3.3.10]	00650 Butanoate metabolism	Carbohydrate metabolism	Metabolism
Locus_3838_Transcript_1/1_Confidence_1.000_Length_2508	K01652	E2.2.1.6L, ilvB, ilvG, ilvI; acetolactate synthase I/II/III large subunit [EC:2.2.1.6]	00650 Butanoate metabolism	Carbohydrate metabolism	Metabolism
Locus_44801_Transcript_1/1_Confidence_1.000_Length_645	K00074	paaH, hbd, fadB, mmgB; 3-hydroxybutyryl-CoA dehydrogenase [EC:1.1.1.157]	00650 Butanoate metabolism	Carbohydrate metabolism	Metabolism
Locus_5050_Transcript_1/1_Confidence_1.000_Length_1290	K18121	GLYR; glyoxylate/succinic semialdehyde reductase [EC:1.1.1.79 1.1.1.-]	00650 Butanoate metabolism	Carbohydrate metabolism	Metabolism
Locus_50682_Transcript_1/1_Confidence_1.000_Length_1368	K18121	GLYR; glyoxylate/succinic semialdehyde reductase [EC:1.1.1.79 1.1.1.-]	00650 Butanoate metabolism	Carbohydrate metabolism	Metabolism
Locus_51253_Transcript_1/1_Confidence_1.000_Length_1068	K01640	E4.1.3.4, HMGCL, hmgL; hydroxymethylglutaryl-CoA lyase [EC:4.1.3.4]	00650 Butanoate metabolism	Carbohydrate metabolism	Metabolism
Locus_801_Transcript_1/1_Confidence_1.000_Length_758	K00626	E2.3.1.9, atoB; acetyl-CoA C-acetyltransferase [EC:2.3.1.9]	00650 Butanoate metabolism	Carbohydrate metabolism	Metabolism
Locus_16441_Transcript_1/1_Confidence_1.000_Length_441	K01703	leuC; 3-isopropylmalate/(R)-2-methylmalate dehydratase large subunit [EC:4.2.1.33 4.2.1.35]	00660 C5-Branched dibasic acid metabolism	Carbohydrate metabolism	Metabolism
Locus_25318_Transcript_1/1_Confidence_1.000_Length_1195	K01653	E2.2.1.6S, ilvH, ilvN; acetolactate synthase I/III small subunit [EC:2.2.1.6]	00660 C5-Branched dibasic acid metabolism	Carbohydrate metabolism	Metabolism
Locus_3838_Transcript_1/1_Confidence_1.000_Length_2508	K01652	E2.2.1.6L, ilvB, ilvG, ilvI; acetolactate synthase I/II/III large subunit [EC:2.2.1.6]	00660 C5-Branched dibasic acid metabolism	Carbohydrate metabolism	Metabolism
Locus_5125_Transcript_1/1_Confidence_1.000_Length_1186	K01704	leuD; 3-isopropylmalate/(R)-2-methylmalate dehydratase small subunit [EC:4.2.1.33 4.2.1.35]	00660 C5-Branched dibasic acid metabolism	Carbohydrate metabolism	Metabolism
Locus_1067_Transcript_1/1_Confidence_1.000_Length_1306	K00600	glyA, SHMT; glycine hydroxymethyltransferase [EC:2.1.2.1]	00670 One carbon pool by folate	Metabolism of cofactors and vitamins	Metabolism
Locus_13923_Transcript_1/1_Confidence_1.000_Length_2105	K00600	glyA, SHMT; glycine hydroxymethyltransferase [EC:2.1.2.1]	00670 One carbon pool by folate	Metabolism of cofactors and vitamins	Metabolism
Locus_14282_Transcript_1/1_Confidence_1.000_Length_2814	K00600	glyA, SHMT; glycine hydroxymethyltransferase [EC:2.1.2.1]	00670 One carbon pool by folate	Metabolism of cofactors and vitamins	Metabolism
Locus_18736_Transcript_1/1_Confidence_1.000_Length_1443	K00601	E2.1.2.2; phosphoribosylglycinamide formyltransferase [EC:2.1.2.2]	00670 One carbon pool by folate	Metabolism of cofactors and vitamins	Metabolism
Locus_19288_Transcript_1/1_Confidence_1.000_Length_1981	K00600	glyA, SHMT; glycine hydroxymethyltransferase [EC:2.1.2.1]	00670 One carbon pool by folate	Metabolism of cofactors and vitamins	Metabolism
Locus_23818_Transcript_1/1_Confidence_1.000_Length_2181	K00602	purH; phosphoribosylaminoimidazolecarboxamide formyltransferase / IMP cyclohydrolase [EC:2.1.2.3 3.5.4.10]	00670 One carbon pool by folate	Metabolism of cofactors and vitamins	Metabolism
Locus_2635_Transcript_1/1_Confidence_1.000_Length_1711	K00297	metF, MTHFR; methylenetetrahydrofolate reductase (NADPH) [EC:1.5.1.20]	00670 One carbon pool by folate	Metabolism of cofactors and vitamins	Metabolism
Locus_26499_Transcript_1/1_Confidence_1.000_Length_696	K01934	E6.3.3.2; 5-formyltetrahydrofolate cyclo-ligase [EC:6.3.3.2]	00670 One carbon pool by folate	Metabolism of cofactors and vitamins	Metabolism
Locus_32196_Transcript_1/1_Confidence_1.000_Length_979	K13998	DHFR-TS; dihydrofolate reductase / thymidylate synthase [EC:1.5.1.3 2.1.1.45]	00670 One carbon pool by folate	Metabolism of cofactors and vitamins	Metabolism
Locus_36552_Transcript_1/1_Confidence_1.000_Length_1392	K00605	gcvT, AMT; aminomethyltransferase [EC:2.1.2.10]	00670 One carbon pool by folate	Metabolism of cofactors and vitamins	Metabolism
Locus_4562_Transcript_1/1_Confidence_1.000_Length_1840	K01938	fhs; formate--tetrahydrofolate ligase [EC:6.3.4.3]	00670 One carbon pool by folate	Metabolism of cofactors and vitamins	Metabolism
Locus_49600_Transcript_1/1_Confidence_1.000_Length_800	K00604	MTFMT, fmt; methionyl-tRNA formyltransferase [EC:2.1.2.9]	00670 One carbon pool by folate	Metabolism of cofactors and vitamins	Metabolism
Locus_53182_Transcript_1/1_Confidence_1.000_Length_2088	K00600	glyA, SHMT; glycine hydroxymethyltransferase [EC:2.1.2.1]	00670 One carbon pool by folate	Metabolism of cofactors and vitamins	Metabolism
Locus_55904_Transcript_1/1_Confidence_1.000_Length_1324	K01433	purU; formyltetrahydrofolate deformylase [EC:3.5.1.10]	00670 One carbon pool by folate	Metabolism of cofactors and vitamins	Metabolism
Locus_63465_Transcript_1/1_Confidence_1.000_Length_394	K01934	E6.3.3.2; 5-formyltetrahydrofolate cyclo-ligase [EC:6.3.3.2]	00670 One carbon pool by folate	Metabolism of cofactors and vitamins	Metabolism
Locus_10172_Transcript_1/1_Confidence_1.000_Length_3034	K00615	E2.2.1.1, tktA, tktB; transketolase [EC:2.2.1.1]	00710 Carbon fixation in photosynthetic organisms	Energy metabolism	Metabolism
Locus_1125_Transcript_1/1_Confidence_1.000_Length_1669	K01623	ALDO; fructose-bisphosphate aldolase, class I [EC:4.1.2.13]	00710 Carbon fixation in photosynthetic organisms	Energy metabolism	Metabolism
Locus_1276_Transcript_1/1_Confidence_1.000_Length_1307	K00051	E1.1.1.82; malate dehydrogenase (NADP+) [EC:1.1.1.82]	00710 Carbon fixation in photosynthetic organisms	Energy metabolism	Metabolism
Locus_13865_Transcript_1/1_Confidence_1.000_Length_1780	K00927	PGK, pgk; phosphoglycerate kinase [EC:2.7.2.3]	00710 Carbon fixation in photosynthetic organisms	Energy metabolism	Metabolism
Locus_14147_Transcript_1/1_Confidence_1.000_Length_1423	K01610	E4.1.1.49, pckA; phosphoenolpyruvate carboxykinase (ATP) [EC:4.1.1.49]	00710 Carbon fixation in photosynthetic organisms	Energy metabolism	Metabolism
Locus_1659_Transcript_1/1_Confidence_1.000_Length_1237	K00028	E1.1.1.39; malate dehydrogenase (decarboxylating) [EC:1.1.1.39]	00710 Carbon fixation in photosynthetic organisms	Energy metabolism	Metabolism
Locus_18784_Transcript_1/1_Confidence_1.000_Length_772	K01100	E3.1.3.37; sedoheptulose-bisphosphatase [EC:3.1.3.37]	00710 Carbon fixation in photosynthetic organisms	Energy metabolism	Metabolism
Locus_20243_Transcript_1/1_Confidence_1.000_Length_1375	K01807	rpiA; ribose 5-phosphate isomerase A [EC:5.3.1.6]	00710 Carbon fixation in photosynthetic organisms	Energy metabolism	Metabolism
Locus_2242_Transcript_1/1_Confidence_1.000_Length_1875	K01807	rpiA; ribose 5-phosphate isomerase A [EC:5.3.1.6]	00710 Carbon fixation in photosynthetic organisms	Energy metabolism	Metabolism
Locus_22751_Transcript_1/1_Confidence_1.000_Length_1210	K14455	GOT2; aspartate aminotransferase, mitochondrial [EC:2.6.1.1]	00710 Carbon fixation in photosynthetic organisms	Energy metabolism	Metabolism
Locus_2395_Transcript_1/1_Confidence_1.000_Length_933	K00134	GAPDH, gapA; glyceraldehyde 3-phosphate dehydrogenase [EC:1.2.1.12]	00710 Carbon fixation in photosynthetic organisms	Energy metabolism	Metabolism
Locus_2423_Transcript_1/1_Confidence_1.000_Length_2357	K00026	MDH2; malate dehydrogenase [EC:1.1.1.37]	00710 Carbon fixation in photosynthetic organisms	Energy metabolism	Metabolism
Locus_2508_Transcript_1/1_Confidence_1.000_Length_923	K01783	rpe, RPE; ribulose-phosphate 3-epimerase [EC:5.1.3.1]	00710 Carbon fixation in photosynthetic organisms	Energy metabolism	Metabolism
Locus_2736_Transcript_1/1_Confidence_1.000_Length_1234	K01803	TPI, tpiA; triosephosphate isomerase (TIM) [EC:5.3.1.1]	00710 Carbon fixation in photosynthetic organisms	Energy metabolism	Metabolism
Locus_27820_Transcript_1/1_Confidence_1.000_Length_913	K00814	GPT, ALT; alanine transaminase [EC:2.6.1.2]	00710 Carbon fixation in photosynthetic organisms	Energy metabolism	Metabolism
Locus_28808_Transcript_1/1_Confidence_1.000_Length_703	K14272	GGAT; glutamate--glyoxylate aminotransferase [EC:2.6.1.4 2.6.1.2 2.6.1.44 2.6.1.-]	00710 Carbon fixation in photosynthetic organisms	Energy metabolism	Metabolism
Locus_32782_Transcript_1/1_Confidence_1.000_Length_3368	K01006	ppdK; pyruvate,orthophosphate dikinase [EC:2.7.9.1]	00710 Carbon fixation in photosynthetic organisms	Energy metabolism	Metabolism
Locus_3382_Transcript_1/1_Confidence_1.000_Length_2941	K01595	ppc; phosphoenolpyruvate carboxylase [EC:4.1.1.31]	00710 Carbon fixation in photosynthetic organisms	Energy metabolism	Metabolism
Locus_34930_Transcript_1/1_Confidence_1.000_Length_1123	K00134	GAPDH, gapA; glyceraldehyde 3-phosphate dehydrogenase [EC:1.2.1.12]	00710 Carbon fixation in photosynthetic organisms	Energy metabolism	Metabolism
Locus_35893_Transcript_1/1_Confidence_1.000_Length_655	K01602	rbcS; ribulose-bisphosphate carboxylase small chain [EC:4.1.1.39]	00710 Carbon fixation in photosynthetic organisms	Energy metabolism	Metabolism
Locus_3606_Transcript_1/1_Confidence_1.000_Length_1757	K01595	ppc; phosphoenolpyruvate carboxylase [EC:4.1.1.31]	00710 Carbon fixation in photosynthetic organisms	Energy metabolism	Metabolism
Locus_42700_Transcript_1/1_Confidence_1.000_Length_1453	K05298	GAPA; glyceraldehyde-3-phosphate dehydrogenase (NADP+) (phosphorylating) [EC:1.2.1.13]	00710 Carbon fixation in photosynthetic organisms	Energy metabolism	Metabolism
Locus_42909_Transcript_1/1_Confidence_1.000_Length_777	K00855	PRK, prkB; phosphoribulokinase [EC:2.7.1.19]	00710 Carbon fixation in photosynthetic organisms	Energy metabolism	Metabolism
Locus_4389_Transcript_1/1_Confidence_1.000_Length_1567	K00026	MDH2; malate dehydrogenase [EC:1.1.1.37]	00710 Carbon fixation in photosynthetic organisms	Energy metabolism	Metabolism
Locus_4470_Transcript_1/1_Confidence_1.000_Length_1628	K00026	MDH2; malate dehydrogenase [EC:1.1.1.37]	00710 Carbon fixation in photosynthetic organisms	Energy metabolism	Metabolism
Locus_46981_Transcript_1/1_Confidence_1.000_Length_1343	K05298	GAPA; glyceraldehyde-3-phosphate dehydrogenase (NADP+) (phosphorylating) [EC:1.2.1.13]	00710 Carbon fixation in photosynthetic organisms	Energy metabolism	Metabolism
Locus_50415_Transcript_1/1_Confidence_1.000_Length_1365	K03841	FBP, fbp; fructose-1,6-bisphosphatase I [EC:3.1.3.11]	00710 Carbon fixation in photosynthetic organisms	Energy metabolism	Metabolism
Locus_52957_Transcript_1/1_Confidence_1.000_Length_341	K01807	rpiA; ribose 5-phosphate isomerase A [EC:5.3.1.6]	00710 Carbon fixation in photosynthetic organisms	Energy metabolism	Metabolism
Locus_53426_Transcript_1/1_Confidence_1.000_Length_659	K00025	MDH1; malate dehydrogenase [EC:1.1.1.37]	00710 Carbon fixation in photosynthetic organisms	Energy metabolism	Metabolism
Locus_57397_Transcript_1/1_Confidence_1.000_Length_924	K03841	FBP, fbp; fructose-1,6-bisphosphatase I [EC:3.1.3.11]	00710 Carbon fixation in photosynthetic organisms	Energy metabolism	Metabolism
Locus_580_Transcript_1/1_Confidence_1.000_Length_1569	K00927	PGK, pgk; phosphoglycerate kinase [EC:2.7.2.3]	00710 Carbon fixation in photosynthetic organisms	Energy metabolism	Metabolism
Locus_6834_Transcript_1/1_Confidence_1.000_Length_1251	K14454	GOT1; aspartate aminotransferase, cytoplasmic [EC:2.6.1.1]	00710 Carbon fixation in photosynthetic organisms	Energy metabolism	Metabolism
Locus_74352_Transcript_1/1_Confidence_1.000_Length_728	K01602	rbcS; ribulose-bisphosphate carboxylase small chain [EC:4.1.1.39]	00710 Carbon fixation in photosynthetic organisms	Energy metabolism	Metabolism
Locus_8461_Transcript_1/1_Confidence_1.000_Length_974	K01803	TPI, tpiA; triosephosphate isomerase (TIM) [EC:5.3.1.1]	00710 Carbon fixation in photosynthetic organisms	Energy metabolism	Metabolism
Locus_9596_Transcript_1/1_Confidence_1.000_Length_2467	K01602	rbcS; ribulose-bisphosphate carboxylase small chain [EC:4.1.1.39]	00710 Carbon fixation in photosynthetic organisms	Energy metabolism	Metabolism
Locus_9817_Transcript_1/1_Confidence_1.000_Length_2251	K00029	E1.1.1.40, maeB; malate dehydrogenase (oxaloacetate-decarboxylating)(NADP+) [EC:1.1.1.40]	00710 Carbon fixation in photosynthetic organisms	Energy metabolism	Metabolism
Locus_39641_Transcript_1/1_Confidence_1.000_Length_1663	K01601	rbcL; ribulose-bisphosphate carboxylase large chain [EC:4.1.1.39]	00710 Carbon fixation in photosynthetic organisms	Energy metabolism	Metabolism
Locus_15784_Transcript_1/1_Confidence_1.000_Length_618	K00878	thiM; hydroxyethylthiazole kinase [EC:2.7.1.50]	00730 Thiamine metabolism	Metabolism of cofactors and vitamins	Metabolism
Locus_18974_Transcript_1/1_Confidence_1.000_Length_2056	K04487	iscS, NFS1; cysteine desulfurase [EC:2.8.1.7]	00730 Thiamine metabolism	Metabolism of cofactors and vitamins	Metabolism
Locus_19677_Transcript_1/1_Confidence_1.000_Length_1397	K14153	thiDE; hydroxymethylpyrimidine kinase / phosphomethylpyrimidine kinase / thiamine-phosphate diphosphorylase [EC:2.7.1.49 2.7.4.7 2.5.1.3]	00730 Thiamine metabolism	Metabolism of cofactors and vitamins	Metabolism
Locus_20455_Transcript_1/1_Confidence_1.000_Length_2281	K03147	thiC; thiamine biosynthesis protein ThiC	00730 Thiamine metabolism	Metabolism of cofactors and vitamins	Metabolism
Locus_22336_Transcript_1/1_Confidence_1.000_Length_2421	K01662	dxs; 1-deoxy-D-xylulose-5-phosphate synthase [EC:2.2.1.7]	00730 Thiamine metabolism	Metabolism of cofactors and vitamins	Metabolism
Locus_25156_Transcript_1/1_Confidence_1.000_Length_2529	K01662	dxs; 1-deoxy-D-xylulose-5-phosphate synthase [EC:2.2.1.7]	00730 Thiamine metabolism	Metabolism of cofactors and vitamins	Metabolism
Locus_44474_Transcript_1/1_Confidence_1.000_Length_630	K11717	sufS; cysteine desulfurase / selenocysteine lyase [EC:2.8.1.7 4.4.1.16]	00730 Thiamine metabolism	Metabolism of cofactors and vitamins	Metabolism
Locus_47299_Transcript_1/1_Confidence_1.000_Length_813	K11717	sufS; cysteine desulfurase / selenocysteine lyase [EC:2.8.1.7 4.4.1.16]	00730 Thiamine metabolism	Metabolism of cofactors and vitamins	Metabolism
Locus_6339_Transcript_1/1_Confidence_1.000_Length_424	K00949	E2.7.6.2, THI80; thiamine pyrophosphokinase [EC:2.7.6.2]	00730 Thiamine metabolism	Metabolism of cofactors and vitamins	Metabolism
Locus_7183_Transcript_1/1_Confidence_1.000_Length_2460	K01662	dxs; 1-deoxy-D-xylulose-5-phosphate synthase [EC:2.2.1.7]	00730 Thiamine metabolism	Metabolism of cofactors and vitamins	Metabolism
Locus_17059_Transcript_1/1_Confidence_1.000_Length_912	K11752	ribD; diaminohydroxyphosphoribosylaminopyrimidine deaminase / 5-amino-6-(5-phosphoribosylamino)uracil reductase [EC:3.5.4.26 1.1.1.193]	00740 Riboflavin metabolism	Metabolism of cofactors and vitamins	Metabolism
Locus_20031_Transcript_1/1_Confidence_1.000_Length_2016	K14652	ribBA; 3,4-dihydroxy 2-butanone 4-phosphate synthase / GTP cyclohydrolase II [EC:4.1.99.12 3.5.4.25]	00740 Riboflavin metabolism	Metabolism of cofactors and vitamins	Metabolism
Locus_35764_Transcript_1/1_Confidence_1.000_Length_937	K00861	RFK, FMN1; riboflavin kinase [EC:2.7.1.26]	00740 Riboflavin metabolism	Metabolism of cofactors and vitamins	Metabolism
Locus_47648_Transcript_1/1_Confidence_1.000_Length_1360	K00793	ribE, RIB5; riboflavin synthase [EC:2.5.1.9]	00740 Riboflavin metabolism	Metabolism of cofactors and vitamins	Metabolism
Locus_7711_Transcript_1/1_Confidence_1.000_Length_979	K00794	ribH, RIB4; 6,7-dimethyl-8-ribityllumazine synthase [EC:2.5.1.78]	00740 Riboflavin metabolism	Metabolism of cofactors and vitamins	Metabolism
Locus_9991_Transcript_1/1_Confidence_1.000_Length_1807	K14652	ribBA; 3,4-dihydroxy 2-butanone 4-phosphate synthase / GTP cyclohydrolase II [EC:4.1.99.12 3.5.4.25]	00740 Riboflavin metabolism	Metabolism of cofactors and vitamins	Metabolism
Locus_17073_Transcript_1/1_Confidence_1.000_Length_896	K00831	serC, PSAT1; phosphoserine aminotransferase [EC:2.6.1.52]	00750 Vitamin B6 metabolism	Metabolism of cofactors and vitamins	Metabolism
Locus_18249_Transcript_1/1_Confidence_1.000_Length_361	K00868	pdxK, pdxY; pyridoxine kinase [EC:2.7.1.35]	00750 Vitamin B6 metabolism	Metabolism of cofactors and vitamins	Metabolism
Locus_25772_Transcript_1/1_Confidence_1.000_Length_1481	K06215	pdxS, pdx1; pyridoxal 5'-phosphate synthase pdxS subunit [EC:4.3.3.6]	00750 Vitamin B6 metabolism	Metabolism of cofactors and vitamins	Metabolism
Locus_25970_Transcript_1/1_Confidence_1.000_Length_892	K00831	serC, PSAT1; phosphoserine aminotransferase [EC:2.6.1.52]	00750 Vitamin B6 metabolism	Metabolism of cofactors and vitamins	Metabolism
Locus_27768_Transcript_1/1_Confidence_1.000_Length_1259	K06215	pdxS, pdx1; pyridoxal 5'-phosphate synthase pdxS subunit [EC:4.3.3.6]	00750 Vitamin B6 metabolism	Metabolism of cofactors and vitamins	Metabolism
Locus_37307_Transcript_1/1_Confidence_1.000_Length_1936	K01733	thrC; threonine synthase [EC:4.2.3.1]	00750 Vitamin B6 metabolism	Metabolism of cofactors and vitamins	Metabolism
Locus_47269_Transcript_1/1_Confidence_1.000_Length_1056	K08681	pdxT, pdx2; 5'-phosphate synthase pdxT subunit [EC:4.3.3.6]	00750 Vitamin B6 metabolism	Metabolism of cofactors and vitamins	Metabolism
Locus_50092_Transcript_1/1_Confidence_1.000_Length_1196	K13248	PHOSPHO2; pyridoxal phosphate phosphatase PHOSPHO2 [EC:3.1.3.74]	00750 Vitamin B6 metabolism	Metabolism of cofactors and vitamins	Metabolism
Locus_7124_Transcript_1/1_Confidence_1.000_Length_1853	K00275	pdxH, PNPO; pyridoxamine 5'-phosphate oxidase [EC:1.4.3.5]	00750 Vitamin B6 metabolism	Metabolism of cofactors and vitamins	Metabolism
Locus_12229_Transcript_1/1_Confidence_1.000_Length_1980	K03517	nadA; quinolinate synthase [EC:2.5.1.72]	00760 Nicotinate and nicotinamide metabolism	Metabolism of cofactors and vitamins	Metabolism
Locus_1359_Transcript_1/1_Confidence_1.000_Length_1276	K00858	ppnK, NADK; NAD+ kinase [EC:2.7.1.23]	00760 Nicotinate and nicotinamide metabolism	Metabolism of cofactors and vitamins	Metabolism
Locus_15755_Transcript_1/1_Confidence_1.000_Length_656	K03426	E3.6.1.22, NUDT12, nudC; NAD+ diphosphatase [EC:3.6.1.22]	00760 Nicotinate and nicotinamide metabolism	Metabolism of cofactors and vitamins	Metabolism
Locus_15835_Transcript_1/1_Confidence_1.000_Length_939	K01950	E6.3.5.1, NADSYN1, QNS1, nadE; NAD+ synthase (glutamine-hydrolysing) [EC:6.3.5.1]	00760 Nicotinate and nicotinamide metabolism	Metabolism of cofactors and vitamins	Metabolism
Locus_18418_Transcript_1/1_Confidence_1.000_Length_395	K03787	surE; 5'-nucleotidase [EC:3.1.3.5]	00760 Nicotinate and nicotinamide metabolism	Metabolism of cofactors and vitamins	Metabolism
Locus_21496_Transcript_1/1_Confidence_1.000_Length_649	K00767	nadC, QPRT; nicotinate-nucleotide pyrophosphorylase (carboxylating) [EC:2.4.2.19]	00760 Nicotinate and nicotinamide metabolism	Metabolism of cofactors and vitamins	Metabolism
Locus_22275_Transcript_1/1_Confidence_1.000_Length_1124	K01081	E3.1.3.5; 5'-nucleotidase [EC:3.1.3.5]	00760 Nicotinate and nicotinamide metabolism	Metabolism of cofactors and vitamins	Metabolism
Locus_26194_Transcript_1/1_Confidence_1.000_Length_847	K03426	E3.6.1.22, NUDT12, nudC; NAD+ diphosphatase [EC:3.6.1.22]	00760 Nicotinate and nicotinamide metabolism	Metabolism of cofactors and vitamins	Metabolism
Locus_28232_Transcript_1/1_Confidence_1.000_Length_356	K06210	NMNAT; nicotinamide mononucleotide adenylyltransferase [EC:2.7.7.1 2.7.7.18]	00760 Nicotinate and nicotinamide metabolism	Metabolism of cofactors and vitamins	Metabolism
Locus_42687_Transcript_1/1_Confidence_1.000_Length_692	K01240	URH1; uridine nucleosidase [EC:3.2.2.3]	00760 Nicotinate and nicotinamide metabolism	Metabolism of cofactors and vitamins	Metabolism
Locus_49599_Transcript_1/1_Confidence_1.000_Length_1486	K00278	nadB; L-aspartate oxidase [EC:1.4.3.16]	00760 Nicotinate and nicotinamide metabolism	Metabolism of cofactors and vitamins	Metabolism
Locus_590_Transcript_1/1_Confidence_1.000_Length_1131	K03787	surE; 5'-nucleotidase [EC:3.1.3.5]	00760 Nicotinate and nicotinamide metabolism	Metabolism of cofactors and vitamins	Metabolism
Locus_60851_Transcript_1/1_Confidence_1.000_Length_1877	K00763	pncB, NAPRT1; nicotinate phosphoribosyltransferase [EC:6.3.4.21]	00760 Nicotinate and nicotinamide metabolism	Metabolism of cofactors and vitamins	Metabolism
Locus_10787_Transcript_1/1_Confidence_1.000_Length_1044	K01598	PPCDC, coaC; phosphopantothenoylcysteine decarboxylase [EC:4.1.1.36]	00770 Pantothenate and CoA biosynthesis	Metabolism of cofactors and vitamins	Metabolism
Locus_11096_Transcript_1/1_Confidence_1.000_Length_1575	K09680	coaW; type II pantothenate kinase [EC:2.7.1.33]	00770 Pantothenate and CoA biosynthesis	Metabolism of cofactors and vitamins	Metabolism
Locus_12382_Transcript_1/1_Confidence_1.000_Length_688	K00859	coaE; dephospho-CoA kinase [EC:2.7.1.24]	00770 Pantothenate and CoA biosynthesis	Metabolism of cofactors and vitamins	Metabolism
Locus_1299_Transcript_1/1_Confidence_1.000_Length_1912	K09680	coaW; type II pantothenate kinase [EC:2.7.1.33]	00770 Pantothenate and CoA biosynthesis	Metabolism of cofactors and vitamins	Metabolism
Locus_13213_Transcript_1/1_Confidence_1.000_Length_334	K06133	LYS5, acpT; 4'-phosphopantetheinyl transferase [EC:2.7.8.-]	00770 Pantothenate and CoA biosynthesis	Metabolism of cofactors and vitamins	Metabolism
Locus_13230_Transcript_1/1_Confidence_1.000_Length_2783	K00826	E2.6.1.42, ilvE; branched-chain amino acid aminotransferase [EC:2.6.1.42]	00770 Pantothenate and CoA biosynthesis	Metabolism of cofactors and vitamins	Metabolism
Locus_15764_Transcript_1/1_Confidence_1.000_Length_434	K01922	PPCS, coaB; phosphopantothenate-cysteine ligase [EC:6.3.2.5]	00770 Pantothenate and CoA biosynthesis	Metabolism of cofactors and vitamins	Metabolism
Locus_16871_Transcript_1/1_Confidence_1.000_Length_2211	K01687	ilvD; dihydroxy-acid dehydratase [EC:4.2.1.9]	00770 Pantothenate and CoA biosynthesis	Metabolism of cofactors and vitamins	Metabolism
Locus_23122_Transcript_1/1_Confidence_1.000_Length_475	K01922	PPCS, coaB; phosphopantothenate-cysteine ligase [EC:6.3.2.5]	00770 Pantothenate and CoA biosynthesis	Metabolism of cofactors and vitamins	Metabolism
Locus_23537_Transcript_1/1_Confidence_1.000_Length_385	K02201	E2.7.7.3B; pantetheine-phosphate adenylyltransferase [EC:2.7.7.3]	00770 Pantothenate and CoA biosynthesis	Metabolism of cofactors and vitamins	Metabolism
Locus_2403_Transcript_1/1_Confidence_1.000_Length_1469	K00826	E2.6.1.42, ilvE; branched-chain amino acid aminotransferase [EC:2.6.1.42]	00770 Pantothenate and CoA biosynthesis	Metabolism of cofactors and vitamins	Metabolism
Locus_24052_Transcript_1/1_Confidence_1.000_Length_274	K01922	PPCS, coaB; phosphopantothenate-cysteine ligase [EC:6.3.2.5]	00770 Pantothenate and CoA biosynthesis	Metabolism of cofactors and vitamins	Metabolism
Locus_25318_Transcript_1/1_Confidence_1.000_Length_1195	K01653	E2.2.1.6S, ilvH, ilvN; acetolactate synthase I/III small subunit [EC:2.2.1.6]	00770 Pantothenate and CoA biosynthesis	Metabolism of cofactors and vitamins	Metabolism
Locus_25640_Transcript_1/1_Confidence_1.000_Length_1450	K00606	panB; 3-methyl-2-oxobutanoate hydroxymethyltransferase [EC:2.1.2.11]	00770 Pantothenate and CoA biosynthesis	Metabolism of cofactors and vitamins	Metabolism
Locus_276_Transcript_1/1_Confidence_1.000_Length_1899	K00053	ilvC; ketol-acid reductoisomerase [EC:1.1.1.86]	00770 Pantothenate and CoA biosynthesis	Metabolism of cofactors and vitamins	Metabolism
Locus_33927_Transcript_1/1_Confidence_1.000_Length_748	K01918	panC; pantoate--beta-alanine ligase [EC:6.3.2.1]	00770 Pantothenate and CoA biosynthesis	Metabolism of cofactors and vitamins	Metabolism
Locus_35289_Transcript_1/1_Confidence_1.000_Length_1587	K06133	LYS5, acpT; 4'-phosphopantetheinyl transferase [EC:2.7.8.-]	00770 Pantothenate and CoA biosynthesis	Metabolism of cofactors and vitamins	Metabolism
Locus_3838_Transcript_1/1_Confidence_1.000_Length_2508	K01652	E2.2.1.6L, ilvB, ilvG, ilvI; acetolactate synthase I/II/III large subunit [EC:2.2.1.6]	00770 Pantothenate and CoA biosynthesis	Metabolism of cofactors and vitamins	Metabolism
Locus_40821_Transcript_1/1_Confidence_1.000_Length_998	K00826	E2.6.1.42, ilvE; branched-chain amino acid aminotransferase [EC:2.6.1.42]	00770 Pantothenate and CoA biosynthesis	Metabolism of cofactors and vitamins	Metabolism
Locus_42984_Transcript_1/1_Confidence_1.000_Length_323	K01464	DPYS, dht, hydA; dihydropyrimidinase [EC:3.5.2.2]	00770 Pantothenate and CoA biosynthesis	Metabolism of cofactors and vitamins	Metabolism
Locus_53272_Transcript_1/1_Confidence_1.000_Length_1312	K00207	DPYD; dihydropyrimidine dehydrogenase (NADP+) [EC:1.3.1.2]	00770 Pantothenate and CoA biosynthesis	Metabolism of cofactors and vitamins	Metabolism
Locus_62492_Transcript_1/1_Confidence_1.000_Length_1110	K00826	E2.6.1.42, ilvE; branched-chain amino acid aminotransferase [EC:2.6.1.42]	00770 Pantothenate and CoA biosynthesis	Metabolism of cofactors and vitamins	Metabolism
Locus_834_Transcript_1/1_Confidence_1.000_Length_1453	K01431	UPB1; beta-ureidopropionase [EC:3.5.1.6]	00770 Pantothenate and CoA biosynthesis	Metabolism of cofactors and vitamins	Metabolism
Locus_9641_Transcript_1/1_Confidence_1.000_Length_1641	K00826	E2.6.1.42, ilvE; branched-chain amino acid aminotransferase [EC:2.6.1.42]	00770 Pantothenate and CoA biosynthesis	Metabolism of cofactors and vitamins	Metabolism
Locus_9690_Transcript_1/1_Confidence_1.000_Length_1525	K00826	E2.6.1.42, ilvE; branched-chain amino acid aminotransferase [EC:2.6.1.42]	00770 Pantothenate and CoA biosynthesis	Metabolism of cofactors and vitamins	Metabolism
Locus_16052_Transcript_1/1_Confidence_1.000_Length_1461	K09458	fabF; 3-oxoacyl-[acyl-carrier-protein] synthase II [EC:2.3.1.179]	00780 Biotin metabolism	Metabolism of cofactors and vitamins	Metabolism
Locus_28259_Transcript_1/1_Confidence_1.000_Length_1763	K09458	fabF; 3-oxoacyl-[acyl-carrier-protein] synthase II [EC:2.3.1.179]	00780 Biotin metabolism	Metabolism of cofactors and vitamins	Metabolism
Locus_2907_Transcript_1/1_Confidence_1.000_Length_1494	K01012	bioB; biotin synthase [EC:2.8.1.6]	00780 Biotin metabolism	Metabolism of cofactors and vitamins	Metabolism
Locus_3319_Transcript_1/1_Confidence_1.000_Length_1252	K00059	fabG; 3-oxoacyl-[acyl-carrier protein] reductase [EC:1.1.1.100]	00780 Biotin metabolism	Metabolism of cofactors and vitamins	Metabolism
Locus_40941_Transcript_1/1_Confidence_1.000_Length_1462	K00208	fabI; enoyl-[acyl-carrier protein] reductase I [EC:1.3.1.9 1.3.1.10]	00780 Biotin metabolism	Metabolism of cofactors and vitamins	Metabolism
Locus_41104_Transcript_1/1_Confidence_1.000_Length_1134	K09458	fabF; 3-oxoacyl-[acyl-carrier-protein] synthase II [EC:2.3.1.179]	00780 Biotin metabolism	Metabolism of cofactors and vitamins	Metabolism
Locus_44045_Transcript_1/1_Confidence_1.000_Length_2531	K00833	bioA; adenosylmethionine-8-amino-7-oxononanoate aminotransferase [EC:2.6.1.62]	00780 Biotin metabolism	Metabolism of cofactors and vitamins	Metabolism
Locus_5651_Transcript_1/1_Confidence_1.000_Length_1280	K09458	fabF; 3-oxoacyl-[acyl-carrier-protein] synthase II [EC:2.3.1.179]	00780 Biotin metabolism	Metabolism of cofactors and vitamins	Metabolism
Locus_62730_Transcript_1/1_Confidence_1.000_Length_1062	K00652	bioF; 8-amino-7-oxononanoate synthase [EC:2.3.1.47]	00780 Biotin metabolism	Metabolism of cofactors and vitamins	Metabolism
Locus_6795_Transcript_1/1_Confidence_1.000_Length_1150	K00059	fabG; 3-oxoacyl-[acyl-carrier protein] reductase [EC:1.1.1.100]	00780 Biotin metabolism	Metabolism of cofactors and vitamins	Metabolism
Locus_78270_Transcript_1/1_Confidence_1.000_Length_492	K02372	fabZ; 3-hydroxyacyl-[acyl-carrier-protein] dehydratase [EC:4.2.1.59]	00780 Biotin metabolism	Metabolism of cofactors and vitamins	Metabolism
Locus_15680_Transcript_1/1_Confidence_1.000_Length_953	K03801	lipB; lipoyl(octanoyl) transferase [EC:2.3.1.181]	00785 Lipoic acid metabolism	Metabolism of cofactors and vitamins	Metabolism
Locus_18976_Transcript_1/1_Confidence_1.000_Length_1565	K03644	lipA; lipoic acid synthetase [EC:2.8.1.8]	00785 Lipoic acid metabolism	Metabolism of cofactors and vitamins	Metabolism
Locus_28935_Transcript_1/1_Confidence_1.000_Length_1177	K03801	lipB; lipoyl(octanoyl) transferase [EC:2.3.1.181]	00785 Lipoic acid metabolism	Metabolism of cofactors and vitamins	Metabolism
Locus_41148_Transcript_1/1_Confidence_1.000_Length_903	K03644	lipA; lipoic acid synthetase [EC:2.8.1.8]	00785 Lipoic acid metabolism	Metabolism of cofactors and vitamins	Metabolism
Locus_48160_Transcript_1/1_Confidence_1.000_Length_889	K03644	lipA; lipoic acid synthetase [EC:2.8.1.8]	00785 Lipoic acid metabolism	Metabolism of cofactors and vitamins	Metabolism
Locus_11498_Transcript_1/1_Confidence_1.000_Length_2817	K13950	pabAB; para-aminobenzoate synthetase [EC:2.6.1.85]	00790 Folate biosynthesis	Metabolism of cofactors and vitamins	Metabolism
Locus_12588_Transcript_1/1_Confidence_1.000_Length_1162	K01307	GGH; gamma-glutamyl hydrolase [EC:3.4.19.9]	00790 Folate biosynthesis	Metabolism of cofactors and vitamins	Metabolism
Locus_12805_Transcript_1/1_Confidence_1.000_Length_1337	K01930	FPGS; folylpolyglutamate synthase [EC:6.3.2.17]	00790 Folate biosynthesis	Metabolism of cofactors and vitamins	Metabolism
Locus_26184_Transcript_1/1_Confidence_1.000_Length_1395	K03635	MOCS2, moaE; molybdopterin synthase catalytic subunit [EC:2.-.-.-]	00790 Folate biosynthesis	Metabolism of cofactors and vitamins	Metabolism
Locus_32196_Transcript_1/1_Confidence_1.000_Length_979	K13998	DHFR-TS; dihydrofolate reductase / thymidylate synthase [EC:1.5.1.3 2.1.1.45]	00790 Folate biosynthesis	Metabolism of cofactors and vitamins	Metabolism
Locus_33685_Transcript_1/1_Confidence_1.000_Length_1380	K03639	MOCS1, moaA; molybdenum cofactor biosynthesis protein	00790 Folate biosynthesis	Metabolism of cofactors and vitamins	Metabolism
Locus_35663_Transcript_1/1_Confidence_1.000_Length_1376	K01930	FPGS; folylpolyglutamate synthase [EC:6.3.2.17]	00790 Folate biosynthesis	Metabolism of cofactors and vitamins	Metabolism
Locus_37671_Transcript_1/1_Confidence_1.000_Length_747	K03639	MOCS1, moaA; molybdenum cofactor biosynthesis protein	00790 Folate biosynthesis	Metabolism of cofactors and vitamins	Metabolism
Locus_37714_Transcript_1/1_Confidence_1.000_Length_570	K03635	MOCS2, moaE; molybdopterin synthase catalytic subunit [EC:2.-.-.-]	00790 Folate biosynthesis	Metabolism of cofactors and vitamins	Metabolism
Locus_40933_Transcript_1/1_Confidence_1.000_Length_1467	K01495	GCH1, folE; GTP cyclohydrolase I [EC:3.5.4.16]	00790 Folate biosynthesis	Metabolism of cofactors and vitamins	Metabolism
Locus_5468_Transcript_1/1_Confidence_1.000_Length_1465	K13941	folKP; 2-amino-4-hydroxy-6-hydroxymethyldihydropteridine diphosphokinase / dihydropteroate synthase [EC:2.7.6.3 2.5.1.15]	00790 Folate biosynthesis	Metabolism of cofactors and vitamins	Metabolism
Locus_5564_Transcript_1/1_Confidence_1.000_Length_1817	K01495	GCH1, folE; GTP cyclohydrolase I [EC:3.5.4.16]	00790 Folate biosynthesis	Metabolism of cofactors and vitamins	Metabolism
Locus_60165_Transcript_1/1_Confidence_1.000_Length_1090	K01930	FPGS; folylpolyglutamate synthase [EC:6.3.2.17]	00790 Folate biosynthesis	Metabolism of cofactors and vitamins	Metabolism
Locus_7274_Transcript_1/1_Confidence_1.000_Length_658	K01633	folB; dihydroneopterin aldolase [EC:4.1.2.25]	00790 Folate biosynthesis	Metabolism of cofactors and vitamins	Metabolism
Locus_76726_Transcript_1/1_Confidence_1.000_Length_497	K01633	folB; dihydroneopterin aldolase [EC:4.1.2.25]	00790 Folate biosynthesis	Metabolism of cofactors and vitamins	Metabolism
Locus_11129_Transcript_1/1_Confidence_1.000_Length_2121	K01698	hemB, ALAD; porphobilinogen synthase [EC:4.2.1.24]	00860 Porphyrin and chlorophyll metabolism	Metabolism of cofactors and vitamins	Metabolism
Locus_14737_Transcript_1/1_Confidence_1.000_Length_2263	K13606	NOL, NYC1; chlorophyll(ide) b reductase [EC:1.1.1.294]	00860 Porphyrin and chlorophyll metabolism	Metabolism of cofactors and vitamins	Metabolism
Locus_1712_Transcript_1/1_Confidence_1.000_Length_2160	K01772	hemH, FECH; ferrochelatase [EC:4.99.1.1]	00860 Porphyrin and chlorophyll metabolism	Metabolism of cofactors and vitamins	Metabolism
Locus_17129_Transcript_1/1_Confidence_1.000_Length_220	K04035	E1.14.13.81, acsF, chlE; magnesium-protoporphyrin IX monomethyl ester (oxidative) cyclase [EC:1.14.13.81]	00860 Porphyrin and chlorophyll metabolism	Metabolism of cofactors and vitamins	Metabolism
Locus_17758_Transcript_1/1_Confidence_1.000_Length_884	K00218	E1.3.1.33, por; protochlorophyllide reductase [EC:1.3.1.33]	00860 Porphyrin and chlorophyll metabolism	Metabolism of cofactors and vitamins	Metabolism
Locus_18497_Transcript_1/1_Confidence_1.000_Length_1969	K02492	hemA; glutamyl-tRNA reductase [EC:1.2.1.70]	00860 Porphyrin and chlorophyll metabolism	Metabolism of cofactors and vitamins	Metabolism
Locus_20553_Transcript_1/1_Confidence_1.000_Length_1981	K13071	PAO, ACD1; pheophorbide a oxygenase [EC:1.14.12.20]	00860 Porphyrin and chlorophyll metabolism	Metabolism of cofactors and vitamins	Metabolism
Locus_20638_Transcript_1/1_Confidence_1.000_Length_604	K08101	E1.3.7.4; phytochromobilin:ferredoxin oxidoreductase [EC:1.3.7.4]	00860 Porphyrin and chlorophyll metabolism	Metabolism of cofactors and vitamins	Metabolism
Locus_20809_Transcript_1/1_Confidence_1.000_Length_1569	K01845	hemL; glutamate-1-semialdehyde 2,1-aminomutase [EC:5.4.3.8]	00860 Porphyrin and chlorophyll metabolism	Metabolism of cofactors and vitamins	Metabolism
Locus_22418_Transcript_1/1_Confidence_1.000_Length_4254	K03403	chlH, bchH; magnesium chelatase subunit H [EC:6.6.1.1]	00860 Porphyrin and chlorophyll metabolism	Metabolism of cofactors and vitamins	Metabolism
Locus_22471_Transcript_1/1_Confidence_1.000_Length_900	K02257	COX10; protoheme IX farnesyltransferase [EC:2.5.1.-]	00860 Porphyrin and chlorophyll metabolism	Metabolism of cofactors and vitamins	Metabolism
Locus_22480_Transcript_1/1_Confidence_1.000_Length_667	K03428	E2.1.1.11, chlM, bchM; magnesium-protoporphyrin O-methyltransferase [EC:2.1.1.11]	00860 Porphyrin and chlorophyll metabolism	Metabolism of cofactors and vitamins	Metabolism
Locus_2478_Transcript_1/1_Confidence_1.000_Length_1363	K03405	chlI, bchI; magnesium chelatase subunit I [EC:6.6.1.1]	00860 Porphyrin and chlorophyll metabolism	Metabolism of cofactors and vitamins	Metabolism
Locus_25868_Transcript_1/1_Confidence_1.000_Length_1617	K01599	hemE, UROD; uroporphyrinogen decarboxylase [EC:4.1.1.37]	00860 Porphyrin and chlorophyll metabolism	Metabolism of cofactors and vitamins	Metabolism
Locus_25980_Transcript_1/1_Confidence_1.000_Length_2640	K01885	EARS, gltX; glutamyl-tRNA synthetase [EC:6.1.1.17]	00860 Porphyrin and chlorophyll metabolism	Metabolism of cofactors and vitamins	Metabolism
Locus_27727_Transcript_1/1_Confidence_1.000_Length_1065	K13545	ACD2; red chlorophyll catabolite reductase [EC:1.3.1.80]	00860 Porphyrin and chlorophyll metabolism	Metabolism of cofactors and vitamins	Metabolism
Locus_27909_Transcript_1/1_Confidence_1.000_Length_1117	K10960	chlP, bchP; geranylgeranyl reductase [EC:1.3.1.83]	00860 Porphyrin and chlorophyll metabolism	Metabolism of cofactors and vitamins	Metabolism
Locus_33592_Transcript_1/1_Confidence_1.000_Length_690	K00228	CPOX, hemF; coproporphyrinogen III oxidase [EC:1.3.3.3]	00860 Porphyrin and chlorophyll metabolism	Metabolism of cofactors and vitamins	Metabolism
Locus_34177_Transcript_1/1_Confidence_1.000_Length_748	K01719	hemD, UROS; uroporphyrinogen-III synthase [EC:4.2.1.75]	00860 Porphyrin and chlorophyll metabolism	Metabolism of cofactors and vitamins	Metabolism
Locus_34240_Transcript_1/1_Confidence_1.000_Length_1405	K01749	hemC, HMBS; hydroxymethylbilane synthase [EC:2.5.1.61]	00860 Porphyrin and chlorophyll metabolism	Metabolism of cofactors and vitamins	Metabolism
Locus_35981_Transcript_1/1_Confidence_1.000_Length_494	K04035	E1.14.13.81, acsF, chlE; magnesium-protoporphyrin IX monomethyl ester (oxidative) cyclase [EC:1.14.13.81]	00860 Porphyrin and chlorophyll metabolism	Metabolism of cofactors and vitamins	Metabolism
Locus_3690_Transcript_1/1_Confidence_1.000_Length_2046	K13600	CAO; chlorophyllide a oxygenase [EC:1.14.13.122]	00860 Porphyrin and chlorophyll metabolism	Metabolism of cofactors and vitamins	Metabolism
Locus_37521_Transcript_1/1_Confidence_1.000_Length_1284	K00522	FTH1; ferritin heavy chain [EC:1.16.3.1]	00860 Porphyrin and chlorophyll metabolism	Metabolism of cofactors and vitamins	Metabolism
Locus_38614_Transcript_1/1_Confidence_1.000_Length_611	K00231	PPOX, hemY; oxygen-dependent protoporphyrinogen oxidase [EC:1.3.3.4]	00860 Porphyrin and chlorophyll metabolism	Metabolism of cofactors and vitamins	Metabolism
Locus_40541_Transcript_1/1_Confidence_1.000_Length_1170	K01599	hemE, UROD; uroporphyrinogen decarboxylase [EC:4.1.1.37]	00860 Porphyrin and chlorophyll metabolism	Metabolism of cofactors and vitamins	Metabolism
Locus_4170_Transcript_1/1_Confidence_1.000_Length_1414	K00510	HMOX, hmuO, ho; heme oxygenase [EC:1.14.99.3]	00860 Porphyrin and chlorophyll metabolism	Metabolism of cofactors and vitamins	Metabolism
Locus_48043_Transcript_1/1_Confidence_1.000_Length_765	K00231	PPOX, hemY; oxygen-dependent protoporphyrinogen oxidase [EC:1.3.3.4]	00860 Porphyrin and chlorophyll metabolism	Metabolism of cofactors and vitamins	Metabolism
Locus_48895_Transcript_1/1_Confidence_1.000_Length_791	K18010	HCAR; 7-hydroxymethyl chlorophyll a reductase [EC:1.17.7.2]	00860 Porphyrin and chlorophyll metabolism	Metabolism of cofactors and vitamins	Metabolism
Locus_5011_Transcript_1/1_Confidence_1.000_Length_3155	K01885	EARS, gltX; glutamyl-tRNA synthetase [EC:6.1.1.17]	00860 Porphyrin and chlorophyll metabolism	Metabolism of cofactors and vitamins	Metabolism
Locus_63016_Transcript_1/1_Confidence_1.000_Length_611	K08099	E3.1.1.14; chlorophyllase [EC:3.1.1.14]	00860 Porphyrin and chlorophyll metabolism	Metabolism of cofactors and vitamins	Metabolism
Locus_6650_Transcript_1/1_Confidence_1.000_Length_707	K13606	NOL, NYC1; chlorophyll(ide) b reductase [EC:1.1.1.294]	00860 Porphyrin and chlorophyll metabolism	Metabolism of cofactors and vitamins	Metabolism
Locus_6957_Transcript_1/1_Confidence_1.000_Length_3258	K03404	chlD, bchD; magnesium chelatase subunit D [EC:6.6.1.1]	00860 Porphyrin and chlorophyll metabolism	Metabolism of cofactors and vitamins	Metabolism
Locus_7231_Transcript_1/1_Confidence_1.000_Length_555	K01885	EARS, gltX; glutamyl-tRNA synthetase [EC:6.1.1.17]	00860 Porphyrin and chlorophyll metabolism	Metabolism of cofactors and vitamins	Metabolism
Locus_8122_Transcript_1/1_Confidence_1.000_Length_1641	K02259	COX15; cytochrome c oxidase assembly protein subunit 15	00860 Porphyrin and chlorophyll metabolism	Metabolism of cofactors and vitamins	Metabolism
Locus_82857_Transcript_1/1_Confidence_1.000_Length_533	K10960	chlP, bchP; geranylgeranyl reductase [EC:1.3.1.83]	00860 Porphyrin and chlorophyll metabolism	Metabolism of cofactors and vitamins	Metabolism
Locus_83334_Transcript_1/1_Confidence_1.000_Length_480	K18010	HCAR; 7-hydroxymethyl chlorophyll a reductase [EC:1.17.7.2]	00860 Porphyrin and chlorophyll metabolism	Metabolism of cofactors and vitamins	Metabolism
Locus_9265_Transcript_1/1_Confidence_1.000_Length_628	K00231	PPOX, hemY; oxygen-dependent protoporphyrinogen oxidase [EC:1.3.3.4]	00860 Porphyrin and chlorophyll metabolism	Metabolism of cofactors and vitamins	Metabolism
Locus_9849_Transcript_1/1_Confidence_1.000_Length_845	K04040	chlG, bchG; chlorophyll synthase [EC:2.5.1.62]	00860 Porphyrin and chlorophyll metabolism	Metabolism of cofactors and vitamins	Metabolism
Locus_12239_Transcript_1/1_Confidence_1.000_Length_1202	K00869	E2.7.1.36, MVK, mvaK1; mevalonate kinase [EC:2.7.1.36]	00900 Terpenoid backbone biosynthesis	Metabolism of terpenoids and polyketides	Metabolism
Locus_12476_Transcript_1/1_Confidence_1.000_Length_1160	K11778	DHDDS, RER2, SRT1; ditrans,polycis-polyprenyl diphosphate synthase [EC:2.5.1.87]	00900 Terpenoid backbone biosynthesis	Metabolism of terpenoids and polyketides	Metabolism
Locus_12855_Transcript_1/1_Confidence_1.000_Length_573	K01597	MVD, mvaD; diphosphomevalonate decarboxylase [EC:4.1.1.33]	00900 Terpenoid backbone biosynthesis	Metabolism of terpenoids and polyketides	Metabolism
Locus_13734_Transcript_1/1_Confidence_1.000_Length_1027	K06013	STE24; STE24 endopeptidase [EC:3.4.24.84]	00900 Terpenoid backbone biosynthesis	Metabolism of terpenoids and polyketides	Metabolism
Locus_14983_Transcript_1/1_Confidence_1.000_Length_1256	K11778	DHDDS, RER2, SRT1; ditrans,polycis-polyprenyl diphosphate synthase [EC:2.5.1.87]	00900 Terpenoid backbone biosynthesis	Metabolism of terpenoids and polyketides	Metabolism
Locus_15164_Transcript_1/1_Confidence_1.000_Length_1803	K05906	PCYOX1, FCLY; prenylcysteine oxidase / farnesylcysteine lyase [EC:1.8.3.5 1.8.3.6]	00900 Terpenoid backbone biosynthesis	Metabolism of terpenoids and polyketides	Metabolism
Locus_17086_Transcript_1/1_Confidence_1.000_Length_792	K00587	ICMT, STE14; protein-S-isoprenylcysteine O-methyltransferase [EC:2.1.1.100]	00900 Terpenoid backbone biosynthesis	Metabolism of terpenoids and polyketides	Metabolism
Locus_18012_Transcript_1/1_Confidence_1.000_Length_1379	K00938	E2.7.4.2, mvaK2; phosphomevalonate kinase [EC:2.7.4.2]	00900 Terpenoid backbone biosynthesis	Metabolism of terpenoids and polyketides	Metabolism
Locus_19093_Transcript_1/1_Confidence_1.000_Length_964	K15891	FLDH; farnesol dehydrogenase [EC:1.1.1.216]	00900 Terpenoid backbone biosynthesis	Metabolism of terpenoids and polyketides	Metabolism
Locus_1950_Transcript_1/1_Confidence_1.000_Length_2454	K00021	HMGCR; hydroxymethylglutaryl-CoA reductase (NADPH) [EC:1.1.1.34]	00900 Terpenoid backbone biosynthesis	Metabolism of terpenoids and polyketides	Metabolism
Locus_20618_Transcript_1/1_Confidence_1.000_Length_1522	K13789	GGPS; geranylgeranyl diphosphate synthase, type II [EC:2.5.1.1 2.5.1.10 2.5.1.29]	00900 Terpenoid backbone biosynthesis	Metabolism of terpenoids and polyketides	Metabolism
Locus_20622_Transcript_1/1_Confidence_1.000_Length_945	K13789	GGPS; geranylgeranyl diphosphate synthase, type II [EC:2.5.1.1 2.5.1.10 2.5.1.29]	00900 Terpenoid backbone biosynthesis	Metabolism of terpenoids and polyketides	Metabolism
Locus_22336_Transcript_1/1_Confidence_1.000_Length_2421	K01662	dxs; 1-deoxy-D-xylulose-5-phosphate synthase [EC:2.2.1.7]	00900 Terpenoid backbone biosynthesis	Metabolism of terpenoids and polyketides	Metabolism
Locus_22606_Transcript_1/1_Confidence_1.000_Length_1639	K13789	GGPS; geranylgeranyl diphosphate synthase, type II [EC:2.5.1.1 2.5.1.10 2.5.1.29]	00900 Terpenoid backbone biosynthesis	Metabolism of terpenoids and polyketides	Metabolism
Locus_24397_Transcript_1/1_Confidence_1.000_Length_1233	K05356	SPS, sds; all-trans-nonaprenyl-diphosphate synthase [EC:2.5.1.84 2.5.1.85]	00900 Terpenoid backbone biosynthesis	Metabolism of terpenoids and polyketides	Metabolism
Locus_246_Transcript_1/1_Confidence_1.000_Length_2664	K03526	E1.17.7.1, gcpE, ispG; (E)-4-hydroxy-3-methylbut-2-enyl-diphosphate synthase [EC:1.17.7.1]	00900 Terpenoid backbone biosynthesis	Metabolism of terpenoids and polyketides	Metabolism
Locus_24648_Transcript_1/1_Confidence_1.000_Length_398	K05954	FNTB; protein farnesyltransferase subunit beta [EC:2.5.1.58]	00900 Terpenoid backbone biosynthesis	Metabolism of terpenoids and polyketides	Metabolism
Locus_25156_Transcript_1/1_Confidence_1.000_Length_2529	K01662	dxs; 1-deoxy-D-xylulose-5-phosphate synthase [EC:2.2.1.7]	00900 Terpenoid backbone biosynthesis	Metabolism of terpenoids and polyketides	Metabolism
Locus_27603_Transcript_1/1_Confidence_1.000_Length_562	K01770	ispF; 2-C-methyl-D-erythritol 2,4-cyclodiphosphate synthase [EC:4.6.1.12]	00900 Terpenoid backbone biosynthesis	Metabolism of terpenoids and polyketides	Metabolism
Locus_27909_Transcript_1/1_Confidence_1.000_Length_1117	K10960	chlP, bchP; geranylgeranyl reductase [EC:1.3.1.83]	00900 Terpenoid backbone biosynthesis	Metabolism of terpenoids and polyketides	Metabolism
Locus_28511_Transcript_1/1_Confidence_1.000_Length_1171	K00938	E2.7.4.2, mvaK2; phosphomevalonate kinase [EC:2.7.4.2]	00900 Terpenoid backbone biosynthesis	Metabolism of terpenoids and polyketides	Metabolism
Locus_3063_Transcript_1/1_Confidence_1.000_Length_1127	K01641	E2.3.3.10; hydroxymethylglutaryl-CoA synthase [EC:2.3.3.10]	00900 Terpenoid backbone biosynthesis	Metabolism of terpenoids and polyketides	Metabolism
Locus_33689_Transcript_1/1_Confidence_1.000_Length_1535	K00919	ispE; 4-diphosphocytidyl-2-C-methyl-D-erythritol kinase [EC:2.7.1.148]	00900 Terpenoid backbone biosynthesis	Metabolism of terpenoids and polyketides	Metabolism
Locus_38122_Transcript_1/1_Confidence_1.000_Length_788	K08658	RCE1, FACE2; prenyl protein peptidase [EC:3.4.22.-]	00900 Terpenoid backbone biosynthesis	Metabolism of terpenoids and polyketides	Metabolism
Locus_41689_Transcript_1/1_Confidence_1.000_Length_1115	K00587	ICMT, STE14; protein-S-isoprenylcysteine O-methyltransferase [EC:2.1.1.100]	00900 Terpenoid backbone biosynthesis	Metabolism of terpenoids and polyketides	Metabolism
Locus_41831_Transcript_1/1_Confidence_1.000_Length_827	K11778	DHDDS, RER2, SRT1; ditrans,polycis-polyprenyl diphosphate synthase [EC:2.5.1.87]	00900 Terpenoid backbone biosynthesis	Metabolism of terpenoids and polyketides	Metabolism
Locus_48332_Transcript_1/1_Confidence_1.000_Length_1830	K03527	E1.17.1.2, lytB, ispH; 4-hydroxy-3-methylbut-2-enyl diphosphate reductase [EC:1.17.1.2]	00900 Terpenoid backbone biosynthesis	Metabolism of terpenoids and polyketides	Metabolism
Locus_55973_Transcript_1/1_Confidence_1.000_Length_431	K14066	GPS; geranyl diphosphate synthase [EC:2.5.1.1]	00900 Terpenoid backbone biosynthesis	Metabolism of terpenoids and polyketides	Metabolism
Locus_56068_Transcript_1/1_Confidence_1.000_Length_1277	K00991	ispD; 2-C-methyl-D-erythritol 4-phosphate cytidylyltransferase [EC:2.7.7.60]	00900 Terpenoid backbone biosynthesis	Metabolism of terpenoids and polyketides	Metabolism
Locus_57823_Transcript_1/1_Confidence_1.000_Length_1961	K15889	PCME; prenylcysteine alpha-carboxyl methylesterase [EC:3.1.1.-]	00900 Terpenoid backbone biosynthesis	Metabolism of terpenoids and polyketides	Metabolism
Locus_58153_Transcript_1/1_Confidence_1.000_Length_550	K05955	FNTA; protein farnesyltransferase/geranylgeranyltransferase type-1 subunit alpha [EC:2.5.1.58 2.5.1.59]	00900 Terpenoid backbone biosynthesis	Metabolism of terpenoids and polyketides	Metabolism
Locus_62386_Transcript_1/1_Confidence_1.000_Length_910	K15892	FOLK; farnesol kinase [EC:2.7.1.-]	00900 Terpenoid backbone biosynthesis	Metabolism of terpenoids and polyketides	Metabolism
Locus_65378_Transcript_1/1_Confidence_1.000_Length_706	K00787	FDPS; farnesyl diphosphate synthase [EC:2.5.1.1 2.5.1.10]	00900 Terpenoid backbone biosynthesis	Metabolism of terpenoids and polyketides	Metabolism
Locus_6637_Transcript_1/1_Confidence_1.000_Length_1670	K03527	E1.17.1.2, lytB, ispH; 4-hydroxy-3-methylbut-2-enyl diphosphate reductase [EC:1.17.1.2]	00900 Terpenoid backbone biosynthesis	Metabolism of terpenoids and polyketides	Metabolism
Locus_7183_Transcript_1/1_Confidence_1.000_Length_2460	K01662	dxs; 1-deoxy-D-xylulose-5-phosphate synthase [EC:2.2.1.7]	00900 Terpenoid backbone biosynthesis	Metabolism of terpenoids and polyketides	Metabolism
Locus_7188_Transcript_1/1_Confidence_1.000_Length_378	K01597	MVD, mvaD; diphosphomevalonate decarboxylase [EC:4.1.1.33]	00900 Terpenoid backbone biosynthesis	Metabolism of terpenoids and polyketides	Metabolism
Locus_71918_Transcript_1/1_Confidence_1.000_Length_591	K00787	FDPS; farnesyl diphosphate synthase [EC:2.5.1.1 2.5.1.10]	00900 Terpenoid backbone biosynthesis	Metabolism of terpenoids and polyketides	Metabolism
Locus_801_Transcript_1/1_Confidence_1.000_Length_758	K00626	E2.3.1.9, atoB; acetyl-CoA C-acetyltransferase [EC:2.3.1.9]	00900 Terpenoid backbone biosynthesis	Metabolism of terpenoids and polyketides	Metabolism
Locus_81589_Transcript_1/1_Confidence_1.000_Length_426	K01823	idi, IDI; isopentenyl-diphosphate delta-isomerase [EC:5.3.3.2]	00900 Terpenoid backbone biosynthesis	Metabolism of terpenoids and polyketides	Metabolism
Locus_823_Transcript_1/1_Confidence_1.000_Length_2631	K03526	E1.17.7.1, gcpE, ispG; (E)-4-hydroxy-3-methylbut-2-enyl-diphosphate synthase [EC:1.17.7.1]	00900 Terpenoid backbone biosynthesis	Metabolism of terpenoids and polyketides	Metabolism
Locus_82857_Transcript_1/1_Confidence_1.000_Length_533	K10960	chlP, bchP; geranylgeranyl reductase [EC:1.3.1.83]	00900 Terpenoid backbone biosynthesis	Metabolism of terpenoids and polyketides	Metabolism
Locus_8676_Transcript_1/1_Confidence_1.000_Length_707	K05954	FNTB; protein farnesyltransferase subunit beta [EC:2.5.1.58]	00900 Terpenoid backbone biosynthesis	Metabolism of terpenoids and polyketides	Metabolism
Locus_9264_Transcript_1/1_Confidence_1.000_Length_1084	K00099	dxr; 1-deoxy-D-xylulose-5-phosphate reductoisomerase [EC:1.1.1.267]	00900 Terpenoid backbone biosynthesis	Metabolism of terpenoids and polyketides	Metabolism
Locus_25636_Transcript_1/1_Confidence_1.000_Length_1348	K15086	TPS14; (3S)-linalool synthase [EC:4.2.3.25]	00902 Monoterpenoid biosynthesis	Metabolism of terpenoids and polyketides	Metabolism
Locus_3917_Transcript_1/1_Confidence_1.000_Length_2115	K07385	TPS-Cin; 1,8-cineole synthase [EC:4.2.3.108]	00902 Monoterpenoid biosynthesis	Metabolism of terpenoids and polyketides	Metabolism
Locus_40086_Transcript_1/1_Confidence_1.000_Length_1295	K15095	E1.1.1.208; (+)-neomenthol dehydrogenase [EC:1.1.1.208]	00902 Monoterpenoid biosynthesis	Metabolism of terpenoids and polyketides	Metabolism
Locus_10695_Transcript_1/1_Confidence_1.000_Length_1069	K00128	E1.2.1.3; aldehyde dehydrogenase (NAD+) [EC:1.2.1.3]	00903 Limonene and pinene degradation	Metabolism of terpenoids and polyketides	Metabolism
Locus_1099_Transcript_1/1_Confidence_1.000_Length_2342	K00517	E1.14.-.-; [EC:1.14.-.-]	00903 Limonene and pinene degradation	Metabolism of terpenoids and polyketides	Metabolism
Locus_12234_Transcript_1/1_Confidence_1.000_Length_2040	K00128	E1.2.1.3; aldehyde dehydrogenase (NAD+) [EC:1.2.1.3]	00903 Limonene and pinene degradation	Metabolism of terpenoids and polyketides	Metabolism
Locus_22613_Transcript_1/1_Confidence_1.000_Length_304	K00517	E1.14.-.-; [EC:1.14.-.-]	00903 Limonene and pinene degradation	Metabolism of terpenoids and polyketides	Metabolism
Locus_29768_Transcript_1/1_Confidence_1.000_Length_596	K00517	E1.14.-.-; [EC:1.14.-.-]	00903 Limonene and pinene degradation	Metabolism of terpenoids and polyketides	Metabolism
Locus_34725_Transcript_1/1_Confidence_1.000_Length_1782	K00517	E1.14.-.-; [EC:1.14.-.-]	00903 Limonene and pinene degradation	Metabolism of terpenoids and polyketides	Metabolism
Locus_357_Transcript_1/1_Confidence_1.000_Length_1844	K00517	E1.14.-.-; [EC:1.14.-.-]	00903 Limonene and pinene degradation	Metabolism of terpenoids and polyketides	Metabolism
Locus_4269_Transcript_1/1_Confidence_1.000_Length_1763	K00517	E1.14.-.-; [EC:1.14.-.-]	00903 Limonene and pinene degradation	Metabolism of terpenoids and polyketides	Metabolism
Locus_49392_Transcript_1/1_Confidence_1.000_Length_701	K00517	E1.14.-.-; [EC:1.14.-.-]	00903 Limonene and pinene degradation	Metabolism of terpenoids and polyketides	Metabolism
Locus_54755_Transcript_1/1_Confidence_1.000_Length_614	K00517	E1.14.-.-; [EC:1.14.-.-]	00903 Limonene and pinene degradation	Metabolism of terpenoids and polyketides	Metabolism
Locus_1022_Transcript_1/1_Confidence_1.000_Length_1089	K04124	E1.14.11.15; gibberellin 3-beta-dioxygenase [EC:1.14.11.15]	00904 Diterpenoid biosynthesis	Metabolism of terpenoids and polyketides	Metabolism
Locus_11723_Transcript_1/1_Confidence_1.000_Length_1395	K05282	E1.14.11.12; gibberellin 20-oxidase [EC:1.14.11.12]	00904 Diterpenoid biosynthesis	Metabolism of terpenoids and polyketides	Metabolism
Locus_11958_Transcript_1/1_Confidence_1.000_Length_1911	K04123	KAO; ent-kaurenoic acid hydroxylase [EC:1.14.13.79]	00904 Diterpenoid biosynthesis	Metabolism of terpenoids and polyketides	Metabolism
Locus_12093_Transcript_1/1_Confidence_1.000_Length_1938	K04123	KAO; ent-kaurenoic acid hydroxylase [EC:1.14.13.79]	00904 Diterpenoid biosynthesis	Metabolism of terpenoids and polyketides	Metabolism
Locus_17071_Transcript_1/1_Confidence_1.000_Length_2623	K04120	E5.5.1.13; ent-copalyl diphosphate synthase [EC:5.5.1.13]	00904 Diterpenoid biosynthesis	Metabolism of terpenoids and polyketides	Metabolism
Locus_20337_Transcript_1/1_Confidence_1.000_Length_2567	K04120	E5.5.1.13; ent-copalyl diphosphate synthase [EC:5.5.1.13]	00904 Diterpenoid biosynthesis	Metabolism of terpenoids and polyketides	Metabolism
Locus_24142_Transcript_1/1_Confidence_1.000_Length_1003	K13070	MAS; momilactone-A synthase [EC:1.1.1.295]	00904 Diterpenoid biosynthesis	Metabolism of terpenoids and polyketides	Metabolism
Locus_26537_Transcript_1/1_Confidence_1.000_Length_846	K13070	MAS; momilactone-A synthase [EC:1.1.1.295]	00904 Diterpenoid biosynthesis	Metabolism of terpenoids and polyketides	Metabolism
Locus_34604_Transcript_1/1_Confidence_1.000_Length_1281	K04122	E1.14.13.78; ent-kaurene oxidase [EC:1.14.13.78]	00904 Diterpenoid biosynthesis	Metabolism of terpenoids and polyketides	Metabolism
Locus_45474_Transcript_1/1_Confidence_1.000_Length_1707	K04121	E4.2.3.19; ent-kaurene synthase [EC:4.2.3.19]	00904 Diterpenoid biosynthesis	Metabolism of terpenoids and polyketides	Metabolism
Locus_48485_Transcript_1/1_Confidence_1.000_Length_972	K13070	MAS; momilactone-A synthase [EC:1.1.1.295]	00904 Diterpenoid biosynthesis	Metabolism of terpenoids and polyketides	Metabolism
Locus_6949_Transcript_1/1_Confidence_1.000_Length_2654	K04120	E5.5.1.13; ent-copalyl diphosphate synthase [EC:5.5.1.13]	00904 Diterpenoid biosynthesis	Metabolism of terpenoids and polyketides	Metabolism
Locus_73877_Transcript_1/1_Confidence_1.000_Length_666	K04125	E1.14.11.13; gibberellin 2-oxidase [EC:1.14.11.13]	00904 Diterpenoid biosynthesis	Metabolism of terpenoids and polyketides	Metabolism
Locus_77443_Transcript_1/1_Confidence_1.000_Length_628	K04125	E1.14.11.13; gibberellin 2-oxidase [EC:1.14.11.13]	00904 Diterpenoid biosynthesis	Metabolism of terpenoids and polyketides	Metabolism
Locus_13961_Transcript_1/1_Confidence_1.000_Length_1823	K12637	CYP90C1, ROT3; 3-epi-6-deoxocathasterone 23-monooxygenase [EC:1.14.13.112]	00905 Brassinosteroid biosynthesis	Metabolism of terpenoids and polyketides	Metabolism
Locus_26881_Transcript_1/1_Confidence_1.000_Length_1696	K09587	CYP90B1, DWF4; steroid 22-alpha-hydroxylase [EC:1.14.13.-]	00905 Brassinosteroid biosynthesis	Metabolism of terpenoids and polyketides	Metabolism
Locus_33284_Transcript_1/1_Confidence_1.000_Length_1826	K12639	CYP724B1, D11; cytochrome P450, family 724, subfamily B, polypeptide 1 [EC:1.14.13.-]	00905 Brassinosteroid biosynthesis	Metabolism of terpenoids and polyketides	Metabolism
Locus_34712_Transcript_1/1_Confidence_1.000_Length_1057	K09588	CYP90A1, CPD; cytochrome P450, family 90, subfamily A, polypeptide 1 [EC:1.14.-.-]	00905 Brassinosteroid biosynthesis	Metabolism of terpenoids and polyketides	Metabolism
Locus_51351_Transcript_1/1_Confidence_1.000_Length_1723	K15639	CYP734A1, BAS1; PHYB activation tagged suppressor 1 [EC:1.14.-.-]	00905 Brassinosteroid biosynthesis	Metabolism of terpenoids and polyketides	Metabolism
Locus_55313_Transcript_1/1_Confidence_1.000_Length_1002	K12640	CYP85A2, BR6OX2; brassinosteroid-6-oxidase 2 [EC:1.14.-.-]	00905 Brassinosteroid biosynthesis	Metabolism of terpenoids and polyketides	Metabolism
Locus_6097_Transcript_1/1_Confidence_1.000_Length_2634	K09591	DET2; steroid 5-alpha-reductase [EC:1.3.1.22]	00905 Brassinosteroid biosynthesis	Metabolism of terpenoids and polyketides	Metabolism
Locus_63564_Transcript_1/1_Confidence_1.000_Length_1638	K12638	CYP90D1; 3-epi-6-deoxocathasterone 23-monooxygenase [EC:1.14.13.112]	00905 Brassinosteroid biosynthesis	Metabolism of terpenoids and polyketides	Metabolism
Locus_11095_Transcript_1/1_Confidence_1.000_Length_1765	K02291	crtB; phytoene synthase [EC:2.5.1.32]	00906 Carotenoid biosynthesis	Metabolism of terpenoids and polyketides	Metabolism
Locus_11609_Transcript_1/1_Confidence_1.000_Length_208	K15746	crtZ; beta-carotene 3-hydroxylase [EC:1.14.13.129]	00906 Carotenoid biosynthesis	Metabolism of terpenoids and polyketides	Metabolism
Locus_12672_Transcript_1/1_Confidence_1.000_Length_2874	K09835	crtISO, crtH; prolycopene isomerase [EC:5.2.1.13]	00906 Carotenoid biosynthesis	Metabolism of terpenoids and polyketides	Metabolism
Locus_14066_Transcript_1/1_Confidence_1.000_Length_2091	K00514	ZDS, crtQ; zeta-carotene desaturase [EC:1.3.5.6]	00906 Carotenoid biosynthesis	Metabolism of terpenoids and polyketides	Metabolism
Locus_14605_Transcript_1/1_Confidence_1.000_Length_1346	K17912	CCD7; 9-cis-beta-carotene 9',10'-cleaving dioxygenase [EC:1.13.11.68]	00906 Carotenoid biosynthesis	Metabolism of terpenoids and polyketides	Metabolism
Locus_14857_Transcript_1/1_Confidence_1.000_Length_1985	K17913	CCD8; carlactone synthase / all-trans-10'-apo-beta-carotenal 13,14-cleaving dioxygenase [EC:1.13.11.69 1.13.11.70]	00906 Carotenoid biosynthesis	Metabolism of terpenoids and polyketides	Metabolism
Locus_17246_Transcript_1/1_Confidence_1.000_Length_1787	K09838	ZEP, ABA1; zeaxanthin epoxidase [EC:1.14.13.90]	00906 Carotenoid biosynthesis	Metabolism of terpenoids and polyketides	Metabolism
Locus_17526_Transcript_1/1_Confidence_1.000_Length_1260	K15747	LUT5, CYP97A3; beta-ring hydroxylase [EC:1.14.-.-]	00906 Carotenoid biosynthesis	Metabolism of terpenoids and polyketides	Metabolism
Locus_1883_Transcript_1/1_Confidence_1.000_Length_852	K15747	LUT5, CYP97A3; beta-ring hydroxylase [EC:1.14.-.-]	00906 Carotenoid biosynthesis	Metabolism of terpenoids and polyketides	Metabolism
Locus_21514_Transcript_1/1_Confidence_1.000_Length_1692	K09839	VDE, NPQ1; violaxanthin de-epoxidase [EC:1.10.99.3]	00906 Carotenoid biosynthesis	Metabolism of terpenoids and polyketides	Metabolism
Locus_309_Transcript_1/1_Confidence_1.000_Length_4429	K09842	AAO3; abscisic-aldehyde oxidase [EC:1.2.3.14]	00906 Carotenoid biosynthesis	Metabolism of terpenoids and polyketides	Metabolism
Locus_39279_Transcript_1/1_Confidence_1.000_Length_910	K17911	DWARF27; beta-carotene isomerase [EC:5.2.1.14]	00906 Carotenoid biosynthesis	Metabolism of terpenoids and polyketides	Metabolism
Locus_47599_Transcript_1/1_Confidence_1.000_Length_1013	K09841	ABA2; xanthoxin dehydrogenase [EC:1.1.1.288]	00906 Carotenoid biosynthesis	Metabolism of terpenoids and polyketides	Metabolism
Locus_47667_Transcript_1/1_Confidence_1.000_Length_245	K15746	crtZ; beta-carotene 3-hydroxylase [EC:1.14.13.129]	00906 Carotenoid biosynthesis	Metabolism of terpenoids and polyketides	Metabolism
Locus_50513_Transcript_1/1_Confidence_1.000_Length_2232	K09840	NCED; 9-cis-epoxycarotenoid dioxygenase [EC:1.13.11.51]	00906 Carotenoid biosynthesis	Metabolism of terpenoids and polyketides	Metabolism
Locus_53650_Transcript_1/1_Confidence_1.000_Length_1776	K09843	E1.14.13.93; (+)-abscisic acid 8'-hydroxylase [EC:1.14.13.93]	00906 Carotenoid biosynthesis	Metabolism of terpenoids and polyketides	Metabolism
Locus_62281_Transcript_1/1_Confidence_1.000_Length_968	K15744	Z-ISO; zeta-carotene isomerase [EC:5.2.1.12]	00906 Carotenoid biosynthesis	Metabolism of terpenoids and polyketides	Metabolism
Locus_62839_Transcript_1/1_Confidence_1.000_Length_1065	K09840	NCED; 9-cis-epoxycarotenoid dioxygenase [EC:1.13.11.51]	00906 Carotenoid biosynthesis	Metabolism of terpenoids and polyketides	Metabolism
Locus_63733_Transcript_1/2_Confidence_0.500_Length_2195	K09840	NCED; 9-cis-epoxycarotenoid dioxygenase [EC:1.13.11.51]	00906 Carotenoid biosynthesis	Metabolism of terpenoids and polyketides	Metabolism
Locus_63733_Transcript_2/2_Confidence_0.750_Length_2206	K09840	NCED; 9-cis-epoxycarotenoid dioxygenase [EC:1.13.11.51]	00906 Carotenoid biosynthesis	Metabolism of terpenoids and polyketides	Metabolism
Locus_6409_Transcript_1/1_Confidence_1.000_Length_486	K02293	PDS, crtP; 15-cis-phytoene desaturase [EC:1.3.5.5]	00906 Carotenoid biosynthesis	Metabolism of terpenoids and polyketides	Metabolism
Locus_7588_Transcript_1/1_Confidence_1.000_Length_1971	K06443	lcyB, crtL1, crtY; lycopene beta-cyclase [EC:5.5.1.19]	00906 Carotenoid biosynthesis	Metabolism of terpenoids and polyketides	Metabolism
Locus_8167_Transcript_1/1_Confidence_1.000_Length_1281	K09837	LUT1, CYP97C1; carotene epsilon-monooxygenase [EC:1.14.99.45]	00906 Carotenoid biosynthesis	Metabolism of terpenoids and polyketides	Metabolism
Locus_14656_Transcript_1/1_Confidence_1.000_Length_991	K13493	UGT76C1_2; cytokinin-N-glucosyltransferase [EC:2.4.1.-]	00908 Zeatin biosynthesis	Metabolism of terpenoids and polyketides	Metabolism
[truncated: 1,967 more rows]
