# Supplementary material for: Andrographis paniculata transcriptome provides molecular insights into tissue-specific accumulation of medicinal diterpenes
Source: BMC Genomics. 2015 Sep 2;16(1):659. doi: 10.1186/s12864-015-1864-y (PMC4557604; doi:10.1186/s12864-015-1864-y)
Supplement: Additional file 7: Table S6. — Putative cytochrome P450 monooxygenases. (XLSX 47 kb) [file 12864_2015_1864_MOESM7_ESM.xlsx]

## Sheet: Sheet1
Supplementary Table S6. Putative cytochrome P450 monooxygenases.
Unique transcript ID	Transcript length	Subject Accession No	Description	Max score	Total score	Query cover	E value	Identity	CYP family	Expression*
ApU67	730	ABC69415.1	CYP71AH2 [Nicotiana tabacum]	285	285	0.82	8e-90	0.67	CYP71	4.92364
ApU144	384	ABC69417.1	CYP72A54 [Nicotiana tabacum]	150	150	1	5e-40	0.67	CYP72	3.71151
ApU451	605	ABC69414.1	CYP72A57 [Nicotiana tabacum]	190	190	0.78	6e-54	0.56	CYP72	4.29261
ApU729	2504	KEH34014.1	cytochrome P450 family 71 protein [Medicago truncatula]	489	700	0.72	3e-160	0.51	CYP71	6.96318
ApU1271	265	NP_192969.4	cytochrome P450, family 706, subfamily A, polypeptide 6 [Arabidopsis thaliana]	64.7	64.7	0.96	4e-10	0.37	CYP706	leaf only
ApU1353	849	AHK60837.1	CYP81Q32 [Catharanthus roseus]	264	264	0.71	6e-81	0.65	CYP81	6.11559
ApU1360	1790	ADA70805.1	cytochrome P450 CYP71D176 [Scoparia dulcis]	565	565	0.78	0	0.59	CYP71	9.74946
ApU2018	1660	ADA70806.1	cytochrome P450 CYP71D177 [Scoparia dulcis]	495	495	0.8	8e-167	0.57	CYP71	-1.40291
ApU2582	1804	AAZ39038.1	cytochrome P450 90A2 [Camellia japonica]	688	688	0.73	0	0.76	CYP90	2.2997
ApU2852	855	ADA70805.1	cytochrome P450 CYP71D176 [Scoparia dulcis]	294	294	0.92	2e-92	0.57	CYP71	1.27056
ApU3011	732	ABC69417.1	CYP72A54 [Nicotiana tabacum]	224	224	0.65	4e-66	0.63	CYP72	4.82156
ApU3098	1829	ABC69416.1	CYP71AU1 [Nicotiana tabacum]	540	540	0.78	0	0.56	CYP71	leaf only
ApU3570	553	ABC69391.1	CYP72A53v2 [Nicotiana tabacum]	152	152	0.86	6e-40	0.44	CYP72	leaf only
ApU4014	1223	ABC69417.1	CYP72A54 [Nicotiana tabacum]	452	452	0.85	5e-152	0.66	CYP72	-0.184448
ApU4117	1081	ADA70805.1	cytochrome P450 CYP71D176 [Scoparia dulcis]	286	286	0.72	4e-88	0.53	CYP71	3.94452
ApU4447	943	ADA70805.1	cytochrome P450 CYP71D176 [Scoparia dulcis]	274	274	0.67	2e-84	0.64	CYP71	3.94077
ApU5178	801	AHK60843.1	CYP71D2 [Catharanthus roseus]	271	271	0.74	7e-84	0.63	CYP71	1.35671
ApU5305	621	NP_567665.2	cytochrome P450, family 706, subfamily A, polypeptide 1 [Arabidopsis thaliana]	230	230	0.83	1e-68	0.6	CYP706	4.74037
ApU6102	332	XP_007029436.1	Cytochrome P450, family 97, subfamily A, polypeptide 3 isoform 3 [Theobroma cacao]	66.6	66.6	0.62	2e-10	0.55	CYP97	0.81451
ApU6306	1965	AHK60842.1	CYP76T24 [Catharanthus roseus]	473	473	0.72	9e-157	0.48	CYP76	-2.0933
ApU6800	440	KEH38475.1	cytochrome P450 family 72 protein [Medicago truncatula]	206	206	0.96	1e-60	0.64	CYP72	4.31127
ApU8609	1833	ADA70806.1	cytochrome P450 CYP71D177 [Scoparia dulcis]	529	529	0.71	3e-179	0.56	CYP71	-4.16329
ApU10216	246	XP_007037784.1	Cytochrome P450 71A9, putative [Theobroma cacao]	78.6	78.6	0.81	4e-15	0.55	CYP71	leaf only
ApU10248	1910	ABC69417.1	CYP72A54 [Nicotiana tabacum]	641	641	0.76	0	0.61	CYP72	-0.197511
ApU10299	200	ABG36709.1	cytochrome P450 CYP85A1 [Nicotiana tabacum]	104	104	0.9	9e-25	0.77	CYP85	leaf only
ApU11746	901	ADA70805.1	cytochrome P450 CYP71D176 [Scoparia dulcis]	307	307	0.87	3e-97	0.55	CYP71	leaf only
ApU12308	403	XP_003592376.1	Cytochrome P450 monooxygenase CYP704G9 [Medicago truncatula]	147	147	0.84	6e-39	0.63	CYP704	-2.1299
ApU12857	817	AHX24370.1	CYP76A26 [Catharanthus roseus]	314	314	0.74	2e-100	0.84	CYP76	leaf only
ApU13932	436	KEH38475.1	cytochrome P450 family 72 protein [Medicago truncatula]	83.6	83.6	0.45	6e-16	0.58	CYP72	-0.637794
ApU15280	1284	ADA70805.1	cytochrome P450 CYP71D176 [Scoparia dulcis]	445	445	0.89	4e-149	0.58	CYP71	2.63838
ApU15597	452	XP_002885304.1	CYP707A4 [Arabidopsis lyrata subsp. lyrata]	127	127	0.56	6e-32	0.67	CYP707	4.7135
ApU16201	515	ADA70806.1	cytochrome P450 CYP71D177 [Scoparia dulcis]	164	164	0.84	2e-44	0.66	CYP71	1.95166
ApU16840	871	AGF30364.1	CYP450 monooxygenase CYP82D33 [Ocimum basilicum]	321	321	0.76	1e-102	0.69	CYP82	-3.01409
ApU17599	1753	AGF30364.1	CYP450 monooxygenase CYP82D33 [Ocimum basilicum]	534	534	0.84	0	0.56	CYP82	0.782626
ApU18674	356	XP_007049044.1	Cytochrome P450 97B2, chloroplastic isoform 2 [Theobroma cacao]	202	202	0.99	4e-59	0.87	CYP97	2.37061
ApU19290	921	KEH34017.1	cytochrome P450 family 71 protein [Medicago truncatula]	290	290	0.86	9e-91	0.5	CYP71	1.77339
ApU19496	1270	AGF30366.1	CYP450 monooxygenase CYP82D62 [Mentha x piperita]	421	421	0.83	1e-139	0.61	CYP82	3.23848
ApU19809	507	ADA70805.1	cytochrome P450 CYP71D176 [Scoparia dulcis]	171	171	0.64	3e-47	0.68	CYP71	3.7135
ApU21272	763	XP_002320887.1	cytochrome P450 78A3p family protein [Populus trichocarpa]	177	177	0.79	6e-48	0.55	CYP78	0.798422
ApU21661	817	KEH34013.1	cytochrome P450 family 71 protein [Medicago truncatula]	282	282	0.76	6e-88	0.62	CYP71	6.59802
ApU21971	352	NP_192968.3	cytochrome P450, family 706, subfamily A, polypeptide 5 [Arabidopsis thaliana]	154	154	0.99	6e-42	0.6	CYP706	7.64241
ApU22194	1530	NP_001268076.1	cytochrome P450 CYP716A17 [Vitis vinifera]	726	726	0.86	0	0.77	CYP716	1.60674
ApU22281	1276	ABG36709.1	cytochrome P450 CYP85A1 [Nicotiana tabacum]	682	682	0.91	0	0.82	CYP85	4.00012
ApU22661	990	AGF30366.1	CYP450 monooxygenase CYP82D62 [Mentha x piperita]	313	313	0.86	3e-99	0.56	CYP82	-3.00153
ApU25012	468	ADA70805.1	cytochrome P450 CYP71D176 [Scoparia dulcis]	160	160	0.69	1e-43	0.67	CYP71	leaf only
ApU25051	531	ABG36709.1	cytochrome P450 CYP85A1 [Nicotiana tabacum]	282	282	1	5e-90	0.77	CYP85	1.54911
ApU25072	658	AAZ39038.1	cytochrome P450 90A2 [Camellia japonica]	326	326	0.99	3e-106	0.75	CYP90	-2.7943
ApU26718	1671	ADA70805.1	cytochrome P450 CYP71D176 [Scoparia dulcis]	567	567	0.85	0	0.56	CYP71	2.43932
ApU27654	328	EXB44887.1	Cytochrome P450 734A1 [Morus notabilis]	142	142	0.99	1e-37	0.55	CYP734	-5.50527
ApU28052	480	AHK60842.1	CYP76T24 [Catharanthus roseus]	98.2	98.2	0.43	6e-21	0.66	CYP76	0.527629
ApU29029	1588	AHK60842.1	CYP76T24 [Catharanthus roseus]	470	470	0.85	2e-157	0.52	CYP76	0.979581
ApU30340	1779	AGF30364.1	CYP450 monooxygenase CYP82D33 [Ocimum basilicum]	513	513	0.81	6e-173	0.53	CYP82	-6.35758
ApU31530	741	ADA70806.1	cytochrome P450 CYP71D177 [Scoparia dulcis]	207	207	0.7	2e-59	0.5	CYP71	0.293164
ApU36997	235	XP_003598105.1	Cytochrome P450 85A1 [Medicago truncatula]	81.3	81.3	0.63	4e-16	0.74	CYP85	3.33498
ApU37340	558	XP_006372645.1	cytochrome P450 family protein [Populus trichocarpa]	103	103	0.47	1e-22	0.59	Unclassified	0.0130562
ApU37642	1323	ADA70806.1	cytochrome P450 CYP71D177 [Scoparia dulcis]	303	516	0.99	1e-136	0.51	CYP71	-2.96284
ApU37943	369	ADA70806.1	cytochrome P450 CYP71D177 [Scoparia dulcis]	123	123	0.9	1e-30	0.61	CYP71	3.59802
ApU38442	445	Q42716.1	RecName: Full=Cytochrome P450 71A8 [Mentha x piperita]	156	156	0.78	3e-42	0.54	CYP71	1.88753
ApU38532	1122	KEH34017.1	cytochrome P450 family 71 protein [Medicago truncatula]	196	196	0.59	7e-54	0.43	CYP71	leaf only
ApU38697	344	AFO67228.1	putative cytochrome P450 72A [Aralia elata]	90.5	90.5	0.58	3e-20	0.54	CYP72	-5.51944
ApU40626	334	XP_007022098.1	Cytochrome P450, family 72, subfamily A, polypeptide 15 isoform 2 [Theobroma cacao]	163	163	0.99	4e-45	0.69	CYP72	-1.71486
ApU43621	273	AFK79031.1	cytochrome P450 CYP736A54 [Bupleurum chinense]	96.7	96.7	0.84	2e-21	0.54	CYP736	1.82041
ApU45376	1725	XP_003614380.1	Cytochrome P450 likeTBP [Medicago truncatula]	103	399	0.34	5e-71	0.87	Unclassified	0.393542
ApU45696	830	AGC29945.1	CYP98A68 [Sinopodophyllum hexandrum]	395	395	0.77	4e-132	0.86	CYP98	-1.08123
ApU45751	1769	Q42716.1	RecName: Full=Cytochrome P450 71A8 [Mentha x piperita]	608	608	0.85	0	0.63	CYP71	3.98504
ApU46140	912	AGF30364.1	CYP450 monooxygenase CYP82D33 [Ocimum basilicum]	246	246	0.64	2e-73	0.59	CYP82	-2.75465
ApU46713	450	ADA70806.1	cytochrome P450 CYP71D177 [Scoparia dulcis]	182	182	0.78	1e-51	0.62	CYP71	root only
ApU47404	1248	XP_002320887.1	cytochrome P450 78A3p family protein [Populus trichocarpa]	441	441	0.77	2e-147	0.65	CYP78	0.820739
ApU47413	831	ADA70805.1	cytochrome P450 CYP71D176 [Scoparia dulcis]	308	308	0.99	8e-98	0.58	CYP71	1.30612
ApU47422	943	ADA70805.1	cytochrome P450 CYP71D176 [Scoparia dulcis]	261	261	0.76	2e-79	0.57	CYP71	root only
ApU47725	1739	EXC07358.1	Cytochrome P450 82A4 [Morus notabilis]	465	465	0.82	3e-154	0.51	CYP82	-11.2406
ApU47794	464	ABC69414.1	CYP72A57 [Nicotiana tabacum]	181	181	0.73	3e-51	0.69	CYP72	-7.31337
ApU48052	380	BAE97672.1	CYP76J1 [Petunia x hybrida]	128	128	0.99	3e-32	0.48	CYP76	root only
ApU48057	624	ADA70805.1	cytochrome P450 CYP71D176 [Scoparia dulcis]	229	229	0.99	2e-68	0.52	CYP71	-9.35108
ApU48203	572	ABC69417.1	CYP72A54 [Nicotiana tabacum]	220	220	0.73	3e-65	0.67	CYP72	root only
ApU48255	798	AHK60842.1	CYP76T24 [Catharanthus roseus]	254	254	0.79	2e-77	0.57	CYP76	-10.5606
ApU48317	1831	ABC69416.1	CYP71AU1 [Nicotiana tabacum]	425	425	0.72	1e-138	0.47	CYP71	root only
ApU48318	773	ADA70805.1	cytochrome P450 CYP71D176 [Scoparia dulcis]	237	237	0.78	1e-70	0.61	CYP71	root only
ApU48382	2116	AHK60842.1	CYP76T24 [Catharanthus roseus]	545	545	0.69	0	0.55	CYP76	2.44991
ApU48385	797	ADA70805.1	cytochrome P450 CYP71D176 [Scoparia dulcis]	274	274	0.76	7e-85	0.64	CYP71	-9.9678
ApU48510	918	ADA70805.1	cytochrome P450 CYP71D176 [Scoparia dulcis]	246	246	0.8	9e-74	0.55	CYP71	root only
ApU48542	356	EZA54128.1	Cytochrome P450 18a1 [Cerapachys biroi]	50.8	50.8	0.22	5e-05	0.7	CYP18	root only
ApU48570	1419	XP_007039962.1	Cytochrome P450, family 706, subfamily A, polypeptide 4, putative [Theobroma cacao]	430	430	0.9	4e-142	0.55	CYP706	-7.64277
ApU48819	268	KEH38469.1	cytochrome P450 family 709 protein [Medicago truncatula]	102	102	0.99	3e-23	0.48	CYP709	-4.90581
ApU49035	405	ABC69414.1	CYP72A57 [Nicotiana tabacum]	92.4	92.4	0.63	3e-19	0.45	CYP72	-5.7683
ApU49482	1015	ABC69422.1	CYP72A58 [Nicotiana tabacum]	380	380	0.98	4e-125	0.59	CYP72	-5.38848
ApU49768	970	AGF30366.1	CYP450 monooxygenase CYP82D62 [Mentha x piperita]	267	267	0.87	2e-81	0.52	CYP82	-9.74183
ApU49967	869	Q42716.1	RecName: Full=Cytochrome P450 71A8 [Mentha x piperita]	283	283	0.78	3e-88	0.58	CYP71	-4.13669
ApU49994	1051	AGF30366.1	CYP450 monooxygenase CYP82D62 [Mentha x piperita]	265	265	0.82	4e-80	0.49	CYP82	-3.08892
ApU50519	307	XP_007018077.1	Cytochrome P450, family 706, subfamily A, polypeptide 6, putative [Theobroma cacao]	80.5	80.5	0.92	2e-15	0.41	CYP706	-3.89658
ApU50754	1090	AHK60842.1	CYP76T24 [Catharanthus roseus]	331	331	0.85	1e-105	0.53	CYP76	-9.78461
ApU50795	611	XP_002874761.1	CYP706A4 [Arabidopsis lyrata subsp. lyrata]	231	231	0.85	2e-69	0.59	CYP706	-9.51344
ApU51120	695	ABC68406.1	cytochrome P450 monooxygenase CYP71D54 [Glycine max]	226	226	0.65	9e-70	0.67	CYP71	root only
ApU51730	219	BAM68815.1	cytochrome P450 monooxygenase CYP71AV2 [Artemisia maritima]	71.2	71.2	0.68	1e-12	0.6	CYP71	root only
ApU51880	693	ADA70805.1	cytochrome P450 CYP71D176 [Scoparia dulcis]	244	244	0.99	5e-74	0.52	CYP71	3.87316
ApU52483	1025	ADA70805.1	cytochrome P450 CYP71D176 [Scoparia dulcis]	332	332	0.79	3e-106	0.57	CYP71	root only
ApU52979	288	ADA70805.1	cytochrome P450 CYP71D176 [Scoparia dulcis]	129	129	0.81	4e-33	0.71	CYP71	root only
ApU53118	624	ADA70805.1	cytochrome P450 CYP71D176 [Scoparia dulcis]	231	231	0.99	2e-69	0.54	CYP71	-11.324
ApU53750	1658	ADA70805.1	cytochrome P450 CYP71D176 [Scoparia dulcis]	522	522	0.85	2e-177	0.57	CYP71	root only
ApU54408	1631	ADA70805.1	cytochrome P450 CYP71D176 [Scoparia dulcis]	562	562	0.86	0	0.58	CYP71	2.43003
ApU54728	686	ABC69417.1	CYP72A54 [Nicotiana tabacum]	301	301	0.99	7e-96	0.66	CYP72	-6.24315
ApU54788	720	ABC69417.1	CYP72A54 [Nicotiana tabacum]	330	330	1	5e-107	0.64	CYP72	root only
ApU54812	357	EXB38478.1	Cytochrome P450 94A1 [Morus notabilis]	130	130	0.98	2e-33	0.54	CYP94	root only
ApU54852	819	AHF49536.1	CYP450 716-like protein [Ginkgo biloba]	185	185	0.62	5e-51	0.54	CYP716	-1.75899
ApU54976	680	ABC69417.1	CYP72A54 [Nicotiana tabacum]	295	295	0.99	2e-93	0.67	CYP72	root only
ApU55398	1924	ADA70805.1	cytochrome P450 CYP71D176 [Scoparia dulcis]	505	505	0.74	2e-169	0.53	CYP71	2.97423
ApU55448	826	AHK60842.1	CYP76T24 [Catharanthus roseus]	205	205	0.79	2e-58	0.45	CYP76	root only
ApU56081	601	ADA70805.1	cytochrome P450 CYP71D176 [Scoparia dulcis]	235	235	0.98	6e-71	0.61	CYP71	root only
ApU56250	364	EXB44887.1	Cytochrome P450 734A1 [Morus notabilis]	105	105	0.99	7e-24	0.49	CYP734	-6.20288
ApU56373	867	AHK60841.1	CYP72A225 [Catharanthus roseus]	225	225	0.74	2e-65	0.5	CYP72	root only
ApU56535	876	ADA70805.1	cytochrome P450 CYP71D176 [Scoparia dulcis]	288	288	0.78	7e-90	0.56	CYP71	-10.8504
ApU56624	849	ADA70805.1	cytochrome P450 CYP71D176 [Scoparia dulcis]	304	304	0.86	3e-96	0.61	CYP71	-1.84492
ApU56628	967	AFK79031.1	cytochrome P450 CYP736A54 [Bupleurum chinense]	293	293	0.96	2e-91	0.5	CYP736	-6.36446
ApU56671	1342	NP_001268076.1	cytochrome P450 CYP716A17 [Vitis vinifera]	707	707	0.92	0	0.8	CYP716	root only
ApU57083	275	ADA70805.1	cytochrome P450 CYP71D176 [Scoparia dulcis]	109	109	0.98	6e-26	0.55	CYP71	root only
ApU57084	702	ADA70805.1	cytochrome P450 CYP71D176 [Scoparia dulcis]	265	265	0.99	6e-82	0.54	CYP71	-2.57191
ApU58188	309	NP_001268115.1	cytochrome P450 CYP716A15 [Vitis vinifera]	110	110	0.79	2e-26	0.63	CYP716	root only
ApU58265	1696	NP_190635.1	cytochrome P450 90B1 [Arabidopsis thaliana]	689	689	0.8	0	0.74	CYP90	2.44143
ApU58400	346	AHK60842.1	CYP76T24 [Catharanthus roseus]	90.5	90.5	0.97	8e-19	0.41	CYP76	root only
ApU58524	861	XP_007037781.1	Cytochrome P450, family 71, subfamily A, polypeptide 25, putative [Theobroma cacao]	271	271	0.99	2e-83	0.47	CYP71	root only
ApU59002	822	AET00662.2	cytochrome P450 family 71 protein [Medicago truncatula]	259	259	0.71	3e-79	0.6	CYP71	-9.29983
ApU59120	511	AAB94589.1	CYP83D1p [Glycine max]	123	123	0.62	6e-30	0.54	CYP83	root only
ApU59253	248	ABC69417.1	CYP72A54 [Nicotiana tabacum]	118	118	0.97	3e-29	0.65	CYP72	root only
ApU59433	287	ABC69392.1	CYP72A55v1 [Nicotiana tabacum]	87.8	87.8	0.99	4e-18	0.45	CYP72	root only
ApU59520	715	ABC69389.1	CYP72A52v1 [Nicotiana tabacum]	164	164	0.61	1e-43	0.55	CYP72	-0.472705
ApU59707	680	AHK60842.1	CYP76T24 [Catharanthus roseus]	225	225	0.86	1e-66	0.52	CYP76	root only
ApU60044	693	ADA70805.1	cytochrome P450 CYP71D176 [Scoparia dulcis]	257	257	0.99	7e-79	0.54	CYP71	-5.1964
ApU60108	1255	XP_002868774.1	CYP735A1 [Arabidopsis lyrata subsp. lyrata]	436	436	0.81	1e-145	0.68	CYP735	-9.14682
ApU60278	294	NP_001268076.1	cytochrome P450 CYP716A17 [Vitis vinifera]	175	175	0.97	4e-50	0.78	CYP716	-5.86959
ApU60887	949	XP_007037781.1	Cytochrome P450, family 71, subfamily A, polypeptide 25, putative [Theobroma cacao]	225	225	0.68	3e-65	0.51	CYP71	-4.94114
ApU61071	1352	ADA70805.1	cytochrome P450 CYP71D176 [Scoparia dulcis]	273	543	0.97	2e-145	0.63	CYP71	root only
ApU61074	1752	XP_007027680.1	Cytochrome P450 94A1 [Theobroma cacao]	656	656	0.77	0	0.69	CYP94	-5.29853
ApU61252	242	XP_002877896.1	CYP76G1 [Arabidopsis lyrata subsp. lyrata]	51.2	51.2	0.49	2e-05	0.56	CYP76	-5.84492
ApU61517	295	XP_007033124.1	Cytochrome P450 71D10, putative [Theobroma cacao]	48.1	48.1	0.33	0.0003	0.7	CYP71	root only
ApU61657	1782	AGF30364.1	CYP450 monooxygenase CYP82D33 [Ocimum basilicum]	632	632	0.87	0	0.61	CYP82	-7.87873
ApU61807	629	ADA70806.1	cytochrome P450 CYP71D177 [Scoparia dulcis]	182	182	0.56	6e-51	0.64	CYP71	root only
ApU62515	394	ABC59078.1	cytochrome P450 monooxygenase CYP72A59 [Medicago truncatula]	97.1	97.1	0.44	7e-21	0.68	CYP72	-4.94114
ApU62674	216	XP_004509304.1	PREDICTED: cytochrome P450 716B1-like [Cicer arietinum]	96.7	96.7	0.86	1e-21	0.65	CYP716	root only
ApU62989	1093	ADA70806.1	cytochrome P450 CYP71D177 [Scoparia dulcis]	357	357	0.8	8e-116	0.62	CYP71	-10.0557
ApU63047	764	AGF30366.1	CYP450 monooxygenase CYP82D62 [Mentha x piperita]	306	306	0.8	1e-97	0.69	CYP82	root only
ApU63050	266	ADA70806.1	cytochrome P450 CYP71D177 [Scoparia dulcis]	76.6	76.6	0.76	3e-14	0.66	CYP71	root only
ApU63659	576	AGF30365.1	CYP450 monooxygenase CYP93B23 [Ocimum basilicum]	188	188	0.99	2e-53	0.58	CYP93	-4.27696
ApU63752	868	NP_001268076.1	cytochrome P450 CYP716A17 [Vitis vinifera]	443	443	0.99	9e-151	0.74	CYP716	-4.20537
ApU63909	622	ADA70805.1	cytochrome P450 CYP71D176 [Scoparia dulcis]	241	241	0.99	4e-73	0.59	CYP71	-5.84492
ApU64253	723	ADA70806.1	cytochrome P450 CYP71D177 [Scoparia dulcis]	216	287	0.87	4e-68	0.58	CYP71	-3.3917
ApU64774	372	XP_007037781.1	Cytochrome P450, family 71, subfamily A, polypeptide 25, putative [Theobroma cacao]	105	105	0.99	4e-24	0.4	CYP71	root only
ApU64872	358	NP_001268076.1	cytochrome P450 CYP716A17 [Vitis vinifera]	168	168	0.8	3e-47	0.75	CYP716	-4.60165
ApU65943	923	AFK79031.1	cytochrome P450 CYP736A54 [Bupleurum chinense]	327	327	0.99	4e-105	0.51	CYP736	root only
ApU65954	625	ADA70806.1	cytochrome P450 CYP71D177 [Scoparia dulcis]	234	234	0.99	1e-70	0.56	CYP71	root only
ApU66618	1970	ABC69389.1	CYP72A52v1 [Nicotiana tabacum]	624	624	0.75	0	0.58	CYP72	-1.57191
ApU66759	1121	ABC69419.1	CYP72A56 [Nicotiana tabacum]	377	377	0.95	2e-123	0.5	CYP72	6.07941
ApU66844	1362	ADA70805.1	cytochrome P450 CYP71D176 [Scoparia dulcis]	335	335	0.65	6e-106	0.53	CYP71	-8.57191
ApU66898	1432	KEH34013.1	cytochrome P450 family 71 protein [Medicago truncatula]	437	437	0.77	5e-145	0.55	CYP71	1.5753
ApU67555	1592	AHK60842.1	CYP76T24 [Catharanthus roseus]	514	514	0.85	1e-174	0.52	CYP76	-2.91176
ApU67759	691	P93531.1	RecName: Full=Cytochrome P450 71D7 [Solanum chacoense]	214	214	0.62	1e-62	0.68	CYP71	-3.64991
ApU68255	904	ABC69419.1	CYP72A56 [Nicotiana tabacum]	328	328	0.87	2e-105	0.57	CYP72	3.78081
ApU68848	349	ABC69389.1	CYP72A52v1 [Nicotiana tabacum]	168	168	0.98	4e-47	0.7	CYP72	4.42613
ApU68936	380	BAE97672.1	CYP76J1 [Petunia x hybrida]	132	132	0.99	2e-33	0.49	CYP76	root only
ApU68955	212	EMT32980.1	Cytochrome P450 84A1 [Aegilops tauschii]	47.8	47.8	0.5	0.0002	0.61	CYP84	-0.986944
ApU69521	1776	AFP74115.1	ABA 8'-hydroxylase CYP707A2 [Orobanche ramosa]	659	659	0.72	0	0.72	CYP707	-0.374501
ApU69878	422	XP_002877896.1	CYP76G1 [Arabidopsis lyrata subsp. lyrata]	161	161	0.99	6e-44	0.6	CYP76	1.01306
ApU69976	851	ADA70805.1	cytochrome P450 CYP71D176 [Scoparia dulcis]	298	298	0.81	6e-94	0.65	CYP71	-6.13669
ApU70107	467	AGF30365.1	CYP450 monooxygenase CYP93B23 [Ocimum basilicum]	152	152	0.63	1e-40	0.69	CYP93	-1.83022
ApU70184	1002	ABG36709.1	cytochrome P450 CYP85A1 [Nicotiana tabacum]	484	484	0.8	2e-166	0.85	CYP85	1.63197
ApU70870	815	ABC69419.1	CYP72A56 [Nicotiana tabacum]	318	318	0.97	7e-102	0.54	CYP72	3.6875
ApU72042	273	ADA70805.1	cytochrome P450 CYP71D176 [Scoparia dulcis]	118	118	1	3e-29	0.63	CYP71	root only
ApU73124	306	ADA70805.1	cytochrome P450 CYP71D176 [Scoparia dulcis]	123	123	0.72	6e-31	0.74	CYP71	root only
ApU73175	297	ADA70805.1	cytochrome P450 CYP71D176 [Scoparia dulcis]	107	107	0.97	6e-25	0.49	CYP71	root only
ApU73305	827	ABC69415.1	CYP71AH2 [Nicotiana tabacum]	370	370	0.98	2e-122	0.64	CYP71	4.83248
ApU73656	817	ADA70806.1	cytochrome P450 CYP71D177 [Scoparia dulcis]	335	335	0.99	2e-108	0.58	CYP71	root only
ApU74177	252	ABC69421.1	CYP71D20v2 [Nicotiana tabacum]	115	115	0.97	3e-28	0.67	CYP71	root only
ApU74214	1356	ADA70806.1	cytochrome P450 CYP71D177 [Scoparia dulcis]	478	478	0.9	1e-161	0.57	CYP71	-5.39633
ApU75132	244	ADA70806.1	cytochrome P450 CYP71D177 [Scoparia dulcis]	76.3	76.3	0.98	3e-14	0.46	CYP71	root only
ApU75453	315	XP_002875895.1	CYP71A22 [Arabidopsis lyrata subsp. lyrata]	87	87	0.98	1e-17	0.48	CYP71	root only
ApU75758	376	Q42716.1	RecName: Full=Cytochrome P450 71A8 [Mentha x piperita]	102	102	0.51	6e-23	0.66	CYP71	-1.98694
ApU75881	211	BAP15885.1	cytochrome P450 71AP13 [Prunus mume]	76.3	76.3	0.76	2e-14	0.59	CYP71	-1.30887
ApU75975	264	AET00662.2	cytochrome P450 family 71 protein [Medicago truncatula]	127	127	1	1e-32	0.65	CYP71	root only
ApU77733	397	EMS53085.1	Cytochrome P450 86B1 [Triticum urartu]	141	141	0.97	6e-37	0.49	CYP86	root only
ApU77742	328	XP_007033124.1	Cytochrome P450 71D10, putative [Theobroma cacao]	42.4	42.4	0.26	0.026	0.66	CYP71	root only
ApU79590	252	XP_007022977.1	Cytochrome P450 716B1 [Theobroma cacao]	65.5	65.5	0.9	2e-10	0.57	CYP716	root only
ApU80692	207	AGF30366.1	CYP450 monooxygenase CYP82D62 [Mentha x piperita]	45.1	45.1	0.98	0.002	0.38	CYP82	root only
ApU81111	249	ADA70805.1	cytochrome P450 CYP71D176 [Scoparia dulcis]	127	127	0.96	1e-32	0.7	CYP71	root only
ApU81259	384	O04164.1	RecName: Full=Cytochrome P450 71A6 [Nepeta racemosa]	73.9	73.9	0.57	1e-12	0.61	CYP71	-2.57191
ApU81374	701	ABG36709.1	cytochrome P450 CYP85A1 [Nicotiana tabacum]	356	356	0.86	8e-118	0.81	CYP85	0.914876
ApU81935	269	Q42716.1	RecName: Full=Cytochrome P450 71A8 [Mentha x piperita]	113	113	0.97	1e-27	0.61	CYP71	root only
ApU82649	200	AHX24366.1	CYP76A26-like protein [Amsonia hubrichtii]	78.2	78.2	0.99	4e-15	0.65	CYP76	root only
ApU83368	454	EXC36468.1	Cytochrome P450 734A2 [Morus notabilis]	51.2	116	0.88	2e-11	0.47	CYP734	-1.57191
ApU84103	268	KEH19671.1	cytochrome P450 family 71 protein [Medicago truncatula]	127	127	0.94	2e-32	0.62	CYP71	-2.15687
*log2FoldChange (leaf vs root) based on DGE.
