# Supplementary material for: Andrographis paniculata transcriptome provides molecular insights into tissue-specific accumulation of medicinal diterpenes
Source: BMC Genomics. 2015 Sep 2;16(1):659. doi: 10.1186/s12864-015-1864-y (PMC4557604; doi:10.1186/s12864-015-1864-y)
Supplement: Additional file 8: Table S7. — Putative Glycosyltransferases. (XLS 195 kb) [file 12864_2015_1864_MOESM8_ESM.xls]

## Sheet: GTs
Supplementary Table S7. Putative Glycosyltransferases.
Transcript_ID	Transcript_length	Subject_ID	Subject_length	%Identity	Alignment_length	Query_coverage	Subject_coverage	No.Of_mismatches	No.Of_gaps	Query_start	Query_end	Subject_start	Subject_end	E-value	Score	Subject_ID	Description	GT_Family	Expression*
ApU53539	1560	gi|8809635|dbj|BAA97186.1|	549	51.21	412	79.23	75.05	197	3	1523	291	105	513	2e-151	448	gi|8809635|dbj|BAA97186.1|	unnamed protein product [Arabidopsis thaliana]	GT_47	-1.92797
ApU796	5097	gi|5732072|gb|AAD48971.1|AF162444_3	1768	69.4	1686	99.23	95.36	501	8	2	5026	86	1767	0	2333	gi|5732072|gb|AAD48971.1|AF162444_3	contains similarity to glucan synthases [Arabidopsis thaliana]	GT_48	-0.0285891
ApU56184	1384	gi|255638446|gb|ACU19532.1|	352	65.35	355	76.95	100.85	120	3	1297	233	1	352	2e-158	456	gi|255638446|gb|ACU19532.1|	unknown [Glycine max]	GT_64	-0.832263
ApU2217	1052	gi|4883613|gb|AAD31582.1|	490	48.84	303	86.41	61.84	146	3	1049	153	177	474	1e-92	288	gi|4883613|gb|AAD31582.1|	putative glucosyltransferase [Arabidopsis thaliana]	GT_1	1.42071
ApU15631	1931	gi|307136415|gb|ADN34223.1|	396	64.39	396	61.52	100	140	1	396	1583	1	395	0	544	gi|307136415|gb|ADN34223.1|	acetylglucosaminyltransferase [Cucumis melo subsp. melo]	GT_14	0.0761662
ApU70891	406	gi|1657384|emb|CAA67195.1|	164	94.19	86	63.55	52.44	4	1	405	151	78	163	7e-51	162	gi|1657384|emb|CAA67195.1|	sucrose synthase [Pisum sativum]	GT_4	-2.64991
ApU45672	1975	gi|342306012|dbj|BAK55742.1|	479	51.53	458	69.57	95.62	214	4	355	1704	22	479	2e-148	443	gi|342306012|dbj|BAK55742.1|	UDP-glucose glucosyltransferase [Gardenia jasminoides]	GT_1	-2.00617
ApU754	912	gi|3688123|emb|CAA06958.1|	608	81.91	304	100	50	55	0	1	912	224	527	6e-180	514	gi|3688123|emb|CAA06958.1|	granule-bound starch synthase [Antirrhinum majus]	GT_5	7.608
ApU1436	1583	gi|147855862|emb|CAN80739.1|	450	73.06	438	83.01	97.33	112	3	196	1497	6	441	0	659	gi|147855862|emb|CAN80739.1|	hypothetical protein VITISV_027037 [Vitis vinifera]	GT_34	2.58829
ApU24683	3840	gi|68159936|gb|AAY86556.1|	2286	30.79	747	58.36	32.68	433	12	3333	1312	4	739	5e-88	316	gi|68159936|gb|AAY86556.1|	chitin synthase [Atrina rigida]	GT_2	1.09767
ApU54514	2105	gi|26452881|dbj|BAC43519.1|	460	57.38	427	60.86	92.83	174	2	2056	776	38	456	9e-168	493	gi|26452881|dbj|BAC43519.1|	unknown protein [Arabidopsis thaliana]	GT_5	0.562636
ApU51243	330	gi|351630006|gb|AEQ54920.1|	330	91.82	110	100	33.33	9	0	1	330	3	112	2e-54	175	gi|351630006|gb|AEQ54920.1|	galactinol synthase 2 [Salvia miltiorrhiza]	GT_8	-2.6599
ApU59231	1076	gi|147798733|emb|CAN61074.1|	437	79.07	172	47.96	39.36	36	0	559	1074	74	245	3e-98	301	gi|147798733|emb|CAN61074.1|	hypothetical protein VITISV_012916 [Vitis vinifera]	GT_16	-0.197068
ApU68982	530	gi|219891762|emb|CAX02390.1|	465	62.28	167	94.53	35.91	62	1	19	516	295	461	5e-72	227	gi|219891762|emb|CAX02390.1|	unnamed protein product [Brassica rapa]	GT_1	Root only
ApU50176	1129	gi|91806854|gb|ABE66154.1|	441	41.81	232	61.65	52.61	128	5	698	3	6	230	2e-60	204	gi|91806854|gb|ABE66154.1|	fringe-like protein [Arabidopsis thaliana]	GT_31	-1.63831
ApU61174	1695	sp|A8MRC7-2|B3GT2_ARATH	404	72.07	401	70.97	99.26	106	4	1482	289	7	404	0	605	sp|A8MRC7-2|B3GT2_ARATH	Isoform 2 of Probable beta-1,3-galactosyltransferase 2 OS=Arabidopsis thaliana GN=B3GALT2	GT_31	0.8893
ApU49607	985	gi|283362112|dbj|BAI65909.1|	474	62.65	249	75.84	52.53	81	4	9	743	228	468	2e-99	305	gi|283362112|dbj|BAI65909.1|	UDP-sugar:glycosyltransferase [Forsythia x intermedia]	GT_1	-4.42108
ApU48612	2986	gi|110665682|gb|ABG81487.1|	616	56.35	378	37.98	61.36	155	3	223	1335	1	375	6e-125	397	gi|110665682|gb|ABG81487.1|	coatomer protein complex, subunit gamma 1 [Bos taurus]	GT_31	-0.558088
ApU4634	687	sp|O64733-2|U87A2_ARATH	454	59.06	149	65.07	32.82	60	1	457	14	13	161	2e-54	183	sp|O64733-2|U87A2_ARATH	Isoform 2 of UDP-glycosyltransferase 87A2 OS=Arabidopsis thaliana GN=UGT87A2	GT_28	3.84728
ApU63490	1318	gi|259563723|gb|ACW83060.1|	362	78.35	328	74.66	90.61	67	1	1172	201	35	362	1e-172	492	gi|259563723|gb|ACW83060.1|	glycosyltransferase family GT8 protein [Populus deltoides]	GT_8	-2.73784
ApU1643	1768	gi|6513946|gb|AAF14850.1|AC011664_32	464	44.33	300	50.9	64.66	148	8	1768	884	175	460	1e-75	251	gi|6513946|gb|AAF14850.1|AC011664_32	putative UDP-glucosyl transferase [Arabidopsis thaliana]	GT_1	0.41645
ApU53911	1474	gi|18077708|emb|CAC83750.1|	359	91.36	359	73.07	100	30	1	165	1241	2	359	0	704	gi|18077708|emb|CAC83750.1|	reversibly glycosylated polypeptide [Gossypium hirsutum]	GT_75	-0.545664
ApU567	3866	gi|6714431|gb|AAF26119.1|AC012328_22	1145	80.61	1150	89.24	100.44	189	11	3570	142	23	1145	0	1873	gi|6714431|gb|AAF26119.1|AC012328_22	putative cellulose synthase catalytic subunit [Arabidopsis thaliana]	GT_2	-0.722095
ApU61882	1704	gi|74027164|gb|AAZ94713.1|	357	84.59	279	49.12	78.15	43	0	1280	444	79	357	9e-176	505	gi|74027164|gb|AAZ94713.1|	putative alpha 1,3-xylosyltransferase [Linum usitatissimum]	GT_77	-0.161195
ApU58794	1775	gi|550826699|gb|AGX93068.1|	482	62.64	364	61.52	75.52	133	2	1	1086	119	481	5e-153	452	gi|550826699|gb|AGX93068.1|	7-deoxyloganetic acid UDP-glucosyltransferase-like protein [Amsonia hubrichtii]	GT_1	1.80641
ApU73148	300	gi|383153645|gb|AFG58959.1|	156	52.24	67	67	42.95	30	1	300	100	88	152	3e-14	65.1	gi|383153645|gb|AFG58959.1|	hypothetical protein 0_18098_01, partial [Pinus taeda]	GT_4	3.33498
ApU92	973	gi|18394994|ref|NP_564141.1|	462	69.64	303	93.42	65.58	83	3	895	5	10	309	3e-143	416	gi|18394994|ref|NP_564141.1|	Exostosin family protein [Arabidopsis thaliana]	GT_47	-0.584441
ApU66852	849	gi|549137515|dbj|BAO01108.1|	454	54.77	283	100	62.33	124	3	844	8	156	438	1e-108	326	gi|549137515|dbj|BAO01108.1|	UDP-glucose iridoid glucosyltransferase [Catharanthus roseus]	GT_1	-2.83494
ApU8950	1639	gi|10177634|dbj|BAB10782.1|	521	59	461	84.38	88.48	151	9	2	1279	57	514	7e-176	511	gi|10177634|dbj|BAB10782.1|	glycosyl transferase-like [Arabidopsis thaliana]	GT_4	1.75762
ApU49310	1854	tr|B8ATZ8|B8ATZ8_ORYSI	574	70.07	548	88.67	95.47	125	6	111	1637	26	573	0	753	tr|B8ATZ8|B8ATZ8_ORYSI	Putative uncharacterized protein OS=Oryza sativa subsp. indica GN=OsI_15946 PE=4 SV=1	GT_10	-1.29142
ApU54879	2400	gi|20465365|gb|AAM20086.1|	722	35.98	731	91.38	101.25	404	15	2330	210	8	698	1e-140	436	gi|20465365|gb|AAM20086.1|	unknown protein [Arabidopsis thaliana]	GT_2	-3.38383
ApU68528	270	gi|8886954|gb|AAF80640.1|AC069251_33	246	80.26	76	84.44	30.89	15	0	230	3	9	84	1e-37	128	gi|8886954|gb|AAF80640.1|AC069251_33	F2D10.6 [Arabidopsis thaliana]	GT_2	-0.583311
ApU65594	1437	gi|147840544|emb|CAN63857.1|	872	37.91	277	57.83	31.77	163	6	431	1243	212	485	1e-45	171	gi|147840544|emb|CAN63857.1|	hypothetical protein VITISV_017610 [Vitis vinifera]	GT_50	-2.80063
ApU7032	1001	gi|5608497|emb|CAB51533.1|	333	86.54	260	77.92	78.08	33	2	222	1001	22	279	4e-169	478	gi|5608497|emb|CAB51533.1|	galactinol synthase, isoform GolS-1 [Ajuga reptans]	GT_8	7.39676
ApU10622	445	gi|156138783|dbj|BAF75883.1|	452	61.9	147	99.1	32.52	52	1	2	442	290	432	4e-58	189	gi|156138783|dbj|BAF75883.1|	glucosyltransferase [Dianthus caryophyllus]	GT_1	1.50875
ApU52725	597	sp|A8MR93-4|ALG12_ARATH	449	66.67	198	99.5	44.1	66	0	597	4	112	309	1e-79	248	sp|A8MR93-4|ALG12_ARATH	Isoform 4 of Dol-P-Man:Man(7)GlcNAc(2)-PP-Dol alpha-1,6-mannosyltransferase OS=Arabidopsis thaliana GN=ALG12	GT_22	-0.0818923
ApU51707	644	gi|28073362|gb|AAO30688.1|	668	91.12	214	99.69	32.04	19	0	642	1	26	239	2e-139	409	gi|28073362|gb|AAO30688.1|	Sequence 2 from patent US 6323015	GT_4	-1.15831
ApU25592	1820	gi|147842358|emb|CAN76207.1|	1587	36.55	621	102.36	39.13	316	10	1815	82	1002	1587	2e-108	358	gi|147842358|emb|CAN76207.1|	hypothetical protein VITISV_043112 [Vitis vinifera]	GT_31	4.03859
ApU2718	902	gi|255635576|gb|ACU18138.1|	250	59.62	208	69.18	83.2	68	3	902	327	41	248	3e-88	267	gi|255635576|gb|ACU18138.1|	unknown [Glycine max]	GT_57	-0.439691
ApU4741	705	gi|133874198|dbj|BAF49302.1|	479	55.96	193	82.13	40.29	85	0	583	5	14	206	5e-63	206	gi|133874198|dbj|BAF49302.1|	putative glycosyltransferase [Clitoria ternatea]	GT_1	5.39027
ApU52115	1886	gi|147853779|emb|CAN83821.1|	413	55.8	319	50.74	77.24	136	4	559	1512	94	408	2e-119	365	gi|147853779|emb|CAN83821.1|	hypothetical protein VITISV_030953 [Vitis vinifera]	GT_32	-0.605073
ApU56292	1351	gi|4883613|gb|AAD31582.1|	490	43.52	432	95.93	88.16	218	11	1342	77	61	476	1e-111	341	gi|4883613|gb|AAD31582.1|	putative glucosyltransferase [Arabidopsis thaliana]	GT_1	1.1464
ApU55645	627	gi|15810211|gb|AAL07006.1|	336	56.95	151	72.25	44.94	64	1	454	2	1	150	2e-56	184	gi|15810211|gb|AAL07006.1|	At2g39630/F12L6.29 [Arabidopsis thaliana]	GT_2	-0.0043609
ApU62297	1760	gi|147780146|emb|CAN60055.1|	1116	43.79	338	57.61	30.29	161	8	433	1392	788	1114	2e-75	261	gi|147780146|emb|CAN60055.1|	hypothetical protein VITISV_039050 [Vitis vinifera]	GT_31	-0.539083
ApU66886	526	gi|307826644|gb|ADN94457.1|	267	67.9	81	46.2	30.34	24	2	252	10	43	121	2e-29	111	gi|307826644|gb|ADN94457.1|	flavonoid 3-O-glycosyltransferase [Campsis grandiflora]	GT_1	-1.24998
ApU15467	2077	gi|110737446|dbj|BAF00667.1|	680	64.39	615	88.83	90.44	210	3	190	2007	62	676	0	732	gi|110737446|dbj|BAF00667.1|	hypothetical protein [Arabidopsis thaliana]	GT_8	-0.458344
ApU58392	2754	gi|541135567|gb|AGV22113.1|	850	75.15	821	89.43	96.59	202	2	32	2494	3	821	0	1268	gi|541135567|gb|AGV22113.1|	sucrose synthase 3 [Betula luminifera]	GT_4	-1.67637
ApU4207	1703	gi|40823359|gb|AAR92278.1|	435	64.88	410	72.23	94.25	139	2	216	1445	31	435	0	590	gi|40823359|gb|AAR92278.1|	At4g22580 [Arabidopsis thaliana]	GT_47	-0.671648
ApU63695	920	sp|Q0WVN5|CSLG3_ARATH	751	63.19	307	100.11	40.88	112	1	3	920	265	571	2e-121	369	sp|Q0WVN5|CSLG3_ARATH	Cellulose synthase-like protein G3 OS=Arabidopsis thaliana GN=CSLG3 PE=2 SV=2	GT_2	1.51958
ApU10782	890	gi|10176991|dbj|BAB10223.1|	447	77.91	172	57.98	38.48	38	0	888	373	276	447	2e-99	303	gi|10176991|dbj|BAB10223.1|	glycosylation enzyme-like protein [Arabidopsis thaliana]	GT_14	0.0302654
ApU46710	5196	gi|68159936|gb|AAY86556.1|	2286	33.95	760	43.88	33.25	405	14	4739	2700	4	746	1e-110	392	gi|68159936|gb|AAY86556.1|	chitin synthase [Atrina rigida]	GT_2	-2.9845
ApU7507	2249	sp|Q0WVN5|CSLG3_ARATH	751	53.12	704	93.91	93.74	317	8	2104	8	49	744	0	714	sp|Q0WVN5|CSLG3_ARATH	Cellulose synthase-like protein G3 OS=Arabidopsis thaliana GN=CSLG3 PE=2 SV=2	GT_2	-0.933428
ApU52216	2437	gi|313349|emb|CAA52036.1|	974	77.23	707	87.03	72.59	145	2	2436	322	282	974	0	1090	gi|313349|emb|CAA52036.1|	starch phosphorylase [Solanum tuberosum]	GT_35	2.89206
ApU13349	1356	gi|7270062|emb|CAB79877.1|	692	78.74	348	76.99	50.29	72	1	3	1040	344	691	4e-175	511	gi|7270062|emb|CAB79877.1|	putative protein [Arabidopsis thaliana]	GT_2	-0.964436
ApU47314	1828	gi|156103422|gb|ABU48859.1|	516	69.92	512	84.03	99.22	140	3	299	1795	6	516	0	712	gi|156103422|gb|ABU48859.1|	xylosyltransferase 2 [Nicotiana benthamiana]	GT_61	0.313248
ApU7688	1378	gi|332004522|gb|AED91905.1|	358	77.59	357	77.72	99.72	77	2	1229	168	2	358	0	593	gi|332004522|gb|AED91905.1|	uncharacterized protein AT5G13500 [Arabidopsis thaliana]	GT_95	-1.2313
ApU10571	1006	gi|49617335|gb|AAT67423.1|	463	76.86	229	68.29	49.46	53	0	318	1004	1	229	2e-128	379	gi|49617335|gb|AAT67423.1|	digalactosyldiacylglycerol synthase 2 [Lotus japonicus]	GT_4	-0.675258
ApU53979	1528	gi|2194142|gb|AAB61117.1|	390	72.86	350	68.72	89.74	82	4	193	1209	16	363	3e-177	508	gi|2194142|gb|AAB61117.1|	ESTs gb|N38288,gb|T43486,gb|AA395242 come from this gene [Arabidopsis thaliana]	GT_8	-3.94094
ApU5757	1214	gi|116309821|emb|CAH66858.1|	362	58.64	162	40.03	44.75	65	2	1214	729	196	355	2e-66	218	gi|116309821|emb|CAH66858.1|	H0307D04.3 [Oryza sativa Indica Group]	GT_77	-0.419747
ApU7076	1355	gi|223551450|gb|EEF52936.1|	487	62.36	356	78.82	73.1	127	4	288	1343	14	366	3e-157	458	gi|223551450|gb|EEF52936.1|	conserved hypothetical protein [Ricinus communis]	GT_92	0.444291
ApU61970	1166	gi|255635742|gb|ACU18220.1|	409	86.87	259	66.64	63.33	34	0	2	778	151	409	1e-169	484	gi|255635742|gb|ACU18220.1|	unknown [Glycine max]	GT_47	-0.00453791
ApU418	1220	gi|146230138|gb|ABQ12641.1|	328	42.11	247	60.74	75.3	140	3	918	178	59	302	9e-46	162	gi|146230138|gb|ABQ12641.1|	galactinol synthase 2 [Verbascum phoeniceum]	GT_8	Leaf only
ApU23919	1414	gi|134142842|gb|ABO61742.1|	926	90.77	401	85.08	43.3	36	1	214	1413	57	457	0	742	gi|134142842|gb|ABO61742.1|	trehalose-phosphate synthase 1 [Solanum lycopersicum]	GT_20	0.304601
ApU57043	631	gi|8809576|dbj|BAA97127.1|	468	47.8	205	97.46	43.8	103	2	19	621	9	213	3e-60	198	gi|8809576|dbj|BAA97127.1|	flavonol 3-O-glucosyltransferase-like [Arabidopsis thaliana]	GT_1	-4.03134
ApU25073	804	gi|22136160|gb|AAM91158.1|	447	66.9	145	54.1	32.44	48	0	778	344	4	148	4e-64	210	gi|22136160|gb|AAM91158.1|	3-deoxy-D-manno-octulosonic acid transferase-like protein [Arabidopsis thaliana]	GT_30	0.0955183
ApU48945	3123	gi|219780785|emb|CAW54717.1|	485	55.82	421	40.44	86.8	168	7	1643	2884	73	482	1e-149	458	gi|219780785|emb|CAW54717.1|	unnamed protein product [Glycine max]	GT_31	-0.0978597
ApU51203	1847	gi|147840544|emb|CAN63857.1|	872	36.4	272	44.18	31.19	163	6	730	1527	214	481	1e-40	158	gi|147840544|emb|CAN63857.1|	hypothetical protein VITISV_017610 [Vitis vinifera]	GT_50	-2.57191
ApU3924	1827	gi|190887122|gb|ACE95677.1|	460	83.44	459	75.37	99.78	73	2	1727	354	1	457	0	761	gi|190887122|gb|ACE95677.1|	putative xylosyl transferase [Coffea canephora]	GT_34	-0.660966
ApU18250	459	gi|156138783|dbj|BAF75883.1|	452	61.84	152	99.35	33.63	55	1	458	3	284	432	2e-60	196	gi|156138783|dbj|BAF75883.1|	glucosyltransferase [Dianthus caryophyllus]	GT_1	0.11615
ApU23764	267	gi|37813069|gb|AAR04333.1|	250	68.54	89	100	35.6	28	0	1	267	92	180	1e-37	129	gi|37813069|gb|AAR04333.1|	ZG10 [Pisum sativum]	GT_31	0.598019
ApU52352	640	gi|296087865|emb|CBI35121.3|	277	70.8	137	64.22	49.46	40	0	3	413	140	276	2e-59	191	gi|296087865|emb|CBI35121.3|	unnamed protein product [Vitis vinifera]	GT_95	-1.4788
ApU48140	1514	gi|2252836|gb|AAB62835.1|	785	50.47	321	63.61	40.89	146	5	1458	526	467	784	5e-89	292	gi|2252836|gb|AAB62835.1|	contains weak similarity to S. cerevisiae BOB1 protein (PIR:S45444) [Arabidopsis thaliana]	GT_31	-0.759991
ApU28468	740	gi|108936776|emb|CAJ34814.1|	318	86.86	236	95.68	74.21	31	0	3	710	83	318	6e-161	452	gi|108936776|emb|CAJ34814.1|	glycosyltransferase [Plantago major]	GT_8	-0.627401
ApU55705	935	gi|388505300|gb|AFK40716.1|	285	53.2	203	65.13	71.23	91	3	339	935	37	239	4e-76	238	gi|388505300|gb|AFK40716.1|	unknown [Medicago truncatula]	GT_90	-4.11897
ApU5838	1203	gi|187370620|dbj|BAG31926.1|	843	84.73	393	98	46.62	56	1	1181	3	1	389	0	661	gi|187370620|dbj|BAG31926.1|	alpha-1,4-glucan phosphorylase H isozyme [Cucurbita maxima]	GT_35	6.87273
ApU65259	1834	gi|8809635|dbj|BAA97186.1|	549	56.93	397	64.94	72.31	165	3	1445	261	116	508	7e-162	478	gi|8809635|dbj|BAA97186.1|	unnamed protein product [Arabidopsis thaliana]	GT_47	-3.80073
ApU6644	525	gi|23308431|gb|AAN18185.1|	403	82.5	160	91.43	39.7	28	0	46	525	1	160	1e-92	278	gi|23308431|gb|AAN18185.1|	At1g78800/F9K20_16 [Arabidopsis thaliana]	GT_4	-0.519439
ApU28024	1686	gi|307136362|gb|ADN34176.1|	473	39.79	475	84.52	100.42	256	8	148	1518	6	468	5e-102	320	gi|307136362|gb|ADN34176.1|	UDP-glucose:glucosyltransferase [Cucumis melo subsp. melo]	GT_1	2.71065
ApU50189	2240	gi|56576254|gb|AAW00303.1|	481	62.32	475	63.62	98.75	174	3	343	1758	3	475	0	615	gi|56576254|gb|AAW00303.1|	Sequence 2 from patent US 6770747	GT_1	-1.44262
ApU66680	1750	gi|541135559|gb|AGV22109.1|	1085	82.68	583	99.94	53.73	97	2	12	1748	125	707	0	974	gi|541135559|gb|AGV22109.1|	cellulose synthase 7 [Betula luminifera]	GT_2	-1.62325
ApU49704	1857	gi|9294074|dbj|BAB02031.1|	470	38.11	488	78.84	103.83	254	15	1603	179	11	463	9e-82	268	gi|9294074|dbj|BAB02031.1|	unnamed protein product [Arabidopsis thaliana]	GT_61	-8.6163
ApU54801	2642	sp|Q8GWT1|GAUTE_ARATH	532	80.82	511	58.02	96.05	98	0	2031	499	22	532	0	832	sp|Q8GWT1|GAUTE_ARATH	Probable galacturonosyltransferase 14 OS=Arabidopsis thaliana GN=GAUT14 PE=2 SV=1	GT_8	-0.455989
ApU77645	210	gi|47026881|gb|AAT08665.1|	213	48.57	70	100	32.86	2	1	210	1	41	76	3e-12	58.9	gi|47026881|gb|AAT08665.1|	reversibly glycosylated polypeptide [Hyacinthus orientalis]	GT_75	-0.986944
ApU61988	512	gi|397789318|gb|AFO67248.1|	146	36.73	98	57.42	67.12	62	0	3	296	46	143	6e-11	57.4	gi|397789318|gb|AFO67248.1|	putative glucosyltransferase, partial [Aralia elata]	GT_1	Root only
ApU51536	1285	gi|296083855|emb|CBI24243.3|	359	82.56	195	45.53	54.32	34	0	1	585	163	357	2e-109	330	gi|296083855|emb|CBI24243.3|	unnamed protein product [Vitis vinifera]	GT_95	-0.639983
ApU22936	713	gi|550826699|gb|AGX93068.1|	482	56.89	167	70.27	34.65	71	1	211	711	8	173	2e-59	197	gi|550826699|gb|AGX93068.1|	7-deoxyloganetic acid UDP-glucosyltransferase-like protein [Amsonia hubrichtii]	GT_1	2.90922
ApU46194	2547	gi|317106631|dbj|BAJ53137.1|	693	73.05	694	81.74	100.14	172	5	151	2190	1	693	0	960	gi|317106631|dbj|BAJ53137.1|	JHL05D22.8 [Jatropha curcas]	GT_8	-0.750633
ApU41422	439	gi|38194918|gb|AAR13306.1|	353	92.45	106	72.44	30.03	8	0	114	431	1	106	3e-68	213	gi|38194918|gb|AAR13306.1|	reversibly glycosylated protein [Phaseolus vulgaris]	GT_75	2.42809
ApU69629	1610	gi|156066430|gb|ABU43074.1|	421	61.2	415	77.33	98.57	159	2	1422	178	9	421	0	530	gi|156066430|gb|ABU43074.1|	homogalacturonan alpha-1,4-galacturonosyltransferase [Gossypium barbadense]	GT_8	0.552695
ApU47026	732	gi|393990627|dbj|BAM28984.1|	454	46.85	222	90.98	48.9	111	5	663	1	8	223	1e-57	192	gi|393990627|dbj|BAM28984.1|	UDP-glucose glucosyltransferase [Gardenia jasminoides]	GT_1	0.887525
ApU67629	1322	gi|224285317|gb|ACN40383.1|	425	54.37	320	72.62	75.29	136	3	346	1296	110	422	2e-121	363	gi|224285317|gb|ACN40383.1|	unknown [Picea sitchensis]	GT_32	-6.6163
ApU23913	1066	gi|332071136|gb|AED99886.1|	546	59.9	192	54.03	35.16	75	1	1066	491	351	540	2e-69	229	gi|332071136|gb|AED99886.1|	glycosyltransferase [Panax notoginseng]	GT_90	4.19025
ApU52459	2741	gi|283362112|dbj|BAI65909.1|	474	61.12	445	48.7	93.88	157	4	2579	1266	10	445	1e-178	529	gi|283362112|dbj|BAI65909.1|	UDP-sugar:glycosyltransferase [Forsythia x intermedia]	GT_1	-1.71898
ApU50076	594	gi|550826709|gb|AGX93073.1|	482	55.95	168	84.85	34.85	70	2	98	592	8	174	2e-59	196	gi|550826709|gb|AGX93073.1|	7-deoxyloganetic acid UDP-glucosyltransferase-like protein [Catharanthus ovalis]	GT_1	Root only
ApU18996	720	gi|397789312|gb|AFO67245.1|	162	52.2	159	66.25	98.15	73	2	479	6	5	161	6e-45	150	gi|397789312|gb|AFO67245.1|	putative UDP-glucosyltransferase 83A, partial [Aralia elata]	GT_1	0.274797
ApU53649	1122	gi|342306002|dbj|BAK55737.1|	481	59.77	343	91.71	71.31	132	4	1020	1	9	348	4e-146	426	gi|342306002|dbj|BAK55737.1|	UDP-glucose glucosyltransferase [Gardenia jasminoides]	GT_1	2.06765
ApU13549	667	gi|8954024|gb|AAF82198.1|AC067971_6	507	62.99	154	69.27	30.37	57	0	665	204	323	476	4e-66	215	gi|8954024|gb|AAF82198.1|AC067971_6	Contains similarity to an unknown protein T2J13.180 gi|6522568 from Arabidopsis thaliana BAC T2J13 gb|AL132967. ESTs gb|Z29835 and gb|Z29836 come from this gene [Arabidopsis thaliana]	GT_90	0.552867
ApU16574	1954	gi|16209709|gb|AAL14411.1|	461	59.48	422	64.79	91.54	153	4	473	1732	49	454	2e-170	498	gi|16209709|gb|AAL14411.1|	At1g74680/F1M20_36 [Arabidopsis thaliana]	GT_47	-0.43293
ApU18384	272	gi|383167731|gb|AFG66918.1|	77	59.02	61	67.28	79.22	19	1	2	166	2	62	3e-21	81.6	gi|383167731|gb|AFG66918.1|	hypothetical protein 0_16257_01, partial [Pinus taeda]	GT_59	0.205701
ApU58846	3093	gi|444300782|gb|AGD98700.1|	862	70.71	840	81.47	97.45	223	5	2751	286	1	835	0	1241	gi|444300782|gb|AGD98700.1|	trehalose-6-phosphate synthase [Camellia sinensis]	GT_20	3.37753
ApU1677	6174	sp|Q9LXT9|CALS3_ARATH	1955	84.58	1945	94.51	99.49	283	13	6105	307	16	1955	0	3291	sp|Q9LXT9|CALS3_ARATH	Callose synthase 3 OS=Arabidopsis thaliana GN=CALS3 PE=2 SV=3	GT_48	-0.438126
ApU70170	389	gi|255686152|gb|ACU28565.1|	178	59.62	104	80.21	58.43	41	1	6	317	36	138	9e-44	144	gi|255686152|gb|ACU28565.1|	At2g36970-like protein [Arabidopsis lyrata subsp. petraea]	GT_1	2.06036
ApU62638	1057	gi|242199344|gb|ACS87993.1|	468	53.12	288	81.74	61.54	129	3	44	889	175	462	2e-111	336	gi|242199344|gb|ACS87993.1|	UDP-glucosyltransferase family 1 protein [Citrus sinensis]	GT_1	-4.12137
ApU4196	676	gi|283362122|dbj|BAI65914.1|	486	47.21	233	103.4	47.94	115	3	676	2	110	342	6e-69	222	gi|283362122|dbj|BAI65914.1|	UDP-sugar:glycosyltransferase [Forsythia x intermedia]	GT_1	2.98088
ApU47400	2460	gi|147842358|emb|CAN76207.1|	1587	39.36	564	68.78	35.54	276	9	2106	508	1008	1536	5e-98	335	gi|147842358|emb|CAN76207.1|	hypothetical protein VITISV_043112 [Vitis vinifera]	GT_31	1.01559
ApU55938	984	gi|194699384|gb|ACF83776.1|	180	69.86	146	44.51	81.11	44	0	983	546	35	180	7e-81	247	gi|194699384|gb|ACF83776.1|	unknown [Zea mays]	GT_8	-0.31815
ApU16339	742	gi|8978266|dbj|BAA98157.1|	460	53.14	239	96.63	51.96	107	2	717	1	199	432	6e-80	251	gi|8978266|dbj|BAA98157.1|	anthocyanidin-3-glucoside rhamnosyltransferase-like [Arabidopsis thaliana]	GT_1	0.118077
ApU10167	1479	gi|147776969|emb|CAN63417.1|	373	81.25	288	58.42	77.21	53	1	619	1479	1	288	7e-165	475	gi|147776969|emb|CAN63417.1|	hypothetical protein VITISV_007689 [Vitis vinifera]	GT_31	-0.406532
ApU4743	1612	gi|388827901|gb|AFK79033.1|	473	47.32	298	55.46	63	146	5	945	70	172	464	2e-102	232	gi|388827901|gb|AFK79033.1|	glycosyltransferase UGT1 [Bupleurum chinense]	GT_1	0.685251
ApU45700	4345	gi|56576254|gb|AAW00303.1|	481	63.58	475	32.8	98.75	168	3	577	1992	3	475	0	601	gi|56576254|gb|AAW00303.1|	Sequence 2 from patent US 6770747	GT_1	-2.43882
ApU10308	934	gi|255635742|gb|ACU18220.1|	409	71.43	252	80.94	61.61	57	3	756	1	10	246	8e-112	333	gi|255635742|gb|ACU18220.1|	unknown [Glycine max]	GT_47	-0.212157
ApU25014	1008	gi|397789318|gb|AFO67248.1|	146	36.51	63	18.75	43.15	40	0	6	194	78	140	2e-06	46.6	gi|397789318|gb|AFO67248.1|	putative glucosyltransferase, partial [Aralia elata]	GT_1	6.48879
ApU55673	1061	tr|B8ATZ8|B8ATZ8_ORYSI	574	60	195	55.14	33.97	74	1	476	1060	108	298	5e-72	237	tr|B8ATZ8|B8ATZ8_ORYSI	Putative uncharacterized protein OS=Oryza sativa subsp. indica GN=OsI_15946 PE=4 SV=1	GT_10	0.58524
ApU57403	3687	gi|641453693|gb|AIA61439.1|	1090	82.3	1096	89.18	100.55	174	6	221	3466	1	1090	0	1805	gi|641453693|gb|AIA61439.1|	cellulose synthase [Boehmeria nivea]	GT_2	-1.11354
ApU18323	1302	gi|4886756|gb|AAD32031.1|AF088917_1	1026	92.93	311	71.66	30.31	22	0	1300	368	716	1026	0	553	gi|4886756|gb|AAD32031.1|AF088917_1	cellulose synthase catalytic subunit [Arabidopsis thaliana]	GT_2	-3.77467
ApU10320	1725	gi|4309698|gb|AAD15482.1|	699	84.19	449	78.09	64.23	64	2	3	1340	255	699	0	705	gi|4309698|gb|AAD15482.1|	putative glucosyltransferase [Arabidopsis thaliana]	GT_2	-0.816485
ApU11673	2244	gi|118481221|gb|ABK92560.1|	554	83.15	546	72.99	98.56	91	1	2001	364	10	554	0	868	gi|118481221|gb|ABK92560.1|	unknown [Populus trichocarpa]	GT_8	-0.747548
ApU9509	1204	gi|367465462|gb|AEX15515.1|	481	54.23	402	100.17	83.58	167	5	46	1203	1	401	6e-134	396	gi|367465462|gb|AEX15515.1|	ABA glucosyltransferase [Citrus sinensis]	GT_1	1.79184
ApU40552	235	gi|62149103|dbj|BAD93611.1|	131	94.87	78	99.57	59.54	4	0	2	235	44	121	1e-54	168	gi|62149103|dbj|BAD93611.1|	hypothetical protein [Cucumis melo]	GT_75	2.33498
ApU65931	1597	gi|4883613|gb|AAD31582.1|	490	49.69	479	89.98	97.76	225	8	1544	126	9	477	4e-156	458	gi|4883613|gb|AAD31582.1|	putative glucosyltransferase [Arabidopsis thaliana]	GT_1	-1.16059
ApU51846	1349	gi|12003394|gb|AAG43554.1|AF211536_1	353	63.02	311	69.16	88.1	102	5	192	1097	41	347	9e-144	419	gi|12003394|gb|AAG43554.1|AF211536_1	Avr9/Cf-9 rapidly elicited protein 231 [Nicotiana tabacum]	GT_8	-4.31453
ApU65593	2259	gi|7378633|emb|CAB83309.1|	465	47.35	471	62.55	101.29	224	7	161	1567	15	463	1e-128	394	gi|7378633|emb|CAB83309.1|	UDPG glucosyltransferase-like protein [Arabidopsis thaliana]	GT_1	-0.131232
ApU2791	2023	gi|541135557|gb|AGV22108.1|	1103	84.21	513	76.08	46.51	80	1	3	1538	591	1103	0	823	gi|541135557|gb|AGV22108.1|	cellulose synthase 6 [Betula luminifera]	GT_2	1.92059
ApU59094	1165	gi|219800767|emb|CAW55914.1|	441	86.97	261	67.21	59.18	34	0	1163	381	175	435	6e-163	468	gi|219800767|emb|CAW55914.1|	unnamed protein product [Glycine max]	GT_4	1.61853
ApU15621	1314	gi|87162765|gb|ABD28560.1|	347	70.81	346	79	99.71	101	0	1114	77	1	346	2e-177	504	gi|87162765|gb|ABD28560.1|	Alpha-1,4-glucan-protein synthase (UDP-forming) [Medicago truncatula]	GT_75	-1.05838
ApU60776	598	gi|330318784|gb|AEC11052.1|	124	73.08	78	39.13	62.9	20	1	1	234	38	114	2e-34	121	gi|330318784|gb|AEC11052.1|	1,2-diacylglycerol 3-beta-galactosyltransferase, partial [Camellia sinensis]	GT_28	-1.23225
ApU51975	1000	gi|108936776|emb|CAJ34814.1|	318	95.38	195	58.5	61.32	9	0	1000	416	124	318	3e-143	411	gi|108936776|emb|CAJ34814.1|	glycosyltransferase [Plantago major]	GT_8	-1.56074
ApU63864	2752	gi|4883613|gb|AAD31582.1|	490	54.32	475	51.78	96.94	205	5	1148	2545	2	473	3e-178	529	gi|4883613|gb|AAD31582.1|	putative glucosyltransferase [Arabidopsis thaliana]	GT_1	0.493414
ApU17214	951	gi|296083855|emb|CBI24243.3|	359	82.05	195	61.51	54.32	35	0	951	367	163	357	1e-110	329	gi|296083855|emb|CBI24243.3|	unnamed protein product [Vitis vinifera]	GT_95	-1.62966
ApU25661	777	gi|53791326|dbj|BAD54705.1|	599	64.97	197	76.06	32.89	68	1	1	591	394	589	2e-93	290	gi|53791326|dbj|BAD54705.1|	putative UDP-Gal:betaGlcNAc beta 1,3-galactosyltransferase-I [Oryza sativa Japonica Group]	GT_31	0.227181
ApU6812	3807	gi|481048331|gb|AGJ98230.1|	967	88.55	943	74.31	97.52	104	1	430	3258	27	965	0	1680	gi|481048331|gb|AGJ98230.1|	PIB17 secret agent protein, partial [Petunia x hybrida]	GT_41	0.328389
ApU49540	508	gi|342306026|dbj|BAK55749.1|	487	60.74	163	96.26	33.47	63	1	19	507	259	420	9e-72	227	gi|342306026|dbj|BAK55749.1|	UDP-glucose iridoid glucosyltransferase [Catharanthus roseus]	GT_1	-2.78049
ApU70991	492	gi|242345163|dbj|BAH80314.1|	458	51.9	158	96.34	34.5	72	3	23	484	2	159	6e-46	158	gi|242345163|dbj|BAH80314.1|	UDP-glucose glucosyltransferase [Catharanthus roseus]	GT_1	-4.57191
ApU13894	2151	gi|317106631|dbj|BAJ53137.1|	693	77.81	631	88.01	91.05	130	2	2149	287	63	693	0	914	gi|317106631|dbj|BAJ53137.1|	JHL05D22.8 [Jatropha curcas]	GT_8	0.270667
ApU18230	995	gi|8778304|gb|AAF79313.1|AC002304_6	699	53.67	300	90.45	42.92	134	2	993	100	403	699	2e-109	337	gi|8778304|gb|AAF79313.1|AC002304_6	F14J16.9 [Arabidopsis thaliana]	GT_2	5.73005
ApU14596	1566	gi|147838046|emb|CAN65210.1|	631	50.79	380	72.8	60.22	179	5	1151	21	218	592	2e-133	404	gi|147838046|emb|CAN65210.1|	hypothetical protein VITISV_043548 [Vitis vinifera]	GT_31	-1.37247
ApU50805	1430	gi|393990627|dbj|BAM28984.1|	454	47.42	445	93.36	98.02	222	7	98	1423	5	440	1e-135	402	gi|393990627|dbj|BAM28984.1|	UDP-glucose glucosyltransferase [Gardenia jasminoides]	GT_1	-4.87025
ApU35	2374	gi|345286417|gb|AEN79500.1|	805	92.94	751	94.9	93.29	53	0	2254	2	1	751	0	1417	gi|345286417|gb|AEN79500.1|	sucrose synthase 1 [Orobanche ramosa]	GT_4	-2.69618
ApU67437	1025	gi|113548152|dbj|BAF11595.1|	527	60	210	61.46	39.85	71	2	600	1	92	298	6e-69	227	gi|113548152|dbj|BAF11595.1|	Os03g0269900 [Oryza sativa Japonica Group]	GT_31	-1.15871
ApU54379	4637	gi|3063691|emb|CAA18582.1|	593	60.68	468	30.28	78.92	171	4	3060	4460	138	593	0	574	gi|3063691|emb|CAA18582.1|	putative protein [Arabidopsis thaliana]	GT_47	-1.67936
ApU50306	2381	gi|118487420|gb|ABK95538.1|	518	69.04	520	65.52	100.39	147	7	1794	256	6	518	0	719	gi|118487420|gb|ABK95538.1|	unknown [Populus trichocarpa]	GT_31	0.913053
ApU50036	1676	gi|147853779|emb|CAN83821.1|	413	47.94	388	69.45	93.95	184	4	1432	320	14	400	3e-105	326	gi|147853779|emb|CAN83821.1|	hypothetical protein VITISV_030953 [Vitis vinifera]	GT_32	0.738718
ApU47109	3925	sp|Q9LUD7|CALS8_ARATH	1976	70.53	1286	98.29	65.08	357	5	3925	134	691	1976	0	1784	sp|Q9LUD7|CALS8_ARATH	Putative callose synthase 8 OS=Arabidopsis thaliana GN=CALS8 PE=2 SV=2	GT_48	-2.34343
ApU1043	2971	gi|351629998|gb|AEQ54916.1|	857	88.06	687	69.37	80.16	81	1	914	2971	1	687	0	1242	gi|351629998|gb|AEQ54916.1|	trehalose-6-phosphate synthase [Salvia miltiorrhiza]	GT_20	0.382669
ApU21558	3268	gi|488461513|emb|CCW28847.1|	421	37.59	133	12.21	31.59	68	2	210	608	249	366	1e-14	77.4	gi|488461513|emb|CCW28847.1|	putative oligosaccharide biosynthesis protein [Arachis duranensis]	GT_1	-0.176355
ApU24184	1556	gi|147846684|emb|CAN80640.1|	1363	82.62	466	89.85	34.19	75	2	1393	2	902	1363	0	780	gi|147846684|emb|CAN80640.1|	hypothetical protein VITISV_016911 [Vitis vinifera]	GT_47	1.44432
ApU66798	811	gi|242199344|gb|ACS87993.1|	468	45.97	211	78.05	45.09	106	5	189	809	11	217	1e-55	188	gi|242199344|gb|ACS87993.1|	UDP-glucosyltransferase family 1 protein [Citrus sinensis]	GT_1	-0.706836
ApU45580	2400	gi|256674139|gb|ACV04899.1|	1904	83.19	803	100.37	42.17	129	3	2399	6	946	1747	0	1316	gi|256674139|gb|ACV04899.1|	callose synthase 10 [Arabidopsis thaliana]	GT_48	-0.334903
ApU47196	3431	tr|G7JJY6|G7JJY6_MEDTR	481	65.49	397	34.71	82.54	119	5	2655	1477	92	474	2e-170	515	tr|G7JJY6|G7JJY6_MEDTR	Xylogalacturonan beta-1,3-xylosyltransferase OS=Medicago truncatula GN=MTR_4g084200 PE=4 SV=1	GT_47	-1.04023
ApU19205	1374	gi|527487017|dbj|BAN66664.1|	475	80.52	308	67.25	64.84	60	0	2	925	167	474	2e-166	481	gi|527487017|dbj|BAN66664.1|	monogalactosyldiacylglycerol synthase 2 type B [Sesamum indicum]	GT_28	-0.133785
ApU2014	2217	gi|28073362|gb|AAO30688.1|	668	85.55	623	84.3	93.26	87	2	2217	355	42	663	0	1058	gi|28073362|gb|AAO30688.1|	Sequence 2 from patent US 6323015	GT_4	-0.609493
ApU58494	371	gi|15810211|gb|AAL07006.1|	336	78.86	123	99.46	36.61	26	0	1	369	151	273	3e-63	199	gi|15810211|gb|AAL07006.1|	At2g39630/F12L6.29 [Arabidopsis thaliana]	GT_2	0.302563
ApU56078	1805	gi|239056181|emb|CAQ58617.1|	541	57.83	396	65.82	73.2	158	3	9	1169	145	540	3e-159	471	gi|239056181|emb|CAQ58617.1|	transferase, transferring glycosyl groups / unknown protein [Vitis vinifera]	GT_8	0.0687521
ApU52585	1332	tr|Q8LPI6|Q8LPI6_ARATH	436	78.8	368	82.88	84.4	76	1	1330	233	69	436	0	619	tr|Q8LPI6|Q8LPI6_ARATH	Putative glucan synthase OS=Arabidopsis thaliana GN=At3g07160 PE=2 SV=1	GT_48	0.179795
ApU53008	356	gi|386576422|gb|AFJ12115.1|	223	84.75	118	99.44	52.91	18	0	354	1	73	190	2e-68	208	gi|386576422|gb|AFJ12115.1|	glycosyltransferase, partial [Nicotiana tabacum]	GT_8	-3.98694
ApU10966	1442	gi|219891482|emb|CAX02250.1|	505	64.03	417	86.75	82.57	137	6	1248	7	9	415	1e-171	496	gi|219891482|emb|CAX02250.1|	unnamed protein product [Eucalyptus grandis]	GT_1	5.85226
ApU24279	398	gi|147810897|emb|CAN69493.1|	378	60.9	133	100.25	35.19	49	2	397	2	35	165	5e-53	174	gi|147810897|emb|CAN69493.1|	hypothetical protein VITISV_037876 [Vitis vinifera]	GT_90	4.62777
ApU49448	631	gi|7573478|emb|CAB87837.1|	334	66.67	159	75.59	47.6	50	2	158	631	47	203	1e-63	203	gi|7573478|emb|CAB87837.1|	putative protein [Arabidopsis thaliana]	GT_64	-0.818344
ApU11157	1302	gi|326529397|dbj|BAK04645.1|	503	36.78	367	84.56	72.96	216	9	1235	162	138	497	3e-72	238	gi|326529397|dbj|BAK04645.1|	predicted protein [Hordeum vulgare subsp. vulgare]	GT_61	-1.15609
ApU57461	575	gi|4314356|gb|AAD15567.1|	470	41.67	192	100.17	40.85	103	3	2	571	107	291	3e-49	168	gi|4314356|gb|AAD15567.1|	putative anthocyanidin-3-glucoside rhamnosyltransferase [Arabidopsis thaliana]	GT_1	Root only
ApU18959	1591	tr|G7L9X3|G7L9X3_MEDTR	542	63.99	411	77.5	75.83	134	4	1223	3	84	484	0	527	tr|G7L9X3|G7L9X3_MEDTR	GDP-fucose protein-O-fucosyltransferase OS=Medicago truncatula GN=MTR_8g023490 PE=4 SV=1	GT_68	-0.387419
ApU15577	2234	gi|9758824|dbj|BAB09358.1|	533	59.57	512	68.76	96.06	198	2	91	1599	22	533	0	637	gi|9758824|dbj|BAB09358.1|	glucosyltransferase-like protein [Arabidopsis thaliana]	GT_57	-0.152311
ApU5861	735	gi|156138793|dbj|BAF75888.1|	476	44.81	212	86.53	44.54	114	2	630	1	10	220	6e-61	201	gi|156138793|dbj|BAF75888.1|	glucosyltransferase [Dianthus caryophyllus]	GT_1	3.01306
ApU61720	1052	gi|9755672|emb|CAC01824.1|	434	71.43	266	75.86	61.29	73	2	257	1051	16	279	9e-112	336	gi|9755672|emb|CAC01824.1|	putative protein [Arabidopsis thaliana]	GT_14	-0.0492281
ApU49227	476	gi|255635127|gb|ACU17920.1|	172	81.82	88	55.46	51.16	16	0	213	476	33	120	8e-37	127	gi|255635127|gb|ACU17920.1|	unknown [Glycine max]	GT_58	-0.737916
ApU486	1995	gi|223526015|gb|EEF28392.1|	520	61.02	508	76.39	97.69	187	6	1819	296	17	513	0	601	gi|223526015|gb|EEF28392.1|	conserved hypothetical protein [Ricinus communis]	GT_92	-1.97068
ApU12432	748	gi|8778304|gb|AAF79313.1|AC002304_6	699	46.18	249	99.87	35.62	129	1	748	2	423	666	2e-68	226	gi|8778304|gb|AAF79313.1|AC002304_6	F14J16.9 [Arabidopsis thaliana]	GT_2	0.592299
ApU68123	2072	gi|9294379|dbj|BAB02389.1|	1972	63.29	692	100.19	35.09	238	7	2037	1	1	689	0	839	gi|9294379|dbj|BAB02389.1|	glucan synthase-like protein [Arabidopsis thaliana]	GT_48	-2.68738
ApU53691	1028	gi|8778304|gb|AAF79313.1|AC002304_6	699	48.32	298	86.96	42.63	147	2	3	884	403	697	6e-86	276	gi|8778304|gb|AAF79313.1|AC002304_6	F14J16.9 [Arabidopsis thaliana]	GT_2	2.30965
ApU4983	2991	gi|147861933|emb|CAN78769.1|	857	80.56	859	86.16	100.23	161	4	2882	315	1	856	0	1420	gi|147861933|emb|CAN78769.1|	hypothetical protein VITISV_024248 [Vitis vinifera]	GT_20	-0.512797
ApU61651	1669	gi|171854647|dbj|BAG16513.1|	501	61.69	449	80.71	89.62	170	1	1597	257	8	456	0	583	gi|171854647|dbj|BAG16513.1|	flavonoid glucoyltransferase UGT73E2 [Antirrhinum majus]	GT_1	-3.09492
ApU65058	1442	gi|189031345|gb|ACD74843.1|	844	30.74	257	53.47	30.45	156	7	902	147	513	752	1e-25	110	gi|189031345|gb|ACD74843.1|	trehalose-6-phosphate synthase [Fenneropenaeus chinensis]	GT_20	1.49376
ApU52257	1680	gi|147840544|emb|CAN63857.1|	872	52.14	280	50	32.11	131	2	497	1333	206	483	4e-87	290	gi|147840544|emb|CAN63857.1|	hypothetical protein VITISV_017610 [Vitis vinifera]	GT_50	-2.16685
ApU74552	643	gi|549137515|dbj|BAO01108.1|	454	38.89	216	100.78	47.58	128	3	2	643	69	282	3e-42	150	gi|549137515|dbj|BAO01108.1|	UDP-glucose iridoid glucosyltransferase [Catharanthus roseus]	GT_1	Root only
ApU48280	915	gi|388491936|gb|AFK34034.1|	424	66.67	249	81.64	58.73	80	1	740	3	10	258	6e-114	339	gi|388491936|gb|AFK34034.1|	unknown [Medicago truncatula]	GT_14	-0.0392844
ApU58728	913	sp|Q8VZP6-2|GUX8_ARATH	389	63.69	179	58.82	46.02	65	0	3	539	211	389	2e-68	221	sp|Q8VZP6-2|GUX8_ARATH	Isoform 2 of Putative glucuronosyltransferase PGSIP8 OS=Arabidopsis thaliana GN=PGSIP8	GT_8	-1.28153
ApU63782	2370	gi|255637123|gb|ACU18893.1|	433	50.82	427	54.05	98.61	191	6	1532	267	1	413	4e-127	390	gi|255637123|gb|ACU18893.1|	unknown [Glycine max]	GT_43	-0.266536
ApU65299	262	gi|326530512|dbj|BAJ97682.1|	232	75.29	85	97.33	36.64	21	0	262	8	19	103	4e-41	137	gi|326530512|dbj|BAJ97682.1|	predicted protein [Hordeum vulgare subsp. vulgare]	GT_22	-1.06495
ApU783	1134	gi|18077708|emb|CAC83750.1|	359	91.17	351	92.86	97.77	31	0	11	1063	7	357	0	689	gi|18077708|emb|CAC83750.1|	reversibly glycosylated polypeptide [Gossypium hirsutum]	GT_75	-2.12648
ApU46632	1809	gi|388506682|gb|AFK41407.1|	431	72.06	433	71.81	100.46	111	3	301	1578	2	431	0	626	gi|388506682|gb|AFK41407.1|	unknown [Lotus japonicus]	GT_77	-1.78552
ApU47957	836	gi|60657604|gb|AAX33323.1|	397	74.47	235	84.33	59.19	58	2	834	133	164	397	3e-115	340	gi|60657604|gb|AAX33323.1|	secondary cell wall-related glycosyltransferase family 14 [Populus tremula x Populus tremuloides]	GT_14	-1.88965
ApU9847	1037	gi|61845103|emb|CAI70373.1|	522	72.3	213	61.62	40.8	59	0	1037	399	310	522	6e-110	334	gi|61845103|emb|CAI70373.1|	alpha 1,3 fucosyltransferase [Populus tremula x Populus alba]	GT_10	-0.157518
ApU56265	894	gi|4309698|gb|AAD15482.1|	699	78.1	210	70.47	30.04	43	2	892	263	493	699	1e-82	266	gi|4309698|gb|AAD15482.1|	putative glucosyltransferase [Arabidopsis thaliana]	GT_2	-0.576232
ApU4966	1538	gi|3236255|gb|AAC23643.1|	532	47.22	468	91.29	87.97	225	5	189	1535	13	477	8e-143	425	gi|3236255|gb|AAC23643.1|	putative zinc finger protein [Arabidopsis thaliana]	GT_31	1.35131
ApU65199	1889	gi|157812778|gb|ABV81134.1|	287	32.32	99	15.72	34.49	59	3	1542	1829	9	102	0.0005	42.4	gi|157812778|gb|ABV81134.1|	putative UDP-N-acetylglucosamine--peptide N-acetylglucosaminyltransferase [Cydia pomonella]	GT_41	5.81973
ApU9793	1366	sp|Q0WVN5|CSLG3_ARATH	751	37.92	385	84.55	51.26	206	7	1116	31	46	420	6e-77	257	sp|Q0WVN5|CSLG3_ARATH	Cellulose synthase-like protein G3 OS=Arabidopsis thaliana GN=CSLG3 PE=2 SV=2	GT_2	-1.17591
ApU15887	1640	gi|87162615|gb|ABD28410.1|	486	67.96	362	66.22	74.49	108	3	443	1504	113	474	1e-179	519	gi|87162615|gb|ABD28410.1|	Exostosin-like [Medicago truncatula]	GT_47	-0.566612
ApU3646	311	gi|147846212|emb|CAN80632.1|	228	68.48	92	88.75	40.35	29	0	309	34	136	227	5e-40	135	gi|147846212|emb|CAN80632.1|	hypothetical protein VITISV_026659 [Vitis vinifera]	GT_13	-0.0452425
ApU12064	1313	gi|7340661|emb|CAB82941.1|	533	81.46	410	93.68	76.92	76	0	83	1312	6	415	0	720	gi|7340661|emb|CAB82941.1|	putative protein [Arabidopsis thaliana]	GT_2	-2.13655
ApU55891	534	gi|549137517|dbj|BAO01109.1|	482	40.96	166	93.26	34.44	90	3	488	9	8	171	4e-39	140	gi|549137517|dbj|BAO01109.1|	UDP-glucose iridoid glucosyltransferase [Catharanthus roseus]	GT_1	-4.37065
ApU12316	293	gi|37813069|gb|AAR04333.1|	250	74.23	97	99.32	38.8	25	0	2	292	84	180	7e-47	153	gi|37813069|gb|AAR04333.1|	ZG10 [Pisum sativum]	GT_31	-1.37689
ApU40527	552	gi|6630735|emb|CAB64218.1|	507	61.17	188	102.17	37.08	63	2	2	535	315	502	2e-73	232	gi|6630735|emb|CAB64218.1|	glucosyltransferase-like protein [Arabidopsis thaliana]	GT_1	0.375626
ApU2489	4063	gi|168276|gb|AAA63271.1|	955	78.05	925	68.3	96.86	188	3	3819	1072	34	952	0	1454	gi|168276|gb|AAA63271.1|	starch phosphorylase [Ipomoea batatas]	GT_35	0.530455
ApU16725	1490	gi|27289173|gb|AAN96595.1|	1054	92.34	444	89.4	42.13	34	0	1332	1	1	444	0	795	gi|27289173|gb|AAN96595.1|	Sequence 3 from patent US 6472588	GT_4	-0.934323
ApU7361	752	sp|Q8W1S1-2|DGDG2_ARATH	235	56.42	179	71.41	76.17	67	1	2	505	47	225	5e-64	202	sp|Q8W1S1-2|DGDG2_ARATH	Isoform 2 of Digalactosyldiacylglycerol synthase 2, chloroplastic OS=Arabidopsis thaliana GN=DGD2	GT_1	-0.664663
ApU17254	1812	gi|332071136|gb|AED99886.1|	546	60.22	445	73.68	81.5	168	4	1491	181	102	545	0	584	gi|332071136|gb|AED99886.1|	glycosyltransferase [Panax notoginseng]	GT_90	-3.64179
ApU51811	1264	tr|G7IE81|G7IE81_MEDTR	773	84.19	291	69.07	37.65	44	1	1259	387	456	744	1e-153	457	tr|G7IE81|G7IE81_MEDTR	Dolichyl-diphosphooligosaccharide-protein glycosyltransferase subunit STT3A OS=Medicago truncatula GN=MTR_1g114250 PE=4 SV=1	GT_66	-0.743561
ApU57385	990	gi|255635425|gb|ACU18065.1|	471	74.77	333	100.91	70.7	75	3	981	4	22	352	9e-157	451	gi|255635425|gb|ACU18065.1|	unknown [Glycine max]	GT_9	3.24975
ApU8000	723	gi|30793985|gb|AAP40442.1|	463	60.22	186	77.18	40.17	58	3	557	3	1	171	6e-52	177	gi|30793985|gb|AAP40442.1|	unknown protein [Arabidopsis thaliana]	GT_4	-0.774698
ApU10472	979	tr|B8ATZ8|B8ATZ8_ORYSI	574	62.55	275	84.27	47.91	92	5	187	978	14	288	2e-106	326	tr|B8ATZ8|B8ATZ8_ORYSI	Putative uncharacterized protein OS=Oryza sativa subsp. indica GN=OsI_15946 PE=4 SV=1	GT_10	-0.431308
ApU50357	1890	gi|147780146|emb|CAN60055.1|	1116	53.52	426	67.62	38.17	159	11	149	1357	707	1116	3e-123	395	gi|147780146|emb|CAN60055.1|	hypothetical protein VITISV_039050 [Vitis vinifera]	GT_31	-1.2112
ApU59342	737	gi|147866720|emb|CAN80510.1|	459	53.51	228	92.81	49.67	64	5	150	737	25	242	6e-61	201	gi|147866720|emb|CAN80510.1|	hypothetical protein VITISV_043589 [Vitis vinifera]	GT_14	-1.32511
ApU10921	655	gi|8778304|gb|AAF79313.1|AC002304_6	699	52.29	218	99.85	31.19	104	0	1	654	403	620	9e-77	247	gi|8778304|gb|AAF79313.1|AC002304_6	F14J16.9 [Arabidopsis thaliana]	GT_2	Leaf only
ApU147	1723	gi|332071136|gb|AED99886.1|	546	66.87	489	85.14	89.56	157	3	1552	89	57	541	0	654	gi|332071136|gb|AED99886.1|	glycosyltransferase [Panax notoginseng]	GT_90	-1.20796
ApU20844	605	gi|15810211|gb|AAL07006.1|	336	89.09	110	54.55	32.74	12	0	1	330	225	334	1e-67	213	gi|15810211|gb|AAL07006.1|	At2g39630/F12L6.29 [Arabidopsis thaliana]	GT_2	0.00371829
ApU57027	1463	gi|393990627|dbj|BAM28984.1|	454	50.45	448	91.87	98.68	202	8	1399	83	12	448	6e-140	414	gi|393990627|dbj|BAM28984.1|	UDP-glucose glucosyltransferase [Gardenia jasminoides]	GT_1	-7.20611
ApU51706	2313	gi|527487015|dbj|BAN66663.1|	516	85.71	518	67.19	100.39	69	3	680	2230	1	514	0	859	gi|527487015|dbj|BAN66663.1|	monogalactosyldiacylglycerol synthase 1 type A [Sesamum indicum]	GT_28	0.37095
ApU549	2985	gi|147826555|emb|CAN61971.1|	859	82.52	841	84.52	97.9	143	2	154	2667	1	840	0	1409	gi|147826555|emb|CAN61971.1|	hypothetical protein VITISV_016593 [Vitis vinifera]	GT_20	-2.34047
ApU20180	1007	gi|4883613|gb|AAD31582.1|	490	47.19	303	90.27	61.84	152	2	1004	108	176	474	3e-95	295	gi|4883613|gb|AAD31582.1|	putative glucosyltransferase [Arabidopsis thaliana]	GT_1	1.92922
ApU60888	916	gi|147858960|emb|CAN80825.1|	446	60.09	233	76.31	52.24	78	3	221	916	1	219	3e-86	269	gi|147858960|emb|CAN80825.1|	hypothetical protein VITISV_015452 [Vitis vinifera]	GT_34	-2.61143
ApU16097	1718	gi|147858960|emb|CAN80825.1|	446	63.91	460	80.33	103.14	151	3	1589	213	1	446	0	623	gi|147858960|emb|CAN80825.1|	hypothetical protein VITISV_015452 [Vitis vinifera]	GT_34	-2.1151
ApU66776	865	gi|342306012|dbj|BAK55742.1|	479	47.26	292	101.27	60.96	147	4	6	863	156	446	5e-76	243	gi|342306012|dbj|BAK55742.1|	UDP-glucose glucosyltransferase [Gardenia jasminoides]	GT_1	-2.29983
ApU24537	1004	gi|11994647|dbj|BAB02842.1|	480	41.54	272	81.27	56.67	134	9	847	98	209	477	6e-52	181	gi|11994647|dbj|BAB02842.1|	UTP-glucose glucosyltransferase [Arabidopsis thaliana]	GT_1	-2.32481
ApU6533	1079	gi|124360724|gb|ABN08701.1|	328	30.3	99	27.53	30.18	66	1	780	484	51	146	6e-08	53.5	gi|124360724|gb|ABN08701.1|	Amino acid-binding ACT [Medicago truncatula]	GT_35	-0.56154
ApU48934	551	gi|87162615|gb|ABD28410.1|	486	62.87	202	109.98	41.56	52	2	6	545	137	337	1e-84	261	gi|87162615|gb|ABD28410.1|	Exostosin-like [Medicago truncatula]	GT_47	-1.26705
ApU15042	1993	gi|242199344|gb|ACS87993.1|	468	49.89	459	69.09	98.08	214	9	107	1453	15	467	2e-142	427	gi|242199344|gb|ACS87993.1|	UDP-glucosyltransferase family 1 protein [Citrus sinensis]	GT_1	2.66811
ApU66376	1439	gi|219771896|emb|CAW42706.1|	378	67.87	361	75.26	95.5	112	3	1277	201	5	363	8e-162	467	gi|219771896|emb|CAW42706.1|	unnamed protein product [Glycine max]	GT_8	-0.941778
ApU54327	3301	gi|19568935|gb|AAL91978.1|AF483209_1	857	79.11	852	77.43	99.42	178	0	417	2972	1	852	0	1397	gi|19568935|gb|AAL91978.1|AF483209_1	putative trehalose synthase [Solanum tuberosum]	GT_20	-0.812584
ApU5108	5165	tr|E9KSP0|E9KSP0_ARATH	1933	71.5	1642	95.37	84.95	456	7	2	4900	285	1923	0	2357	tr|E9KSP0|E9KSP0_ARATH	Callose synthase 7 OS=Arabidopsis thaliana GN=CalS7 PE=2 SV=1	GT_48	-1.38234
ApU59787	1392	gi|283362116|dbj|BAI65911.1|	469	50.84	419	90.3	89.34	187	6	1315	80	59	465	4e-141	417	gi|283362116|dbj|BAI65911.1|	UDP-sugar:glycosyltransferase [Forsythia x intermedia]	GT_1	-4.10242
ApU10128	506	gi|4883613|gb|AAD31582.1|	490	57.14	168	99.6	34.29	70	2	501	1	233	399	2e-59	195	gi|4883613|gb|AAD31582.1|	putative glucosyltransferase [Arabidopsis thaliana]	GT_1	1.16586
ApU7956	983	gi|332004522|gb|AED91905.1|	358	64.34	143	43.64	39.94	45	2	572	982	20	162	4e-60	199	gi|332004522|gb|AED91905.1|	uncharacterized protein AT5G13500 [Arabidopsis thaliana]	GT_95	-1.79231
ApU7201	1878	gi|283362114|dbj|BAI65910.1|	471	60.64	470	75.08	99.79	177	5	196	1587	1	468	6e-172	502	gi|283362114|dbj|BAI65910.1|	UDP-sugar:glycosyltransferase [Forsythia x intermedia]	GT_1	-0.239147
ApU2595	1596	gi|171854647|dbj|BAG16513.1|	501	56.9	464	87.22	92.61	198	2	2	1390	19	481	0	559	gi|171854647|dbj|BAG16513.1|	flavonoid glucoyltransferase UGT73E2 [Antirrhinum majus]	GT_1	0.0181812
ApU67597	724	gi|575074856|dbj|BAO45905.1|	468	44.81	241	99.86	51.5	131	2	1	720	46	285	3e-64	210	gi|575074856|dbj|BAO45905.1|	UDP-glycosyltransferase [Acacia mangium]	GT_1	-5.58686
ApU29369	566	gi|3150405|gb|AAC16957.1|	440	52.7	148	78.45	33.64	69	1	442	2	1	148	5e-48	164	gi|3150405|gb|AAC16957.1|	putative glucosyltransferase [Arabidopsis thaliana]	GT_1	0.0130562
ApU32624	2737	sp|Q8GWT1|GAUTE_ARATH	532	82.5	537	58.86	100.94	89	1	2230	620	1	532	0	865	sp|Q8GWT1|GAUTE_ARATH	Probable galacturonosyltransferase 14 OS=Arabidopsis thaliana GN=GAUT14 PE=2 SV=1	GT_8	-0.791688
ApU1892	3121	gi|44917463|gb|AAS49056.1|	793	66.05	807	77.57	101.77	258	3	2717	300	1	792	0	1183	gi|44917463|gb|AAS49056.1|	At3g57630 [Arabidopsis thaliana]	GT_47	-0.358861
ApU47270	994	sp|Q9XEE9|ALG11_ARATH	463	71.85	270	81.49	58.32	76	0	184	993	12	281	3e-146	424	sp|Q9XEE9|ALG11_ARATH	GDP-Man:Man(3)GlcNAc(2)-PP-Dol alpha-1,2-mannosyltransferase OS=Arabidopsis thaliana GN=ALG11 PE=1 SV=2	GT_1	-0.673327
ApU10694	1686	gi|550826699|gb|AGX93068.1|	482	63.82	304	54.09	63.07	109	1	1643	732	177	479	1e-121	370	gi|550826699|gb|AGX93068.1|	7-deoxyloganetic acid UDP-glucosyltransferase-like protein [Amsonia hubrichtii]	GT_1	0.913992
ApU55117	1075	gi|307136415|gb|ADN34223.1|	396	70.05	207	57.77	52.27	62	0	1071	451	189	395	4e-111	333	gi|307136415|gb|ADN34223.1|	acetylglucosaminyltransferase [Cucumis melo subsp. melo]	GT_14	-0.323979
ApU62036	1183	gi|5764049|emb|CAB53347.1|	446	80.3	269	68.22	60.31	53	0	808	2	5	273	1e-156	452	gi|5764049|emb|CAB53347.1|	alpha-1,3-mannosyl-glycoprotein beta-1,2-N-acetylglucosaminyltransferase [Nicotiana tabacum]	GT_13	-0.398045
ApU2456	977	gi|15450928|gb|AAK96735.1|	477	71.75	269	82.6	56.39	76	0	3	809	209	477	2e-146	425	gi|15450928|gb|AAK96735.1|	Unknown protein [Arabidopsis thaliana]	GT_47	-0.155963
ApU49043	522	sp|Q9LMF0-2|U85A5_ARATH	309	65.65	131	75.29	42.39	44	1	518	129	177	307	8e-61	194	sp|Q9LMF0-2|U85A5_ARATH	Isoform 2 of UDP-glycosyltransferase 85A5 OS=Arabidopsis thaliana GN=UGT85A5	GT_28	-4.91863
ApU8321	2637	gi|4309698|gb|AAD15482.1|	699	74.82	711	80.89	101.72	146	9	251	2338	7	699	0	954	gi|4309698|gb|AAD15482.1|	putative glucosyltransferase [Arabidopsis thaliana]	GT_2	1.57726
ApU17535	454	gi|118487014|gb|ABK95338.1|	423	80	150	99.12	35.46	30	0	3	452	31	180	7e-86	261	gi|118487014|gb|ABK95338.1|	unknown [Populus trichocarpa]	GT_58	-0.960949
ApU48877	713	gi|342306012|dbj|BAK55742.1|	479	63.24	185	77.84	38.62	68	0	1	555	295	479	1e-73	234	gi|342306012|dbj|BAK55742.1|	UDP-glucose glucosyltransferase [Gardenia jasminoides]	GT_1	-3.27235
ApU51324	1326	gi|4883613|gb|AAD31582.1|	490	56.07	305	69	62.24	127	3	1325	423	176	477	6e-122	367	gi|4883613|gb|AAD31582.1|	putative glucosyltransferase [Arabidopsis thaliana]	GT_1	-3.17959
ApU48997	390	gi|118487014|gb|ABK95338.1|	423	56.39	133	102.31	31.44	54	2	2	388	105	237	8e-41	142	gi|118487014|gb|ABK95338.1|	unknown [Populus trichocarpa]	GT_58	-0.912943
ApU65282	3036	gi|541135567|gb|AGV22113.1|	850	73.36	822	81.23	96.71	214	1	36	2486	15	836	0	1244	gi|541135567|gb|AGV22113.1|	sucrose synthase 3 [Betula luminifera]	GT_4	-1.36789
ApU73925	1602	gi|118486624|gb|ABK95149.1|	642	78.36	379	70.97	59.03	80	1	1601	471	264	642	0	619	gi|118486624|gb|ABK95149.1|	unknown [Populus trichocarpa]	GT_31	-0.597329
ApU52574	1212	gi|558064711|gb|AHA50081.1|	608	68.32	322	79.7	52.96	96	3	951	1	6	326	9e-147	434	gi|558064711|gb|AHA50081.1|	sterol 3-O-glucosyltransferase [Eleutherococcus senticosus]	GT_1	0.288274
ApU68379	573	gi|4883613|gb|AAD31582.1|	490	66.23	154	80.63	31.43	49	3	463	11	19	172	7e-64	207	gi|4883613|gb|AAD31582.1|	putative glucosyltransferase [Arabidopsis thaliana]	GT_1	-3.89948
ApU74084	207	tr|Q9CAY9|Q9CAY9_ARATH	227	47.14	70	101.45	30.84	35	2	2	205	144	213	9e-14	63.2	tr|Q9CAY9|Q9CAY9_ARATH	Putative UDP-glucuronosyltransferase, 5' partial; 1-684 (Fragment) OS=Arabidopsis thaliana GN=F24K9.1 PE=2 SV=1	GT_28	Root only
ApU56751	2226	gi|147846684|emb|CAN80640.1|	1363	79.62	471	63.48	34.56	79	3	2041	671	896	1363	0	752	gi|147846684|emb|CAN80640.1|	hypothetical protein VITISV_016911 [Vitis vinifera]	GT_47	-0.688667
ApU56552	1395	gi|20465365|gb|AAM20086.1|	722	36.27	408	87.74	56.51	242	5	13	1233	252	642	6e-95	305	gi|20465365|gb|AAM20086.1|	unknown protein [Arabidopsis thaliana]	GT_2	-4.33744
ApU50298	1399	gi|317106706|dbj|BAJ53206.1|	530	66.36	428	91.78	80.75	122	4	1399	167	98	520	0	577	gi|317106706|dbj|BAJ53206.1|	JHL06B08.8 [Jatropha curcas]	GT_61	-2.45547
ApU61813	1198	tr|B8ATZ8|B8ATZ8_ORYSI	574	53.21	265	66.36	46.17	121	2	1	789	299	562	2e-96	302	tr|B8ATZ8|B8ATZ8_ORYSI	Putative uncharacterized protein OS=Oryza sativa subsp. indica GN=OsI_15946 PE=4 SV=1	GT_10	0.353516
ApU54659	867	gi|4309698|gb|AAD15482.1|	699	56.74	282	97.58	40.34	91	7	81	866	1	271	7e-78	253	gi|4309698|gb|AAD15482.1|	putative glucosyltransferase [Arabidopsis thaliana]	GT_2	-1.07621
ApU62316	837	gi|239948904|gb|ACS36250.1|	208	65.9	173	62.01	83.17	59	0	836	318	36	208	4e-74	229	gi|239948904|gb|ACS36250.1|	glucan synthase-like 4 [Hordeum vulgare]	GT_48	0.0487567
ApU16782	460	gi|156138783|dbj|BAF75883.1|	452	61.18	152	99.13	33.63	56	1	2	457	284	432	8e-60	194	gi|156138783|dbj|BAF75883.1|	glucosyltransferase [Dianthus caryophyllus]	GT_1	6.8118
ApU47482	3963	gi|307136216|gb|ADN34053.1|	1155	65.16	1131	85.62	97.92	367	8	382	3762	48	1155	0	1401	gi|307136216|gb|ADN34053.1|	starch synthase [Cucumis melo subsp. melo]	GT_5	4.78226
ApU20851	1621	gi|342306002|dbj|BAK55737.1|	481	66.53	472	87.35	98.13	155	3	95	1504	9	479	0	632	gi|342306002|dbj|BAK55737.1|	UDP-glucose glucosyltransferase [Gardenia jasminoides]	GT_1	-4.48651
ApU1459	734	gi|324388035|gb|ADY38797.1|	461	63.79	174	71.12	37.74	63	0	16	537	283	456	3e-64	209	gi|324388035|gb|ADY38797.1|	plant glycogenin-like starch initiation protein [Coffea arabica]	GT_8	-0.341517
ApU47334	1671	gi|257722490|emb|CBD28623.1|	392	78.57	364	65.35	92.86	78	0	1669	578	28	391	0	631	gi|257722490|emb|CBD28623.1|	unnamed protein product [Glycine max]	GT_17	-0.701487
ApU59817	1428	gi|255642391|gb|ACU21459.1|	407	67.51	197	41.39	48.4	62	1	2	592	210	404	1e-74	243	gi|255642391|gb|ACU21459.1|	unknown [Glycine max]	GT_4	-0.865217
ApU72650	874	gi|3688123|emb|CAA06958.1|	608	81.38	290	99.54	47.7	54	0	3	872	187	476	2e-168	484	gi|3688123|emb|CAA06958.1|	granule-bound starch synthase [Antirrhinum majus]	GT_5	7.74739
ApU63662	564	gi|3236255|gb|AAC23643.1|	532	55.49	164	87.23	30.83	72	1	561	73	275	438	6e-64	208	gi|3236255|gb|AAC23643.1|	putative zinc finger protein [Arabidopsis thaliana]	GT_31	-1.98694
ApU60944	1240	gi|118485302|gb|ABK94510.1|	362	75.91	328	79.35	90.61	67	1	1124	177	35	362	0	525	gi|118485302|gb|ABK94510.1|	unknown [Populus trichocarpa]	GT_8	2.0905
ApU51173	459	gi|283362124|dbj|BAI65915.1|	485	64.29	154	100.65	31.75	53	1	3	458	265	418	1e-66	213	gi|283362124|dbj|BAI65915.1|	UDP-sugar:glycosyltransferase [Anthriscus sylvestris]	GT_1	-6.32679
ApU70390	517	gi|166092022|gb|ABY82048.1|	382	89.84	187	108.51	48.95	3	1	3	515	115	301	2e-114	333	gi|166092022|gb|ABY82048.1|	sucrose synthase [Hymenaea courbaril var. stilbocarpa]	GT_4	-1.51746
ApU65672	1435	gi|393990627|dbj|BAM28984.1|	454	47.85	395	82.58	87	196	6	5	1177	64	452	2e-92	291	gi|393990627|dbj|BAM28984.1|	UDP-glucose glucosyltransferase [Gardenia jasminoides]	GT_1	0.971183
ApU50698	2509	gi|345286417|gb|AEN79500.1|	805	88.67	750	89.68	93.17	78	1	2230	2	1	750	0	1352	gi|345286417|gb|AEN79500.1|	sucrose synthase 1 [Orobanche ramosa]	GT_4	-3.04223
ApU18623	317	gi|388516071|gb|AFK46097.1|	104	33.75	80	75.71	76.92	42	3	208	2	17	96	1e-05	40.4	gi|388516071|gb|AFK46097.1|	unknown [Medicago truncatula]	GT_48	-1.84428
ApU49508	993	gi|307136415|gb|ADN34223.1|	396	58.58	169	51.06	42.68	62	1	508	2	1	161	7e-56	189	gi|307136415|gb|ADN34223.1|	acetylglucosaminyltransferase [Cucumis melo subsp. melo]	GT_14	-0.148695
ApU42281	364	gi|374255983|gb|AEZ00853.1|	311	76.67	120	98.9	38.59	28	0	3	362	9	128	4e-60	190	gi|374255983|gb|AEZ00853.1|	putative glycosyltransferase protein, partial [Elaeis guineensis]	GT_8	1.59802
ApU2011	2779	gi|147766034|emb|CAN70213.1|	759	64.08	657	70.92	86.56	217	5	405	2372	121	759	0	805	gi|147766034|emb|CAN70213.1|	hypothetical protein VITISV_038741 [Vitis vinifera]	GT_8	0.0172078
ApU65099	246	gi|326523651|dbj|BAJ92996.1|	258	72.84	81	98.78	31.4	22	0	3	245	114	194	1e-40	136	gi|326523651|dbj|BAJ92996.1|	predicted protein [Hordeum vulgare subsp. vulgare]	GT_14	-0.986944
ApU19092	711	gi|283362122|dbj|BAI65914.1|	486	59.6	151	63.71	31.07	55	2	709	263	338	484	4e-52	178	gi|283362122|dbj|BAI65914.1|	UDP-sugar:glycosyltransferase [Forsythia x intermedia]	GT_1	Leaf only
ApU50955	1305	gi|283362122|dbj|BAI65914.1|	486	51.29	388	89.2	79.84	175	7	1304	168	102	484	3e-128	383	gi|283362122|dbj|BAI65914.1|	UDP-sugar:glycosyltransferase [Forsythia x intermedia]	GT_1	-1.90362
ApU52946	1781	gi|217070848|gb|ACJ83784.1|	117	89.36	94	15.83	80.34	10	0	1781	1500	24	117	4e-56	187	gi|217070848|gb|ACJ83784.1|	unknown [Medicago truncatula]	GT_8	-1.2674
ApU16401	1136	gi|342306002|dbj|BAK55737.1|	481	61.7	342	90.32	71.1	128	2	80	1099	7	347	2e-154	447	gi|342306002|dbj|BAK55737.1|	UDP-glucose glucosyltransferase [Gardenia jasminoides]	GT_1	-2.75598
ApU22687	391	gi|52208037|emb|CAH41978.1|	164	82.76	58	44.5	35.37	10	0	389	216	107	164	7e-28	102	gi|52208037|emb|CAH41978.1|	protein-O-fucosyltransferase 2 [Glycine max]	GT_68	0.0817689
ApU50913	2785	gi|9279781|dbj|BAB01433.1|	673	71.99	689	74.22	102.38	159	8	2291	279	1	673	0	913	gi|9279781|dbj|BAB01433.1|	glucosyltransferase-like protein [Arabidopsis thaliana]	GT_2	-0.192488
ApU60296	859	gi|609087716|gb|AHW57690.1|	520	52.85	263	91.85	50.58	116	5	4	783	249	506	3e-86	270	gi|609087716|gb|AHW57690.1|	UDP-glycosyltransferase superfamily protein [Arabidopsis thaliana]	GT_1	-0.031338
ApU55022	608	gi|342306012|dbj|BAK55742.1|	479	51.92	208	102.63	43.42	94	2	1	606	174	381	3e-70	224	gi|342306012|dbj|BAK55742.1|	UDP-glucose glucosyltransferase [Gardenia jasminoides]	GT_1	-6.09547
ApU62984	1468	gi|527487017|dbj|BAN66664.1|	475	81.09	423	86.44	89.05	80	0	3	1271	52	474	0	684	gi|527487017|dbj|BAN66664.1|	monogalactosyldiacylglycerol synthase 2 type B [Sesamum indicum]	GT_28	-0.286504
ApU39926	756	gi|550826697|gb|AGX93067.1|	483	50.6	166	65.87	34.37	78	2	491	3	10	174	8e-49	169	gi|550826697|gb|AGX93067.1|	7-deoxyloganetic acid UDP-glucosyltransferase-like protein [Cinchona calisaya]	GT_1	0.631186
ApU46979	2195	tr|B8ATZ8|B8ATZ8_ORYSI	574	78.21	569	77.77	99.13	102	8	2090	450	5	573	0	904	tr|B8ATZ8|B8ATZ8_ORYSI	Putative uncharacterized protein OS=Oryza sativa subsp. indica GN=OsI_15946 PE=4 SV=1	GT_10	1.20014
ApU64956	1787	gi|229914876|gb|ACQ90601.1|	397	64.02	328	55.06	82.62	109	3	255	1226	56	378	4e-141	419	gi|229914876|gb|ACQ90601.1|	putative Myb DNA binding protein [Eutrema halophilum]	GT_77	-0.767231
ApU72471	458	gi|87162615|gb|ABD28410.1|	486	63.16	152	99.56	31.28	55	1	454	2	297	448	3e-65	209	gi|87162615|gb|ABD28410.1|	Exostosin-like [Medicago truncatula]	GT_47	Root only
ApU49145	2201	gi|325184864|emb|CCA19356.1|	1714	39.31	608	82.87	35.47	332	6	177	1979	1137	1714	1e-133	435	gi|325184864|emb|CCA19356.1|	cellulose synthase 3 putative [Albugo laibachii Nc14]	GT_2	-0.504538
ApU1915	2618	tr|B8ATZ8|B8ATZ8_ORYSI	574	57.27	454	52.02	79.09	187	3	833	2185	109	558	0	550	tr|B8ATZ8|B8ATZ8_ORYSI	Putative uncharacterized protein OS=Oryza sativa subsp. indica GN=OsI_15946 PE=4 SV=1	GT_10	0.441086
ApU6625	2107	gi|150026535|gb|ABR58858.1|	643	61.26	573	81.59	89.11	214	4	1695	1	1	573	0	689	gi|150026535|gb|ABR58858.1|	beta-1,3-galactosyltransferase [Arabidopsis thaliana]	GT_31	-0.413611
ApU49887	707	gi|8901183|gb|AAC17971.2|	651	41.99	231	98.02	35.48	104	9	86	706	58	282	6e-43	154	gi|8901183|gb|AAC17971.2|	soluble starch synthase [Chlamydomonas reinhardtii]	GT_5	1.15354
ApU70359	2270	gi|147790757|emb|CAN65937.1|	546	54.33	554	73.22	101.47	206	7	590	2140	3	546	0	593	gi|147790757|emb|CAN65937.1|	hypothetical protein VITISV_008966 [Vitis vinifera]	GT_77	-1.01797
ApU46067	2292	gi|194045466|gb|ACF33171.1|	537	83.27	538	70.42	100.19	87	2	2077	470	1	537	0	940	gi|194045466|gb|ACF33171.1|	mannan synthase [Coffea canephora]	GT_2	-2.10511
ApU59170	1785	tr|G7IP42|G7IP42_MEDTR	689	60.55	403	67.73	58.49	150	4	1184	3	1	403	1e-167	498	tr|G7IP42|G7IP42_MEDTR	ZG10 OS=Medicago truncatula GN=MTR_2g018770 PE=4 SV=1	GT_31	-1.00678
ApU63944	669	gi|118485944|gb|ABK94817.1|	272	73.83	107	47.98	39.34	27	1	3	323	159	264	1e-50	168	gi|118485944|gb|ABK94817.1|	unknown [Populus trichocarpa]	GT_92	-1.72888
ApU23305	937	gi|242199344|gb|ACS87993.1|	468	51.46	309	98.93	66.03	144	3	5	919	159	465	3e-116	347	gi|242199344|gb|ACS87993.1|	UDP-glucosyltransferase family 1 protein [Citrus sinensis]	GT_1	-0.107238
ApU58710	4019	gi|147766034|emb|CAN70213.1|	759	75.51	494	36.87	65.09	120	1	2	1483	267	759	0	799	gi|147766034|emb|CAN70213.1|	hypothetical protein VITISV_038741 [Vitis vinifera]	GT_8	4.4041
ApU52379	3095	gi|90657589|gb|ABD96888.1|	351	75.81	310	30.05	88.32	73	2	50	976	43	351	2e-174	517	gi|90657589|gb|ABD96888.1|	hypothetical protein [Cleome spinosa]	GT_8	-0.899594
ApU16813	2360	gi|488461513|emb|CCW28847.1|	421	32.48	157	19.96	37.29	95	2	1969	1499	228	373	6e-15	77.8	gi|488461513|emb|CCW28847.1|	putative oligosaccharide biosynthesis protein [Arachis duranensis]	GT_1	-0.194059
ApU4655	1114	gi|472315821|gb|AGI37815.1|	350	68.64	236	63.55	67.43	65	4	682	2	1	236	9e-102	308	gi|472315821|gb|AGI37815.1|	cotton galactosyltransferase 1 [Gossypium hirsutum]	GT_31	-1.33603
ApU53585	940	gi|550826697|gb|AGX93067.1|	483	51.27	275	87.77	56.94	119	3	114	929	10	272	5e-83	262	gi|550826697|gb|AGX93067.1|	7-deoxyloganetic acid UDP-glucosyltransferase-like protein [Cinchona calisaya]	GT_1	-0.141829
ApU16188	953	gi|283362112|dbj|BAI65909.1|	474	61.57	255	80.27	53.8	86	5	945	193	228	474	4e-94	290	gi|283362112|dbj|BAI65909.1|	UDP-sugar:glycosyltransferase [Forsythia x intermedia]	GT_1	5.49203
ApU81543	419	gi|388505436|gb|AFK40784.1|	272	79.17	120	85.92	44.12	25	0	417	58	153	272	2e-66	206	gi|388505436|gb|AFK40784.1|	unknown [Lotus japonicus]	GT_35	5.92953
ApU4246	567	gi|257831429|gb|ACV71015.1|	528	80.32	188	99.47	35.61	37	0	4	567	164	351	1e-110	329	gi|257831429|gb|ACV71015.1|	UPA15 [Capsicum annuum]	GT_2	-2.05406
ApU53646	1355	gi|242199346|gb|ACS87994.1|	484	46.85	397	87.9	82.02	204	5	1354	176	89	482	2e-119	361	gi|242199346|gb|ACS87994.1|	UDP-glucosyltransferase family 1 protein [Citrus sinensis]	GT_1	-0.0264722
ApU53562	2559	gi|147861933|emb|CAN78769.1|	857	78.78	754	88.39	87.98	152	3	309	2558	1	750	0	1227	gi|147861933|emb|CAN78769.1|	hypothetical protein VITISV_024248 [Vitis vinifera]	GT_20	0.355889
ApU55160	1645	gi|4883613|gb|AAD31582.1|	490	46.65	388	70.76	79.18	183	8	1638	508	59	433	5e-109	338	gi|4883613|gb|AAD31582.1|	putative glucosyltransferase [Arabidopsis thaliana]	GT_1	0.272803
ApU61510	821	gi|147791844|emb|CAN70600.1|	521	48.95	190	69.43	36.47	84	5	551	3	54	237	5e-56	190	gi|147791844|emb|CAN70600.1|	hypothetical protein VITISV_027960 [Vitis vinifera]	GT_90	-6.25996
ApU47166	712	gi|18077708|emb|CAC83750.1|	359	83.78	111	46.77	30.92	18	0	710	378	247	357	1e-62	202	gi|18077708|emb|CAC83750.1|	reversibly glycosylated polypeptide [Gossypium hirsutum]	GT_75	-1.90789
ApU53762	3943	gi|6056428|gb|AAF02892.1|AC009525_26	1181	69.67	1200	91.3	101.61	313	17	131	3643	1	1178	0	1655	gi|6056428|gb|AAF02892.1|AC009525_26	Very similar to cellulose synthase catalytic subunit [Arabidopsis thaliana]	GT_2	-2.90269
ApU1523	1867	gi|388827901|gb|AFK79033.1|	473	53.36	461	74.08	97.46	205	6	1674	301	11	464	3e-150	446	gi|388827901|gb|AFK79033.1|	glycosyltransferase UGT1 [Bupleurum chinense]	GT_1	4.39618
ApU56601	1445	gi|147840544|emb|CAN63857.1|	872	45.72	304	63.11	34.86	144	5	1101	247	228	529	2e-65	228	gi|147840544|emb|CAN63857.1|	hypothetical protein VITISV_017610 [Vitis vinifera]	GT_50	-2.69121
ApU22522	692	gi|527487017|dbj|BAN66664.1|	475	74.67	150	65.03	31.58	38	0	243	692	17	166	8e-77	242	gi|527487017|dbj|BAN66664.1|	monogalactosyldiacylglycerol synthase 2 type B [Sesamum indicum]	GT_28	0.360979
ApU20950	880	gi|147833290|emb|CAN70801.1|	499	61.31	199	67.84	39.88	75	1	878	282	300	496	1e-80	255	gi|147833290|emb|CAN70801.1|	hypothetical protein VITISV_008053 [Vitis vinifera]	GT_22	0.210248
ApU61378	938	gi|343172012|gb|AEL98710.1|	419	71.2	184	58.85	43.91	52	1	937	389	236	419	8e-95	290	gi|343172012|gb|AEL98710.1|	core-2/I-branching beta-1,6-N-acetylglucosaminyltransferase family protein, partial [Silene latifolia]	GT_14	0.0955183
ApU71013	2079	gi|147817757|emb|CAN66665.1|	661	59.89	536	77.34	81.09	203	5	295	1872	120	653	0	620	gi|147817757|emb|CAN66665.1|	hypothetical protein VITISV_031725 [Vitis vinifera]	GT_37	-0.407834
ApU58253	659	gi|28302068|gb|AAM09513.2|AF489873_1	461	40.45	220	100.15	47.72	118	3	3	659	102	309	3e-47	164	gi|28302068|gb|AAM09513.2|AF489873_1	putative glucosyltransferase [Glycine max]	GT_1	-7.26307
ApU78167	404	gi|147785304|emb|CAN77392.1|	173	61.02	59	43.81	34.1	22	1	226	402	38	95	3e-17	74.7	gi|147785304|emb|CAN77392.1|	hypothetical protein VITISV_003226 [Vitis vinifera]	GT_14	-2.09547
ApU47870	1770	gi|33589780|gb|AAQ22656.1|	176	66.67	171	28.98	97.16	57	0	1599	1087	3	173	6e-72	231	gi|33589780|gb|AAQ22656.1|	At4g16710 [Arabidopsis thaliana]	GT_1	-0.424569
ApU11955	670	gi|15450928|gb|AAK96735.1|	477	55.35	159	71.19	33.33	66	3	196	669	54	208	4e-49	169	gi|15450928|gb|AAK96735.1|	Unknown protein [Arabidopsis thaliana]	GT_47	-0.759533
ApU69352	1719	gi|257722490|emb|CBD28623.1|	392	77.63	389	67.89	99.23	87	0	1591	425	3	391	0	659	gi|257722490|emb|CBD28623.1|	unnamed protein product [Glycine max]	GT_17	0.385331
ApU11085	1049	gi|4883613|gb|AAD31582.1|	490	43.73	311	88.94	63.47	155	9	1045	143	176	476	1e-76	247	gi|4883613|gb|AAD31582.1|	putative glucosyltransferase [Arabidopsis thaliana]	GT_1	1.39631
ApU50386	2296	gi|14334692|gb|AAK59524.1|	536	78.62	538	70.3	100.37	110	4	408	2012	1	536	0	825	gi|14334692|gb|AAK59524.1|	unknown protein [Arabidopsis thaliana]	GT_8	-0.827907
ApU51199	1931	gi|18175835|gb|AAL59936.1|	361	79.61	363	56.4	100.55	69	3	1376	288	1	358	0	570	gi|18175835|gb|AAL59936.1|	unknown protein [Arabidopsis thaliana]	GT_8	0.724522
ApU11479	2127	gi|9755672|emb|CAC01824.1|	434	72.14	420	59.24	96.77	108	3	1812	571	18	434	0	600	gi|9755672|emb|CAC01824.1|	putative protein [Arabidopsis thaliana]	GT_14	-1.15073
ApU8471	3414	gi|212960417|gb|ACJ38666.1|	1049	83.22	1037	91.12	98.86	159	5	3409	299	28	1049	0	1663	gi|212960417|gb|ACJ38666.1|	cellulose synthase [Betula luminifera]	GT_2	-3.77376
ApU10835	1476	gi|4836875|gb|AAD30578.1|AC007260_9	942	82.64	288	58.54	30.57	45	2	628	1476	41	328	2e-161	485	gi|4836875|gb|AAD30578.1|AC007260_9	trehalose-6-phosphate synthase [Arabidopsis thaliana]	GT_20	5.29201
ApU46190	2305	gi|6967106|emb|CAB72489.1|	475	62.77	470	61.17	98.95	163	4	574	1962	9	473	0	582	gi|6967106|emb|CAB72489.1|	putative protein [Arabidopsis thaliana]	GT_47	-1.94045
ApU6787	1846	gi|342306010|dbj|BAK55741.1|	493	57.35	490	79.63	99.39	192	4	1514	96	1	490	0	580	gi|342306010|dbj|BAK55741.1|	UDP-glucose glucosyltransferase [Gardenia jasminoides]	GT_1	-1.30056
ApU11839	1466	gi|87162615|gb|ABD28410.1|	486	68.6	344	70.4	70.78	106	2	6	1034	137	479	8e-174	502	gi|87162615|gb|ABD28410.1|	Exostosin-like [Medicago truncatula]	GT_47	-1.34154
ApU36155	388	gi|259563723|gb|ACW83060.1|	362	74.22	128	98.97	35.36	33	0	388	5	98	225	2e-53	174	gi|259563723|gb|ACW83060.1|	glycosyltransferase family GT8 protein [Populus deltoides]	GT_8	1.42809
ApU4942	2873	gi|9294599|dbj|BAB02880.1|	697	58.05	410	42.81	58.82	142	4	2871	1684	303	696	5e-142	443	gi|9294599|dbj|BAB02880.1|	glycosyl transferases-like protein [Arabidopsis thaliana]	GT_4	2.12487
ApU46652	3835	gi|541135557|gb|AGV22108.1|	1103	81.07	1104	86.36	100.09	187	7	3550	302	1	1103	0	1705	gi|541135557|gb|AGV22108.1|	cellulose synthase 6 [Betula luminifera]	GT_2	1.84228
ApU28443	1077	gi|15810305|gb|AAL07040.1|	779	87.74	310	86.35	39.79	38	0	930	1	3	312	0	539	gi|15810305|gb|AAL07040.1|	putative oligosaccharyl transferase STT3 [Arabidopsis thaliana]	GT_66	-1.0441
ApU59341	647	gi|342306002|dbj|BAK55737.1|	481	66.89	148	68.62	30.77	48	1	1	441	331	478	9e-67	216	gi|342306002|dbj|BAK55737.1|	UDP-glucose glucosyltransferase [Gardenia jasminoides]	GT_1	2.11247
ApU7549	814	gi|388520083|gb|AFK48103.1|	110	88.16	76	28.01	69.09	9	0	812	585	4	79	7e-45	150	gi|388520083|gb|AFK48103.1|	unknown [Lotus japonicus]	GT_24	0.332406
ApU17265	2228	gi|212960378|gb|ACJ38665.1|	1041	87.04	733	98.7	70.41	89	6	39	2228	1	730	0	1291	gi|212960378|gb|ACJ38665.1|	cellulose synthase [Betula luminifera]	GT_2	-4.09823
ApU55285	1291	gi|147777923|emb|CAN69092.1|	641	50	282	65.53	43.99	104	6	769	2	19	289	3e-78	258	gi|147777923|emb|CAN69092.1|	hypothetical protein VITISV_023073 [Vitis vinifera]	GT_31	-0.841996
ApU21802	2370	gi|11994181|dbj|BAB01284.1|	390	72.92	384	48.61	98.46	102	1	877	2022	1	384	0	624	gi|11994181|dbj|BAB01284.1|	unnamed protein product [Arabidopsis thaliana]	GT_17	0.831093
ApU59310	1601	gi|255647086|gb|ACU24011.1|	398	67.58	364	68.21	91.46	115	3	1332	247	36	398	0	530	gi|255647086|gb|ACU24011.1|	unknown [Glycine max]	GT_14	-0.581687
ApU56138	946	gi|400131568|emb|CCH50968.1|	548	62.45	277	87.84	50.55	95	3	130	942	20	293	7e-112	338	gi|400131568|emb|CCH50968.1|	T4.7 [Malus x robusta]	GT_76	-0.134411
ApU14836	851	gi|60657604|gb|AAX33323.1|	397	72.84	243	85.66	61.21	64	2	56	781	156	397	1e-115	342	gi|60657604|gb|AAX33323.1|	secondary cell wall-related glycosyltransferase family 14 [Populus tremula x Populus tremuloides]	GT_14	-1.69321
ApU51427	1044	gi|147810897|emb|CAN69493.1|	378	59.18	267	76.72	70.63	108	1	3	800	105	371	3e-114	340	gi|147810897|emb|CAN69493.1|	hypothetical protein VITISV_037876 [Vitis vinifera]	GT_90	-5.03134
ApU1077	1960	gi|636665532|gb|AIA10372.1|	1079	82.91	632	96.73	58.57	90	4	1845	1	1	631	0	1054	gi|636665532|gb|AIA10372.1|	cellulose synthase [Boehmeria nivea]	GT_2	1.33449
ApU72068	462	gi|586941109|dbj|BAO51836.1|	463	40.36	166	107.79	35.85	66	3	402	1	293	457	2e-26	103	gi|586941109|dbj|BAO51836.1|	UDP-glycosyltransferase 74Y1 [Camellia sinensis]	GT_1	0.543571
ApU3796	4854	tr|Q9FVU8|Q9FVU8_ARATH	1674	64.47	1576	97.4	94.15	473	11	4585	2	5	1541	0	1886	tr|Q9FVU8|Q9FVU8_ARATH	Putative UDP-glucose:glycoprotein glucosyltransferase; 101200-91134 OS=Arabidopsis thaliana GN=F3I17.13 PE=4 SV=1	GT_24	-0.264324
ApU50434	616	gi|281398812|gb|ADA68252.1|	118	90.91	55	26.79	46.61	5	0	2	166	63	117	3e-29	107	gi|281398812|gb|ADA68252.1|	sucrose synthase, partial [Honckenya peploides]	GT_4	-2.82884
ApU59091	722	gi|195643406|gb|ACG41171.1|	592	66.05	215	89.34	36.32	72	1	1	645	369	582	1e-104	318	gi|195643406|gb|ACG41171.1|	beta 1, 3 galactosyltransferase [Zea mays]	GT_31	-0.0954683
ApU76044	539	gi|283362122|dbj|BAI65914.1|	486	41.62	173	96.29	35.6	95	3	505	2	110	281	6e-41	145	gi|283362122|dbj|BAI65914.1|	UDP-sugar:glycosyltransferase [Forsythia x intermedia]	GT_1	-1.84492
ApU19375	1358	gi|87162615|gb|ABD28410.1|	486	43.48	184	40.65	37.86	95	4	801	1352	142	316	5e-41	154	gi|87162615|gb|ABD28410.1|	Exostosin-like [Medicago truncatula]	GT_47	-0.514008
ApU4548	2268	gi|22135791|gb|AAM91082.1|	652	63.18	603	79.76	92.48	200	4	320	2065	49	650	0	779	gi|22135791|gb|AAM91082.1|	AT5g24300/MOP9_12 [Arabidopsis thaliana]	GT_5	-0.0245162
ApU506	1895	sp|Q9M8Z7|U80A2_ARATH	637	69.3	557	88.18	87.44	157	5	14	1672	91	637	0	743	sp|Q9M8Z7|U80A2_ARATH	Sterol 3-beta-glucosyltransferase UGT80A2 OS=Arabidopsis thaliana GN=UGT80A2 PE=1 SV=1	GT_1	2.09682
ApU68359	785	gi|28073362|gb|AAO30688.1|	668	76.52	247	94.39	36.98	54	2	2	742	418	660	8e-129	384	gi|28073362|gb|AAO30688.1|	Sequence 2 from patent US 6323015	GT_4	5.05395
ApU58896	1237	gi|194705444|gb|ACF86806.1|	497	79.72	281	68.15	56.54	55	1	2	838	212	492	8e-147	430	gi|194705444|gb|ACF86806.1|	unknown [Zea mays]	GT_47	-0.365761
ApU64954	1839	gi|20372915|emb|CAD30015.1|	343	65.98	341	55.63	99.42	114	2	305	1321	1	341	5e-161	468	gi|20372915|emb|CAD30015.1|	beta 1,3-glycosyltransferase-like protein I [Solanum lycopersicum]	GT_31	-0.857136
ApU3136	506	gi|4883613|gb|AAD31582.1|	490	55.36	168	99.6	34.29	73	2	6	506	233	399	2e-58	192	gi|4883613|gb|AAD31582.1|	putative glucosyltransferase [Arabidopsis thaliana]	GT_1	4.40361
ApU48205	5009	gi|4588012|gb|AAD25952.1|AF085717_1	1899	73.77	1563	93.61	82.31	389	8	329	5008	5	1549	0	2302	gi|4588012|gb|AAD25952.1|AF085717_1	putative callose synthase catalytic subunit [Gossypium hirsutum]	GT_48	-0.152142
ApU58919	955	gi|9279781|dbj|BAB01433.1|	673	72.18	248	77.91	36.85	41	3	1	681	433	673	2e-86	276	gi|9279781|dbj|BAB01433.1|	glucosyltransferase-like protein [Arabidopsis thaliana]	GT_2	0.665133
ApU62259	1668	gi|377652303|dbj|BAL63045.1|	898	60.54	517	92.99	57.57	138	6	1	1356	374	889	0	642	gi|377652303|dbj|BAL63045.1|	peptidyl serine alpha-galactosyltransferase [Nicotiana tabacum]	GT_96	-2.51005
ApU8626	2023	gi|52745445|emb|CAH56834.1|	465	73.66	448	66.44	96.34	113	3	486	1820	20	465	0	676	gi|52745445|emb|CAH56834.1|	unnamed protein product [Solanum tuberosum]	GT_8	-1.02937
ApU50446	1043	tr|B8ATZ8|B8ATZ8_ORYSI	574	85.67	349	100.38	60.8	48	2	2	1042	127	475	0	629	tr|B8ATZ8|B8ATZ8_ORYSI	Putative uncharacterized protein OS=Oryza sativa subsp. indica GN=OsI_15946 PE=4 SV=1	GT_10	-0.561202
ApU12138	1612	gi|255686152|gb|ACU28565.1|	178	58.16	98	18.24	55.06	40	1	1612	1319	42	138	9e-37	135	gi|255686152|gb|ACU28565.1|	At2g36970-like protein [Arabidopsis lyrata subsp. petraea]	GT_1	2.06368
ApU36243	872	gi|296087865|emb|CBI35121.3|	277	74.3	249	85.67	89.89	64	0	5	751	28	276	4e-136	390	gi|296087865|emb|CBI35121.3|	unnamed protein product [Vitis vinifera]	GT_95	-1.50152
ApU47111	2155	gi|297306778|dbj|BAJ08391.1|	514	71.43	490	68.21	95.33	128	3	315	1754	27	514	0	696	gi|297306778|dbj|BAJ08391.1|	fucosyltransferase [Nicotiana tabacum]	GT_10	-0.334525
ApU3791	866	gi|8778304|gb|AAF79313.1|AC002304_6	699	49.79	243	84.18	34.76	109	5	153	863	17	252	6e-70	231	gi|8778304|gb|AAF79313.1|AC002304_6	F14J16.9 [Arabidopsis thaliana]	GT_2	6.76794
ApU10072	431	gi|9945034|gb|AAG01888.1|	226	91.21	91	63.34	40.27	8	0	273	1	1	91	3e-53	171	gi|9945034|gb|AAG01888.1|	sucrose phosphate synthase [Ipomoea batatas]	GT_4	4.73708
ApU76494	458	gi|187761613|dbj|BAG31945.1|	457	52.69	167	109.39	36.54	63	3	2	457	182	347	3e-55	182	gi|187761613|dbj|BAG31945.1|	UGT88D4 [Antirrhinum majus]	GT_1	-2.10242
ApU80554	510	gi|388493832|gb|AFK34982.1|	229	58.22	146	85.88	63.76	61	0	510	73	84	229	4e-64	199	gi|388493832|gb|AFK34982.1|	unknown [Lotus japonicus]	GT_47	-0.904482
ApU52726	2187	gi|14718995|gb|AAK73021.1|AF367245_1	520	79.14	513	70.37	98.65	107	0	1899	361	8	520	0	832	gi|14718995|gb|AAK73021.1|AF367245_1	ceramide glucosyltransferase [Gossypium arboreum]	GT_21	2.15908
ApU14512	1492	gi|242199346|gb|ACS87994.1|	484	45.96	470	94.5	97.11	242	6	48	1430	16	482	1e-139	415	gi|242199346|gb|ACS87994.1|	UDP-glucosyltransferase family 1 protein [Citrus sinensis]	GT_1	0.440918
ApU12636	1150	gi|313770771|gb|ADR82002.1|	810	83.19	339	88.43	41.85	57	0	3	1019	464	802	0	582	gi|313770771|gb|ADR82002.1|	sucrose synthase 7 [Populus trichocarpa]	GT_4	-0.479984
ApU55966	1279	gi|156138783|dbj|BAF75883.1|	452	52.1	286	67.08	63.27	127	3	997	140	174	449	2e-92	289	gi|156138783|dbj|BAF75883.1|	glucosyltransferase [Dianthus caryophyllus]	GT_1	-5.01669
ApU52575	551	gi|7340661|emb|CAB82941.1|	533	82.51	183	99.64	34.33	32	0	1	549	260	442	8e-111	330	gi|7340661|emb|CAB82941.1|	putative protein [Arabidopsis thaliana]	GT_2	-1.9318
ApU11718	621	gi|118486882|gb|ABK95275.1|	157	69.57	69	33.33	43.95	21	0	619	413	88	156	1e-31	115	gi|118486882|gb|ABK95275.1|	unknown [Populus trichocarpa]	GT_31	0.385783
ApU61228	1635	gi|2194142|gb|AAB61117.1|	390	76.26	337	61.83	86.41	78	2	1297	293	26	362	1e-178	513	gi|2194142|gb|AAB61117.1|	ESTs gb|N38288,gb|T43486,gb|AA395242 come from this gene [Arabidopsis thaliana]	GT_8	-2.17137
ApU11488	2817	gi|262070776|gb|ACY08857.1|	617	72.43	602	64.11	97.57	129	9	671	2395	1	592	0	865	gi|262070776|gb|ACY08857.1|	xyloglucan galactosyltransferase [Eucalyptus grandis]	GT_47	0.433696
ApU49214	2261	gi|150026535|gb|ABR58858.1|	643	57.19	640	84.92	99.53	255	4	2083	221	1	640	0	754	gi|150026535|gb|ABR58858.1|	beta-1,3-galactosyltransferase [Arabidopsis thaliana]	GT_31	-0.601947
ApU17710	2316	gi|345286419|gb|AEN79501.1|	811	87	754	97.67	92.97	98	0	2263	2	1	754	0	1352	gi|345286419|gb|AEN79501.1|	sucrose synthase 2 [Orobanche ramosa]	GT_4	0.56136
ApU51543	1489	gi|51705431|gb|AAU09445.1|	478	50.71	422	85.02	88.28	192	8	1	1227	53	471	2e-128	386	gi|51705431|gb|AAU09445.1|	putative UDP-rhamnose:rhamnosyltransferase [Fragaria x ananassa]	GT_1	-9.03134
ApU67585	514	gi|156138793|dbj|BAF75888.1|	476	49.66	145	84.63	30.46	70	2	82	513	10	152	2e-43	152	gi|156138793|dbj|BAF75888.1|	glucosyltransferase [Dianthus caryophyllus]	GT_1	1.26556
ApU28000	1173	gi|156138799|dbj|BAF75891.1|	461	48.36	397	101.53	86.12	194	3	6	1169	55	449	3e-122	365	gi|156138799|dbj|BAF75891.1|	glucosyltransferase [Dianthus caryophyllus]	GT_1	0.658391
ApU11003	1729	tr|Q9CAY4|Q9CAY4_ARATH	505	56.7	418	72.53	82.77	170	7	286	1512	90	505	2e-131	397	tr|Q9CAY4|Q9CAY4_ARATH	At3g11420 OS=Arabidopsis thaliana GN=F24K9.9 PE=2 SV=1	GT_31	-0.771215
ApU45482	324	gi|306485881|gb|ADM92589.1|	334	88.79	107	99.07	32.04	12	0	322	2	111	217	7e-71	218	gi|306485881|gb|ADM92589.1|	galactinol synthase [Coffea arabica]	GT_8	-2.80637
ApU7790	1936	gi|283362120|dbj|BAI65913.1|	479	49.67	451	69.89	94.15	199	9	151	1461	7	443	7e-136	410	gi|283362120|dbj|BAI65913.1|	UDP-sugar:glycosyltransferase [Forsythia x intermedia]	GT_1	2.099
ApU78164	674	gi|87162615|gb|ABD28410.1|	486	40.1	192	85.46	39.51	98	6	141	674	23	211	1e-32	123	gi|87162615|gb|ABD28410.1|	Exostosin-like [Medicago truncatula]	GT_47	-1.82345
ApU51620	1979	gi|147839188|emb|CAN72375.1|	570	75.44	570	86.41	100	137	2	1908	208	1	570	0	810	gi|147839188|emb|CAN72375.1|	hypothetical protein VITISV_019598 [Vitis vinifera]	GT_22	-1.1656
ApU1532	909	gi|113204729|gb|ABI34115.1|	418	81.25	192	63.37	45.93	36	0	907	332	226	417	9e-108	323	gi|113204729|gb|ABI34115.1|	cellulose synthase catalytic subunit [Brassica napus]	GT_2	-0.685607
ApU46485	3031	gi|641453693|gb|AIA61439.1|	1090	83.76	782	77.4	71.74	119	3	2328	1	1	780	0	1280	gi|641453693|gb|AIA61439.1|	cellulose synthase [Boehmeria nivea]	GT_2	-0.867236
ApU45438	4107	gi|541135559|gb|AGV22109.1|	1085	90.82	1078	78.74	99.35	97	2	3762	532	1	1077	0	1983	gi|541135559|gb|AGV22109.1|	cellulose synthase 7 [Betula luminifera]	GT_2	-0.815037
ApU29170	626	gi|472315821|gb|AGI37815.1|	350	86.26	131	62.78	37.43	18	0	624	232	220	350	2e-69	218	gi|472315821|gb|AGI37815.1|	cotton galactosyltransferase 1 [Gossypium hirsutum]	GT_31	-1.42084
ApU80205	951	gi|147866346|emb|CAN81983.1|	546	44.55	202	63.72	37	93	8	355	924	44	238	2e-34	132	gi|147866346|emb|CAN81983.1|	hypothetical protein VITISV_042631 [Vitis vinifera]	GT_8	0.560544
ApU47247	1038	gi|6513946|gb|AAF14850.1|AC011664_32	464	41.27	315	91.04	67.89	142	9	2	907	175	459	1e-62	209	gi|6513946|gb|AAF14850.1|AC011664_32	putative UDP-glucosyl transferase [Arabidopsis thaliana]	GT_1	-7.6943
ApU18984	698	gi|70663512|emb|CAJ15155.1|	469	79.11	225	96.7	47.97	47	0	696	22	244	468	6e-122	358	gi|70663512|emb|CAJ15155.1|	sialyltransferase-like protein [Solanum tuberosum]	GT_29	-0.322013
ApU1588	2248	gi|313349|emb|CAA52036.1|	974	77.07	750	100.09	77	156	2	2244	1	72	807	0	1136	gi|313349|emb|CAA52036.1|	starch phosphorylase [Solanum tuberosum]	GT_35	2.96043
ApU1543	390	gi|147795809|emb|CAN67600.1|	140	94.92	59	45.38	42.14	3	0	389	213	82	140	2e-36	124	gi|147795809|emb|CAN67600.1|	hypothetical protein VITISV_012281 [Vitis vinifera]	GT_66	-0.832434
ApU2474	3690	gi|636665532|gb|AIA10372.1|	1079	88.71	1081	87.89	100.19	105	3	174	3371	1	1079	0	1898	gi|636665532|gb|AIA10372.1|	cellulose synthase [Boehmeria nivea]	GT_2	-0.715458
ApU4646	897	gi|296083855|emb|CBI24243.3|	359	67.27	165	55.18	45.96	49	2	411	896	1	163	1e-64	210	gi|296083855|emb|CBI24243.3|	unnamed protein product [Vitis vinifera]	GT_95	-0.98921
ApU55494	2245	gi|147842358|emb|CAN76207.1|	1587	38.5	587	78.44	36.99	291	10	2092	437	994	1545	7e-106	356	gi|147842358|emb|CAN76207.1|	hypothetical protein VITISV_043112 [Vitis vinifera]	GT_31	Root only
ApU79000	294	gi|190898476|gb|ACE97751.1|	227	86.59	82	83.67	36.12	11	0	248	3	88	169	3e-46	150	gi|190898476|gb|ACE97751.1|	family 8 glycosyl transferase [Populus tremula]	GT_8	0.0130562
ApU13759	2583	gi|9279781|dbj|BAB01433.1|	673	69.68	696	80.84	103.42	164	9	425	2440	1	673	0	890	gi|9279781|dbj|BAB01433.1|	glucosyltransferase-like protein [Arabidopsis thaliana]	GT_2	1.27857
ApU52684	1804	gi|3063691|emb|CAA18582.1|	593	58.59	384	63.86	64.76	157	1	656	1801	189	572	1e-162	481	gi|3063691|emb|CAA18582.1|	putative protein [Arabidopsis thaliana]	GT_47	-2.46415
ApU5265	1050	gi|4883613|gb|AAD31582.1|	490	47.83	276	78.86	56.33	140	2	1047	220	205	476	3e-87	275	gi|4883613|gb|AAD31582.1|	putative glucosyltransferase [Arabidopsis thaliana]	GT_1	3.00886
ApU2760	894	gi|3688123|emb|CAA06958.1|	608	71.18	229	76.85	37.66	54	4	670	2	1	223	2e-108	330	gi|3688123|emb|CAA06958.1|	granule-bound starch synthase [Antirrhinum majus]	GT_5	7.75705
ApU58951	642	gi|133874198|dbj|BAF49302.1|	479	60.62	193	90.19	40.29	76	0	60	638	14	206	1e-67	218	gi|133874198|dbj|BAF49302.1|	putative glycosyltransferase [Clitoria ternatea]	GT_1	-4.39067
ApU10649	375	gi|229914876|gb|ACQ90601.1|	397	61.98	121	96.8	30.48	45	1	364	2	94	213	8e-46	155	gi|229914876|gb|ACQ90601.1|	putative Myb DNA binding protein [Eutrema halophilum]	GT_77	-0.958929
ApU79391	286	gi|94442942|emb|CAJ91142.1|	95	82.76	58	60.84	61.05	10	0	2	175	26	83	2e-29	103	gi|94442942|emb|CAJ91142.1|	glycosyltransferase [Platanus x acerifolia]	GT_34	-2.7943
ApU61764	1074	gi|4883613|gb|AAD31582.1|	490	56.83	315	87.99	64.29	112	6	1074	154	176	474	2e-119	358	gi|4883613|gb|AAD31582.1|	putative glucosyltransferase [Arabidopsis thaliana]	GT_1	-3.95396
ApU46536	847	gi|187761613|dbj|BAG31945.1|	457	55.81	267	94.57	58.42	112	4	58	846	1	265	2e-98	300	gi|187761613|dbj|BAG31945.1|	UGT88D4 [Antirrhinum majus]	GT_1	2.41986
ApU13193	1176	tr|B8ATZ8|B8ATZ8_ORYSI	574	80.7	285	72.7	49.65	53	2	2	850	289	573	1e-172	498	tr|B8ATZ8|B8ATZ8_ORYSI	Putative uncharacterized protein OS=Oryza sativa subsp. indica GN=OsI_15946 PE=4 SV=1	GT_10	-0.473042
ApU61829	1683	tr|G7I3L3|G7I3L3_MEDTR	596	65.13	522	93.05	87.58	178	4	2	1561	70	589	0	734	tr|G7I3L3|G7I3L3_MEDTR	Glycogenin glucosyltransferase OS=Medicago truncatula GN=MTR_1g019540 PE=4 SV=1	GT_8	-3.91505
ApU5314	3497	gi|147798733|emb|CAN61074.1|	437	76.99	352	30.2	80.55	81	0	387	1442	74	425	0	592	gi|147798733|emb|CAN61074.1|	hypothetical protein VITISV_012916 [Vitis vinifera]	GT_16	-0.442954
ApU2201	4751	gi|325184864|emb|CCA19356.1|	1714	41.14	581	36.69	33.9	321	3	4479	2737	1155	1714	6e-123	426	gi|325184864|emb|CCA19356.1|	cellulose synthase 3 putative [Albugo laibachii Nc14]	GT_2	1.25082
ApU79922	904	gi|169473|gb|AAA33809.1|	838	87.33	300	99.56	35.8	38	0	900	1	436	735	6e-178	517	gi|169473|gb|AAA33809.1|	alpha-glucan phosphorylase type H isozyme [Solanum tuberosum]	GT_35	5.75165
ApU48129	1687	gi|7270062|emb|CAB79877.1|	692	63.51	348	61.89	50.29	115	5	1024	2	1	343	1e-117	367	gi|7270062|emb|CAB79877.1|	putative protein [Arabidopsis thaliana]	GT_2	-1.61202
ApU45348	1993	gi|223551450|gb|EEF52936.1|	487	71.37	503	75.72	103.29	126	4	1831	323	1	485	0	681	gi|223551450|gb|EEF52936.1|	conserved hypothetical protein [Ricinus communis]	GT_92	-1.40161
ApU60910	396	gi|29824411|gb|AAP04165.1|	233	85	120	90.91	51.5	18	0	20	379	114	233	1e-70	214	gi|29824411|gb|AAP04165.1|	unknown protein [Arabidopsis thaliana]	GT_1	0.614794
ApU5379	1441	gi|388506682|gb|AFK41407.1|	431	73.12	372	77.45	86.31	92	1	59	1174	68	431	0	560	gi|388506682|gb|AFK41407.1|	unknown [Lotus japonicus]	GT_77	-0.906011
ApU2872	2036	gi|84453206|dbj|BAE71200.1|	515	66.8	491	72.35	95.34	155	5	1671	202	31	514	0	674	gi|84453206|dbj|BAE71200.1|	hypothetical protein [Trifolium pratense]	GT_31	-2.63446
ApU20182	1866	gi|219771950|emb|CAW42733.1|	338	65.49	339	54.5	100.3	114	2	1783	770	1	337	1e-159	465	gi|219771950|emb|CAW42733.1|	unnamed protein product [Glycine max]	GT_8	0.897214
ApU517	1641	gi|342306012|dbj|BAK55742.1|	479	45.55	483	88.3	100.84	251	6	120	1556	5	479	1e-132	398	gi|342306012|dbj|BAK55742.1|	UDP-glucose glucosyltransferase [Gardenia jasminoides]	GT_1	Leaf only
ApU4219	1530	gi|28073362|gb|AAO30688.1|	668	81.37	510	100	76.35	91	3	2	1525	25	532	0	772	gi|28073362|gb|AAO30688.1|	Sequence 2 from patent US 6323015	GT_4	5.39488
ApU2919	2613	tr|B8ATZ8|B8ATZ8_ORYSI	574	58.17	459	52.7	79.97	187	2	1921	548	108	562	0	563	tr|B8ATZ8|B8ATZ8_ORYSI	Putative uncharacterized protein OS=Oryza sativa subsp. indica GN=OsI_15946 PE=4 SV=1	GT_10	0.635081
ApU7793	1759	gi|118481221|gb|ABK92560.1|	554	88.26	494	84.25	89.17	58	0	1717	236	61	554	0	884	gi|118481221|gb|ABK92560.1|	unknown [Populus trichocarpa]	GT_8	0.738662
ApU50785	4531	sp|Q0WVX5|SSY4_ARATH	1040	60.72	1049	69.45	100.87	370	8	4407	1339	7	1039	0	1216	sp|Q0WVX5|SSY4_ARATH	Probable starch synthase 4, chloroplastic/amyloplastic OS=Arabidopsis thaliana GN=SS4 PE=2 SV=1	GT_1	6.79696
ApU7524	400	gi|148597490|gb|ABQ95507.1|	156	93.98	133	99.75	85.26	8	0	2	400	2	134	2e-93	270	gi|148597490|gb|ABQ95507.1|	cellulose synthase [Catharanthus roseus]	GT_2	1.44954
ApU71512	441	gi|22136160|gb|AAM91158.1|	447	52.9	155	105.44	34.68	64	1	1	438	134	288	9e-34	124	gi|22136160|gb|AAM91158.1|	3-deoxy-D-manno-octulosonic acid transferase-like protein [Arabidopsis thaliana]	GT_30	-0.401981
ApU20149	1007	gi|63087752|emb|CAI93191.1|	506	61.04	308	91.76	60.87	83	6	3	824	141	445	6e-124	369	gi|63087752|emb|CAI93191.1|	glycosyltransferase [Solanum tuberosum]	GT_43	-3.47393
ApU46153	2651	sp|Q8GWT1|GAUTE_ARATH	532	82.5	537	60.77	100.94	89	1	2433	823	1	532	0	865	sp|Q8GWT1|GAUTE_ARATH	Probable galacturonosyltransferase 14 OS=Arabidopsis thaliana GN=GAUT14 PE=2 SV=1	GT_8	-1.29022
ApU286	2707	gi|4309698|gb|AAD15482.1|	699	74.75	709	78.57	101.43	157	9	2288	198	1	699	0	959	gi|4309698|gb|AAD15482.1|	putative glucosyltransferase [Arabidopsis thaliana]	GT_2	-0.508981
ApU28390	797	gi|9758523|dbj|BAB08970.1|	559	63.07	241	90.72	43.11	84	1	795	88	316	556	6e-109	329	gi|9758523|dbj|BAB08970.1|	unnamed protein product [Arabidopsis thaliana]	GT_47	-0.365455
ApU14249	2135	gi|8809635|dbj|BAA97186.1|	549	61.74	426	59.86	77.6	149	4	449	1726	106	517	0	557	gi|8809635|dbj|BAA97186.1|	unnamed protein product [Arabidopsis thaliana]	GT_47	-0.247105
ApU51549	743	gi|550826697|gb|AGX93067.1|	483	68.48	184	74.29	38.1	57	1	2	553	301	483	2e-79	250	gi|550826697|gb|AGX93067.1|	7-deoxyloganetic acid UDP-glucosyltransferase-like protein [Cinchona calisaya]	GT_1	Root only
ApU70298	1579	gi|156138793|dbj|BAF75888.1|	476	47.44	468	88.92	98.32	228	7	1557	196	9	472	3e-145	430	gi|156138793|dbj|BAF75888.1|	glucosyltransferase [Dianthus caryophyllus]	GT_1	-3.15215
ApU83189	620	gi|342306012|dbj|BAK55742.1|	479	49.09	165	79.84	34.45	83	1	99	593	19	182	2e-26	105	gi|342306012|dbj|BAK55742.1|	UDP-glucose glucosyltransferase [Gardenia jasminoides]	GT_1	-6.07441
ApU1881	1293	gi|187761613|dbj|BAG31945.1|	457	59.12	411	95.36	89.93	164	4	41	1264	43	452	4e-172	494	gi|187761613|dbj|BAG31945.1|	UGT88D4 [Antirrhinum majus]	GT_1	2.35077
ApU81070	548	gi|393990624|dbj|BAM28983.1|	474	65.43	162	88.69	34.18	55	1	44	529	102	262	1e-73	232	gi|393990624|dbj|BAM28983.1|	UDP-glucose crocetin glucosyltransferase [Gardenia jasminoides]	GT_1	5.08058
ApU60814	1700	gi|147771325|emb|CAN62998.1|	363	75.83	360	63.53	99.17	87	0	1483	404	1	360	0	555	gi|147771325|emb|CAN62998.1|	hypothetical protein VITISV_027883 [Vitis vinifera]	GT_17	-1.16432
ApU60983	569	gi|194045466|gb|ACF33171.1|	537	75.13	189	99.65	35.2	46	1	569	3	230	417	8e-99	299	gi|194045466|gb|ACF33171.1|	mannan synthase [Coffea canephora]	GT_2	-3.02647
ApU11822	1632	gi|342306018|dbj|BAK55745.1|	468	48.41	473	86.95	101.07	221	8	159	1544	1	461	1e-126	382	gi|342306018|dbj|BAK55745.1|	UDP-glucose glucosyltransferase [Gardenia jasminoides]	GT_1	-2.11134
ApU51859	1751	gi|8809635|dbj|BAA97186.1|	549	57.11	401	68.7	73.04	170	1	1479	277	113	511	2e-166	489	gi|8809635|dbj|BAA97186.1|	unnamed protein product [Arabidopsis thaliana]	GT_47	-9.22296
ApU8458	2054	gi|594615372|gb|AHM22933.1|	777	80.48	584	85.3	75.16	108	2	2	1753	200	777	0	971	gi|594615372|gb|AHM22933.1|	digalactosyldiacylglycerol synthase 1 [Nicotiana tabacum]	GT_4	1.05803
ApU46841	746	gi|147794434|emb|CAN67083.1|	528	62.1	248	99.73	46.97	91	1	3	746	89	333	2e-103	313	gi|147794434|emb|CAN67083.1|	hypothetical protein VITISV_043869 [Vitis vinifera]	GT_8	1.38236
ApU46582	2115	gi|9755672|emb|CAC01824.1|	434	72.38	420	59.57	96.77	107	3	199	1440	18	434	0	600	gi|9755672|emb|CAC01824.1|	putative protein [Arabidopsis thaliana]	GT_14	-1.41543
ApU18581	2076	gi|8809635|dbj|BAA97186.1|	549	48.58	422	60.98	76.87	204	7	552	1796	109	524	5e-140	425	gi|8809635|dbj|BAA97186.1|	unnamed protein product [Arabidopsis thaliana]	GT_47	-0.682252
ApU54248	1502	gi|7340661|emb|CAB82941.1|	533	76.67	240	47.94	45.03	56	0	783	1502	6	245	4e-134	402	gi|7340661|emb|CAB82941.1|	putative protein [Arabidopsis thaliana]	GT_2	-2.09575
ApU27256	715	gi|4063750|gb|AAC98458.1|	482	46.2	171	71.75	35.48	79	3	523	11	18	175	3e-43	154	gi|4063750|gb|AAC98458.1|	putative glucosyltransferase [Arabidopsis thaliana]	GT_1	1.21279
ApU52719	1406	gi|63087752|emb|CAI93191.1|	506	56.25	432	92.18	85.38	133	9	1141	5	1	429	5e-147	433	gi|63087752|emb|CAI93191.1|	glycosyltransferase [Solanum tuberosum]	GT_43	-3.70667
ApU1552	1383	gi|147778328|emb|CAN69560.1|	366	91.62	346	75.05	94.54	29	0	69	1106	4	349	0	690	gi|147778328|emb|CAN69560.1|	hypothetical protein VITISV_040027 [Vitis vinifera]	GT_75	-1.29405
ApU46186	3253	gi|110665682|gb|ABG81487.1|	616	56.91	362	33.38	58.77	149	2	309	1382	17	375	1e-120	387	gi|110665682|gb|ABG81487.1|	coatomer protein complex, subunit gamma 1 [Bos taurus]	GT_31	-0.349242
ApU8498	1769	tr|G7IP42|G7IP42_MEDTR	689	55.05	396	67.16	57.47	158	7	610	1767	1	386	2e-134	411	tr|G7IP42|G7IP42_MEDTR	ZG10 OS=Medicago truncatula GN=MTR_2g018770 PE=4 SV=1	GT_31	0.238443
ApU1788	1635	gi|2281088|gb|AAB64024.1|	449	52.11	451	82.75	100.45	199	7	1581	247	7	446	3e-142	422	gi|2281088|gb|AAB64024.1|	putative glucosyltransferase [Arabidopsis thaliana]	GT_1	2.70999
ApU68746	1310	gi|2281088|gb|AAB64024.1|	449	53.33	390	89.31	86.86	167	6	1159	2	7	385	1e-140	414	gi|2281088|gb|AAB64024.1|	putative glucosyltransferase [Arabidopsis thaliana]	GT_1	2.46592
ApU4984	1252	gi|283362122|dbj|BAI65914.1|	486	50.84	358	85.78	73.66	169	4	4	1056	127	484	3e-121	365	gi|283362122|dbj|BAI65914.1|	UDP-sugar:glycosyltransferase [Forsythia x intermedia]	GT_1	3.97964
ApU18622	2791	gi|377652303|dbj|BAL63045.1|	898	70.27	861	92.55	95.88	190	6	187	2574	30	889	0	1285	gi|377652303|dbj|BAL63045.1|	peptidyl serine alpha-galactosyltransferase [Nicotiana tabacum]	GT_96	-2.12589
ApU61579	1530	gi|118481221|gb|ABK92560.1|	554	81.23	405	79.41	73.1	74	1	1209	1	63	467	0	640	gi|118481221|gb|ABK92560.1|	unknown [Populus trichocarpa]	GT_8	-1.15384
ApU52358	1747	gi|75265643|gb|ABA18631.1|	475	56.48	471	80.88	99.16	186	9	191	1582	16	474	9e-140	418	gi|75265643|gb|ABA18631.1|	1,6-rhamnosyltransferase [Citrus sinensis]	GT_1	-3.51572
ApU58173	2605	gi|15293067|gb|AAK93644.1|	537	71.75	538	61.96	100.19	149	3	2100	493	1	537	0	784	gi|15293067|gb|AAK93644.1|	unknown protein [Arabidopsis thaliana]	GT_8	-0.212331
ApU9244	1369	gi|18175835|gb|AAL59936.1|	361	78.99	338	74.07	93.63	66	3	1369	356	26	358	0	527	gi|18175835|gb|AAL59936.1|	unknown protein [Arabidopsis thaliana]	GT_8	0.785104
ApU54623	880	gi|49616595|gb|AAT67159.1|	471	77.27	176	60	37.37	38	1	4	531	298	471	5e-94	289	gi|49616595|gb|AAT67159.1|	digalactosyldiacylglycerol synthase [Nicotiana tabacum]	GT_4	1.14561
ApU15468	2306	gi|317106607|dbj|BAJ53114.1|	417	89.56	412	53.6	98.8	39	1	410	1633	6	417	0	781	gi|317106607|dbj|BAJ53114.1|	JHL07K02.4 [Jatropha curcas]	GT_47	-0.0430869
ApU22637	1086	gi|20372915|emb|CAD30015.1|	343	67.88	274	75.69	79.88	87	1	266	1084	1	274	2e-122	360	gi|20372915|emb|CAD30015.1|	beta 1,3-glycosyltransferase-like protein I [Solanum lycopersicum]	GT_31	-0.750612
ApU60089	870	gi|147866720|emb|CAN80510.1|	459	59.18	196	67.59	42.7	78	1	866	285	252	447	6e-77	244	gi|147866720|emb|CAN80510.1|	hypothetical protein VITISV_043589 [Vitis vinifera]	GT_14	-1.63331
ApU15690	2151	gi|3688123|emb|CAA06958.1|	608	76.31	612	85.36	100.66	140	2	2047	215	1	608	0	934	gi|3688123|emb|CAA06958.1|	granule-bound starch synthase [Antirrhinum majus]	GT_5	0.502861
ApU76718	1570	gi|558064711|gb|AHA50081.1|	608	81.93	393	75.1	64.64	71	0	1568	390	196	588	0	654	gi|558064711|gb|AHA50081.1|	sterol 3-O-glucosyltransferase [Eleutherococcus senticosus]	GT_1	2.11136
ApU59566	1031	gi|219800769|emb|CAW55915.1|	528	64.53	265	77.11	50.19	75	6	770	3	3	257	9e-93	290	gi|219800769|emb|CAW55915.1|	unnamed protein product [Brassica napus]	GT_4	1.56672
ApU61530	731	gi|118481039|gb|ABK92473.1|	239	72.19	151	61.97	63.18	42	0	2	454	86	236	1e-74	230	gi|118481039|gb|ABK92473.1|	unknown [Populus trichocarpa]	GT_47	-2.18488
ApU33747	512	gi|4883613|gb|AAD31582.1|	490	61.49	174	101.95	35.51	61	4	8	511	47	220	2e-65	211	gi|4883613|gb|AAD31582.1|	putative glucosyltransferase [Arabidopsis thaliana]	GT_1	-4.36198
ApU64750	949	gi|6630735|emb|CAB64218.1|	507	65.82	316	99.89	62.33	105	2	9	947	123	438	4e-155	448	gi|6630735|emb|CAB64218.1|	glucosyltransferase-like protein [Arabidopsis thaliana]	GT_1	-0.78341
ApU67172	799	gi|242199344|gb|ACS87993.1|	468	51.28	156	58.57	33.33	74	1	468	1	12	165	5e-42	151	gi|242199344|gb|ACS87993.1|	UDP-glucosyltransferase family 1 protein [Citrus sinensis]	GT_1	-3.23933
ApU53708	936	gi|9802541|gb|AAF99743.1|AC004557_22	412	91.49	188	60.26	45.63	16	0	936	373	225	412	1e-127	374	gi|9802541|gb|AAF99743.1|AC004557_22	F17L21.23 [Arabidopsis thaliana]	GT_47	-3.48275
ApU9642	748	gi|7573478|emb|CAB87837.1|	334	73.23	127	50.94	38.02	34	0	735	355	208	334	4e-68	216	gi|7573478|emb|CAB87837.1|	putative protein [Arabidopsis thaliana]	GT_64	-0.490268
ApU50927	1455	gi|124360724|gb|ABN08701.1|	328	30.3	99	20.41	30.18	66	1	2	298	51	146	1e-07	53.5	gi|124360724|gb|ABN08701.1|	Amino acid-binding ACT [Medicago truncatula]	GT_35	-0.256622
ApU50258	1189	gi|3150406|gb|AAC16958.1|	455	51.43	350	88.31	76.92	161	4	9	1046	65	409	2e-115	348	gi|3150406|gb|AAC16958.1|	putative glucosyltransferase [Arabidopsis thaliana]	GT_1	3.49034
ApU49700	3329	gi|307136362|gb|ADN34176.1|	473	48.61	469	42.26	99.15	235	5	3256	1856	6	470	2e-130	409	gi|307136362|gb|ADN34176.1|	UDP-glucose:glucosyltransferase [Cucumis melo subsp. melo]	GT_1	-3.75177
ApU3346	1687	gi|19386797|dbj|BAB86176.1|	437	62.22	405	72.02	92.68	135	5	220	1404	40	436	1e-176	510	gi|19386797|dbj|BAB86176.1|	OJ1485_B09.5 [Oryza sativa Japonica Group]	GT_47	-0.687384
ApU47039	792	gi|147844794|emb|CAN83338.1|	416	62.98	235	89.02	56.49	69	2	132	791	8	239	2e-105	315	gi|147844794|emb|CAN83338.1|	hypothetical protein VITISV_011144 [Vitis vinifera]	GT_95	-2.19206
ApU80453	811	gi|19347795|gb|AAL86348.1|	542	69.86	219	81.01	40.41	65	1	3	656	315	533	3e-106	322	gi|19347795|gb|AAL86348.1|	unknown protein [Arabidopsis thaliana]	GT_47	-5.68738
ApU47782	2832	gi|481048331|gb|AGJ98230.1|	967	88.33	754	79.87	77.97	84	1	570	2831	27	776	0	1331	gi|481048331|gb|AGJ98230.1|	PIB17 secret agent protein, partial [Petunia x hybrida]	GT_41	0.263965
ApU22960	562	gi|3150405|gb|AAC16957.1|	440	51.72	145	77.4	32.95	69	1	115	549	1	144	1e-46	160	gi|3150405|gb|AAC16957.1|	putative glucosyltransferase [Arabidopsis thaliana]	GT_1	2.07195
ApU12335	624	gi|7263558|emb|CAB81595.1|	460	40	155	74.52	33.7	82	5	177	614	8	160	5e-29	112	gi|7263558|emb|CAB81595.1|	glucuronosyl transferase-like protein [Arabidopsis thaliana]	GT_1	6.38462
ApU18166	3162	gi|60657596|gb|AAX33319.1|	356	61.36	339	32.16	95.22	102	6	2179	3162	1	321	4e-128	397	gi|60657596|gb|AAX33319.1|	secondary cell wall-related glycosyltransferase family 43 [Populus tremula x Populus tremuloides]	GT_43	-0.823278
ApU66010	2328	gi|15293067|gb|AAK93644.1|	537	70.15	536	69.07	99.81	155	3	1902	304	1	534	0	744	gi|15293067|gb|AAK93644.1|	unknown protein [Arabidopsis thaliana]	GT_8	-1.61816
ApU28045	251	sp|A8MR93-3|ALG12_ARATH	175	63.86	83	99.2	47.43	30	0	1	249	36	118	8e-35	119	sp|A8MR93-3|ALG12_ARATH	Isoform 3 of Dol-P-Man:Man(7)GlcNAc(2)-PP-Dol alpha-1,6-mannosyltransferase OS=Arabidopsis thaliana GN=ALG12	GT_22	0.403003
ApU53159	1587	gi|18477220|emb|CAC85740.1|	413	75.36	414	78.26	100.24	90	5	228	1439	1	412	0	666	gi|18477220|emb|CAC85740.1|	alpha-1,4-fucosyltransferase [Solanum lycopersicum]	GT_10	-0.011733
ApU34733	642	gi|6630735|emb|CAB64218.1|	507	59.72	216	100.93	42.6	85	1	642	1	109	324	6e-90	276	gi|6630735|emb|CAB64218.1|	glucosyltransferase-like protein [Arabidopsis thaliana]	GT_1	-0.0744067
ApU48254	2279	sp|Q8GWT1|GAUTE_ARATH	532	82.84	443	58.32	83.27	76	0	2	1330	90	532	0	694	sp|Q8GWT1|GAUTE_ARATH	Probable galacturonosyltransferase 14 OS=Arabidopsis thaliana GN=GAUT14 PE=2 SV=1	GT_8	0.531225
ApU52661	1604	gi|4883613|gb|AAD31582.1|	490	47.36	492	92.02	100.41	234	6	1528	68	3	474	3e-149	441	gi|4883613|gb|AAD31582.1|	putative glucosyltransferase [Arabidopsis thaliana]	GT_1	1.35162
ApU50159	2991	gi|87162615|gb|ABD28410.1|	486	51.37	146	14.64	30.04	69	2	2	436	327	471	3e-40	157	gi|87162615|gb|ABD28410.1|	Exostosin-like [Medicago truncatula]	GT_47	-0.436805
ApU62596	1370	gi|550826709|gb|AGX93073.1|	482	59.95	417	91.31	86.51	147	4	2	1231	78	481	2e-177	509	gi|550826709|gb|AGX93073.1|	7-deoxyloganetic acid UDP-glucosyltransferase-like protein [Catharanthus ovalis]	GT_1	1.93765
ApU51124	2763	gi|30680544|ref|NP_196070.2|	765	63.52	710	77.09	92.81	254	5	2175	55	58	765	0	895	gi|30680544|ref|NP_196070.2|	glycosyltransferase family protein 47 [Arabidopsis thaliana]	GT_64	0.443877
ApU4051	3060	gi|256674139|gb|ACV04899.1|	1904	73.02	949	93.04	49.84	241	4	2814	1	1	945	0	1386	gi|256674139|gb|ACV04899.1|	callose synthase 10 [Arabidopsis thaliana]	GT_48	-0.620542
ApU62329	1100	gi|189909333|gb|ACE60602.1|	448	70.87	230	62.73	51.34	67	0	1	690	212	441	1e-124	370	gi|189909333|gb|ACE60602.1|	putative galactomannan galactosyl transferase [Coffea arabica]	GT_34	-2.37718
ApU12010	1517	gi|388521579|gb|AFK48851.1|	484	71.47	361	71.39	74.59	103	0	433	1515	12	372	0	552	gi|388521579|gb|AFK48851.1|	unknown [Medicago truncatula]	GT_33	-0.958606
ApU7649	2164	gi|64967536|emb|CAI93174.2|	441	60.09	446	61.83	101.13	142	8	1879	635	1	441	2e-154	459	gi|64967536|emb|CAI93174.2|	beta-1,3-glucuronosyltransferase [Medicago truncatula]	GT_43	-0.252052
ApU50493	2943	gi|393990627|dbj|BAM28984.1|	454	49.12	456	46.48	100.44	223	6	118	1479	1	449	2e-126	394	gi|393990627|dbj|BAM28984.1|	UDP-glucose glucosyltransferase [Gardenia jasminoides]	GT_1	-4.80364
ApU53709	859	gi|242199344|gb|ACS87993.1|	468	46.67	285	99.53	60.9	145	4	12	857	115	395	2e-82	259	gi|242199344|gb|ACS87993.1|	UDP-glucosyltransferase family 1 protein [Citrus sinensis]	GT_1	-3.13895
ApU18586	1068	gi|6910570|gb|AAF31275.1|AC006424_4	399	83.19	226	63.48	56.64	38	0	47	724	172	397	2e-141	411	gi|6910570|gb|AAF31275.1|AC006424_4	Highly similar to avr9 [Arabidopsis thaliana]	GT_31	0.119971
ApU47665	3634	gi|212960342|gb|ACJ38664.1|	985	82.07	987	81.48	100.2	165	4	208	3138	1	985	0	1585	gi|212960342|gb|ACJ38664.1|	cellulose synthase [Betula luminifera]	GT_2	-3.72962
ApU46058	2247	gi|147767984|emb|CAN64919.1|	389	63.73	397	53	102.06	132	6	589	1767	1	389	3e-169	496	gi|147767984|emb|CAN64919.1|	hypothetical protein VITISV_027339 [Vitis vinifera]	GT_29	-0.117232
ApU52754	1758	gi|604142063|gb|AHV78226.1|	478	53.46	419	71.5	87.66	177	6	1585	329	2	402	6e-145	431	gi|604142063|gb|AHV78226.1|	cyclo-DOPA 5-O-glucosyltransferase [Amaranthus hypochondriacus]	GT_1	0.682908
ApU52533	1148	gi|4588376|gb|AAD26116.1|AF106954_1	341	68.31	344	89.9	100.88	98	4	34	1044	2	341	4e-150	432	gi|4588376|gb|AAD26116.1|AF106954_1	galactinol synthase [Brassica napus]	GT_8	-3.67904
ApU86	1518	gi|242199344|gb|ACS87993.1|	468	48.02	454	89.72	97.01	233	3	1441	86	12	464	2e-131	394	gi|242199344|gb|ACS87993.1|	UDP-glucosyltransferase family 1 protein [Citrus sinensis]	GT_1	1.18948
ApU79047	807	gi|5608497|emb|CAB51533.1|	333	86.56	186	69.14	55.86	23	2	3	560	116	299	3e-120	350	gi|5608497|emb|CAB51533.1|	galactinol synthase, isoform GolS-1 [Ajuga reptans]	GT_8	5.48879
ApU56841	879	gi|118487014|gb|ABK95338.1|	423	68.63	204	69.62	48.23	51	2	878	267	221	411	2e-78	247	gi|118487014|gb|ABK95338.1|	unknown [Populus trichocarpa]	GT_58	-0.373002
ApU2617	3652	gi|68159936|gb|AAY86556.1|	2286	35.15	754	61.94	32.98	391	18	1387	3411	4	738	9e-111	385	gi|68159936|gb|AAY86556.1|	chitin synthase [Atrina rigida]	GT_2	0.231508
ApU494	1985	gi|9802541|gb|AAF99743.1|AC004557_22	412	90.21	388	58.64	94.17	38	0	520	1683	25	412	0	758	gi|9802541|gb|AAF99743.1|AC004557_22	F17L21.23 [Arabidopsis thaliana]	GT_47	-3.1097
ApU80152	859	gi|156138809|dbj|BAF75896.1|	473	55.56	234	81.72	49.47	97	3	157	858	13	239	4e-76	243	gi|156138809|dbj|BAF75896.1|	glucosyltransferase [Cyclamen persicum]	GT_1	Root only
ApU47383	963	sp|Q9XEE9-2|ALG11_ARATH	251	65.36	179	55.76	71.31	62	0	3	539	70	248	7e-78	241	sp|Q9XEE9-2|ALG11_ARATH	Isoform 2 of GDP-Man:Man(3)GlcNAc(2)-PP-Dol alpha-1,2-mannosyltransferase OS=Arabidopsis thaliana GN=ALG11	GT_4	-0.637071
ApU78986	452	gi|28302068|gb|AAM09513.2|AF489873_1	461	44	150	99.56	32.54	80	3	5	451	111	257	3e-38	136	gi|28302068|gb|AAM09513.2|AF489873_1	putative glucosyltransferase [Glycine max]	GT_1	-2.84492
ApU25500	1792	gi|147780146|emb|CAN60055.1|	1116	52.21	452	75.67	40.5	185	10	467	1792	1	431	7e-129	409	gi|147780146|emb|CAN60055.1|	hypothetical protein VITISV_039050 [Vitis vinifera]	GT_31	-0.0295357
ApU70179	1902	gi|55956978|emb|CAI11453.1|	443	60	420	66.25	94.81	162	3	521	1762	19	438	0	532	gi|55956978|emb|CAI11453.1|	alpha-6-galactosyltransferase [Nicotiana benthamiana]	GT_34	-1.63988
ApU52957	2024	gi|6714431|gb|AAF26119.1|AC012328_22	1145	87.9	587	87.01	51.27	64	5	1	1752	563	1145	0	1028	gi|6714431|gb|AAF26119.1|AC012328_22	putative cellulose synthase catalytic subunit [Arabidopsis thaliana]	GT_2	-3.57642
ApU45989	1722	gi|20465365|gb|AAM20086.1|	722	34.62	491	85.54	68.01	299	6	1666	200	236	706	3e-97	315	gi|20465365|gb|AAM20086.1|	unknown protein [Arabidopsis thaliana]	GT_2	-0.992885
ApU12333	708	gi|22136160|gb|AAM91158.1|	447	58.52	135	57.2	30.2	54	2	1	399	303	437	1e-43	154	gi|22136160|gb|AAM91158.1|	3-deoxy-D-manno-octulosonic acid transferase-like protein [Arabidopsis thaliana]	GT_30	1.37984
ApU55317	692	gi|187761613|dbj|BAG31945.1|	457	53.22	233	101.01	50.98	105	3	5	691	33	265	9e-79	247	gi|187761613|dbj|BAG31945.1|	UGT88D4 [Antirrhinum majus]	GT_1	-9.22893
ApU10910	1571	gi|393990627|dbj|BAM28984.1|	454	47.46	453	86.51	99.78	228	8	11	1363	8	452	6e-127	382	gi|393990627|dbj|BAM28984.1|	UDP-glucose glucosyltransferase [Gardenia jasminoides]	GT_1	0.0331637
ApU21530	897	gi|6910570|gb|AAF31275.1|AC006424_4	399	48.34	151	50.5	37.84	70	3	449	895	12	156	6e-29	114	gi|6910570|gb|AAF31275.1|AC006424_4	Highly similar to avr9 [Arabidopsis thaliana]	GT_31	0.099861
ApU74415	1397	sp|Q9C9B0|U89B1_ARATH	473	53.08	373	80.1	78.86	167	4	1392	274	71	435	1e-132	395	sp|Q9C9B0|U89B1_ARATH	UDP-glycosyltransferase 89B1 OS=Arabidopsis thaliana GN=UGT89B1 PE=2 SV=2	GH_28	-1.30462
ApU59811	3517	gi|19568935|gb|AAL91978.1|AF483209_1	857	81.69	852	72.68	99.42	156	0	393	2948	1	852	0	1453	gi|19568935|gb|AAL91978.1|AF483209_1	putative trehalose synthase [Solanum tuberosum]	GT_20	1.19815
ApU14386	1019	gi|307136415|gb|ADN34223.1|	396	63.08	195	57.41	49.24	64	1	435	1019	1	187	3e-75	240	gi|307136415|gb|ADN34223.1|	acetylglucosaminyltransferase [Cucumis melo subsp. melo]	GT_14	-0.198153
ApU33238	700	gi|392522238|gb|AFM77985.1|	354	87.92	149	63.86	42.09	18	0	2	448	206	354	6e-97	290	gi|392522238|gb|AFM77985.1|	glycosyltransferase 8E [Populus tremula x Populus alba]	GT_8	0.512627
ApU69678	1128	gi|187370620|dbj|BAG31926.1|	843	86.13	375	99.73	44.48	52	0	1126	2	64	438	0	650	gi|187370620|dbj|BAG31926.1|	alpha-1,4-glucan phosphorylase H isozyme [Cucurbita maxima]	GT_35	5.98268
ApU3962	1210	gi|388496634|gb|AFK36383.1|	316	57.19	299	74.13	94.62	119	2	338	1207	7	305	2e-110	330	gi|388496634|gb|AFK36383.1|	unknown [Medicago truncatula]	GT_47	0.756843
ApU48606	1842	sp|Q8GWB7|GUX6_ARATH	537	67.33	450	73.29	83.8	131	4	513	1838	7	448	0	605	sp|Q8GWB7|GUX6_ARATH	Putative glucuronosyltransferase PGSIP6 OS=Arabidopsis thaliana GN=PGSIP6 PE=2 SV=1	GT_8	-0.52564
ApU65753	1833	gi|604298245|gb|EYU18323.1|	883	85.36	362	59.25	41	53	0	742	1827	37	398	0	682	gi|604298245|gb|EYU18323.1|	hypothetical protein MIMGU_mgv1a0010871mg, partial [Erythranthe guttata]	GT_96	-2.29784
ApU19462	1698	gi|342306012|dbj|BAK55742.1|	479	55.26	456	80.57	95.2	201	2	1580	219	25	479	1e-173	504	gi|342306012|dbj|BAK55742.1|	UDP-glucose glucosyltransferase [Gardenia jasminoides]	GT_1	1.41054
ApU46148	1025	tr|B8ATZ8|B8ATZ8_ORYSI	574	62.55	275	80.49	47.91	92	5	793	2	14	288	3e-106	326	tr|B8ATZ8|B8ATZ8_ORYSI	Putative uncharacterized protein OS=Oryza sativa subsp. indica GN=OsI_15946 PE=4 SV=1	GT_10	-0.55737
ApU1203	1993	tr|G7ZV05|G7ZV05_MEDTR	555	72.01	536	80.68	96.58	148	1	1673	72	20	555	0	776	tr|G7ZV05|G7ZV05_MEDTR	Glycosyltransferase OS=Medicago truncatula GN=MTR_016s1014 PE=4 SV=1	GT_8	-0.743645
ApU21175	1009	gi|27289173|gb|AAN96595.1|	1054	88.59	333	99.01	31.59	38	0	3	1001	92	424	0	571	gi|27289173|gb|AAN96595.1|	Sequence 3 from patent US 6472588	GT_4	5.13821
ApU4771	1275	gi|7340661|emb|CAB82941.1|	533	79.57	323	76	60.6	65	1	969	1	27	348	0	552	gi|7340661|emb|CAB82941.1|	putative protein [Arabidopsis thaliana]	GT_2	0.23665
ApU44161	588	gi|283362122|dbj|BAI65914.1|	486	47.72	197	100.51	40.53	97	3	582	7	110	305	1e-56	188	gi|283362122|dbj|BAI65914.1|	UDP-sugar:glycosyltransferase [Forsythia x intermedia]	GT_1	-6.2556
ApU54943	1122	gi|283362122|dbj|BAI65914.1|	486	48.74	357	95.45	73.46	172	7	1053	1	5	356	4e-107	327	gi|283362122|dbj|BAI65914.1|	UDP-sugar:glycosyltransferase [Forsythia x intermedia]	GT_1	4.18116
ApU65137	1080	sp|Q8VZK9|CSLE1_ARATH	729	49.15	352	97.78	48.29	160	7	28	1062	18	357	6e-111	343	sp|Q8VZK9|CSLE1_ARATH	Cellulose synthase-like protein E1 OS=Arabidopsis thaliana GN=CSLE1 PE=2 SV=1	GT_48	2.10556
ApU63110	1565	gi|194045466|gb|ACF33171.1|	537	87.28	393	75.34	73.18	49	1	1563	385	146	537	0	697	gi|194045466|gb|ACF33171.1|	mannan synthase [Coffea canephora]	GT_2	0.364652
ApU11207	1647	gi|18377747|gb|AAL67023.1|	644	71.97	446	81.24	69.25	123	2	266	1597	5	450	0	633	gi|18377747|gb|AAL67023.1|	unknown protein [Arabidopsis thaliana]	GT_77	-2.16127
ApU67498	994	gi|241740147|gb|ACS68197.1|	1031	34.2	386	116.5	37.44	190	7	992	3	374	751	2e-64	221	gi|241740147|gb|ACS68197.1|	cellulose synthase 7.1 catalytic subunit [Brassica napus]	GT_2	5.11175
ApU46120	1255	gi|342306002|dbj|BAK55737.1|	481	65.69	341	81.51	70.89	115	2	235	1254	9	348	2e-150	439	gi|342306002|dbj|BAK55737.1|	UDP-glucose glucosyltransferase [Gardenia jasminoides]	GT_1	-4.14345
ApU46137	1560	gi|342306018|dbj|BAK55745.1|	468	49.1	444	85.38	94.87	212	6	1547	246	22	461	4e-123	372	gi|342306018|dbj|BAK55745.1|	UDP-glucose glucosyltransferase [Gardenia jasminoides]	GT_1	-1.66803
ApU24585	522	gi|147866346|emb|CAN81983.1|	546	45.99	187	107.47	34.25	76	6	500	3	93	275	3e-36	132	gi|147866346|emb|CAN81983.1|	hypothetical protein VITISV_042631 [Vitis vinifera]	GT_8	0.887525
ApU54676	1683	gi|156138809|dbj|BAF75896.1|	473	45.82	467	83.24	98.73	234	8	1576	191	7	459	2e-117	360	gi|156138809|dbj|BAF75896.1|	glucosyltransferase [Cyclamen persicum]	GT_1	0.540556
ApU5784	2042	gi|147855862|emb|CAN80739.1|	450	83.98	412	60.53	91.56	65	1	1563	328	31	441	0	733	gi|147855862|emb|CAN80739.1|	hypothetical protein VITISV_027037 [Vitis vinifera]	GT_34	-2.02636
ApU10994	947	gi|388827901|gb|AFK79033.1|	473	43.56	303	95.99	64.06	155	6	898	8	41	333	8e-57	193	gi|388827901|gb|AFK79033.1|	glycosyltransferase UGT1 [Bupleurum chinense]	GT_1	1.34987
ApU29700	599	sp|O64733-2|U87A2_ARATH	454	50.5	202	101.17	44.49	96	3	599	3	163	363	7e-62	201	sp|O64733-2|U87A2_ARATH	Isoform 2 of UDP-glycosyltransferase 87A2 OS=Arabidopsis thaliana GN=UGT87A2	GT_28	-0.0458375
ApU63785	766	gi|8978266|dbj|BAA98157.1|	460	55.61	187	73.24	40.65	81	1	205	765	9	193	5e-69	223	gi|8978266|dbj|BAA98157.1|	anthocyanidin-3-glucoside rhamnosyltransferase-like [Arabidopsis thaliana]	GT_1	0.150057
ApU51545	3125	gi|9294599|dbj|BAB02880.1|	697	55.13	711	68.26	102.01	280	9	2913	841	5	696	0	699	gi|9294599|dbj|BAB02880.1|	glycosyl transferases-like protein [Arabidopsis thaliana]	GT_4	0.436864
ApU12506	961	gi|60657602|gb|AAX33322.1|	442	52.94	204	63.68	46.15	92	2	358	960	2	204	2e-64	212	gi|60657602|gb|AAX33322.1|	secondary cell wall-related glycosyltransferase family 47 [Populus tremula x Populus tremuloides]	GT_47	-2.26332
ApU2004	894	gi|393990624|dbj|BAM28983.1|	474	57.33	300	100.67	63.29	121	4	3	893	17	312	3e-108	326	gi|393990624|dbj|BAM28983.1|	UDP-glucose crocetin glucosyltransferase [Gardenia jasminoides]	GT_1	2.8054
ApU6299	925	gi|53828557|gb|AAU94388.1|	346	78.95	171	55.46	49.42	36	0	3	515	174	344	9e-82	254	gi|53828557|gb|AAU94388.1|	At2g25300 [Arabidopsis thaliana]	GT_31	-0.647523
ApU71166	1325	gi|9294074|dbj|BAB02031.1|	470	36.68	379	85.81	80.64	227	8	41	1153	96	469	2e-61	209	gi|9294074|dbj|BAB02031.1|	unnamed protein product [Arabidopsis thaliana]	GT_61	-1.03189
ApU1210	6312	sp|Q9AUE0|CALS1_ARATH	1950	76.46	1941	92.25	99.54	442	12	6022	239	1	1939	0	2842	sp|Q9AUE0|CALS1_ARATH	Callose synthase 1 OS=Arabidopsis thaliana GN=CALS1 PE=1 SV=2	GT_48	-0.863586
ApU75310	224	gi|15625124|gb|AAL01623.1|	74	68.63	51	68.3	68.92	16	0	222	70	3	53	2e-21	81.6	gi|15625124|gb|AAL01623.1|	putative flavonol 3-o-glucosyltransferase [Arachis hypogaea]	GT_1	Root only
ApU55166	2520	gi|10086464|gb|AAG12524.1|AC015446_5	735	89.27	699	83.21	95.1	75	0	2177	81	36	734	0	1269	gi|10086464|gb|AAG12524.1|AC015446_5	Putative integral membrane protein [Arabidopsis thaliana]	GT_66	-1.03755
ApU28192	1205	gi|50897228|gb|AAT85753.1|	489	53.44	189	47.05	38.65	80	4	1202	645	306	489	6e-53	186	gi|50897228|gb|AAT85753.1|	At1g11880 [Arabidopsis thaliana]	GT_76	-0.457211
ApU51443	2052	gi|147840544|emb|CAN63857.1|	872	53.18	472	69.01	54.13	197	8	1727	366	8	473	2e-129	407	gi|147840544|emb|CAN63857.1|	hypothetical protein VITISV_017610 [Vitis vinifera]	GT_50	-1.96704
ApU53436	789	gi|307136266|gb|ADN34094.1|	464	69.39	245	93.16	52.8	73	1	55	789	10	252	2e-105	317	gi|307136266|gb|ADN34094.1|	dolichyl glycosyltransferase [Cucumis melo subsp. melo]	GT_57	-0.400318
ApU65156	881	gi|12324977|gb|AAG52433.1|AC018848_4	329	54.12	255	86.83	77.51	103	4	879	145	78	328	9e-91	276	gi|12324977|gb|AAG52433.1|AC018848_4	hypothetical protein; 16105-17094 [Arabidopsis thaliana]	GT_64	-0.986944
ApU56478	6458	sp|Q9LXT9|CALS3_ARATH	1955	83.93	1948	90.49	99.64	297	12	6108	298	3	1945	0	3192	sp|Q9LXT9|CALS3_ARATH	Callose synthase 3 OS=Arabidopsis thaliana GN=CALS3 PE=2 SV=3	GT_48	0.507703
ApU6614	3766	gi|6714431|gb|AAF26119.1|AC012328_22	1145	80.89	1151	91.69	100.52	198	11	178	3615	12	1145	0	1876	gi|6714431|gb|AAF26119.1|AC012328_22	putative cellulose synthase catalytic subunit [Arabidopsis thaliana]	GT_2	-3.47946
ApU66761	1375	gi|46390077|dbj|BAD15452.1|	402	31.95	338	73.75	84.08	197	10	1106	165	74	402	3e-37	142	gi|46390077|dbj|BAD15452.1|	putative pectin-glucuronyltransferase [Oryza sativa Japonica Group]	GT_47	-1.21053
ApU55072	469	gi|393990627|dbj|BAM28984.1|	454	43.83	162	103.62	35.68	82	3	465	1	64	223	3e-34	125	gi|393990627|dbj|BAM28984.1|	UDP-glucose glucosyltransferase [Gardenia jasminoides]	GT_1	Root only
ApU4595	2073	gi|52745447|emb|CAH56835.1|	648	74.76	614	88.86	94.75	153	2	2	1843	24	635	0	986	gi|52745447|emb|CAH56835.1|	unnamed protein product [Solanum tuberosum]	GT_8	-0.682275
ApU25173	988	gi|118481039|gb|ABK92473.1|	239	78.23	147	44.64	61.51	32	0	2	442	86	232	2e-64	206	gi|118481039|gb|ABK92473.1|	unknown [Populus trichocarpa]	GT_47	0.819425
ApU31434	1059	gi|393990627|dbj|BAM28984.1|	454	50.14	351	99.43	77.31	169	5	14	1054	3	351	2e-116	348	gi|393990627|dbj|BAM28984.1|	UDP-glucose glucosyltransferase [Gardenia jasminoides]	GT_1	Leaf only
ApU18509	943	gi|9294074|dbj|BAB02031.1|	470	35.76	288	91.62	61.28	176	5	851	3	96	379	5e-43	155	gi|9294074|dbj|BAB02031.1|	unnamed protein product [Arabidopsis thaliana]	GT_61	-1.16448
ApU55028	1182	gi|550826697|gb|AGX93067.1|	483	61.56	320	81.22	66.25	119	1	1175	228	160	479	4e-147	430	gi|550826697|gb|AGX93067.1|	7-deoxyloganetic acid UDP-glucosyltransferase-like protein [Cinchona calisaya]	GT_1	-4.14298
ApU48448	7235	gi|345286417|gb|AEN79500.1|	805	90.82	806	33.42	100.12	73	1	7090	4673	1	805	0	1482	gi|345286417|gb|AEN79500.1|	sucrose synthase 1 [Orobanche ramosa]	GT_4	-1.7756
ApU54787	1267	gi|325180146|emb|CCA14548.1|	762	54.71	329	77.9	43.18	140	2	1183	224	426	754	1e-122	377	gi|325180146|emb|CCA14548.1|	proline iminopeptidase putative [Albugo laibachii Nc14]	GT_2	-0.32169
ApU22801	2296	tr|F4K2K9|F4K2K9_ARATH	610	60.89	629	82.19	103.11	207	9	320	2188	15	610	0	755	tr|F4K2K9|F4K2K9_ARATH	Exostosin family protein OS=Arabidopsis thaliana GN=At5g19670 PE=2 SV=1	GT_47	-1.03815
ApU11294	484	sp|O64733-2|U87A2_ARATH	454	43.79	153	94.83	33.7	82	2	1	450	163	314	4e-34	125	sp|O64733-2|U87A2_ARATH	Isoform 2 of UDP-glycosyltransferase 87A2 OS=Arabidopsis thaliana GN=UGT87A2	GT_28	-0.633834
ApU18024	1196	gi|118485302|gb|ABK94510.1|	362	75.91	328	82.27	90.61	67	1	183	1130	35	362	0	525	gi|118485302|gb|ABK94510.1|	unknown [Populus trichocarpa]	GT_8	2.14376
ApU66456	911	gi|8843727|dbj|BAA97275.1|	481	48.86	307	101.1	63.83	145	3	3	911	104	402	7e-86	269	gi|8843727|dbj|BAA97275.1|	UTP-glucose glucosyltransferase [Arabidopsis thaliana]	GT_1	-3.85731
ApU47140	2005	tr|G7I3L3|G7I3L3_MEDTR	596	60.14	587	87.83	98.49	208	8	292	1992	9	589	0	729	tr|G7I3L3|G7I3L3_MEDTR	Glycogenin glucosyltransferase OS=Medicago truncatula GN=MTR_1g019540 PE=4 SV=1	GT_8	-4.61143
ApU67333	508	gi|388515735|gb|AFK45929.1|	99	75	60	35.43	60.61	15	0	329	508	1	60	8e-31	110	gi|388515735|gb|AFK45929.1|	unknown [Lotus japonicus]	GT_59	-0.0821011
ApU43777	441	gi|11994181|dbj|BAB01284.1|	390	82.19	146	99.32	37.44	26	0	440	3	97	242	1e-88	267	gi|11994181|dbj|BAB01284.1|	unnamed protein product [Arabidopsis thaliana]	GT_17	1.15056
ApU56907	1925	gi|283362116|dbj|BAI65911.1|	469	50.63	478	74.49	101.92	208	9	1899	490	7	464	1e-146	437	gi|283362116|dbj|BAI65911.1|	UDP-sugar:glycosyltransferase [Forsythia x intermedia]	GT_1	-1.66757
ApU16683	1758	gi|342306002|dbj|BAK55737.1|	481	66.05	486	82.94	101.04	154	6	1564	122	1	480	0	662	gi|342306002|dbj|BAK55737.1|	UDP-glucose glucosyltransferase [Gardenia jasminoides]	GT_1	4.79713
ApU51172	1276	gi|7527728|gb|AAF63177.1|AC010657_13	386	68.11	254	59.72	65.8	80	1	1	759	110	363	3e-119	356	gi|7527728|gb|AAF63177.1|AC010657_13	T5E21.9 [Arabidopsis thaliana]	GT_77	-0.194689
ApU9575	1612	gi|393990627|dbj|BAM28984.1|	454	49	451	83.93	99.34	218	8	1498	158	10	452	3e-115	352	gi|393990627|dbj|BAM28984.1|	UDP-glucose glucosyltransferase [Gardenia jasminoides]	GT_1	0.924739
ApU52926	631	sp|O64733-2|U87A2_ARATH	454	51.81	193	91.76	42.51	91	2	2	577	256	447	3e-52	176	sp|O64733-2|U87A2_ARATH	Isoform 2 of UDP-glycosyltransferase 87A2 OS=Arabidopsis thaliana GN=UGT87A2	GT_28	-4.51051
ApU55435	2069	gi|18175835|gb|AAL59936.1|	361	80.06	361	52.34	100	68	3	1579	497	1	357	0	597	gi|18175835|gb|AAL59936.1|	unknown protein [Arabidopsis thaliana]	GT_8	0.33656
ApU66725	1571	gi|393990627|dbj|BAM28984.1|	454	41.1	489	93.38	107.71	236	11	109	1569	13	451	3e-104	323	gi|393990627|dbj|BAM28984.1|	UDP-glucose glucosyltransferase [Gardenia jasminoides]	GT_1	-2.06786
ApU7722	1912	gi|4850383|gb|AAD31053.1|AC007357_2	388	78.81	387	60.72	99.74	82	0	297	1457	1	387	0	670	gi|4850383|gb|AAD31053.1|AC007357_2	Contains similarity to gi|4417304 F15O11.7 putative beta-1,4-mannosyl-glycoprotein beta-1,4-N-acetylglucosaminyltransferase from Arabidopsis thaliana BAC gb|AC006446 [Arabidopsis thaliana]	GT_17	-0.760053
ApU12402	648	gi|550826709|gb|AGX93073.1|	482	52.66	169	78.24	35.06	80	0	135	641	3	171	1e-56	189	gi|550826709|gb|AGX93073.1|	7-deoxyloganetic acid UDP-glucosyltransferase-like protein [Catharanthus ovalis]	GT_1	3.12853
ApU73420	670	gi|586829731|gb|AHJ80981.1|	457	60.59	203	90.9	44.42	80	0	669	61	253	455	4e-70	224	gi|586829731|gb|AHJ80981.1|	flavonoid 3-O-glucosyltransferase [Erythranthe lewisii]	GT_1	0.668408
ApU51527	1810	gi|52137613|emb|CAH40837.1|	441	56.74	430	71.27	97.51	168	5	1610	339	20	437	2e-166	486	gi|52137613|emb|CAH40837.1|	protein-O-fucosyltransferase 1 [Oryza sativa]	GT_65	-0.0243215
ApU54185	2195	gi|77176914|gb|ABA64552.1|	809	81.45	318	43.46	39.31	59	0	2193	1240	492	809	0	562	gi|77176914|gb|ABA64552.1|	starch synthase II [Amaranthus cruentus]	GT_5	2.32203
ApU8385	711	gi|527487017|dbj|BAN66664.1|	475	68.18	220	92.83	46.32	51	4	50	709	19	219	4e-87	269	gi|527487017|dbj|BAN66664.1|	monogalactosyldiacylglycerol synthase 2 type B [Sesamum indicum]	GT_28	-1.99201
ApU12165	984	gi|527487017|dbj|BAN66664.1|	475	77.59	232	70.73	48.84	51	1	984	289	234	464	2e-124	369	gi|527487017|dbj|BAN66664.1|	monogalactosyldiacylglycerol synthase 2 type B [Sesamum indicum]	GT_28	-1.71212
ApU3041	1175	gi|283362122|dbj|BAI65914.1|	486	44.73	351	89.62	72.22	182	7	138	1175	5	348	1e-92	290	gi|283362122|dbj|BAI65914.1|	UDP-sugar:glycosyltransferase [Forsythia x intermedia]	GT_1	8.18548
ApU53687	2364	gi|4138265|emb|CAA06925.1|	396	81.91	398	50.51	100.51	67	3	1895	708	1	395	0	664	gi|4138265|emb|CAA06925.1|	Avr9 elicitor response protein [Nicotiana tabacum]	GT_31	-0.181771
ApU62177	1748	gi|302310821|gb|ACM09993.3|	463	54.37	458	78.6	98.92	200	5	1659	289	8	457	5e-165	482	gi|302310821|gb|ACM09993.3|	UDP-glycosyltransferase BMGT1 [Bacopa monnieri]	GT_1	-0.897002
ApU320	5551	gi|7270678|emb|CAB77840.1|	1780	72.65	1766	95.44	99.21	455	10	5332	71	28	1777	0	2523	gi|7270678|emb|CAB77840.1|	putative glucan synthase component [Arabidopsis thaliana]	GT_48	-0.658777
ApU16799	2659	gi|345286417|gb|AEN79500.1|	805	89.2	796	89.81	98.88	79	1	57	2423	1	796	0	1444	gi|345286417|gb|AEN79500.1|	sucrose synthase 1 [Orobanche ramosa]	GT_4	-3.1102
ApU4676	849	gi|594615372|gb|AHM22933.1|	777	63.03	238	84.1	30.63	58	6	695	3	2	216	5e-76	249	gi|594615372|gb|AHM22933.1|	digalactosyldiacylglycerol synthase 1 [Nicotiana tabacum]	GT_4	0.90093
ApU17766	705	gi|4063750|gb|AAC98458.1|	482	43.02	172	73.19	35.68	87	4	192	695	12	176	1e-41	149	gi|4063750|gb|AAC98458.1|	putative glucosyltransferase [Arabidopsis thaliana]	GT_1	1.96725
ApU49651	2139	gi|147842358|emb|CAN76207.1|	1587	37.57	575	80.65	36.23	290	8	1870	239	1003	1539	7e-101	340	gi|147842358|emb|CAN76207.1|	hypothetical protein VITISV_043112 [Vitis vinifera]	GT_31	4.07497
ApU9459	1290	gi|147838046|emb|CAN65210.1|	631	50.37	409	95.12	64.82	192	8	4	1212	225	628	1e-132	399	gi|147838046|emb|CAN65210.1|	hypothetical protein VITISV_043548 [Vitis vinifera]	GT_31	Leaf only
ApU10484	1117	gi|395146518|gb|AFN53673.1|	474	60	275	73.86	58.02	103	2	310	1116	21	294	3e-121	362	gi|395146518|gb|AFN53673.1|	DUF821 [Linum usitatissimum]	GT_90	0.0320081
ApU1176	2130	gi|19568935|gb|AAL91978.1|AF483209_1	857	81.75	663	93.38	77.36	119	1	147	2129	1	663	0	1138	gi|19568935|gb|AAL91978.1|AF483209_1	putative trehalose synthase [Solanum tuberosum]	GT_20	-0.0404565
ApU47091	1939	gi|60657592|gb|AAX33317.1|	636	74.16	534	82.62	83.96	134	4	3	1604	91	620	0	870	gi|60657592|gb|AAX33317.1|	secondary cell wall-related glycosyltransferase family 8 [Populus tremula x Populus tremuloides]	GT_8	-4.51568
ApU78480	364	gi|400530668|gb|AFP86485.1|	277	35	100	82.42	36.1	52	5	73	363	77	166	2e-07	47.8	gi|400530668|gb|AFP86485.1|	glycosyltransferase, partial [Myrichthys maculosus]	GT_61	-1.15687
ApU57082	732	gi|15810401|gb|AAL07088.1|	511	66.87	163	66.8	31.9	53	1	489	1	58	219	1e-63	209	gi|15810401|gb|AAL07088.1|	unknown protein [Arabidopsis thaliana]	GT_47	-0.578361
ApU7480	2140	gi|63087746|emb|CAI93188.1|	506	65.02	466	65.33	92.09	140	6	376	1737	14	468	0	567	gi|63087746|emb|CAI93188.1|	glycosyltransferase [Solanum lycopersicum]	GT_43	-1.90986
ApU16110	996	gi|79326862|ref|NP_001031828.1|	518	69.33	326	98.19	62.93	98	2	2	976	194	518	4e-166	477	gi|79326862|ref|NP_001031828.1|	Exostosin family protein [Arabidopsis thaliana]	GT_47	1.73888
ApU14583	2924	gi|444300782|gb|AGD98700.1|	862	70.84	758	77.77	87.94	208	5	303	2543	1	756	0	1107	gi|444300782|gb|AGD98700.1|	trehalose-6-phosphate synthase [Camellia sinensis]	GT_20	1.56012
ApU27633	1728	gi|171854647|dbj|BAG16513.1|	501	58.69	443	76.91	88.42	181	2	1328	3	1	442	2e-180	523	gi|171854647|dbj|BAG16513.1|	flavonoid glucoyltransferase UGT73E2 [Antirrhinum majus]	GT_1	2.99964
ApU51952	2800	gi|118486624|gb|ABK95149.1|	642	68.22	642	68.79	100	186	5	2325	436	7	642	0	857	gi|118486624|gb|ABK95149.1|	unknown [Populus trichocarpa]	GT_31	-0.539939
ApU45583	2473	gi|385139883|gb|AFI41914.1|	433	74.36	433	52.53	100	111	0	989	2287	1	433	0	686	gi|385139883|gb|AFI41914.1|	glycosyltransferase family 14 protein [Betula platyphylla]	GT_14	-0.680716
ApU18723	788	gi|116786286|gb|ABK24052.1|	208	76.92	169	64.34	81.25	39	0	786	280	40	208	2e-97	288	gi|116786286|gb|ABK24052.1|	unknown [Picea sitchensis]	GT_47	-0.335672
ApU31965	978	tr|B8ATZ8|B8ATZ8_ORYSI	574	53.21	265	81.29	46.17	121	2	1	789	299	562	2e-97	302	tr|B8ATZ8|B8ATZ8_ORYSI	Putative uncharacterized protein OS=Oryza sativa subsp. indica GN=OsI_15946 PE=4 SV=1	GT_10	0.560264
ApU12278	1070	gi|190576741|gb|ACE79166.1|	557	82.07	357	100.09	64.09	63	1	2	1069	63	419	0	597	gi|190576741|gb|ACE79166.1|	trehalose-6-phosphate synthase 1 [Saccharum spp. complex hybrid]	GT_20	6.14822
ApU48114	801	gi|15810305|gb|AAL07040.1|	779	91.02	256	95.88	32.86	23	0	3	770	190	445	1e-154	454	gi|15810305|gb|AAL07040.1|	putative oligosaccharyl transferase STT3 [Arabidopsis thaliana]	GT_66	-0.645235
ApU64551	711	gi|8954024|gb|AAF82198.1|AC067971_6	507	61.14	193	81.43	38.07	75	0	3	581	284	476	8e-85	264	gi|8954024|gb|AAF82198.1|AC067971_6	Contains similarity to an unknown protein T2J13.180 gi|6522568 from Arabidopsis thaliana BAC T2J13 gb|AL132967. ESTs gb|Z29835 and gb|Z29836 come from this gene [Arabidopsis thaliana]	GT_90	0.467171
ApU60763	458	gi|6513946|gb|AAF14850.1|AC011664_32	464	34.84	155	101.53	33.41	87	4	16	453	41	190	1e-11	62	gi|6513946|gb|AAF14850.1|AC011664_32	putative UDP-glucosyl transferase [Arabidopsis thaliana]	GT_1	Root only
ApU47084	3119	gi|325114379|emb|CBZ49936.1|	1734	37.21	524	50.4	30.22	267	13	2799	1393	575	1091	5e-88	312	gi|325114379|emb|CBZ49936.1|	hypothetical protein NCLIV_004200 [Neospora caninum Liverpool]	GT_4	1.76423
ApU46129	2443	gi|9758924|dbj|BAB09461.1|	566	53.17	442	54.28	78.09	168	13	1176	2441	2	424	8e-121	379	gi|9758924|dbj|BAB09461.1|	unnamed protein product [Arabidopsis thaliana]	GT_68	-0.143409
ApU66499	2010	gi|147840544|emb|CAN63857.1|	872	67.01	288	42.99	33.03	93	1	51	914	582	867	8e-114	365	gi|147840544|emb|CAN63857.1|	hypothetical protein VITISV_017610 [Vitis vinifera]	GT_50	-0.371044
ApU30799	219	gi|148597490|gb|ABQ95507.1|	156	42.47	73	100	46.79	4	1	219	1	100	134	5e-10	52.4	gi|148597490|gb|ABQ95507.1|	cellulose synthase [Catharanthus roseus]	GT_2	1.59802
ApU74333	699	tr|B8ATZ8|B8ATZ8_ORYSI	574	61.7	235	100.86	40.94	80	6	2	694	34	262	5e-86	269	tr|B8ATZ8|B8ATZ8_ORYSI	Putative uncharacterized protein OS=Oryza sativa subsp. indica GN=OsI_15946 PE=4 SV=1	GT_10	-1.6308
ApU72	1673	tr|B9VNV0|B9VNV0_9LAMI	456	56.22	466	83.56	102.19	178	7	1593	241	1	455	1e-170	495	tr|B9VNV0|B9VNV0_9LAMI	UDP-glycosyltransferase BMGT2 OS=Bacopa monnieri PE=2 SV=3	GT_1	2.91171
ApU53392	5290	gi|68159936|gb|AAY86556.1|	2286	35.11	749	42.48	32.76	398	16	3314	1290	4	738	3e-109	387	gi|68159936|gb|AAY86556.1|	chitin synthase [Atrina rigida]	GT_2	-1.78031
*log2FoldChange (leaf vs root) based on DGE.
