# Supplementary material for: Andrographis paniculata transcriptome provides molecular insights into tissue-specific accumulation of medicinal diterpenes
Source: BMC Genomics. 2015 Sep 2;16(1):659. doi: 10.1186/s12864-015-1864-y (PMC4557604; doi:10.1186/s12864-015-1864-y)
Supplement: Additional file 9: Table S8. — Putative transcription factors. (XLSX 45 kb) [file 12864_2015_1864_MOESM9_ESM.xlsx]

## Sheet: Sheet1
	Supplementary Table S8. Putative transcription factors.
Transcript_ID	Transcript_length	TF_ID	TF_Nucleotide_length	Protein ID	Family	Category	%Identity	Alignment_length	Transcript_coverage	TF_coverage	No.Of_mismatches	No.Of_gaps	Transcript_start	Transcript_end	TF_start	TF_end	E-value	Species	Expression*
ApU64405	978	Oryza_sativa_subsp._japonica_LOC_Os12g06080.1	835	LOC_Os12g06080.1	ABI3VP1	TF	81.53	287	29.35	34.37	41	9	261	544	379	102	3e-58	Oryza sativa subsp. japonica	-1.5941		*log2FoldChange (leaf vs root) based on DGE.
ApU3420	1884	Populus_trichocarpa_232868	349	232868	ABI3VP1	TF	75.45	277	14.7	79.37	43	21	959	1223	25	288	2e-23	Populus trichocarpa	1.90263
ApU24093	1556	Oryza_sativa_subsp._japonica_LOC_Os12g06080.1	835	LOC_Os12g06080.1	ABI3VP1	TF	81.53	287	18.44	34.37	41	9	933	1216	379	102	5e-58	Oryza sativa subsp. japonica	-0.219307
ApU54169	892	Vitis_vinifera_GSVIVP00029300001	727	GSVIVP00029300001	Alfin-like	TF	78.23	588	65.92	80.88	108	18	315	892	700	123	2e-98	Vitis vinifera	0.133396
ApU46833	1162	Populus_trichocarpa_561024	769	561024	Alfin-like	TF	76.86	752	64.72	97.79	123	33	87	799	19	758	9e-104	Populus trichocarpa	0.0519492
ApU65047	715	Vitis_vinifera_GSVIVP00019541001	460	GSVIVP00019541001	AP2-EREBP	TF	83.22	143	20	31.09	22	2	153	294	205	64	2e-29	Vitis vinifera	-2.07658
ApU6220	1412	Oryza_sativa_subsp._japonica_LOC_Os05g47650.1	1614	LOC_Os05g47650.1	AP2-EREBP	TF	74.67	525	37.18	32.53	91	35	393	899	159	659	1e-48	Oryza sativa subsp. japonica	4.58171
ApU75732	694	Selaginella_moellendorffii_73177	172	73177	AP2-EREBP	TF	77.92	154	22.19	89.53	28	6	227	377	170	20	8e-18	Selaginella moellendorffii	-2.12445
ApU76919	2143	Populus_trichocarpa_419503	568	419503	AP2-EREBP	TF	82.69	566	26.41	99.65	87	5	759	1323	8	563	6e-138	Populus trichocarpa	Root only
ApU55125	1526	Arabidopsis_thaliana_AT5G57390.1	1691	AT5G57390.1	AP2-EREBP	TF	80.32	559	36.63	33.06	96	14	739	1290	1143	592	1e-113	Arabidopsis thaliana	-2.1723
ApU60115	1806	Populus_trichocarpa_243765	724	243765	AP2-EREBP	TF	80.51	708	39.2	97.79	99	27	336	1025	688	2	2e-142	Populus trichocarpa	-2.08931
ApU66109	749	Sorghum_bicolor_4144418	193	4144418	AP2-EREBP	TF	81.41	199	26.57	103.11	23	14	530	721	1	192	1e-35	Sorghum bicolor	-0.0483444
ApU5885	392	Oryza_sativa_subsp._indica_OsIBCD040366	505	OsIBCD040366	AP2-EREBP	TF	82.89	187	47.7	37.03	26	6	193	376	178	361	9e-40	Oryza sativa subsp. indica	1.40537
ApU50942	2056	Oryza_sativa_subsp._indica_OsIBCD027435	913	OsIBCD027435	AP2-EREBP	TF	78.21	413	20.09	45.24	72	18	316	719	73	476	1e-64	Oryza sativa subsp. indica	-9.76008
ApU23967	1089	Populus_trichocarpa_228581	673	228581	AP2-EREBP	TF	72.54	448	41.14	66.57	76	40	537	965	184	603	6e-21	Populus trichocarpa	1.52763
ApU23696	870	Sorghum_bicolor_4002324	439	4002324	AP2-EREBP	TF	85.98	164	18.85	37.36	21	2	299	461	20	182	9e-43	Sorghum bicolor	0.185372
ApU71372	820	Populus_trichocarpa_178666	1591	178666	AP2-EREBP	TF	81.63	539	65.73	33.88	85	14	43	574	982	451	4e-121	Populus trichocarpa	Root only
ApU46646	2313	Oryza_sativa_subsp._indica_OsIBCD027435	913	OsIBCD027435	AP2-EREBP	TF	83.26	460	19.89	50.38	55	19	456	904	25	473	3e-111	Oryza sativa subsp. indica	0.67448
ApU33593	519	Selaginella_moellendorffii_73177	172	73177	AP2-EREBP	TF	77.42	155	29.87	90.12	27	8	126	276	20	170	3e-16	Selaginella moellendorffii	2.54911
ApU1873	2463	Oryza_sativa_subsp._indica_OsIBCD027435	913	OsIBCD027435	AP2-EREBP	TF	83.26	460	18.68	50.38	55	19	916	1364	473	25	3e-111	Oryza sativa subsp. indica	0.49876
ApU9449	2357	Oryza_sativa_subsp._japonica_LOC_Os04g57610.3	3350	LOC_Os04g57610.3	ARF	TF	74.15	1091	46.29	32.57	227	51	142	1206	427	1488	1e-110	Oryza sativa subsp. japonica	-0.0829249
ApU3562	2950	Populus_trichocarpa_575450	2938	575450	ARF	TF	78.38	1258	42.64	42.82	216	55	1151	2380	1368	139	0	Populus trichocarpa	0.520016
ApU20475	3636	Vitis_vinifera_GSVIVP00023445001	1456	GSVIVP00023445001	ARF	TF	81.06	1468	40.37	100.82	229	46	700	2140	1	1446	0	Vitis vinifera	0.359526
ApU11865	1590	Oryza_sativa_subsp._indica_OsIBCD006861	2038	OsIBCD006861	ARF	TF	73.53	729	45.85	35.77	130	58	80	772	1074	373	8e-56	Oryza sativa subsp. indica	-2.9643
ApU4230	4121	Vitis_vinifera_GSVIVP00017021001	3160	GSVIVP00017021001	ARF	TF	79.98	1249	30.31	39.53	219	30	2326	3560	1254	23	0	Vitis vinifera	-1.26266
ApU46139	2570	Arabidopsis_thaliana_AT5G62000.3	3397	AT5G62000.3	ARF	TF	76.48	1046	40.7	30.79	194	52	1106	2125	1574	555	9e-147	Arabidopsis thaliana	0.238282
ApU545	2966	Vitis_vinifera_GSVIVP00024505001	2398	GSVIVP00024505001	ARF	TF	75.73	1463	49.33	61.01	282	67	994	2418	1584	157	0	Vitis vinifera	-1.82419
ApU18162	941	Vitis_vinifera_GSVIVP00035118001	1786	GSVIVP00035118001	ARR-B	TF	82.44	712	75.66	39.87	111	14	1	705	741	37	6e-174	Vitis vinifera	-0.816728
ApU34120	1351	Arabidopsis_lyrata_496795	1267	496795	bHLH	TF	73.36	563	41.67	44.44	95	49	196	726	1122	583	1e-37	Arabidopsis lyrata	-3.23296
ApU12051	1022	Arabidopsis_lyrata_495549	1160	495549	bHLH	TF	78.16	490	47.95	42.24	86	19	147	624	393	873	3e-78	Arabidopsis lyrata	-0.800907
ApU52946	1781	Arabidopsis_lyrata_495549	1160	495549	bHLH	TF	78.16	490	27.51	42.24	86	19	95	572	393	873	5e-78	Arabidopsis lyrata	-1.2674
ApU57346	1495	Populus_trichocarpa_411544	466	411544	bHLH	TF	79.38	160	10.7	34.33	23	10	13	167	404	250	2e-21	Populus trichocarpa	1.31897
ApU55687	233	Carica_papaya_evm.TU.supercontig_117.100	346	evm.TU.supercontig_117.100	bHLH	TF	77.78	189	81.12	54.62	31	9	1	181	160	345	2e-23	Carica papaya
ApU3506	1952	Populus_trichocarpa_766018	1060	766018	bHLH	TF	75.53	617	31.61	58.21	118	30	552	1153	442	1040	7e-72	Populus trichocarpa	-1.53668
ApU46550	709	Vitis_vinifera_GSVIVP00019423001	1090	GSVIVP00019423001	bZIP	TF	72.79	588	82.93	53.94	112	46	15	578	695	132	3e-37	Vitis vinifera	-0.903357
ApU77083	817	Populus_trichocarpa_649375	863	649375	bZIP	TF	79.37	315	38.56	36.5	56	8	505	816	272	580	2e-54	Populus trichocarpa	-3.23487
ApU64903	1716	Oryza_sativa_subsp._japonica_LOC_Os09g31390.3	1655	LOC_Os09g31390.3	bZIP	TF	75.67	670	39.04	40.48	111	51	89	732	1273	630	2e-76	Oryza sativa subsp. japonica	Root only
ApU61864	1145	Carica_papaya_evm.TU.supercontig_85.93	1546	evm.TU.supercontig_85.93	bZIP	TF	77.49	653	57.03	42.24	119	27	432	1070	1521	883	2e-100	Carica papaya	-8.65583
ApU3722	1524	Populus_trichocarpa_721835	1425	721835	bZIP	TF	76.38	724	47.51	50.81	115	52	814	1515	3	692	6e-92	Populus trichocarpa	0.461517
ApU60263	1688	Coccomyxa_sp._C-169_26973	202	26973	C2C2-Dof	TF	82.72	162	9.6	80.2	22	6	1082	1240	191	33	7e-32	Coccomyxa sp. C-169	2.01835
ApU76887	1341	Physcomitrella_patens_38836	157	38836	C2C2-Dof	TF	81.82	132	9.84	84.08	16	8	1157	1284	134	7	2e-21	Physcomitrella patens	-1.73614
ApU70840	403	Sorghum_bicolor_4034423	163	4034423	C2C2-Dof	TF	83.97	131	32.51	80.37	19	2	36	165	157	28	4e-28	Sorghum bicolor	-5.37926
ApU47083	1479	Populus_trichocarpa_562361	805	562361	C2C2-GATA	TF	79.23	313	21.16	38.88	44	20	717	1014	790	484	9e-50	Populus trichocarpa	-0.00749766
ApU11656	843	Populus_trichocarpa_833910	1215	833910	C2C2-GATA	TF	76.66	377	44.72	31.03	68	15	429	795	414	780	9e-48	Populus trichocarpa	-0.0178379
ApU18918	832	Populus_trichocarpa_562361	805	562361	C2C2-GATA	TF	79.23	313	37.62	38.88	44	20	535	832	484	790	5e-50	Populus trichocarpa	0.170738
ApU55789	1248	Populus_trichocarpa_833910	1215	833910	C2C2-GATA	TF	77.84	379	30.37	31.19	67	15	566	937	414	782	6e-56	Populus trichocarpa	-0.309419
ApU45096	555	Vitis_vinifera_GSVIVP00026383001	634	GSVIVP00026383001	C2C2-YABBY	TF	80.25	562	101.26	88.64	71	28	1	555	97	625	7e-107	Vitis vinifera	Leaf only
ApU20252	407	Vitis_vinifera_GSVIVP00026383001	634	GSVIVP00026383001	C2C2-YABBY	TF	85.28	231	56.76	36.44	21	6	179	407	633	414	1e-58	Vitis vinifera	Leaf only
ApU70428	1278	Oryza_sativa_subsp._japonica_LOC_Os09g31140.1	1251	LOC_Os09g31140.1	C2H2	TF	78.89	398	31.14	31.81	70	9	329	722	866	479	1e-67	Oryza sativa subsp. japonica	-4.94888
ApU5091	1852	Vitis_vinifera_GSVIVP00032197001	1552	GSVIVP00032197001	C2H2	TF	80.7	487	26.3	31.38	73	19	1026	1506	592	121	5e-98	Vitis vinifera	0.529539
ApU50368	454	Vitis_vinifera_GSVIVP00023802001	1456	GSVIVP00023802001	C2H2	TF	78.81	453	99.78	31.11	79	15	6	451	223	665	2e-77	Vitis vinifera	0.493488
ApU50837	1316	Carica_papaya_evm.TU.supercontig_84.73	1102	evm.TU.supercontig_84.73	C2H2	TF	83.43	543	41.26	49.27	83	5	715	1252	537	1077	7e-140	Carica papaya	-1.68355
ApU40703	309	Vitis_vinifera_GSVIVP00024637001	1006	GSVIVP00024637001	C2H2	TF	83.44	302	97.73	30.02	41	8	2	300	688	983	1e-72	Vitis vinifera	0.820411
ApU49847	1911	Carica_papaya_evm.TU.supercontig_216.25	454	evm.TU.supercontig_216.25	C2H2	TF	80.81	297	15.54	65.42	45	11	625	915	156	446	7e-57	Carica papaya	0.345786
ApU66834	2001	Vitis_vinifera_GSVIVP00032197001	1552	GSVIVP00032197001	C2H2	TF	83.1	509	25.44	32.8	67	18	1164	1664	618	121	4e-124	Vitis vinifera	3.33041
ApU67630	924	Vitis_vinifera_GSVIVP00023802001	1456	GSVIVP00023802001	C2H2	TF	86.52	460	49.78	31.59	50	12	244	697	221	674	2e-139	Vitis vinifera	2.90787
ApU54370	809	Vitis_vinifera_GSVIVP00015313001	1321	GSVIVP00015313001	C2H2	TF	83.62	580	71.69	43.91	73	21	1	569	719	151	2e-148	Vitis vinifera	0.0278027
ApU53606	2814	Vitis_vinifera_GSVIVP00032197001	1552	GSVIVP00032197001	C2H2	TF	77.9	466	16.56	30.03	84	14	858	1314	126	581	1e-71	Vitis vinifera	-3.62917
ApU12586	1118	Vitis_vinifera_GSVIVP00024976001	880	GSVIVP00024976001	C2H2	TF	81.09	439	39.27	49.89	67	16	688	1118	107	537	1e-91	Vitis vinifera	-0.616609
ApU6024	296	Carica_papaya_evm.TU.supercontig_216.25	454	evm.TU.supercontig_216.25	C2H2	TF	81.93	238	80.41	52.42	31	12	1	232	185	416	3e-48	Carica papaya	1.55738
ApU2787	1565	Sorghum_bicolor_4987506	1486	4987506	C2H2	TF	83	447	28.56	30.08	59	16	247	683	13	452	6e-107	Sorghum bicolor	3.6521
ApU76976	222	Selaginella_moellendorffii_57114	454	57114	C2H2	TF	75	208	93.69	45.81	42	10	8	210	93	295	3e-17	Selaginella moellendorffii	0.235449
ApU65204	1066	Vitis_vinifera_GSVIVP00014644001	709	GSVIVP00014644001	C2H2	TF	80.09	432	40.53	60.93	80	6	638	1066	82	510	2e-85	Vitis vinifera	-0.0675623
ApU72781	857	Arabidopsis_lyrata_486217	1504	486217	C2H2	TF	85.01	487	56.83	32.38	57	15	191	669	1080	602	5e-135	Arabidopsis lyrata	-1.95042
ApU15721	2289	Vitis_vinifera_GSVIVP00023519001	2575	GSVIVP00023519001	C3H	TF	80.72	913	39.89	35.46	135	35	1380	2264	1470	571	0	Vitis vinifera	0.595378
ApU4558	1357	Populus_trichocarpa_723083	831	723083	C3H	TF	81.01	516	38.03	62.09	79	19	406	911	96	602	4e-108	Populus trichocarpa	-0.0766607
ApU1133	1830	Vitis_vinifera_GSVIVP00023577001	1330	GSVIVP00023577001	C3H	TF	75.23	876	47.87	65.86	146	66	608	1449	163	1001	3e-95	Vitis vinifera	-0.511606
ApU66433	1296	Zea_mays_GRMZM2G177229_P08	1505	GRMZM2G177229_P08	C3H	TF	83.52	534	41.2	35.48	68	18	136	659	429	952	7e-135	Zea mays	0.428641
ApU49279	3239	Arabidopsis_lyrata_483950	3060	483950	C3H	TF	75.57	1101	33.99	35.98	185	78	1959	3020	1187	132	5e-130	Arabidopsis lyrata	-1.16908			1
ApU5179	6724	Carica_papaya_evm.TU.supercontig_26.22	4264	evm.TU.supercontig_26.22	C3H	TF	80.21	2117	31.48	49.65	357	60	932	3020	1788	3870	0	Carica papaya	0.642264
ApU3274	1772	Populus_trichocarpa_826388	1526	826388	C3H	TF	79.93	907	51.19	59.44	150	32	244	1134	241	1131	0	Populus trichocarpa	-0.135297
ApU57826	1879	Populus_trichocarpa_422910	943	422910	C3H	TF	74.39	867	46.14	91.94	163	56	675	1512	105	941	3e-85	Populus trichocarpa	0.0807179
ApU3545	1542	Populus_trichocarpa_554027	1117	554027	C3H	TF	78.96	366	23.74	32.77	49	27	833	1183	618	266	2e-57	Populus trichocarpa	-0.045922
ApU46271	1688	Oryza_sativa_subsp._japonica_LOC_Os09g31482.3	1204	LOC_Os09g31482.3	C3H	TF	77.2	557	33	46.26	99	27	716	1258	110	652	3e-80	Oryza sativa subsp. japonica	-0.698028
ApU50437	1090	Carica_papaya_evm.TU.supercontig_47.47	973	evm.TU.supercontig_47.47	C3H	TF	78.82	845	77.52	86.84	140	33	158	978	1	830	2e-150	Carica papaya	0.362973
ApU50863	1712	Carica_papaya_evm.TU.supercontig_112.66	604	evm.TU.supercontig_112.66	C3H	TF	83.75	566	33.06	93.71	86	6	1080	1642	596	34	1e-149	Carica papaya	-0.463028
ApU2444	1170	Sorghum_bicolor_4971166	568	4971166	CCAAT	TF	80	335	28.63	58.98	53	13	570	897	435	108	6e-61	Sorghum bicolor	-0.502425
ApU62155	526	Carica_papaya_evm.TU.supercontig_114.50	532	evm.TU.supercontig_114.50	CCAAT	TF	83.39	277	52.66	52.07	44	2	251	526	91	366	2e-67	Carica papaya	0.047164
ApU26750	267	Selaginella_moellendorffii_58662	442	58662	CCAAT	TF	88.95	190	71.16	42.99	15	6	3	189	271	85	6e-60	Selaginella moellendorffii	1.01306
ApU1598	1488	Vitis_vinifera_GSVIVP00033366001	634	GSVIVP00033366001	CCAAT	TF	84.2	367	24.66	57.89	49	7	537	900	361	1	9e-95	Vitis vinifera	0.517683
ApU8686	988	Populus_trichocarpa_659811	754	659811	CCAAT	TF	79.72	360	36.44	47.75	60	8	437	788	572	218	6e-65	Populus trichocarpa	-0.452479
ApU59280	1644	Arabidopsis_lyrata_916623	617	916623	CCAAT	TF	84.21	285	17.34	46.19	41	4	955	1237	382	100	2e-72	Arabidopsis lyrata	0.767029
ApU12863	1097	Carica_papaya_evm.TU.supercontig_12.154	571	evm.TU.supercontig_12.154	CCAAT	TF	85.42	288	26.25	50.44	42	0	296	583	358	71	2e-80	Carica papaya	5.29846
ApU53322	1033	Carica_papaya_evm.TU.supercontig_9.140	418	evm.TU.supercontig_9.140	CCAAT	TF	79.28	304	29.43	72.73	47	13	216	512	123	417	7e-50	Carica papaya	-1.27736
ApU60536	2453	Vitis_vinifera_GSVIVP00016718001	1570	GSVIVP00016718001	CPP	TF	77.73	853	34.77	54.33	144	36	783	1612	40	869	1e-134	Vitis vinifera	0.00293194
ApU20814	2537	Vitis_vinifera_GSVIVP00016718001	1570	GSVIVP00016718001	CPP	TF	78.59	864	34.06	55.03	144	33	882	1726	929	88	4e-150	Vitis vinifera	-0.0413916
ApU62297	1760	Populus_trichocarpa_260903	910	260903	DBP	TF	76.5	902	51.25	99.12	160	43	520	1392	28	906	1e-123	Populus trichocarpa	-0.539083
ApU26292	1685	Vitis_vinifera_GSVIVP00019332001	1087	GSVIVP00019332001	DBP	TF	75.47	897	53.23	82.52	178	39	381	1256	1052	177	3e-110	Vitis vinifera	1.76794
ApU54632	1125	Populus_trichocarpa_260903	910	260903	DBP	TF	76.06	685	60.89	75.27	120	38	461	1122	808	145	2e-85	Populus trichocarpa	-0.626197
ApU74349	1702	Arabidopsis_thaliana_AT5G22220.3	1832	AT5G22220.3	E2F-DP	TF	76.47	578	33.96	31.55	87	43	761	1315	1146	595	8e-71	Arabidopsis thaliana	-0.599283
ApU2652	2025	Vitis_vinifera_GSVIVP00037279001	1288	GSVIVP00037279001	E2F-DP	TF	81.76	647	31.95	50.23	85	30	770	1401	904	276	1e-143	Vitis vinifera	0.837138
ApU5082	613	Sorghum_bicolor_4168353	733	4168353	EIL	TF	86.42	243	39.64	33.15	28	4	45	284	347	107	5e-69	Sorghum bicolor	1.34748
ApU12090	2657	Zea_mays_GRMZM2G108108_P02	2620	GRMZM2G108108_P02	EIL	TF	73.54	805	30.3	30.73	152	55	1453	2228	1158	386	5e-65	Zea mays	1.29522
ApU8247	2496	Vitis_vinifera_GSVIVP00024662001	1771	GSVIVP00024662001	EIL	TF	78.56	928	37.18	52.4	160	38	294	1205	13	917	6e-163	Vitis vinifera	0.445437
ApU53553	2836	Vitis_vinifera_GSVIVP00033938001	1804	GSVIVP00033938001	EIL	TF	76.59	675	23.8	37.42	142	15	1190	1856	913	247	3e-97	Vitis vinifera	-0.502972
ApU47462	3116	Vitis_vinifera_GSVIVP00030134001	2800	GSVIVP00030134001	FAR1	TF	73.27	909	29.17	32.46	169	72	1246	2117	1907	1036	2e-69	Vitis vinifera	-0.0636462
ApU6403	2225	Carica_papaya_evm.TU.supercontig_8.280	2542	evm.TU.supercontig_8.280	FAR1	TF	74.68	2259	101.53	88.87	395	165	3	2174	2169	1	0	Carica papaya	-0.184719
ApU64770	3077	Vitis_vinifera_GSVIVP00029730001	2032	GSVIVP00029730001	FAR1	TF	75.15	1859	60.42	91.49	343	110	1106	2906	1798	1	0	Vitis vinifera	-0.223119
ApU528	2518	Carica_papaya_evm.TU.supercontig_103.64	2614	evm.TU.supercontig_103.64	FAR1	TF	76.2	1189	47.22	45.49	219	63	515	1671	1748	592	3e-161	Carica papaya	-0.285217
ApU4852	2353	Vitis_vinifera_GSVIVP00000290001	1870	GSVIVP00000290001	FAR1	TF	75.1	1739	73.91	92.99	313	114	480	2155	1682	1	0	Vitis vinifera	-0.458858
ApU45694	2901	Populus_trichocarpa_803896	2254	803896	FAR1	TF	71.76	818	28.2	36.29	156	69	1579	2360	1326	548	2e-38	Populus trichocarpa	-0.732589
ApU1200	2476	Vitis_vinifera_GSVIVP00019494001	1978	GSVIVP00019494001	FHA	TF	78.47	1403	56.66	70.93	243	56	575	1948	1595	223	0	Vitis vinifera	5.46741
ApU1988	1198	Carica_papaya_evm.TU.supercontig_14.255	2257	evm.TU.supercontig_14.255	FHA	TF	78.53	736	61.44	32.61	118	39	6	721	1049	334	7e-125	Carica papaya	0.110258
ApU68531	617	Vitis_vinifera_GSVIVP00031697001	925	GSVIVP00031697001	G2-like	TF	80.54	298	48.3	32.22	50	8	44	337	366	73	2e-57	Vitis vinifera	1.2757
ApU34298	1299	Vitis_vinifera_GSVIVP00002102001	1081	GSVIVP00002102001	G2-like	TF	81.34	461	35.49	42.65	71	10	780	1228	521	64	1e-98	Vitis vinifera	-0.43202
ApU55642	653	Selaginella_moellendorffii_36646	562	36646	G2-like	TF	82.83	233	35.68	41.46	40	0	42	274	319	551	2e-53	Selaginella moellendorffii	-0.345271
ApU64247	1284	Physcomitrella_patens_46954	421	46954	G2-like	TF	78.43	153	11.92	36.34	27	6	996	1145	170	21	1e-18	Physcomitrella patens	0.839907
ApU62405	2827	Vitis_vinifera_GSVIVP00026418001	2254	GSVIVP00026418001	GRAS	TF	71.77	1183	41.85	52.48	225	92	1178	2316	1114	2231	5e-60	Vitis vinifera	-0.1283
ApU59361	2296	Vitis_vinifera_GSVIVP00024294001	2116	GSVIVP00024294001	GRAS	TF	71.36	667	29.05	31.52	140	47	1477	2119	1307	1946	7e-28	Vitis vinifera	0.667336
ApU17908	1760	Vitis_vinifera_GSVIVP00013690001	1738	GSVIVP00013690001	GRAS	TF	72.24	850	48.3	48.91	171	55	221	1045	1737	928	9e-51	Vitis vinifera	1.80757
ApU46862	3055	Vitis_vinifera_GSVIVP00026418001	2254	GSVIVP00026418001	GRAS	TF	72.67	1116	36.53	49.51	218	76	1615	2679	1172	2251	3e-77	Vitis vinifera	0.437554
ApU55105	2401	Vitis_vinifera_GSVIVP00025022001	1924	GSVIVP00025022001	HB	TF	79.47	643	26.78	33.42	93	31	1256	1884	846	1463	3e-116	Vitis vinifera	0.245159
ApU1285	3711	Vitis_vinifera_GSVIVP00034328001	2515	GSVIVP00034328001	HB	TF	79.69	2521	67.93	100.24	429	76	990	3467	34	2514	0	Vitis vinifera	-2.06341
ApU59232	483	Vitis_vinifera_GSVIVP00011511001	301	GSVIVP00011511001	HB	TF	78.72	188	38.92	62.46	30	10	12	194	186	4	9e-26	Vitis vinifera	Root only
ApU69176	810	Carica_papaya_evm.TU.supercontig_152.55	460	evm.TU.supercontig_152.55	HB	TF	79.44	428	52.84	93.04	60	22	25	444	34	441	6e-74	Carica papaya	Root only
ApU66063	995	Vitis_vinifera_GSVIVP00025931001	595	GSVIVP00025931001	HB	TF	78.95	285	28.64	47.9	51	8	683	964	244	522	5e-46	Vitis vinifera	Root only
ApU21168	903	Populus_trichocarpa_802149	472	802149	HB	TF	89.89	188	20.82	39.83	17	2	715	901	118	304	9e-63	Populus trichocarpa	-1.72108
ApU61617	560	Vitis_vinifera_GSVIVP00037014001	844	GSVIVP00037014001	HB	TF	81.3	385	68.75	45.62	59	12	62	438	602	223	9e-81	Vitis vinifera	-0.559431
ApU45944	1185	Sorghum_bicolor_4988218	655	4988218	HB	TF	78.68	197	16.62	30.08	33	7	63	253	52	245	5e-27	Sorghum bicolor	-1.43934
ApU62861	2581	Vitis_vinifera_GSVIVP00026038001	2179	GSVIVP00026038001	HB	TF	72.71	1891	73.27	86.78	405	103	405	2241	149	1982	1e-149	Vitis vinifera	-2.4199
ApU63922	770	Carica_papaya_evm.TU.supercontig_21.167	670	evm.TU.supercontig_21.167	HB	TF	78	300	38.96	44.78	52	11	2	291	145	440	2e-43	Carica papaya	-3.70436
ApU45431	2748	Vitis_vinifera_GSVIVP00024542001	2524	GSVIVP00024542001	HB	TF	79.11	2528	91.99	100.16	402	112	224	2688	2495	31	0	Vitis vinifera	-1.71281
ApU53017	3655	Vitis_vinifera_GSVIVP00028421001	2539	GSVIVP00028421001	HB	TF	79.04	2571	70.34	101.26	418	110	922	3433	28	2536	0	Vitis vinifera	-1.96148
ApU54211	3146	Vitis_vinifera_GSVIVP00006904001	2182	GSVIVP00006904001	HB	TF	75.9	2191	69.64	100.41	452	72	590	2742	1	2153	0	Vitis vinifera	1.2774
ApU34327	1138	Vitis_vinifera_GSVIVP00037014001	844	GSVIVP00037014001	HB	TF	80.46	261	22.93	30.92	49	2	533	792	482	223	7e-50	Vitis vinifera	0.72355
ApU69038	2617	Carica_papaya_evm.TU.supercontig_95.13	2158	evm.TU.supercontig_95.13	HB	TF	77.1	677	25.87	31.37	116	37	1333	1991	1067	412	9e-97	Carica papaya	-0.470977
ApU8250	3069	Populus_trichocarpa_832118	2734	832118	HB	TF	74.65	2544	82.89	93.05	522	102	399	2879	4	2487	0	Populus trichocarpa	-2.82307
ApU9456	1670	Vitis_vinifera_GSVIVP00034385001	2113	GSVIVP00034385001	HB	TF	74.86	907	54.31	42.92	164	62	793	1667	496	1370	2e-96	Vitis vinifera	-0.517459
ApU3541	1497	Vitis_vinifera_GSVIVP00006904001	2182	GSVIVP00006904001	HB	TF	76.34	1488	99.4	68.19	275	67	42	1495	1	1445	0	Vitis vinifera	7.67127
ApU45624	1329	Oryza_sativa_subsp._japonica_LOC_Os03g47016.1	469	LOC_Os03g47016.1	HB	TF	82.17	258	19.41	55.01	34	12	736	987	52	303	1e-53	Oryza sativa subsp. japonica	-9.02312
ApU50378	1065	Vitis_vinifera_GSVIVP00024986001	625	GSVIVP00024986001	HB	TF	73.83	363	34.08	58.08	80	15	342	696	144	499	3e-29	Vitis vinifera	-2.51051
ApU65971	1384	Vitis_vinifera_GSVIVP00026236001	2440	GSVIVP00026236001	HB	TF	80.93	944	68.21	38.69	149	24	1	930	1511	2437	0	Vitis vinifera	3.27895
ApU48713	1767	Populus_trichocarpa_256272	1933	256272	HB	TF	79.05	587	33.22	30.37	100	22	1	577	776	1349	1e-104	Populus trichocarpa	0.100814
ApU47342	728	Vitis_vinifera_GSVIVP00001072001	877	GSVIVP00001072001	HB	TF	81.84	424	58.24	48.35	71	6	14	434	424	844	3e-96	Vitis vinifera	-2.49873
ApU10249	2670	Populus_trichocarpa_796489	2182	796489	HB	TF	73.03	1094	40.97	50.14	204	77	1118	2170	798	1841	1e-80	Populus trichocarpa	8.12158
ApU2120	1247	Populus_trichocarpa_180608	853	180608	HB	TF	78.61	617	49.48	72.33	108	24	409	1013	247	851	2e-106	Populus trichocarpa	-0.374226
ApU56468	2702	Vitis_vinifera_GSVIVP00024542001	2524	GSVIVP00024542001	HB	TF	78.29	1787	66.14	70.8	323	59	904	2652	1799	40	0	Vitis vinifera	-1.81156
ApU22719	1792	Populus_trichocarpa_815792	2748	815792	HB	TF	80.68	1806	100.78	65.72	280	64	1	1770	1801	29	0	Populus trichocarpa	-1.79522
ApU66816	216	Sorghum_bicolor_4782941	307	4782941	HSF	TF	84.68	124	57.41	40.39	15	4	95	216	109	230	3e-27	Sorghum bicolor	0.276091
ApU17047	242	Sorghum_bicolor_4782941	307	4782941	HSF	TF	82.91	158	65.29	51.47	21	6	2	156	263	109	3e-32	Sorghum bicolor	-0.156869
ApU7630	636	Carica_papaya_evm.TU.supercontig_19.224	571	evm.TU.supercontig_19.224	LIM	TF	81.37	365	57.39	63.92	62	5	1	362	362	1	2e-78	Carica papaya	-0.289554
ApU62285	983	Vitis_vinifera_GSVIVP00018245001	511	GSVIVP00018245001	LOB	TF	78.15	238	24.21	46.58	46	6	340	574	163	397	2e-34	Vitis vinifera	-4.88003
ApU69256	551	Arabidopsis_thaliana_AT2G42440.1	748	AT2G42440.1	LOB	TF	78.82	255	46.28	34.09	36	17	182	427	254	9	2e-37	Arabidopsis thaliana	Root only
ApU57820	1015	Arabidopsis_thaliana_AT2G40470.1	908	AT2G40470.1	LOB	TF	80.93	472	46.5	51.98	65	21	510	970	553	96	2e-95	Arabidopsis thaliana	-3.97872
ApU66019	872	Carica_papaya_evm.TU.supercontig_19.133	532	evm.TU.supercontig_19.133	LOB	TF	84.55	330	37.84	62.03	49	2	271	599	13	341	2e-88	Carica papaya	Root only
ApU32561	855	Vitis_vinifera_GSVIVP00000011001	733	GSVIVP00000011001	MADS	TF	77.22	518	60.58	70.67	94	22	304	809	506	1	5e-75	Vitis vinifera	Leaf only
ApU45511	807	Vitis_vinifera_GSVIVP00004864001	670	GSVIVP00004864001	MADS	TF	76.78	422	52.29	62.99	74	24	381	790	1	410	5e-55	Vitis vinifera	0.347137
ApU60299	2091	Arabidopsis_lyrata_490263	1816	490263	mTERF	TF	73.46	1266	60.55	69.71	251	79	442	1663	1586	362	1e-109	Arabidopsis lyrata	2.06462
ApU54828	1479	Oryza_sativa_subsp._indica_OsIBCD027324	733	OsIBCD027324	MYB	TF	87.91	339	22.92	46.25	33	7	406	740	1	335	4e-108	Oryza sativa subsp. indica	-2.01741
ApU46183	1566	Arabidopsis_lyrata_888197	1145	888197	MYB	TF	80.92	393	25.1	34.32	57	18	1160	1543	404	21	1e-78	Arabidopsis lyrata	-2.22726
ApU62657	1255	Populus_trichocarpa_197101	1084	197101	MYB	TF	80.94	383	30.52	35.33	61	12	189	565	1	377	4e-78	Populus trichocarpa	Root only
ApU60720	1004	Populus_trichocarpa_265842	640	265842	MYB	TF	80.41	342	34.06	53.44	59	8	279	616	10	347	1e-66	Populus trichocarpa	-5.00189
ApU56062	790	Oryza_sativa_subsp._japonica_LOC_Os08g37970.1	1075	LOC_Os08g37970.1	MYB	TF	82.12	425	53.8	39.53	66	10	123	542	435	16	3e-97	Oryza sativa subsp. japonica	Root only
ApU58869	851	Populus_trichocarpa_797707	727	797707	MYB	TF	80.56	252	29.61	34.66	33	16	116	359	71	314	2e-44	Populus trichocarpa	-3.81476
ApU61735	1214	Populus_trichocarpa_253496	406	253496	MYB	TF	79.95	374	30.81	92.12	63	12	694	1061	368	1	8e-70	Populus trichocarpa	-3.47281
ApU61284	738	Oryza_sativa_subsp._japonica_LOC_Os08g43550.1	1128	LOC_Os08g43550.1	MYB	TF	84.69	405	54.88	35.9	51	11	303	701	443	44	6e-109	Oryza sativa subsp. japonica	0.588916
ApU51773	1517	Vitis_vinifera_GSVIVP00002580001	856	GSVIVP00002580001	MYB	TF	81.23	357	23.53	41.71	57	10	524	875	610	259	3e-74	Vitis vinifera	1.80275
ApU7721	1283	Arabidopsis_thaliana_AT4G05100.1	1176	AT4G05100.1	MYB	TF	79.95	429	33.44	36.48	75	11	82	503	104	528	5e-82	Arabidopsis thaliana	3.24783
ApU57006	568	Selaginella_moellendorffii_99462	367	99462	MYB	TF	74.59	185	32.57	50.41	33	13	101	278	56	233	3e-11	Selaginella moellendorffii	-1.98694
ApU62912	1132	Arabidopsis_lyrata_472503	981	472503	MYB	TF	78.71	371	32.77	37.82	67	12	540	904	448	84	2e-61	Arabidopsis lyrata	-0.225675
ApU59476	962	Arabidopsis_thaliana_AT1G66230.1	1187	AT1G66230.1	MYB	TF	83.46	399	41.48	33.61	52	14	484	875	558	167	3e-98	Arabidopsis thaliana	-1.83277
ApU4218	1667	Vitis_vinifera_GSVIVP00014887001	841	GSVIVP00014887001	MYB	TF	83.85	322	19.32	38.29	42	10	192	508	25	341	1e-79	Vitis vinifera	-1.32725
ApU6597	1234	Oryza_sativa_subsp._indica_OsIBCD044250	958	OsIBCD044250	MYB	TF	82.05	312	25.28	32.57	46	10	800	1106	348	42	1e-67	Oryza sativa subsp. indica	0.343014
ApU71448	652	Sorghum_bicolor_4867699	584	4867699	MYB	TF	85.91	369	56.6	63.18	42	10	107	470	111	474	3e-106	Sorghum bicolor	Root only
ApU44185	384	Oryza_sativa_subsp._indica_OsIBCD026635	502	OsIBCD026635	MYB	TF	82.39	159	41.41	31.67	23	5	39	194	261	105	7e-31	Oryza sativa subsp. indica	Leaf only
ApU64702	1579	Populus_trichocarpa_408761	424	408761	MYB	TF	83.67	349	22.1	82.31	53	4	242	588	1	347	4e-88	Populus trichocarpa	-9.17182
ApU33443	919	Vitis_vinifera_GSVIVP00030360001	868	GSVIVP00030360001	MYB	TF	80.36	336	36.56	38.71	48	18	29	355	37	363	3e-62	Vitis vinifera	5.99034
ApU63502	913	Arabidopsis_thaliana_AT4G13480.1	818	AT4G13480.1	MYB	TF	78.4	324	35.49	39.61	58	12	111	428	7	324	2e-50	Arabidopsis thaliana	-0.440309
ApU19487	991	Arabidopsis_lyrata_888197	1145	888197	MYB	TF	80.92	393	39.66	34.32	57	18	467	850	404	21	8e-79	Arabidopsis lyrata	-2.46641
ApU53244	1704	Carica_papaya_evm.TU.supercontig_110.11	1087	evm.TU.supercontig_110.11	MYB	TF	79.4	364	21.36	33.49	65	10	280	638	25	383	1e-64	Carica papaya	-4.78136
ApU38659	539	Populus_trichocarpa_774521	814	774521	MYB	TF	72.91	347	64.38	42.63	72	21	142	477	336	1	1e-20	Populus trichocarpa	-1.6308
ApU54596	1905	Carica_papaya_evm.TU.supercontig_160.23	1108	evm.TU.supercontig_160.23	MYB	TF	82.81	349	18.32	31.5	51	9	1297	1641	344	1	3e-81	Carica papaya	Root only
ApU3673	764	Oryza_sativa_subsp._japonica_LOC_Os05g50340.1	274	LOC_Os05g50340.1	MYB-related	TF	81.03	174	22.77	63.5	24	8	558	725	203	33	2e-29	Oryza sativa subsp. japonica	2.29039
ApU56045	1253	Vitis_vinifera_GSVIVP00038759001	271	GSVIVP00038759001	MYB-related	TF	83.13	83	6.62	30.63	10	4	313	393	111	191	5e-12	Vitis vinifera	Root only
ApU55426	292	Populus_trichocarpa_281820	781	281820	MYB-related	TF	77.03	296	101.37	37.9	49	18	1	288	489	773	1e-36	Populus trichocarpa	2.08834
ApU64282	689	Oryza_sativa_subsp._japonica_LOC_Os05g50340.1	274	LOC_Os05g50340.1	MYB-related	TF	81.03	174	25.25	63.5	24	8	390	557	203	33	2e-29	Oryza sativa subsp. japonica	2.61209
ApU66344	427	Carica_papaya_evm.TU.supercontig_107.117	889	evm.TU.supercontig_107.117	MYB-related	TF	83.81	278	65.11	31.27	35	10	155	427	95	367	2e-67	Carica papaya	2.10821
ApU68353	1350	Arabidopsis_thaliana_AT3G15500.1	1275	AT3G15500.1	NAC	TF	78.16	467	34.59	36.63	72	27	772	1223	600	149	2e-71	Arabidopsis thaliana	3.12892
ApU62623	1329	Zea_mays_GRMZM2G180328_P01	1421	GRMZM2G180328_P01	NAC	TF	72.6	511	38.45	35.96	98	36	182	666	201	695	3e-29	Zea mays	2.01567
ApU70430	862	Oryza_sativa_subsp._japonica_LOC_Os09g38000.1	1102	LOC_Os09g38000.1	NAC	TF	81.13	530	61.48	48.09	73	21	15	526	330	850	1e-110	Oryza sativa subsp. japonica	-1.40198
ApU63894	1128	Arabidopsis_lyrata_897508	884	897508	NAC	TF	74.16	298	26.42	33.71	49	25	545	828	456	173	8e-20	Arabidopsis lyrata	-1.19399
ApU57040	1673	Zea_mays_GRMZM2G092465_P02	851	GRMZM2G092465_P02	NAC	TF	83.95	405	24.21	47.59	59	6	294	695	220	621	3e-105	Zea mays	-2.78341
ApU21972	459	Sorghum_bicolor_4876084	620	4876084	NAC	TF	76.08	255	55.56	41.13	47	12	46	293	83	330	6e-27	Sorghum bicolor	-3.1747
ApU53169	275	Populus_trichocarpa_277204	502	277204	NAC	TF	82.42	273	99.27	54.38	44	4	4	274	174	444	1e-61	Populus trichocarpa	Root only
ApU58278	1218	Carica_papaya_evm.TU.supercontig_2586.1	988	evm.TU.supercontig_2586.1	NAC	TF	77.78	504	41.38	51.01	87	22	310	801	184	674	2e-76	Carica papaya	-1.83984
ApU73068	1371	Carica_papaya_evm.TU.supercontig_118.24	949	evm.TU.supercontig_118.24	NAC	TF	76.83	397	28.96	41.83	69	19	768	1151	413	27	7e-51	Carica papaya	-0.863072
ApU64920	1309	Populus_trichocarpa_249692	952	249692	NAC	TF	78.66	478	36.52	50.21	80	20	699	1168	464	1	8e-80	Populus trichocarpa	-0.645024
ApU60357	1876	Zea_mays_GRMZM2G092465_P02	851	GRMZM2G092465_P02	NAC	TF	83.21	417	22.23	49	64	6	1043	1456	633	220	1e-103	Zea mays	-4.17644
ApU3746	2609	Carica_papaya_evm.TU.supercontig_2.134	2971	evm.TU.supercontig_2.134	Orphans	TF	79.31	1276	48.91	42.95	214	42	9	1257	1433	181	0	Carica papaya	-1.10074
ApU49950	2410	Arabidopsis_thaliana_AT1G66340.1	2775	AT1G66340.1	Orphans	TF	75.56	1334	55.35	48.07	263	61	1044	2344	1483	180	4e-170	Arabidopsis thaliana	0.13944
ApU2901	4166	Vitis_vinifera_GSVIVP00000993001	2227	GSVIVP00000993001	Orphans	TF	77.75	1910	45.85	85.77	340	80	1583	3448	52	1920	0	Vitis vinifera	-0.183191
ApU146	2737	Populus_trichocarpa_246977	2875	246977	Orphans	TF	77.46	1109	40.52	38.57	201	48	1	1086	1083	1	1e-175	Populus trichocarpa	-0.859004
ApU20932	515	Vitis_vinifera_GSVIVP00035964001	634	GSVIVP00035964001	Orphans	TF	85.65	237	46.02	37.38	30	4	281	515	326	92	1e-64	Vitis vinifera	-0.945524
ApU3633	4612	Carica_papaya_evm.TU.supercontig_43.64	3079	evm.TU.supercontig_43.64	Orphans	TF	76.09	1978	42.89	64.24	347	113	1733	3638	2170	247	0	Carica papaya	-0.583308
ApU56893	512	Vitis_vinifera_GSVIVP00035964001	634	GSVIVP00035964001	Orphans	TF	84.45	283	55.27	44.64	40	4	5	285	46	326	1e-73	Vitis vinifera	-0.969022
ApU17088	1224	Vitis_vinifera_GSVIVP00027915001	883	GSVIVP00027915001	Orphans	TF	84.39	346	28.27	39.18	47	7	282	623	1	343	2e-90	Vitis vinifera	4.51858
ApU61471	1135	Vitis_vinifera_GSVIVP00018401001	1048	GSVIVP00018401001	Orphans	TF	74.45	321	28.28	30.63	52	25	229	534	306	1	1e-23	Vitis vinifera	-0.0317981
ApU56947	2542	Carica_papaya_evm.TU.supercontig_213.9	469	evm.TU.supercontig_213.9	Orphans	TF	83.2	381	14.99	81.24	53	10	302	677	36	410	9e-92	Carica papaya	2.20297
ApU14128	1180	Vitis_vinifera_GSVIVP00000667001	658	GSVIVP00000667001	Orphans	TF	76.92	429	36.36	65.2	74	20	372	789	22	436	2e-56	Vitis vinifera	-0.845513
ApU4304	219	Vitis_vinifera_GSVIVP00015755001	532	GSVIVP00015755001	PLATZ	TF	86.94	222	101.37	41.73	23	6	1	219	76	294	2e-64	Vitis vinifera	0.417205
ApU54620	907	Arabidopsis_thaliana_AT2G12646.1	1072	AT2G12646.1	PLATZ	TF	78.5	493	54.36	45.99	76	29	121	598	172	649	2e-79	Arabidopsis thaliana	-6.70119
ApU19244	1817	Vitis_vinifera_GSVIVP00006496001	1558	GSVIVP00006496001	Sigma70-like	TF	78.24	1002	55.15	64.31	168	47	201	1177	1543	567	1e-169	Vitis vinifera	5.07749
ApU2486	5475	Arabidopsis_lyrata_897509	5018	897509	TAZ	TF	73.88	1964	35.87	39.14	376	126	597	2491	4584	2689	0	Arabidopsis lyrata	-0.0776443
ApU52337	5623	Vitis_vinifera_GSVIVP00029724001	4168	GSVIVP00029724001	TAZ	TF	79.28	2466	43.86	59.17	398	109	15	2419	4151	1738	0	Vitis vinifera	-0.581422
ApU13832	5731	Arabidopsis_lyrata_897509	5018	897509	TAZ	TF	75.7	1572	27.43	31.33	287	88	1042	2567	4210	2688	0	Arabidopsis lyrata	-0.258515
ApU50651	1826	Vitis_vinifera_GSVIVP00018680001	1456	GSVIVP00018680001	VOZ	TF	76.24	686	37.57	47.12	114	41	373	1038	615	1271	9e-86	Vitis vinifera	-0.424195
ApU49857	2515	Vitis_vinifera_GSVIVP00029867001	1243	GSVIVP00029867001	WRKY	TF	84.76	374	14.87	30.09	52	3	927	1299	431	800	3e-101	Vitis vinifera	-8.64694
ApU23570	672	Arabidopsis_thaliana_AT5G13080.1	758	AT5G13080.1	WRKY	TF	81.21	282	41.96	37.2	47	6	345	623	294	572	3e-57	Arabidopsis thaliana	-1.48801
ApU24290	1155	Populus_trichocarpa_418833	253	418833	WRKY	TF	78.87	194	16.8	76.68	30	11	528	715	9	197	2e-26	Populus trichocarpa	-1.29906
