# Supplementary material for: Andrographis paniculata transcriptome provides molecular insights into tissue-specific accumulation of medicinal diterpenes
Source: BMC Genomics. 2015 Sep 2;16(1):659. doi: 10.1186/s12864-015-1864-y (PMC4557604; doi:10.1186/s12864-015-1864-y)
Supplement: Additional file 11: Table S10. — SSRs in leaf transcripts. (XLS 2660 kb) [file 12864_2015_1864_MOESM11_ESM.xls]

## Sheet: Leaf_SSR
Supplementary Table S10. SSRs in leaf transcripts.
Transcript_ID	Type of SSR	Pattern of SSR	Transcript start	Transcript end	SSR Length	Transcript Length
Locus_5_Transcript_15/16_Confidence_0.083_Length_211	c	(GAA)5annnnnnnnnnnnnnnnnnnnnnnnnnnnnnntcca(CCG)7	1	72	72	211
Locus_14_Transcript_15/1093_Confidence_1.000_Length_917	c	(CT)8(AT)7	490	519	30	917
Locus_14_Transcript_25/1093_Confidence_1.000_Length_1905	c	(CCG)5ccttgcaggagtcgcaccacctctccccgcccatttttcctacagggatttctctctcactctatatatatatgtatgtataactgta(TC)9	641	761	121	1905
Locus_14_Transcript_33/1093_Confidence_1.000_Length_2085	c	(T)14a(T)10	2045	2069	25	2085
Locus_14_Transcript_38/1093_Confidence_1.000_Length_1905	c	(AG)9atacagttatacatacatatatatatagagtgagagagaaatccctgtaggaaaaatgggcggggagaggtggtgcgactcctgcaa(GGC)5	1144	1263	120	1905
Locus_14_Transcript_46/1093_Confidence_1.000_Length_2085	c	(A)10t(A)14	17	41	25	2085
Locus_14_Transcript_118/1093_Confidence_1.000_Length_3095	c	(AC)6atatatatataatagatagattgatagatagatagatt(GATA)7	2458	2535	78	3095
Locus_14_Transcript_133/1093_Confidence_1.000_Length_3673	c	(TCC)7aaccgcccatttccggaactactgctat(TGC)6	950	1016	67	3673
Locus_14_Transcript_149/1093_Confidence_1.000_Length_3094	c	(AC)7(AT)6	99	124	26	3094
Locus_14_Transcript_155/1093_Confidence_1.000_Length_3126	c	(TA)6gatatgcgtgtgttctatctctacagacgcacacacccagattcaacgtcgaacgatgcaaccc(A)12	2810	2897	88	3126
Locus_14_Transcript_171/1093_Confidence_1.000_Length_917	c	(TA)8(GA)7	398	427	30	917
Locus_14_Transcript_191/1093_Confidence_1.000_Length_1886	c	(AG)10gggaaaagttgggaggtgggagaaagggaatctgctttctaattcaccagtttggtgagagatgttatttagccagtgaga(GT)7	242	356	115	1886
Locus_14_Transcript_212/1093_Confidence_1.000_Length_1735	c	(T)12ccgtcattttggggttgtgtatatcaaatgctcgcgagtcgcg(ACT)5	1532	1601	70	1735
Locus_14_Transcript_222/1093_Confidence_1.000_Length_904	c	(TA)7cacacacatg(TA)6	794	829	36	904
Locus_14_Transcript_231/1093_Confidence_1.000_Length_2143	c	(TC)16(TA)10	2090	2141	52	2143
Locus_14_Transcript_310/1093_Confidence_1.000_Length_1843	c	(CT)7acttctttctctctctaaatgcctgtctgcaaaagttagggtaataataaagaggtgagagct(GAA)5	53	144	92	1843
Locus_14_Transcript_413/1093_Confidence_1.000_Length_2143	c	(AT)10(AG)16	2	53	52	2143
Locus_14_Transcript_450/1093_Confidence_1.000_Length_3410	c	(AGA)6agggacacaggaagaggggctgaataatcatcatcgtacaccaccgccagcagaagcacaagggtttgtgat(GAG)6	2974	3081	108	3410
Locus_14_Transcript_452/1093_Confidence_1.000_Length_2648	c	(TA)8(TG)6	294	321	28	2648
Locus_14_Transcript_458/1093_Confidence_1.000_Length_2262	c	(AG)7aatgatggtttagtttggttttagagagaatataaagttagaggatttatgaaggtgacgatgatt(GA)9	2122	2219	98	2262
Locus_14_Transcript_461/1093_Confidence_1.000_Length_1364	c	(CAAT)5ttgtcaaaaaaaaccaagtgtaagggaaggaactgaatcgaagaagaaga(AGAC)6	214	307	94	1364
Locus_14_Transcript_492/1093_Confidence_1.000_Length_2687	c	(AT)8gtttatgtacctataaataattggta(T)13	1619	1673	55	2687
Locus_14_Transcript_512/1093_Confidence_1.000_Length_2226	c	(A)13tgtgtta(T)16	1838	1873	36	2226
Locus_14_Transcript_513/1093_Confidence_1.000_Length_2449	c	(GAT)6gaggcgataatcccacagcagctgcagtacccataatcatattcataatataatctaatgggaa(AT)10	2063	2164	102	2449
Locus_14_Transcript_529/1093_Confidence_1.000_Length_1748	c	(A)12tttcaatactttttttttaaaacaaacagtttttttccaacaaattgtgtttttcgaa(T)15	1532	1616	85	1748
Locus_14_Transcript_535/1093_Confidence_1.000_Length_2101	c	(TTA)7attaaagtgtgttaattaattaaatgaatcgccgtagccgagtgtatgtaatttcgagtgccgttccggtgattatcgattatttttg(TTA)6	1919	2045	127	2101
Locus_14_Transcript_539/1093_Confidence_1.000_Length_2561	c	(TA)11(GA)14	2512	2561	50	2561
Locus_14_Transcript_545/1093_Confidence_1.000_Length_1843	c	(A)10gacgatataagaggggcaatattttcaagggtttttcagataagaagaagaaagttaattgataaaaagtgtaatg(GCT)6	1303	1406	104	1843
Locus_14_Transcript_561/1093_Confidence_1.000_Length_2433	c	(AT)8(AG)15	2388	2433	46	2433
Locus_14_Transcript_572/1093_Confidence_1.000_Length_3121	c	(AT)6aaatggtggtggttgtgaactgtaacaatatcaatcaatatt(TGA)6	3035	3106	72	3121
Locus_14_Transcript_575/1093_Confidence_1.000_Length_3537	c	(AT)9aaatatatatatagacttttttgtacagccttaagaatctt(A)21	3272	3351	80	3537
Locus_14_Transcript_578/1093_Confidence_1.000_Length_2649	c	(A)17cggaaaataacataaaattaacagcagcagtctctcttttgggtg(T)12	2166	2239	74	2649
Locus_14_Transcript_585/1093_Confidence_1.000_Length_2844	c	(AT)15gtcgatgtaaaatcctattcttgctggtaatgaatgcatcgtctcttacatatcatcagcagcaaccatggctgttttattgatagtac(AT)7	487	619	133	2844
Locus_14_Transcript_589/1093_Confidence_1.000_Length_4742	c	(GA)6gcggcgccggtggtgccggtgccggtgccggtgccaagcggcgattgggaacggaggtatacagatt(GATA)5	4563	4661	99	4742
Locus_14_Transcript_680/1093_Confidence_1.000_Length_1886	c	(AC)7tctcactggctaaataacatctctcaccaaactggtgaattagaaagcagattccctttctcccacctcccaacttttccc(CT)10	1531	1645	115	1886
Locus_14_Transcript_701/1093_Confidence_1.000_Length_1735	c	(AGT)5cgcgactcgcgagcatttgatatacacaaccccaaaatgacgg(A)12	135	204	70	1735
Locus_14_Transcript_711/1093_Confidence_1.000_Length_904	c	(AT)6acatgtgtgtg(TA)7	75	111	37	904
Locus_14_Transcript_766/1093_Confidence_1.000_Length_1843	c	(TTC)5agctctcacctctttattattaccctaacttttgcagacaggcatttagagagagaaagaagt(AG)7	1700	1791	92	1843
Locus_14_Transcript_872/1093_Confidence_1.000_Length_3410	c	(TCC)6tcatcacaaacccttgtgcttctgctggcggtggtgtacgatgatgattattcagcccctcttcctgtgtcc(CTT)6	328	435	108	3410
Locus_14_Transcript_874/1093_Confidence_1.000_Length_2648	c	(AC)6(AT)8	2327	2354	28	2648
Locus_14_Transcript_880/1093_Confidence_1.000_Length_2262	c	(TC)9aatcatcgtcaccttcataaatcctctaactttatattctctctaaaaccaaactaaaccatcat(TC)7	44	140	97	2262
Locus_14_Transcript_882/1093_Confidence_1.000_Length_1364	c	(TCTG)6tcttcttcttcttcgattcagttccttcccttacacttggttttttttgacaa(ATTG)5	1055	1151	97	1364
Locus_14_Transcript_904/1093_Confidence_1.000_Length_3095	c	(ATCT)7atcaatctatctatctatcaatctatctattatatatata(TG)6	558	637	80	3095
Locus_14_Transcript_921/1093_Confidence_1.000_Length_3673	c	(GCA)6atagcagtagttccggaaatgggcggtt(GGA)7	2658	2724	67	3673
Locus_14_Transcript_936/1093_Confidence_1.000_Length_3094	c	(AT)6(GT)7	2971	2996	26	3094
Locus_14_Transcript_947/1093_Confidence_1.000_Length_2687	c	(A)13taccaattatttataggtacataaac(AT)8	1015	1069	55	2687
Locus_14_Transcript_967/1093_Confidence_1.000_Length_2226	c	(A)16taacaca(T)13	354	389	36	2226
Locus_14_Transcript_968/1093_Confidence_1.000_Length_2449	c	(TA)10tttcccattagattatattatgaatatgattatgggtactgcagctgctgtgggattatcgcc(TCA)6	285	385	101	2449
Locus_14_Transcript_984/1093_Confidence_1.000_Length_1748	c	(A)15ttcgaaaaacacaatttgttggaaaaaaactgtttgttttaaaaaaaaagtattgaaa(T)12	133	217	85	1748
Locus_14_Transcript_988/1093_Confidence_1.000_Length_1547	c	(T)14(A)10tttgtaaccatcacattgatatagttagctcctcagagaagcacaatgatttgcatttgtaattttttatttttttattttt(TG)8	1276	1397	122	1547
Locus_14_Transcript_991/1093_Confidence_1.000_Length_2101	c	(ATA)6acaaaaataatcgataatcaccggaacggcactcgaaattacatacactcggctacggcgattcatttaattaattaacacactttaat(TAA)7	56	183	128	2101
Locus_14_Transcript_995/1093_Confidence_1.000_Length_2561	c	(TC)14(TA)11	1	50	50	2561
Locus_14_Transcript_1000/1093_Confidence_1.000_Length_1843	c	(AGC)6cattacactttttatcaattaactttcttcttcttatctgaaaaacccttgaaaatattgcccctcttatatcgtc(T)10	438	541	104	1843
Locus_14_Transcript_1013/1093_Confidence_1.000_Length_2433	c	(CT)15(AT)8	1	46	46	2433
Locus_14_Transcript_1022/1093_Confidence_1.000_Length_3126	c	(T)12gggttgcatcgttcgacgttgaatctgggtgtgtgcgtctgtagagatagaacacacgcatatc(TA)6	230	317	88	3126
Locus_14_Transcript_1024/1093_Confidence_1.000_Length_3121	c	(CAT)6caaatattgattgatattgttacagttcacaaccaccaccatt(TA)6	14	86	73	3121
Locus_14_Transcript_1027/1093_Confidence_1.000_Length_3537	c	(T)21aagattcttaaggctgtacaaaaaagtctatatatatatt(TA)9	187	265	79	3537
Locus_14_Transcript_1029/1093_Confidence_1.000_Length_2649	c	(A)12cacccaaaagagagactgctgctgttaattttatgttattttccg(T)17	411	484	74	2649
Locus_14_Transcript_1036/1093_Confidence_1.000_Length_2844	c	(TA)7tgtactatcaataaaacagccatggttgctgctgatgatatgtaagagacgatgcattcattaccagcaagaataggattttacatcgac(AT)10	2225	2348	124	2844
Locus_14_Transcript_1040/1093_Confidence_1.000_Length_4742	c	(ATCT)5atcaatctgtatacctccgttcccaatcgccgcttggcaccggcaccggcaccggcaccaccggcgccg(CT)6	79	179	101	4742
Locus_14_Transcript_1085/1093_Confidence_0.002_Length_3694	c	(A)18ggggggtaaaaggtagtatttgatttgatattttgtg(A)13	513	580	68	3694
Locus_14_Transcript_1085/1093_Confidence_0.002_Length_3694	c	(A)11tattcaaatataaagatatttttaatgttaaatagtaaatgtaaatttattaagtaacctagttgagtatttaatgtgac(T)13	736	839	104	3694
Locus_14_Transcript_1085/1093_Confidence_0.002_Length_3694	c	(TA)10aaaaagataatactgttatataatatataataatataatatagtttgtaag(TA)6tgtgacgtgtgagtacaatatatt(TA)8	943	1065	123	3694
Locus_14_Transcript_1086/1093_Confidence_0.002_Length_3694	c	(TA)8aatatattgtactcacacgtcac(AT)6acttacaaactatattatattattatatattatataacagtattatcttttt(TA)10	2630	2752	123	3694
Locus_14_Transcript_1086/1093_Confidence_0.002_Length_3694	c	(A)13gtcacattaaatactcaactaggttacttaataaatttacatttactatttaacattaaaaatatctttatatttgaata(T)11	2856	2959	104	3694
Locus_14_Transcript_1086/1093_Confidence_0.002_Length_3694	c	(T)13cacaaaatatcaaatcaaatactaccttttacccccc(T)18	3115	3182	68	3694
Locus_14_Transcript_1093/1093_Confidence_0.006_Length_1658	c	(AC)8aaaaaataaaaaaataaaaaattacaaatgcaaatcattgtgcttctctgaggagctaactatatcaatgtgatggttacaaa(T)10(A)14	249	371	123	1658
Locus_23_Transcript_1/1_Confidence_1.000_Length_2419	c	(AC)6(AT)7(AG)12	130	179	50	2419
Locus_102_Transcript_1/1_Confidence_1.000_Length_548	c	(AT)7gtactattcggagatcaatcgaaattatagagataaagaagccacaattccaccagacgaactgattataatagaaaaaac(A)11	443	548	106	548
Locus_106_Transcript_1/1_Confidence_1.000_Length_1082	c	(AT)9ttgagattccaagcttaagtcaaatgggcatattaagtttcttttatt(A)10	674	749	76	1082
Locus_134_Transcript_1/1_Confidence_1.000_Length_844	c	(AAT)7aaattataata(AAT)6	408	457	50	844
Locus_138_Transcript_4/4_Confidence_0.400_Length_951	c	(GAG)6gaactcctcccaccattgtgtgatacccttggaccggtgaccatctttgaaccatcagtcacggctggttgctgcaagttacgctgattt(TGC)5	589	711	123	951
Locus_154_Transcript_1/1_Confidence_1.000_Length_1213	c	(AT)6gtgtgtgtgtccgt(ATTA)5	303	348	46	1213
Locus_175_Transcript_1/1_Confidence_1.000_Length_1142	c	(TGGC)5tgtttttacatatacactctaaaagcctgctgctacccgcttgct(TA)12	147	235	89	1142
Locus_187_Transcript_1/1_Confidence_1.000_Length_2134	c	(CT)6tctt(TC)7	59	88	30	2134
Locus_194_Transcript_1/1_Confidence_1.000_Length_512	c	(AGA)5aggagaagaaggagaagaagaagcacgaggatggacatgag(AGC)5	421	491	71	512
Locus_200_Transcript_8/345_Confidence_1.000_Length_2136	c	(AAT)6(GAT)5	1925	1957	33	2136
Locus_200_Transcript_10/345_Confidence_1.000_Length_1707	c	(T)32cttcttctcta(T)10	1	53	53	1707
Locus_200_Transcript_15/345_Confidence_1.000_Length_1398	c	(AG)10cgtacaagattaga(GCT)5	173	221	49	1398
Locus_200_Transcript_16/345_Confidence_1.000_Length_479	c	(TC)10tacatacatatag(AT)6	147	191	45	479
Locus_200_Transcript_19/345_Confidence_1.000_Length_1995	c	(TC)9tgcccccttggcaacaccgatcgatc(CT)6	1939	1994	56	1995
Locus_200_Transcript_29/345_Confidence_1.000_Length_2028	c	(AGA)11(TGA)9	541	600	60	2028
Locus_200_Transcript_41/345_Confidence_1.000_Length_1685	c	(TA)7atgtgtatatatacacattatac(AT)6	198	246	49	1685
Locus_200_Transcript_41/345_Confidence_1.000_Length_1685	c	(TA)11ttatacttatatatcacacatatatagtg(TA)6gtgtc(TA)8	435	518	84	1685
Locus_200_Transcript_111/345_Confidence_1.000_Length_4449	c	(AT)9(A)39	4393	4449	57	4449
Locus_200_Transcript_152/345_Confidence_1.000_Length_3076	c	(AT)6agat(AG)9	1013	1046	34	3076
Locus_200_Transcript_162/345_Confidence_1.000_Length_2136	c	(ATC)5(ATT)6	180	212	33	2136
Locus_200_Transcript_164/345_Confidence_1.000_Length_1707	c	(A)10tagagaagaag(A)32	1655	1707	53	1707
Locus_200_Transcript_170/345_Confidence_1.000_Length_1398	c	(CAG)5ctctaatcttgtacg(CT)10	1177	1226	50	1398
Locus_200_Transcript_171/345_Confidence_1.000_Length_479	c	(AT)6ctatatgtatgt(AG)10	289	332	44	479
Locus_200_Transcript_174/345_Confidence_1.000_Length_1995	c	(GA)6ggatcgatcggtgttgccaagggggc(AG)9	1	56	56	1995
Locus_200_Transcript_186/345_Confidence_1.000_Length_3126	c	(T)12g(A)12	2693	2717	25	3126
Locus_200_Transcript_199/345_Confidence_1.000_Length_3126	c	(T)12c(A)12	410	434	25	3126
Locus_200_Transcript_200/345_Confidence_1.000_Length_2890	c	(AT)6(A)11	2143	2165	23	2890
Locus_200_Transcript_210/345_Confidence_1.000_Length_2028	c	(TCA)9(TCT)11	1429	1488	60	2028
Locus_200_Transcript_259/345_Confidence_1.000_Length_1685	c	(AT)8agacac(TA)6cactatatatgtgtgatatataagtata(AT)11	1167	1250	84	1685
Locus_200_Transcript_259/345_Confidence_1.000_Length_1685	c	(AT)6gtataatgtgtatatatacacat(TA)7	1440	1488	49	1685
Locus_200_Transcript_334/345_Confidence_1.000_Length_3076	c	(CT)9atc(TA)6	2031	2063	33	3076
Locus_253_Transcript_1/1_Confidence_1.000_Length_619	c	(TAT)12tgtctctctctcactctaccctacccccatgcattcttgccaa(CT)7	483	575	93	619
Locus_317_Transcript_1/1_Confidence_1.000_Length_2425	c	(TTC)6ttattccgggtggagttgttctggtccatcgtattattctgt(TTC)7	2263	2343	81	2425
Locus_373_Transcript_1/1_Confidence_1.000_Length_1448	c	(TCC)5atactaccactacctgtgtttttgcaactctcataatcaatctcatctcatccctctgaacaacaaccact(GCA)5	886	986	101	1448
Locus_385_Transcript_1/1_Confidence_1.000_Length_1399	c	(AT)6ttgtatatacgatacacatagaaagc(CA)7tatatttaattatacg(AT)8	1278	1361	84	1399
Locus_423_Transcript_1/1_Confidence_1.000_Length_1022	c	(GA)12agagcgcaaat(GGA)5	166	215	50	1022
Locus_441_Transcript_1/1_Confidence_1.000_Length_2909	c	(GA)13gggagcagatgttttct(A)11	2481	2534	54	2909
Locus_527_Transcript_1/1_Confidence_1.000_Length_1536	c	(TA)11ttttct(CA)8tacacagacacaatttgcttattgat(TTC)5ctcttctgcttgttggtggagtgaa(TGC)5	1128	1252	125	1536
Locus_556_Transcript_1/1_Confidence_1.000_Length_2217	c	(TC)11ttcatattcttgccttactatagatataacatgattac(AG)13	145	230	86	2217
Locus_630_Transcript_1/1_Confidence_1.000_Length_1285	c	(TA)6tcgaaagggcttatttggtttagtcaagatgatgcgaatgaagactaaacctgattcattagggccgcaaactaa(CGG)5	749	850	102	1285
Locus_642_Transcript_1/1_Confidence_1.000_Length_383	c	(TGAG)5agctaggacatctgcaaagatttatcctcttgggtttaaattatctatgtatgtatgtatt(TTA)6	91	189	99	383
Locus_654_Transcript_1/1_Confidence_1.000_Length_978	c	(TA)11agctgaatttatctttagtaaagacagctatacctcgtacgagaacaggtttg(TA)9	886	978	93	978
Locus_663_Transcript_1/1_Confidence_1.000_Length_1038	c	(TTA)5tttataaggtataatattaaaatac(A)10	3	52	50	1038
Locus_704_Transcript_1/1_Confidence_1.000_Length_546	c	(TCT)6acatcaatccatccatccattatct(TA)10	230	292	63	546
Locus_754_Transcript_1/1_Confidence_1.000_Length_2475	c	(TC)8tatacaatttcacaaacaaagaa(AAAG)7	201	267	67	2475
Locus_766_Transcript_1/1_Confidence_1.000_Length_2801	c	(TG)7aga(GAGAGG)5	3	49	47	2801
Locus_813_Transcript_1/1_Confidence_1.000_Length_1122	c	(T)14catataagtgttaattttttcttaaaaaatgatcatactatttaattttattttaatttttataatttataattattgatagagtatttg(TAAT)5	553	676	124	1122
Locus_853_Transcript_1/1_Confidence_1.000_Length_1760	c	(CT)7acaatatcctccgccatggccacaatct(CCG)6	149	208	60	1760
Locus_884_Transcript_1/1_Confidence_1.000_Length_1524	c	(A)16gatctgatgatggatgagtgccaacagccaagaatatctgtaccagagcatttaatgtgtgcccgcctacccacccccaaaaagtgatgccaactagct(AGCTA)5	28	167	140	1524
Locus_911_Transcript_1/1_Confidence_1.000_Length_528	c	(TC)11tatatatatc(TA)6ctgtttgtttgtg(T)10	460	526	67	528
Locus_966_Transcript_1/1_Confidence_1.000_Length_1414	c	(GA)9gcaagtgtaaagagggagagagac(AG)6	1088	1141	54	1414
Locus_970_Transcript_1/1_Confidence_1.000_Length_241	c	(AC)7(AT)9	1	32	32	241
Locus_998_Transcript_1/1_Confidence_1.000_Length_1598	c	(AT)6cgtatttgctgctggaggttcaggaaatttccatggcggacagcggcgacgggtaatggctaaaaggcctgaattacttttat(AGA)5	1433	1542	110	1598
Locus_999_Transcript_1/1_Confidence_1.000_Length_669	c	(CCG)5cccgctagaatattccttcttctggtgtagccgtcgccgccgatacg(AT)9	184	263	80	669
Locus_1019_Transcript_1/1_Confidence_1.000_Length_2147	c	(A)17gtgacatggtactaggacacagaaactgctacatacacgtggcatgtggaacggtttagctaaattagtattatatgcacgaatat(TA)8(GA)9	1767	1903	137	2147
Locus_1024_Transcript_1/1_Confidence_1.000_Length_645	c	(CT)6c(CT)7	393	419	27	645
Locus_1035_Transcript_1/1_Confidence_1.000_Length_3945	c	(TA)6(TG)8	3744	3771	28	3945
Locus_1094_Transcript_1/1_Confidence_1.000_Length_2971	c	(AAG)5(CAG)6	303	335	33	2971
Locus_1104_Transcript_1/1_Confidence_1.000_Length_753	c	(CT)14cnnn(AT)11	700	753	54	753
Locus_1109_Transcript_1/1_Confidence_1.000_Length_1186	c	(AACC)5aactcagtccggacgcaatttacaatattcttctctctcatattctcacacacca(CT)10	473	567	95	1186
Locus_1111_Transcript_1/1_Confidence_1.000_Length_1338	c	(AT)8agaa(AG)6	109	140	32	1338
Locus_1124_Transcript_1/1_Confidence_1.000_Length_1759	c	(TCT)5tcacagtcgcactcgcagccgcaccaggttcagggttatttttattttattattatttttaagtggtgggcccacgaagaaaaaattg(A)18	373	493	121	1759
Locus_1198_Transcript_1/1_Confidence_1.000_Length_2050	c	(ATT)5ttgagtaaaaattaattttagttccaatcacacctcttttttatttttatta(T)12	553	631	79	2050
Locus_1202_Transcript_1/1_Confidence_1.000_Length_3085	c	(CT)9atctttgtttctttgattttcgaagaaaataaattgtgggttgggtcgctcttttcatcgaatgtgatgctgtaaatgcatatatgtgtatatct(A)13tctaaggaggaaaatccattctagaggt(AG)6	2807	2972	166	3085
Locus_1284_Transcript_1/1_Confidence_1.000_Length_820	c	(CA)8ccc(CT)6	59	89	31	820
Locus_1323_Transcript_1/1_Confidence_1.000_Length_1449	c	(T)10cttatctcagacgcctactatatatacatacagatatctgtatctattatatacatataattgtgtgtttgtgtgtacatgtggtaagagagaat(AG)18	1247	1387	141	1449
Locus_1373_Transcript_1/1_Confidence_1.000_Length_499	c	(AAG)6gatgaagccatagctactgtaaatttaaggattgtaaaaaaaggctattcactgcagaaacagtatgaattactgcccattcaagtgct(TC)13(TA)6	150	294	145	499
Locus_1405_Transcript_1/1_Confidence_1.000_Length_2476	c	(TC)8tatatataa(AT)6(AG)8	31	83	53	2476
Locus_1458_Transcript_1/1_Confidence_1.000_Length_642	c	(TGT)5(TGC)5	419	448	30	642
Locus_1509_Transcript_1/1_Confidence_1.000_Length_597	c	(CT)8gcccccttggcaacaccgatcgatc(CT)6	1	53	53	597
Locus_1558_Transcript_1/1_Confidence_1.000_Length_1665	c	(TAC)5aacaatggaataatggttagaggcagcaatttgtcaatttaaagggggatatgtctaaagaaagaaaagct(GA)13gctgagtttgagtaagttagttgagttgagtatacatacatactaagagttaagatgacagaa(TTGGC)5tgggctc(GGCTT)8cacagattatccggaagctcgccgccattaatgcttgttacatataaagcacatccaac(AT)12	62	391	330	1665
Locus_1558_Transcript_1/1_Confidence_1.000_Length_1665	c	(GCT)5gaatactgtctgtccctatcc(CCA)5	563	613	51	1665
Locus_1559_Transcript_1/1_Confidence_1.000_Length_1003	c	(GAG)7tcacgcacaaccctccagttgttccccatctcacacaactgcagcttagcaaacgatggcgaacgagaggagggagaagaagaagatgatgat(GAA)6	414	545	132	1003
Locus_1655_Transcript_1/1_Confidence_1.000_Length_2432	c	(T)10atttt(A)10	1563	1587	25	2432
Locus_1702_Transcript_1/1_Confidence_1.000_Length_865	c	(T)11c(T)11	207	229	23	865
Locus_1780_Transcript_1/1_Confidence_1.000_Length_655	c	(CT)13(AT)7	236	275	40	655
Locus_1791_Transcript_1/1_Confidence_1.000_Length_612	c	(AG)7aagagaaaaggggataataatgtatggtggtttttctatgtttgtgtattttccatgttcgttatataaataatgaagaaatggttgaaattaatta(TAT)6	438	566	129	612
Locus_1804_Transcript_1/1_Confidence_1.000_Length_397	c	(CTT)6gttttgcatttgcagattgtaataacatgttttcg(GCT)5ctgaatggctctggtgcgagtcttggggcattgtcgaatttagggaattcttgtactagtaaattggtccattctg(CTT)5	37	195	159	397
Locus_1810_Transcript_1/1_Confidence_1.000_Length_1451	c	(AT)8aattaattttggaagcccatttatcttttctggaaaaacaaac(AT)7ctatctatatacgcgcatgtgtatgttgtgcaagcatgggactacttttgataaattagagatatcattggtgcagtgt(AG)10tgagagtgagagtgcaattaattcatacctgagctgctgactttgtacattgcaacttcaacttt(TTC)8	38	298	261	1451
Locus_1815_Transcript_1/1_Confidence_1.000_Length_766	c	(TAT)9tactcatgttta(T)10	710	758	49	766
Locus_1839_Transcript_1/1_Confidence_1.000_Length_443	c	(TGA)7tggtaggg(GA)9	180	226	47	443
Locus_1870_Transcript_1/1_Confidence_1.000_Length_389	c	(TTA)5tgcccttttctgttgctggatttaattgattgattcacatacgtacgtacaccgtcgatctcccacttcaattttatttatttgat(ATA)5	242	357	116	389
Locus_1888_Transcript_1/1_Confidence_1.000_Length_1171	c	(A)15ggtattgtagtcgaggaagttagaagagagagtggcaagactttggtctggccatgggataggaaaatgtcgtcactcacatccaaatt(ATC)6	841	962	122	1171
Locus_1890_Transcript_1/1_Confidence_1.000_Length_1588	c	(CAT)5cgtcgtaataataatgatacacacaactaacaaaataatctctgcagca(TAGTT)5	230	318	89	1588
Locus_1901_Transcript_1/1_Confidence_1.000_Length_1026	c	(A)10tagag(A)10	602	626	25	1026
Locus_1983_Transcript_1/1_Confidence_1.000_Length_1773	c	(CTC)7(CGC)5	257	292	36	1773
Locus_2023_Transcript_1/1_Confidence_1.000_Length_2066	c	(AT)6gtgtgtgt(GC)7	1612	1645	34	2066
Locus_2074_Transcript_1/1_Confidence_1.000_Length_821	c	(T)10ggttttttagtttcttgtgggagagaattgaaagtgttgaagatttttgccctttggggaatcaatgctttaaaatggtttgagatttgtgtatgtg(GTAT)6tctttgtgggatttcttatctattgtgaatactctttttcttcttttctt(TA)6	620	812	193	821
Locus_2106_Transcript_1/1_Confidence_1.000_Length_7040	c	(GA)8agaagagaagagagttcttgagaagatgatccatctgcattatgccgttgcttgaactggtaagag(AT)9agt(GA)7gg(GA)6	6905	7035	131	7040
Locus_2136_Transcript_1/1_Confidence_1.000_Length_1383	c	(TA)6gttatttgggaagatgaggatggatgagatttaaaatttgtttttgggatcttagatttattgttgtctcattatgtgagttggaaac(TTA)9	1175	1301	127	1383
Locus_2154_Transcript_1/1_Confidence_1.000_Length_259	c	(GAG)5gatgatgatagaatcaacttattacaact(CCAGA)5gaagaagggcgaaggcaaagggaaggggtcgagggaagaaacgagatgtggat(GA)6gg(GA)6	17	164	148	259
Locus_2201_Transcript_1/1_Confidence_1.000_Length_2248	c	(TCC)5tg(TTC)5	887	918	32	2248
Locus_2213_Transcript_1/1_Confidence_1.000_Length_271	c	(TC)6gatgcaaat(ATTA)5	1	41	41	271
Locus_2265_Transcript_1/1_Confidence_1.000_Length_810	c	(TA)6ttatttttctcataatatctatcaaattagtttgttttaataatattcgaaaatttcagtttcaagttttattgtttg(T)10	587	686	100	810
Locus_2278_Transcript_1/1_Confidence_1.000_Length_6384	c	(CT)6cctttctatttatttctctctctttcc(CT)8	17	71	55	6384
Locus_2281_Transcript_1/1_Confidence_1.000_Length_971	c	(ATAC)5(AT)6	46	77	32	971
Locus_2377_Transcript_1/1_Confidence_1.000_Length_538	c	(TAA)11acaatactaataataatac(TAA)5	430	496	67	538
Locus_2474_Transcript_1/1_Confidence_1.000_Length_386	c	(CT)11cgttacgcgcgtacccaaattaattggttttggatcggttaagattggattccatatgatattgatatgatgcaaggccc(CAGCCT)5	6	137	132	386
Locus_2501_Transcript_1/1_Confidence_1.000_Length_2110	c	(AT)7(AG)7	30	57	28	2110
Locus_2538_Transcript_1/1_Confidence_1.000_Length_1429	c	(AC)9(AT)6(AC)7ataatacatacatatatatgatgtatatgcagtattcgtgtaacccggct(GTA)5	406	514	109	1429
Locus_2663_Transcript_1/1_Confidence_1.000_Length_397	c	(CT)7cctatcaattcttatttgcatttttgccccaaaataatctgcattttgtttccaaatttc(GAA)5	87	175	89	397
Locus_2693_Transcript_1/1_Confidence_1.000_Length_488	c	(CT)8t(TA)10	174	210	37	488
Locus_2695_Transcript_1/1_Confidence_1.000_Length_1074	c	(GCG)5gcacagatggaagaatcgatggaggcgtagatatacat(GA)6	1009	1073	65	1074
Locus_2751_Transcript_1/1_Confidence_1.000_Length_567	c	(T)12a(T)10	285	307	23	567
Locus_2803_Transcript_1/1_Confidence_1.000_Length_976	c	(A)15ccgaagaaat(GTC)5	14	53	40	976
Locus_2821_Transcript_1/1_Confidence_1.000_Length_1027	c	(A)12tcgaaaatctgtgtaaatggtagaatcaagatatgattcttttatctgttctatagatgggagtcgagtcgaaaccccaacattctgggta(ATAG)5	520	642	123	1027
Locus_2825_Transcript_1/1_Confidence_1.000_Length_873	c	(TC)8(TA)9	581	614	34	873
Locus_2872_Transcript_1/1_Confidence_1.000_Length_1257	c	(AG)14gtttaggtaaattgataatg(GAA)5(GAT)6	961	1041	81	1257
Locus_2876_Transcript_1/1_Confidence_1.000_Length_2483	c	(AT)7tcttctttaaaagtcgtaagttagtcgaaaaccagaagaaaataaatcaaatctaaacataatata(AT)10	176	275	100	2483
Locus_2893_Transcript_1/1_Confidence_1.000_Length_1155	c	(TTGG)6ttcctaatcaaaatcttgcagtggaattgtgaaatgtgga(ACAG)5	1020	1103	84	1155
Locus_3001_Transcript_1/1_Confidence_1.000_Length_286	c	(T)25cctggggatgtttattc(AT)12	1	66	66	286
Locus_3011_Transcript_1/1_Confidence_1.000_Length_323	c	(AT)7a(AG)28	253	323	71	323
Locus_3038_Transcript_1/1_Confidence_1.000_Length_3094	c	(GTT)5gcctcctttaatttcctggggattgtgcctgtgattgcagctggctggctgcctgtctcttcttggtcatccattttta(T)10	2799	2902	104	3094
Locus_3055_Transcript_1/1_Confidence_1.000_Length_433	c	(TA)7tgctaattggatcaaataactgtattatatacaatagttttattacgagtatac(AT)6	1	80	80	433
Locus_3064_Transcript_1/1_Confidence_1.000_Length_1665	c	(TA)7(TCG)5	229	257	29	1665
Locus_3143_Transcript_1/1_Confidence_1.000_Length_524	c	(CTT)5ccctttattctttgcatgtgggcaactcaacacaacacaaccccacaatgctcaaaccacacaaaacaaaaacaaacacagtattagtattag(TAT)6	208	333	126	524
Locus_3420_Transcript_1/1_Confidence_1.000_Length_1733	c	(AG)13tggggcagaacagaacagaacagaattgactaatcttgtaactctacatagg(AT)10	120	217	98	1733
Locus_3431_Transcript_1/1_Confidence_1.000_Length_940	c	(AAC)6(AAT)6	802	837	36	940
Locus_3440_Transcript_1/1_Confidence_1.000_Length_1468	c	(TGG)5gggtggatggggcaaatcctccgatga(TGG)5	43	99	57	1468
Locus_3468_Transcript_1/1_Confidence_1.000_Length_722	c	(TGC)5ttt(CGA)5	321	353	33	722
Locus_3549_Transcript_1/1_Confidence_1.000_Length_1723	c	(AG)6ggttgtctctttttcatctttttgttggtc(TCTT)5tctgttgatatttgaaattcttattaatggatacgttatatgtaacacatgttgctactgttatataggaagggtttttttc(T)12	1553	1708	156	1723
Locus_3598_Transcript_1/1_Confidence_1.000_Length_4369	c	(GA)8gcagcagcagattttgtatgtacacaacacaggtcaggatgaaaacactcaccactgcctggttggcatattaataaaccat(CTG)8	1	122	122	4369
Locus_3602_Transcript_1/1_Confidence_1.000_Length_2760	c	(TA)9tgta(TG)6	2503	2536	34	2760
Locus_3724_Transcript_1/1_Confidence_1.000_Length_780	c	(ATT)5atattataattatgatataattatttttataattgatttatataaagggggggccgagagggagaggttactttcattttcttcataaaatttc(GA)16	1	141	141	780
Locus_3782_Transcript_1/1_Confidence_1.000_Length_668	c	(CT)6t(TA)7a(AT)7	627	668	42	668
Locus_3833_Transcript_1/1_Confidence_1.000_Length_833	c	(GA)8tctctctc(TA)6	572	607	36	833
Locus_3855_Transcript_1/1_Confidence_1.000_Length_1140	c	(A)16cccaacatgtctccataa(T)13	1	47	47	1140
Locus_3969_Transcript_1/1_Confidence_1.000_Length_693	c	(CT)6aactgccatcggggcactggtactgtcgagtcccggtttcaaca(TC)6tatatatacatatgatatgataccatgtggggtgtgctttgttacgatttagtagcgctactacattattatctatctatctatatatc(TA)7	298	468	171	693
Locus_4019_Transcript_1/1_Confidence_1.000_Length_817	c	(GAATGA)5gaatg(GGAATT)6	460	530	71	817
Locus_4019_Transcript_1/1_Confidence_1.000_Length_817	c	(TA)6(TG)8	750	777	28	817
Locus_4026_Transcript_1/1_Confidence_1.000_Length_816	c	(AT)8acacacacgccacacctacaaaattccac(A)15	576	635	60	816
Locus_4027_Transcript_1/1_Confidence_1.000_Length_396	c	(CT)8(AT)8	25	56	32	396
Locus_4111_Transcript_1/1_Confidence_1.000_Length_688	c	(T)10cttctataattcattaaagctaattaataattggaacccacccgacccacaactcatgactttagtttgtgttgcaattcttcaaaattaatattat(A)10	108	224	117	688
Locus_4201_Transcript_1/1_Confidence_0.667_Length_521	c	(AT)10aatggaatcgagcattaattgaataatgcatatacaa(AT)9	58	132	75	521
Locus_4235_Transcript_1/1_Confidence_1.000_Length_1708	c	(TCCCAC)5tgctctcacagaatttaaagatctttttcctgatttatagagaaattttaaa(ATG)5	204	300	97	1708
Locus_4249_Transcript_1/1_Confidence_1.000_Length_1442	c	(AT)9(GT)10(GC)6gtgctgggttgttgtcaatggtggatcttcttagttatcaac(T)17	313	421	109	1442
Locus_4290_Transcript_1/1_Confidence_1.000_Length_1133	c	(TA)8(TG)9	186	219	34	1133
Locus_4337_Transcript_1/1_Confidence_1.000_Length_2124	c	(GGA)5aaggagggcggcggaacgccgccgtgcgagattcgccatcgccattttggtctttgagttggatttcgattttaggtgcgatggtgc(AG)8	1874	1991	118	2124
Locus_4362_Transcript_1/1_Confidence_1.000_Length_1072	c	(ACCT)6acgctggttcgttctcttttactatatatatattgcattctgcagctataaccaaggtgcgtagttgctttgtgtaattg(T)10	750	863	114	1072
Locus_4364_Transcript_1/1_Confidence_1.000_Length_2369	c	(A)16tagagcagagagcagtggtgatatcactcagtgcaggtcaggtc(GGGCA)5	158	242	85	2369
Locus_4364_Transcript_1/1_Confidence_1.000_Length_2369	c	(ACC)7aacaaacagccgatcaactcagccgctttcagaggcttgcagcttggaatgccgccgc(CGG)5	1826	1919	94	2369
Locus_4393_Transcript_1/1_Confidence_1.000_Length_1504	c	(A)14tggtataatttaaatagtaaaaattttgaatttttgggtaa(T)10aactttatcaagaatc(T)14	923	1017	95	1504
Locus_4399_Transcript_1/1_Confidence_1.000_Length_562	c	(AT)8agaa(AG)6	290	321	32	562
Locus_4420_Transcript_1/1_Confidence_1.000_Length_1203	c	(ATAC)5(AT)8	753	788	36	1203
Locus_4434_Transcript_1/1_Confidence_1.000_Length_374	c	(AT)7gtatatataacgta(AT)7(AG)8cattaagttgtgtagctgactctgtcagtgatatatctcaatcttcatcttcttca(TCT)5	51	179	129	374
Locus_4559_Transcript_1/1_Confidence_1.000_Length_933	c	(AC)8gcgcacacac(AT)10	192	237	46	933
Locus_4561_Transcript_1/1_Confidence_1.000_Length_210	c	(AT)8gtatctat(AG)9	104	145	42	210
Locus_4574_Transcript_1/1_Confidence_1.000_Length_3844	c	(T)10gttcctcc(CT)6	85	114	30	3844
Locus_4591_Transcript_1/1_Confidence_1.000_Length_1996	c	(T)14cctcctgttcttggaacaatgaatcaatcattcaaacatagtaccatctctactttcctaggcctagtttcctaattaatcccaccccaagcagtttg(CTC)5	365	491	127	1996
Locus_4591_Transcript_1/1_Confidence_1.000_Length_1996	c	(AGA)5gctggaggaggaggaagtagc(CAG)5	1385	1435	51	1996
Locus_4651_Transcript_1/1_Confidence_1.000_Length_997	c	(AT)6ttttaaaacattcatgtgactttatatctgtattatcaa(AAT)6(TAT)5	90	173	84	997
Locus_4672_Transcript_1/1_Confidence_1.000_Length_2517	c	(AG)12(GA)6	1	36	36	2517
Locus_4691_Transcript_1/1_Confidence_1.000_Length_1246	c	(GA)10(CA)8acacccgcagacagagaggcagaaattcaagggtccgatcgagggtagaatggaattcaaaatgccaagaagccctatccgccgaagctgaagct(GAA)7	21	172	152	1246
Locus_4733_Transcript_1/1_Confidence_1.000_Length_1095	c	(GAG)5gcaaggcaggacaggacaggacgggatgggacaggaggcaac(ATGA)5	795	871	77	1095
Locus_4745_Transcript_1/1_Confidence_1.000_Length_3637	c	(TC)10aagtctgaacccacagcacagcacaggcaggtggctcttattttctctggtcttgtcttcttcatcaatgaattcagattctccc(TCCTAT)5	148	282	135	3637
Locus_4835_Transcript_1/1_Confidence_1.000_Length_1908	c	(GA)7ggagagagagaatatagaaagaaacaggggg(GA)14	39	111	73	1908
Locus_4964_Transcript_1/1_Confidence_1.000_Length_711	c	(TC)8tttgcctgaatttttttgtatagcatatcgatgctctcaaggagcattcattcgtcgtgaaattctaatta(TC)15	323	439	117	711
Locus_4968_Transcript_1/1_Confidence_1.000_Length_2329	c	(TC)10(TA)9cacagtaattagccctaacttcatcttctcttcttatccatccccaaactttccataatcaaaccttatac(TA)8	51	175	125	2329
Locus_4985_Transcript_1/1_Confidence_1.000_Length_1689	c	(AT)10tta(TG)7	1521	1557	37	1689
Locus_4993_Transcript_1/1_Confidence_1.000_Length_1200	c	(TC)11(TA)8tgtacgcgtgtgtgtaggtgtgtgtttagggtacactctgtgggggagcagtgagtgtggcgaaaaattgggagaaaaatgatgtgggaaggtgc(AGG)7	16	169	154	1200
Locus_5104_Transcript_1/1_Confidence_1.000_Length_869	c	(TA)10tgcgg(GT)6	573	609	37	869
Locus_5141_Transcript_1/1_Confidence_1.000_Length_1780	c	(CT)17catcatctttcctttaggcacacccatacaccaacacactttcatcct(TA)6	14	107	94	1780
Locus_5167_Transcript_1/1_Confidence_1.000_Length_1280	c	(CT)11cctctctcttc(CT)14	53	113	61	1280
Locus_5167_Transcript_1/1_Confidence_1.000_Length_1280	c	(AT)6(TGTATA)6tatagttatgaataaattatgtatgtc(TGTA)5	619	713	95	1280
Locus_5194_Transcript_1/1_Confidence_1.000_Length_1211	c	(AT)8(AG)12	712	751	40	1211
Locus_5264_Transcript_1/1_Confidence_1.000_Length_1888	c	(GAA)7gatgatgatgatgaagctgctttgagttctacttccatggcagcaactaattgttatggtcacaat(GAA)9	517	630	114	1888
Locus_5350_Transcript_1/1_Confidence_1.000_Length_1007	c	(TATG)5tatagatggatggaggatggtatatagatatactagatggacagacagacagacaaacaaagggcctacacgacgac(GACA)6atcggaggagataatacg(ATACA)5	125	288	164	1007
Locus_5401_Transcript_1/1_Confidence_1.000_Length_1989	c	(TA)6tg(TA)8	474	503	30	1989
Locus_5432_Transcript_1/1_Confidence_1.000_Length_587	c	(AAT)6aaccattgcataacgataattaggtatatgatatatgagatggttgtttttagtgacactgaaagacaccacttctcaccatcactactagtacatttc(TTA)12	246	398	153	587
Locus_5490_Transcript_1/1_Confidence_1.000_Length_1024	c	(TAA)7tcactgcctgtcaaacctgcttacactttcttgttcctgcagccaaacgaaatcattccccttccatgaaagattttctt(GAA)7	529	650	122	1024
Locus_5506_Transcript_1/1_Confidence_1.000_Length_1314	c	(TTA)5gtacggaaggcaaaagggaccagagaaggagaaggaaagggatttaatttccttcaacagaattccccgcagtaaaatatcgatgta(CT)10	8	129	122	1314
Locus_5511_Transcript_1/1_Confidence_1.000_Length_2600	c	(GCA)5ggtggtggtactgtgctagtggtagcggtaggtaatcaattcatcggcggtggtgcaaaatg(GA)10	1446	1542	97	2600
Locus_5551_Transcript_1/1_Confidence_1.000_Length_382	c	(A)22ggtgagaataagtttggatat(GA)12	1	67	67	382
Locus_5552_Transcript_1/1_Confidence_1.000_Length_2777	c	(TA)8tctatatagt(AG)6	2725	2762	38	2777
Locus_5559_Transcript_1/1_Confidence_1.000_Length_1951	c	(CAGCAC)6cagcttgcaagctccatccaatccaatcattttaaaaaccctcttcattcacatgcccaacttg(TC)13	55	180	126	1951
Locus_5621_Transcript_1/1_Confidence_1.000_Length_1132	c	(CAG)6cgcccatcgtatgagtgaattatcaattgtatgtttttgtttatcaagataacggggactggctatccttttcctctcctatcctccactatata(AT)11aagagcc(GACA)5	770	931	162	1132
Locus_5621_Transcript_1/1_Confidence_1.000_Length_1132	c	(TAA)5caattacaatgatactaataataatatcgatcctacgtcctaaa(AGG)5	1045	1118	74	1132
Locus_5634_Transcript_1/1_Confidence_1.000_Length_3247	c	(GAT)5gaatcaatcaatgtccgttccattttcaagaagagattactacagatgatgcttgatgctggaatcgttcataatcattgcctttatacaagattgat(TA)7	2972	3098	127	3247
Locus_5753_Transcript_1/1_Confidence_1.000_Length_757	c	(AT)10(AG)16	706	757	52	757
Locus_5775_Transcript_1/1_Confidence_1.000_Length_1546	c	(TC)12aaagattcaaatacaagctaggtcatcagatgctgtct(TTC)8	187	272	86	1546
Locus_5778_Transcript_1/1_Confidence_1.000_Length_713	c	(AT)11(AG)10	507	548	42	713
Locus_5781_Transcript_1/1_Confidence_1.000_Length_425	c	(T)11aaa(T)11	279	303	25	425
Locus_5792_Transcript_1/1_Confidence_1.000_Length_935	c	(A)15ccacatac(AT)9tatagatatatgatatagatagatagatggagagcac(AG)11	230	329	100	935
Locus_5851_Transcript_1/1_Confidence_1.000_Length_1989	c	(TA)6ttttttttactgcagaattctgtcctcgtggatccttga(T)11	204	265	62	1989
Locus_5880_Transcript_1/1_Confidence_1.000_Length_748	c	(CAC)8catcgtcatcgccgccgctaattcctgcagctgtttctgttcctccgtcattctcttcattctc(CGG)5	340	442	103	748
Locus_5895_Transcript_1/1_Confidence_1.000_Length_1441	c	(CT)12ccacacgtgccatttttccattacacgccggaaaacc(CT)6	12	84	73	1441
Locus_5914_Transcript_1/1_Confidence_1.000_Length_750	c	(AC)6atataaatctatatctatc(TA)11gcaccacaacaactctgatgtttcatctcttcacaccagaa(ACG)5	146	254	109	750
Locus_5979_Transcript_1/1_Confidence_1.000_Length_734	c	(TC)10gaaccttagcctatgcttgcttgcttgcgaataaatacattaatattactctgctgc(TAT)9(TAG)5	519	637	119	734
Locus_6001_Transcript_1/1_Confidence_1.000_Length_728	c	(GA)7gttggagcagcaaaataagaatgtagaattatgtgttaagggaatcttttccctttggcttggtttc(T)16	494	590	97	728
Locus_6024_Transcript_1/1_Confidence_1.000_Length_1244	c	(CAG)5caatcagaataatcc(CAG)5	184	228	45	1244
Locus_6033_Transcript_1/1_Confidence_1.000_Length_2422	c	(CTC)5caaaccgatgataaccaagatgacacacagtca(AAG)11	1216	1296	81	2422
Locus_6081_Transcript_1/1_Confidence_1.000_Length_2762	c	(TTC)6tgttactctctctctcaaaggattcctcattctgcgctatcttcggaattcttccagatttgcagtttgagctcgctactgttcttcgtttcga(T)13	204	328	125	2762
Locus_6115_Transcript_1/1_Confidence_1.000_Length_929	c	(AC)9ttacacttgctcactcacttagacatctacagcagatcagatcagatcagatc(AAG)5	236	321	86	929
Locus_6136_Transcript_1/1_Confidence_1.000_Length_1311	c	(CT)7tgattccactcttattttactggaagattcagatttcttgctggtagttatcctgcagcatcttc(TA)12	899	1001	103	1311
Locus_6154_Transcript_1/1_Confidence_1.000_Length_732	c	(AT)6(AG)6	41	64	24	732
Locus_6185_Transcript_1/1_Confidence_1.000_Length_503	c	(AT)6ctataggcagatc(T)13	272	309	38	503
Locus_6248_Transcript_1/1_Confidence_1.000_Length_1926	c	(CAG)8ttacaa(CAG)11	16	78	63	1926
Locus_6250_Transcript_1/1_Confidence_1.000_Length_3183	c	(ATA)5aagaagtatttaaggaaacaaaaaggaaacacgtcgtatgctatgtacgtatggatgataatgccaccgacaaaattgcctcgcacacaagcattc(T)12	277	399	123	3183
Locus_6252_Transcript_1/1_Confidence_1.000_Length_588	c	(AT)6acatatatatatgaaacatggcatcaattacatatatgatagatctatatt(TA)6ttttccaaattggaggaacaagaaaaaggaagaaaacccactaattgaagtgcatgatgcaattcccaccaaacccacaaatttgttc(CT)8tctttatttttcactctttca(AG)6	32	243	212	588
Locus_6312_Transcript_1/1_Confidence_1.000_Length_408	c	(AT)7acacgtgattcttctgtggttttgtaataagggttttgggtttttagttcttcatttgtaaagaagtt(TA)10	273	374	102	408
Locus_6318_Transcript_1/1_Confidence_1.000_Length_2612	c	(TC)6g(CT)13	2537	2575	39	2612
Locus_6387_Transcript_1/1_Confidence_1.000_Length_812	c	(AT)11agcagtagtgatgaaaggaa(GGTT)5	590	651	62	812
Locus_6431_Transcript_1/1_Confidence_1.000_Length_1283	c	(AGC)6agaagcaacaacaacaataataatattgag(TGA)9	568	642	75	1283
Locus_6566_Transcript_1/1_Confidence_1.000_Length_1347	c	(AT)6gtagagggagagaggggttgacagggaagtgttgttagaatttggt(AG)8	1234	1307	74	1347
Locus_6568_Transcript_1/1_Confidence_1.000_Length_4899	c	(CT)9t(TC)6ctgtcaatcaatcatgtatgtatatgtatg(TA)6aactcccactctccctccacaagacaacttgctaaaaccaacaatctaacccgagaacaaacatcat(TC)6cctctctcaaagaaacaaatgtatatgctgtttgtgtatgtatcctcactctctcctatatt(ATA)5t(TAA)5	136	380	245	4899
Locus_6595_Transcript_1/1_Confidence_1.000_Length_1669	c	(AT)10gtttatttgt(GA)8	122	167	46	1669
Locus_6640_Transcript_1/1_Confidence_1.000_Length_3023	c	(ACC)6tgacgccatttccctctgtagagagaaaaataattcaaaacatacgcacaccaaaacac(TA)9	2893	2987	95	3023
Locus_6662_Transcript_1/1_Confidence_1.000_Length_1077	c	(A)11tt(A)25	1040	1077	38	1077
Locus_6663_Transcript_1/1_Confidence_1.000_Length_779	c	(AT)12aaagatgctgaaattaagctgctttcacaaatacaggtattttacaccacagtgcacacaca(GTAGG)6	48	163	116	779
Locus_6714_Transcript_1/1_Confidence_1.000_Length_1145	c	(GTA)5ggaggaggaggagtaggagtaggagactcccaatatgtggatttgggttcttgattgcctagatctggatca(GTG)5	796	897	102	1145
Locus_6767_Transcript_1/1_Confidence_1.000_Length_218	c	(TCT)7ttactttcttcgtcctcgagattcacacacac(AT)10(AG)11	42	136	95	218
Locus_6797_Transcript_1/1_Confidence_1.000_Length_405	c	(GGC)5ggtcttggtggcggcggcggtct(TGG)5	298	350	53	405
Locus_6808_Transcript_1/1_Confidence_1.000_Length_832	c	(T)10gagaggacctaaagacatt(A)10ccc(A)11	126	178	53	832
Locus_6834_Transcript_1/1_Confidence_1.000_Length_1354	c	(AGG)6gtggtgatggc(GGT)5	1269	1312	44	1354
Locus_6850_Transcript_1/1_Confidence_1.000_Length_568	c	(CTGC)5gcagactaacttcccatttgttcatatataagttagcgagctaagcctgtgtttctgcctgcgcatgtg(GA)13	163	277	115	568
Locus_6917_Transcript_1/1_Confidence_1.000_Length_2630	c	(AG)6aaagggag(GA)6	586	617	32	2630
Locus_6947_Transcript_1/1_Confidence_1.000_Length_1267	c	(TA)7tgtaatttaacatcaccttgattgattttttcattgatt(AAG)12	126	214	89	1267
Locus_6948_Transcript_1/1_Confidence_1.000_Length_214	c	(ATAG)5ctagctagctag(CTAT)5	162	213	52	214
Locus_6980_Transcript_1/1_Confidence_1.000_Length_460	c	(TA)12ttgtctattccagaatcaaacaaaaatttctaag(A)11g(A)11	257	337	81	460
Locus_6985_Transcript_1/1_Confidence_1.000_Length_824	c	(TCC)6tctccca(ACC)6	27	69	43	824
Locus_7030_Transcript_1/1_Confidence_1.000_Length_1154	c	(TA)8tgttggtaactgtaatgatctggctggattctatgtattaatc(AT)12aaccaattaagcaattgcatgagcacaacccaatttatttcagaagataaatttggatgtgaagattccaattaaagtagctctctatc(AT)9	695	884	190	1154
Locus_7032_Transcript_1/1_Confidence_1.000_Length_227	c	(CA)7(TA)9	157	188	32	227
Locus_7080_Transcript_1/1_Confidence_1.000_Length_2403	c	(GGA)7ggtggtggtggagcggctacctttgacaaatgcggaggaggagga(GCT)5	1076	1156	81	2403
Locus_7152_Transcript_1/1_Confidence_1.000_Length_242	c	(AGA)5(AGG)8	166	204	39	242
Locus_7198_Transcript_1/1_Confidence_1.000_Length_1252	c	(TC)8acagctccatacatcgaagaaagaaaatgccggg(GGC)5	98	162	65	1252
Locus_7209_Transcript_1/1_Confidence_1.000_Length_693	c	(CT)10ttc(TA)6	227	261	35	693
Locus_7277_Transcript_1/2_Confidence_0.273_Length_297	c	(TA)13(GA)14	244	297	54	297
Locus_7277_Transcript_2/2_Confidence_0.273_Length_297	c	(TA)13(GA)14	244	297	54	297
Locus_7297_Transcript_1/1_Confidence_1.000_Length_455	c	(TA)6attatatctctatc(TA)7	14	53	40	455
Locus_7297_Transcript_1/1_Confidence_1.000_Length_455	c	(TAT)12cttt(A)10	406	455	50	455
Locus_7324_Transcript_1/1_Confidence_1.000_Length_1621	c	(GGTAA)6ggtaggatggtagtatttcattgcgatcgatcac(AT)10	256	339	84	1621
Locus_7333_Transcript_1/1_Confidence_1.000_Length_974	c	(CT)7agttctttagaatggatcttgttgtcatctaggatattagttatctgtgtacttggtcaattgttgttgcaatgaagataagattaagatc(A)10	860	974	115	974
Locus_7359_Transcript_1/1_Confidence_1.000_Length_288	c	(ATTA)5atatttgcatc(GA)6	12	54	43	288
Locus_7389_Transcript_1/1_Confidence_1.000_Length_2545	c	(TTG)5tacgtaaatttggg(T)16	2297	2341	45	2545
Locus_7423_Transcript_1/1_Confidence_1.000_Length_1020	c	(AGAGG)6catccatccccattgacgataac(AAT)5aggaagaaaaaaaggagaagatcaacggacaagaagggcgaatacgcacgcaacatccttattcatcatcattaattcatga(AT)7	730	893	164	1020
Locus_7436_Transcript_1/1_Confidence_1.000_Length_887	c	(A)17cacatcttgagacgatgatgatgaaaattaaaatttgaaattaatcaaaagtgaagat(TCA)6	704	796	93	887
Locus_7522_Transcript_1/1_Confidence_1.000_Length_2148	c	(AGA)5(TGA)7	1920	1955	36	2148
Locus_7525_Transcript_1/1_Confidence_1.000_Length_795	c	(AC)12(AT)8	264	303	40	795
Locus_7549_Transcript_1/1_Confidence_1.000_Length_1421	c	(CT)9(AT)10	1368	1405	38	1421
Locus_7559_Transcript_1/1_Confidence_1.000_Length_2149	c	(TA)6(GA)6	1757	1780	24	2149
Locus_7562_Transcript_1/1_Confidence_1.000_Length_1561	c	(CTC)6(TTC)10	252	299	48	1561
Locus_7564_Transcript_1/1_Confidence_1.000_Length_1251	c	(ATG)5att(GTG)5	1058	1090	33	1251
Locus_7616_Transcript_1/1_Confidence_1.000_Length_457	c	(CA)9cgac(TA)7	219	254	36	457
Locus_7655_Transcript_1/1_Confidence_1.000_Length_737	c	(TTTA)5tgtatatt(A)11	77	115	39	737
Locus_7684_Transcript_1/1_Confidence_1.000_Length_415	c	(AGA)5gtagagattgaagtaagttaggtttgggcggtcagatgggattgtttatgtatttacgttttcaagaaatcttcttttaagtcgtctctgtatg(TC)10	164	292	129	415
Locus_7712_Transcript_1/1_Confidence_1.000_Length_1667	c	(CAA)5cactacaat(CAG)7	1134	1178	45	1667
Locus_7712_Transcript_1/1_Confidence_1.000_Length_1667	c	(A)23ggg(A)16cccc(A)43	1574	1662	89	1667
Locus_7729_Transcript_1/1_Confidence_1.000_Length_816	c	(ATC)5(T)19	745	778	34	816
Locus_7732_Transcript_1/1_Confidence_1.000_Length_2880	c	(AG)6attgagaa(AG)7	8	41	34	2880
Locus_7732_Transcript_1/1_Confidence_1.000_Length_2880	c	(TC)7c(AT)12	2450	2488	39	2880
Locus_7733_Transcript_1/1_Confidence_1.000_Length_4121	c	(GGTT)6tgtagtgaaaataaacacatagcagaagagcagatctgtggaag(GAA)10	56	153	98	4121
Locus_7733_Transcript_1/1_Confidence_1.000_Length_4121	c	(TC)7taactt(TC)6	4057	4088	32	4121
Locus_7823_Transcript_1/1_Confidence_1.000_Length_592	c	(T)12aa(T)11	269	293	25	592
Locus_7830_Transcript_1/1_Confidence_1.000_Length_2753	c	(AT)6aaatatgtatactctcccatgtatatatatatgctgcagac(TA)9	185	255	71	2753
Locus_7855_Transcript_1/1_Confidence_1.000_Length_659	c	(CCT)9catcatcatcatcccagtct(TCATCC)5	307	383	77	659
Locus_7874_Transcript_1/1_Confidence_1.000_Length_1120	c	(GCT)6gttgctgatgcgcctgctgccgttgttgttgctgttgc(TGT)12	340	431	92	1120
Locus_7892_Transcript_1/1_Confidence_1.000_Length_1472	c	(AAT)7(TAT)5	1219	1254	36	1472
Locus_8005_Transcript_1/1_Confidence_1.000_Length_2733	c	(AAAC)5aatttcctaaaagaatatatcaaaagccccaacaaacaaataattccacagactgatcgatccatatatgttcaattaaat(TCCA)5cccgatcatcatcgaatcaatcaacacaaatcatatttcaaaacccc(A)18tgagaaaagaaccatgaaaaattactgcagattagacatcagaaggaaggatcgaaag(A)12	67	322	256	2733
Locus_8005_Transcript_1/1_Confidence_1.000_Length_2733	c	(AG)9gggaaaaagaaaaagggtggggggcttaagaattacgcatagc(A)10	2663	2733	71	2733
Locus_8008_Transcript_1/1_Confidence_1.000_Length_639	c	(TTG)5catgggtcgggtcagggtcaaagagacgggtggggtgtt(GTA)6	433	504	72	639
Locus_8032_Transcript_1/1_Confidence_1.000_Length_859	c	(GT)7ttgttatatacatacaggcataca(CTG)5	775	827	53	859
Locus_8037_Transcript_1/1_Confidence_1.000_Length_1624	c	(AC)6atatc(TA)9	95	129	35	1624
Locus_8069_Transcript_1/1_Confidence_1.000_Length_6144	c	(T)12c(T)11	5287	5310	24	6144
Locus_8075_Transcript_1/1_Confidence_1.000_Length_1134	c	(CCG)6tcgcgaaaagaagaaagggaattcctcatcgagcccccatgggaggaatcgccttggaaatatacaact(AGA)5	176	277	102	1134
Locus_8088_Transcript_1/1_Confidence_1.000_Length_801	c	(ATTT)5tacttcactcatccaccataatgaaactataa(AT)7	29	94	66	801
Locus_8198_Transcript_1/1_Confidence_1.000_Length_632	c	(C)19gcccc(A)14	5	42	38	632
Locus_8215_Transcript_1/1_Confidence_1.000_Length_1527	c	(AT)6tttttaaataaat(A)11tgttaatctg(TGCC)5	230	295	66	1527
Locus_8281_Transcript_1/1_Confidence_1.000_Length_631	c	(AT)8acacagatatatacaatatatatacatacacaggcatata(TATG)5	325	400	76	631
Locus_8347_Transcript_1/1_Confidence_1.000_Length_1396	c	(AT)9gaatttggagaattatattatgttgttattattattacctttgcatgtgatgacttttccggcggtaggctgatcac(CGG)5	1287	1396	110	1396
Locus_8359_Transcript_1/1_Confidence_1.000_Length_2293	c	(GA)6c(AG)6	2269	2293	25	2293
Locus_8436_Transcript_1/1_Confidence_1.000_Length_1229	c	(AC)6atatcc(GA)6	539	568	30	1229
Locus_8496_Transcript_1/1_Confidence_1.000_Length_352	c	(TA)9aattaattaattaatt(A)12	1	46	46	352
Locus_8504_Transcript_1/1_Confidence_1.000_Length_2457	c	(TC)13tag(AT)9	803	849	47	2457
Locus_8516_Transcript_1/1_Confidence_1.000_Length_486	c	(AT)8tttaacaaaatattttattcaatgtatattaaatacaaaatattattttttatattatcaacacagtttttcaaattac(A)11	73	178	106	486
Locus_8522_Transcript_1/1_Confidence_1.000_Length_830	c	(GGA)7gggcgaggatgaacaatgcaattagatcatcat(CAG)5	302	370	69	830
Locus_8535_Transcript_1/1_Confidence_1.000_Length_687	c	(GCG)5(GAG)6	495	527	33	687
Locus_8580_Transcript_1/1_Confidence_1.000_Length_445	c	(AG)6a(AG)7a(AG)8	232	275	44	445
Locus_8613_Transcript_1/1_Confidence_1.000_Length_1728	c	(TTA)5gtattaattactacaaaggacttggtgactttgattggttccaagggcttattctatgttcaagtattaagatatgcacattgtatat(TA)8	1540	1658	119	1728
Locus_8643_Transcript_1/1_Confidence_1.000_Length_1528	c	(AG)7gagagagtgagggtaatgttgtggggtcaatttagacaacatcagaagtacccaaaaaaaccctaaaacattagtcaaagaaacaacat(GTC)5	36	153	118	1528
Locus_8730_Transcript_1/1_Confidence_1.000_Length_3125	c	(T)10agagattaaa(AT)8	3073	3108	36	3125
Locus_8823_Transcript_1/1_Confidence_1.000_Length_597	c	(T)10c(T)12	198	220	23	597
Locus_8834_Transcript_1/1_Confidence_1.000_Length_818	c	(TAT)10tcaaataaactccaccacacaccctataactaaactagcggtcaccaatgtattctcatttat(TTA)11	356	481	126	818
Locus_8846_Transcript_1/1_Confidence_1.000_Length_3020	c	(T)10gaaaaaggtgacatgaaaattattgtt(A)10	1409	1455	47	3020
Locus_8937_Transcript_1/1_Confidence_1.000_Length_841	c	(AT)9gataatttaataattatttattttgtaagaattta(AT)10	585	657	73	841
Locus_8968_Transcript_1/1_Confidence_1.000_Length_540	c	(A)15gaaaaaaagaaaaaaactggctaggattgcaggcgccggccaattgatttattttaat(TA)8	37	125	89	540
Locus_8989_Transcript_1/1_Confidence_1.000_Length_682	c	(TC)9taaattttaa(T)10	191	228	38	682
Locus_9006_Transcript_1/1_Confidence_1.000_Length_615	c	(AAT)5aaatcaagttcgattcgattcctgctgttaggaagaggattccttg(GCA)9	364	451	88	615
Locus_9007_Transcript_1/1_Confidence_1.000_Length_1230	c	(TC)6(TA)8	754	781	28	1230
Locus_9028_Transcript_1/1_Confidence_1.000_Length_632	c	(TC)12tgtatatatatttttcacaacaaaaacaatttgccctttcctatactttcaaactacttgtatgtttttcaactttccaaccaccttt(TA)11	1	134	134	632
Locus_9063_Transcript_1/1_Confidence_1.000_Length_931	c	(AC)7(AT)8	43	72	30	931
Locus_9085_Transcript_1/1_Confidence_1.000_Length_3277	c	(AT)6ctgaaactccatgagcatgagcatgaacatgaacgaacagctacaattcagcaaaacgacatatttaccactgttacattttcta(T)12	2525	2633	109	3277
Locus_9108_Transcript_1/1_Confidence_1.000_Length_351	c	(AT)10aactaaggaaatccccagaatttcctgatcattgatcatcctattacatcgacctatttgaatatgtatgtatg(TA)7	161	268	108	351
Locus_9127_Transcript_1/1_Confidence_1.000_Length_681	c	(AT)7(AG)13	573	612	40	681
Locus_9168_Transcript_1/1_Confidence_1.000_Length_1058	c	(A)11gaaactagaacaagggatgatatcccgaagatgat(A)10	705	760	56	1058
Locus_9183_Transcript_1/1_Confidence_1.000_Length_1405	c	(AT)8(TA)6	220	247	28	1405
Locus_9209_Transcript_1/1_Confidence_1.000_Length_1796	c	(TCT)5ttcgaggtgtttcttccgatgcatcgtcgtttgagatcgcgtcgttcttctgtttg(TTC)5	1445	1530	86	1796
Locus_9254_Transcript_1/1_Confidence_1.000_Length_2991	c	(A)11gaaagcccatcatttccaggtccgaagataaagataaagttaatatatagtattatg(TA)9	176	261	86	2991
Locus_9346_Transcript_1/1_Confidence_1.000_Length_446	c	(GA)9cagagaaactgcagtgcagtaaacaccagcgttactcatctcatggcgatgcaatacgatgcgatgag(TGAA)5	125	230	106	446
Locus_9375_Transcript_1/1_Confidence_1.000_Length_382	c	(A)12gaaaagaaaaacccgaaagccaaaatgagaaaaagaatg(A)10	87	147	61	382
Locus_9447_Transcript_1/1_Confidence_1.000_Length_506	c	(AC)6(AT)8	180	207	28	506
Locus_9532_Transcript_1/1_Confidence_1.000_Length_636	c	(TC)9tgcttcttcctcctcc(TCT)10	114	177	64	636
Locus_9592_Transcript_1/1_Confidence_1.000_Length_1786	c	(CTG)5tacagacgacgacgccacgaatccattgatttagcagcaacagccaccttgaaaaaactgacttgat(TC)8	1395	1492	98	1786
Locus_9651_Transcript_1/1_Confidence_1.000_Length_625	c	(AT)8(AG)9	305	338	34	625
Locus_9654_Transcript_1/1_Confidence_1.000_Length_2546	c	(GAG)6acggagaagatcccgaatgtacaactgaaggatcctgcactacaattagacgcccccgtgtagcgcgccgatcgagttcgctg(TACA)5	2270	2390	121	2546
Locus_9677_Transcript_1/1_Confidence_1.000_Length_468	c	(AGC)6aatcacaaggtttgtttattgcacttcagacatatac(AT)10	394	468	75	468
Locus_9789_Transcript_1/1_Confidence_1.000_Length_716	c	(AT)10tcattcata(AC)6	317	357	41	716
Locus_9868_Transcript_1/1_Confidence_1.000_Length_367	c	(TA)6attatatctctatc(TA)7	327	366	40	367
Locus_9902_Transcript_1/1_Confidence_1.000_Length_726	c	(CACACT)5cacacgc(AT)10	195	251	57	726
Locus_9995_Transcript_1/1_Confidence_1.000_Length_1050	c	(AT)9(AG)11	979	1018	40	1050
Locus_10010_Transcript_1/1_Confidence_1.000_Length_439	c	(TCAAA)5tccaatcccaaattggatttgattgtagatcatatatgaattttgggtttctgactcatccccaccgatgagaatcaagaatgccacagagaa(AG)10	301	438	138	439
Locus_10042_Transcript_1/2_Confidence_0.400_Length_844	c	(TC)21(TA)6	781	834	54	844
Locus_10042_Transcript_2/2_Confidence_0.700_Length_840	c	(TC)21(TA)9	781	840	60	840
Locus_10061_Transcript_1/1_Confidence_1.000_Length_883	c	(CA)7(TA)8	172	201	30	883
Locus_10074_Transcript_1/1_Confidence_1.000_Length_1393	c	(AGA)5aagaacagtcggatgaagagaaaactgaagaagagaatgcaaaagatgatggagaagataagaaggataaaaagaagaagg(AGA)5	397	507	111	1393
Locus_10181_Transcript_1/1_Confidence_1.000_Length_1045	c	(TC)18tatatc(TA)8	17	74	58	1045
Locus_10297_Transcript_1/1_Confidence_1.000_Length_3348	c	(A)10g(A)10	3083	3103	21	3348
Locus_10301_Transcript_1/1_Confidence_1.000_Length_410	c	(A)16gga(AAG)5	305	338	34	410
Locus_10321_Transcript_1/1_Confidence_1.000_Length_1733	c	(AG)7acagagagac(AG)7	1661	1698	38	1733
Locus_10333_Transcript_1/1_Confidence_1.000_Length_1543	c	(AT)7tatat(AG)12	1215	1257	43	1543
Locus_10365_Transcript_1/1_Confidence_1.000_Length_1850	c	(TCTT)5tctctattcccttcaattctcttgaagggtattctatagtacatgagttcttgcatcacttgcacgcgttaaactatttcttgtacactttg(CA)7	22	147	126	1850
Locus_10366_Transcript_1/1_Confidence_1.000_Length_454	c	(TCT)6tcattaaaatcaacttttcctttcctttgcttgcagacatattttcatcgtctgatcttcctacacgctttccttttctttttacagtag(A)17	119	243	125	454
Locus_10443_Transcript_1/1_Confidence_1.000_Length_278	c	(AGA)5cgacaagccaaaac(CAG)5	123	166	44	278
Locus_10509_Transcript_1/1_Confidence_1.000_Length_1843	c	(AT)6(AG)6aa(AG)6	251	288	38	1843
Locus_10518_Transcript_1/1_Confidence_1.000_Length_3814	c	(CATA)7caaatctttccatgtcttcatctc(CCG)7	218	290	73	3814
Locus_10578_Transcript_1/1_Confidence_1.000_Length_1141	c	(A)10ggggtgattttcacattattaattcacaccgatgccaaccaatgtccaatatatacaaaaatctgtatgtata(TAT)12	1	119	119	1141
Locus_10607_Transcript_1/1_Confidence_1.000_Length_766	c	(A)12ttgtcaag(A)13	23	55	33	766
Locus_10608_Transcript_1/1_Confidence_1.000_Length_722	c	(T)11gtaatataaaatagttgcattatttgcgtttgcttccgattgtgtggttttcatatat(TA)9ttttcttttttaagaccaaaaaaagaaaaaagagg(T)14	392	527	136	722
Locus_10677_Transcript_1/1_Confidence_1.000_Length_659	c	(T)12aatcaataattacttttgcatataattttcaataaa(T)16	115	178	64	659
Locus_10804_Transcript_1/1_Confidence_1.000_Length_2403	c	(A)10gcttggtccatatatgtttcaatcgaagaataagtctttgaaaagtatgttttcaaaagataatgcaaaaaagatggatagaacaatttcaa(T)10	886	997	112	2403
Locus_10810_Transcript_1/1_Confidence_1.000_Length_354	c	(AAT)6attattataaac(AAT)6	287	334	48	354
Locus_10888_Transcript_1/1_Confidence_1.000_Length_765	c	(A)11ttaaattaaaatgaagttt(TAA)6	424	471	48	765
Locus_10895_Transcript_1/1_Confidence_1.000_Length_1309	c	(CGG)6cag(CTC)6	206	244	39	1309
Locus_10909_Transcript_1/1_Confidence_1.000_Length_780	c	(TTC)9tttatt(TC)8(TA)6	484	544	61	780
Locus_10975_Transcript_1/1_Confidence_1.000_Length_2572	c	(TCT)6tccatgtcactgtcgcaattatcggaatcttcag(CTT)7	348	420	73	2572
Locus_11081_Transcript_1/1_Confidence_1.000_Length_675	c	(A)25ccaaaacataagcgtaaaacacagtagagttccaataccaactcacggcaacattgcgagggtacaacgagacatacatatag(AT)6	30	149	120	675
Locus_11103_Transcript_1/1_Confidence_1.000_Length_1798	c	(AG)7aa(AGGGAG)5	794	839	46	1798
Locus_11103_Transcript_1/1_Confidence_1.000_Length_1798	c	(GAA)5gagggcagagcgaatcgaatctcaa(ACAG)5	1088	1147	60	1798
Locus_11119_Transcript_1/1_Confidence_1.000_Length_1029	c	(CT)6(CA)8	1	28	28	1029
Locus_11121_Transcript_1/1_Confidence_1.000_Length_4054	c	(GAA)5(GCA)5	3937	3966	30	4054
Locus_11127_Transcript_1/1_Confidence_1.000_Length_405	c	(ATGT)5atcac(AT)9	184	226	43	405
Locus_11146_Transcript_1/1_Confidence_1.000_Length_2318	c	(AC)6(AT)7	2251	2276	26	2318
Locus_11171_Transcript_1/1_Confidence_1.000_Length_1893	c	(TAC)7ccttattcaaccaaccccaaaatcaaacttcatcaagaatgatcccatc(A)11	305	385	81	1893
Locus_11200_Transcript_1/1_Confidence_1.000_Length_1906	c	(CT)7cctcag(TC)7	109	142	34	1906
Locus_11321_Transcript_1/1_Confidence_1.000_Length_625	c	(CGA)5cgttgacgatagtaaaggatccagaacctggaattcctt(GCC)9	30	110	81	625
Locus_11322_Transcript_1/1_Confidence_1.000_Length_1233	c	(TG)9(AG)15	681	728	48	1233
Locus_11330_Transcript_1/1_Confidence_1.000_Length_677	c	(AG)11ga(AG)21	552	617	66	677
Locus_11470_Transcript_1/1_Confidence_1.000_Length_581	c	(TC)8(TA)8	30	61	32	581
Locus_11482_Transcript_1/1_Confidence_1.000_Length_242	c	(T)23(G)12	5	39	35	242
Locus_11521_Transcript_1/1_Confidence_1.000_Length_389	c	(GATA)5tacaacccttttacatggctcctctccattctgtcttcaccccacccctctggatcaccttctcccctgcttcgcttccttaca(AT)7	200	317	118	389
Locus_11546_Transcript_1/1_Confidence_1.000_Length_2009	c	(AG)8gacactattgggactgcagtaacagtggtacgaatat(GA)6	1919	1983	65	2009
Locus_11659_Transcript_1/1_Confidence_1.000_Length_945	c	(T)19aatactaaaattaacttgc(AT)7	310	361	52	945
Locus_11690_Transcript_1/1_Confidence_1.000_Length_692	c	(T)11gcgaaatagat(A)16	169	206	38	692
Locus_11779_Transcript_1/1_Confidence_1.000_Length_2849	c	(GA)8cagaaagagaatggaaaggggttttgccttg(GA)9	2680	2744	65	2849
Locus_11798_Transcript_1/1_Confidence_1.000_Length_829	c	(TAT)5atttttatatattgtttcatggccaaattattgattattacaaatttacaaaatatattgtaatccataagctattgggagttcgggacaata(TAT)10gtgtg(TA)8	670	828	159	829
Locus_11852_Transcript_1/1_Confidence_1.000_Length_2243	c	(AG)8aagccacctattcccacttgctcaaaatactcacacaccacagtacagcacaacacaaggtcctaacttcttccttgcttggctccttttcttttc(T)11	71	193	123	2243
Locus_11896_Transcript_1/1_Confidence_1.000_Length_498	c	(T)20gtac(AT)7	282	319	38	498
Locus_11932_Transcript_1/1_Confidence_1.000_Length_996	c	(TGC)5ttatgagattattgttatatatatctatatatgagagagat(AG)6	739	806	68	996
Locus_11935_Transcript_1/1_Confidence_1.000_Length_2060	c	(T)13cttttgaacgtatgtatgttttgtttgtttgttgtgatacacatcatgttacgatattgattgata(TTG)6	1833	1929	97	2060
Locus_11966_Transcript_1/1_Confidence_1.000_Length_1528	c	(A)12tagaaaaaagaatctaggtcacaatttacttaaaaattctacactatattttgagcatcccattacttgctgttcat(A)10	355	453	99	1528
Locus_11974_Transcript_1/1_Confidence_1.000_Length_1264	c	(AT)8(AG)9	1158	1191	34	1264
Locus_12021_Transcript_1/1_Confidence_1.000_Length_1348	c	(AC)10(AT)8	388	423	36	1348
Locus_12025_Transcript_1/1_Confidence_1.000_Length_1234	c	(TA)9(GA)19	1	56	56	1234
Locus_12045_Transcript_1/1_Confidence_1.000_Length_1412	c	(T)12gtttctgattctgcaattttac(T)13	1366	1412	47	1412
Locus_12070_Transcript_1/1_Confidence_1.000_Length_698	c	(AT)11tagaaaacgataaaaaacaaaaatacaagttaatacaaccaaattaaataaatgcataatccaatt(A)14	35	136	102	698
Locus_12096_Transcript_1/1_Confidence_1.000_Length_3005	c	(AG)8tagagt(GA)7	26	61	36	3005
Locus_12108_Transcript_1/1_Confidence_1.000_Length_1937	c	(AT)10aattaatttttaagaaagagggaaatgttgtgataaatatgaagacaatggaatggctgaatttgattcattttgttagcagagaag(AT)8	1731	1853	123	1937
Locus_12148_Transcript_1/1_Confidence_1.000_Length_2423	c	(A)12ggcagatcaatgcagaaggatgaatttatataacacatactagaattatatcaaagatggagaaacaaatgcactaaaaaatgaagatgactttttacc(T)12	301	423	123	2423
Locus_12216_Transcript_1/1_Confidence_1.000_Length_944	c	(ATC)5(ATA)7	867	902	36	944
Locus_12239_Transcript_1/1_Confidence_1.000_Length_712	c	(TA)9tctatatgcatgtgccgccttctacgatatttactc(TA)7	445	512	68	712
Locus_12254_Transcript_1/1_Confidence_1.000_Length_625	c	(A)10ttcaaattatgtttatttttttttagcatccagctatgttttaatttttgtctttatttcaaaaacta(AT)7	277	368	92	625
Locus_12315_Transcript_1/1_Confidence_1.000_Length_1752	c	(T)10caaaaa(AT)9	966	999	34	1752
Locus_12315_Transcript_1/1_Confidence_1.000_Length_1752	c	(TTA)5tttttccaatactaaatataaaaaatatattttgtattaaatttataattttttactaataaatagtaaa(AT)6	1178	1274	97	1752
Locus_12337_Transcript_1/1_Confidence_1.000_Length_1640	c	(CGG)6aggcggc(GGA)5	123	162	40	1640
Locus_12339_Transcript_1/1_Confidence_1.000_Length_1679	c	(TA)9agaatggtttttctctgtgtg(A)11gaaggctttttgttgtttgagtttactattggttgatttatgcttgtttgtttcttcttgtgtagagatttttaccatttgttttg(T)15	1354	1504	151	1679
Locus_12393_Transcript_1/1_Confidence_1.000_Length_650	c	(AT)9tttttatatcatcgatcgctcgttag(AACA)5	211	274	64	650
Locus_12395_Transcript_1/1_Confidence_1.000_Length_200	c	(TA)6tgtgtatgtatacatacac(AT)6	152	194	43	200
Locus_12422_Transcript_1/1_Confidence_1.000_Length_1306	c	(AGC)5aggaaagggattgaggttattaggactatcactattactagtagtagggta(GTG)7	982	1068	87	1306
Locus_12428_Transcript_1/1_Confidence_1.000_Length_855	c	(TA)10(GA)13	287	332	46	855
Locus_12467_Transcript_1/1_Confidence_1.000_Length_1116	c	(CTGCCC)5taaattagaaaaaagaaaagctccaaactttaattttactatactactttatattgcatcaacacaacaccctttctctt(TC)9	964	1091	128	1116
Locus_12483_Transcript_1/1_Confidence_1.000_Length_1219	c	(AG)7aaaacacagctgtg(GA)12	1112	1163	52	1219
Locus_12538_Transcript_1/1_Confidence_1.000_Length_7450	c	(TTAAT)6tacccgtca(TCG)6	90	146	57	7450
Locus_12614_Transcript_1/1_Confidence_1.000_Length_382	c	(A)10gaaag(A)10	43	67	25	382
Locus_12615_Transcript_1/2_Confidence_0.333_Length_252	c	(TC)18(TA)9	199	252	54	252
Locus_12615_Transcript_2/2_Confidence_0.833_Length_255	c	(TC)18(TA)8	199	250	52	255
Locus_12619_Transcript_1/1_Confidence_1.000_Length_1637	c	(GAA)5aatgaacctaaaagacttgctgttagcctccatgt(ATG)10	1411	1490	80	1637
Locus_12650_Transcript_1/1_Confidence_1.000_Length_2316	c	(TAG)6tg(CCA)8	1499	1542	44	2316
Locus_12666_Transcript_1/1_Confidence_1.000_Length_3056	c	(GATG)5atccaaatcgaacggaactagtagttactacaagcaaacaatagcagaagagggcagagagagag(GA)15	867	981	115	3056
Locus_12693_Transcript_1/1_Confidence_1.000_Length_258	c	(ATAG)6tatttaagtggtctg(TC)7	205	257	53	258
Locus_12700_Transcript_1/1_Confidence_1.000_Length_2698	c	(GAA)5ttggtgaagaagaagaatcggt(GAA)5	2505	2556	52	2698
Locus_12791_Transcript_1/1_Confidence_1.000_Length_603	c	(GA)13tctatatatagagt(GA)13	521	586	66	603
Locus_12805_Transcript_1/1_Confidence_1.000_Length_861	c	(AT)8cgaatcgaacatgttgaaaatggcaaacataaatctaaaccttaaaaagcattaccagagtatacatata(AT)6	14	111	98	861
Locus_12858_Transcript_1/1_Confidence_1.000_Length_1438	c	(T)11(A)10	1152	1172	21	1438
Locus_12893_Transcript_1/1_Confidence_1.000_Length_542	c	(AATT)6ccactatatg(TA)7	52	99	48	542
Locus_12930_Transcript_1/1_Confidence_1.000_Length_755	c	(AT)7(GT)6	616	641	26	755
Locus_12934_Transcript_1/1_Confidence_1.000_Length_633	c	(T)10cccaaaggtttattgtgatcg(TC)13(TA)10	297	373	77	633
Locus_12934_Transcript_1/1_Confidence_1.000_Length_633	c	(CT)9(AT)6	482	511	30	633
Locus_12946_Transcript_1/1_Confidence_1.000_Length_608	c	(C)14(TC)16	1	46	46	608
Locus_13031_Transcript_1/1_Confidence_1.000_Length_567	c	(CCA)6(CTG)5	359	391	33	567
Locus_13141_Transcript_1/1_Confidence_1.000_Length_461	c	(TTC)7ttttactactaataatagctccgaagcccaacaacccatacaatcacaggat(A)11	311	394	84	461
Locus_13148_Transcript_1/1_Confidence_1.000_Length_809	c	(TC)6acacacaacacgcactgat(TC)7	22	66	45	809
Locus_13178_Transcript_1/1_Confidence_1.000_Length_380	c	(A)10gaaaagaaaaaagagtataaattgcaaaactaattatattgtagtaacaa(T)13gggtagtaataatacataaaatattagatattgtctgggtgtgtgtacatatgaacacacaaccatatac(AT)7	213	369	157	380
Locus_13205_Transcript_1/1_Confidence_1.000_Length_349	c	(TA)7(GA)9	62	93	32	349
Locus_13226_Transcript_1/1_Confidence_1.000_Length_592	c	(CAT)5ttggaaagtaaaagttaaaggtaaagagggggaaggggagggggaggagcgcagatttgaa(AG)8	203	294	92	592
Locus_13242_Transcript_1/1_Confidence_1.000_Length_1541	c	(TTTA)5taattaaatacatatgtagactttttagagtc(TA)9gaggcatcaaatatgaatattgatgaatcttcattagtagggttgggtcttgttggccatttat(TA)12	695	852	158	1541
Locus_13273_Transcript_1/4_Confidence_0.500_Length_284	c	(CT)6nnnnnnnnn(CT)14	1	49	49	284
Locus_13314_Transcript_1/1_Confidence_1.000_Length_217	c	(TC)9(TA)7	104	135	32	217
Locus_13333_Transcript_1/1_Confidence_1.000_Length_1477	c	(TGC)5(TGA)5	158	187	30	1477
Locus_13392_Transcript_1/1_Confidence_1.000_Length_1241	c	(AT)10(AG)11	1	42	42	1241
Locus_13415_Transcript_1/1_Confidence_1.000_Length_1787	c	(CT)11cactctctagagttagctgaataacaaccg(TC)6	1	64	64	1787
Locus_13453_Transcript_1/1_Confidence_1.000_Length_629	c	(CAC)5cgc(CAA)6	321	356	36	629
Locus_13535_Transcript_1/1_Confidence_1.000_Length_375	c	(CA)6tttacatatataatataataatattatatatatccgagtcaaatatc(AT)7	4	76	73	375
Locus_13563_Transcript_1/1_Confidence_1.000_Length_632	c	(AT)9ggatccatatttaatttaatttcatatctatgtatatatgtactaatac(AT)6	231	309	79	632
Locus_13671_Transcript_1/1_Confidence_1.000_Length_373	c	(A)10cagttaaagtaaaagtttcgaagttctccc(T)13	58	110	53	373
Locus_13676_Transcript_1/1_Confidence_1.000_Length_1617	c	(AG)9tcagcccacaacccgccgaagggctttct(AG)7tggtggccataatgaaatgaaatgaaatgataatcctccaccctcgtctcctctctcgctctctctctcaccgctgaaacctacagtcaa(CT)12	1398	1572	175	1617
Locus_13771_Transcript_1/1_Confidence_1.000_Length_273	c	(CA)6tatatatac(AT)7tt(AG)7	54	104	51	273
Locus_13786_Transcript_1/1_Confidence_1.000_Length_3227	c	(AT)9ttaataagattcaaaacaaaacatgcctggcttgacttggcatgacacaatcaattaagattaaacaaaatagggaatagg(TAGGA)5	126	249	124	3227
Locus_13807_Transcript_1/1_Confidence_1.000_Length_569	c	(AT)8(AG)7	531	560	30	569
Locus_13864_Transcript_1/1_Confidence_1.000_Length_1105	c	(GA)7gggagagagagtagatattggatggtggggtactggg(GT)10	1004	1074	71	1105
Locus_13968_Transcript_1/1_Confidence_1.000_Length_1441	c	(T)10g(A)10	1	21	21	1441
Locus_13975_Transcript_1/1_Confidence_1.000_Length_209	c	(AT)8acacac(ATA)10	156	207	52	209
Locus_13984_Transcript_1/1_Confidence_1.000_Length_657	c	(TA)8ttcttgtatctatctatcaaacaatcg(AT)6	573	627	55	657
Locus_14005_Transcript_1/1_Confidence_1.000_Length_698	c	(CT)8ccatctctctcactctccagcacaaatagatagatagatag(AT)8	178	250	73	698
Locus_14018_Transcript_1/1_Confidence_1.000_Length_537	c	(AG)6aaagaa(AG)7	481	512	32	537
Locus_14056_Transcript_1/1_Confidence_1.000_Length_1307	c	(TC)18acc(CA)11(TA)6	882	954	73	1307
Locus_14078_Transcript_1/1_Confidence_1.000_Length_1116	c	(CCTACC)5cctaatctcttggtccaggtcgacctcaataactgtgagccttgggatctccctggtaatatcattcatacatac(AT)6	1	117	117	1116
Locus_14156_Transcript_1/1_Confidence_1.000_Length_2709	c	(TC)7tt(TC)11	2613	2650	38	2709
Locus_14158_Transcript_1/1_Confidence_1.000_Length_1258	c	(CAT)12cgcacacaacgaagtcattaaccttaataatacaaactataaacccctctctaagatctc(ATT)5	78	188	111	1258
Locus_14222_Transcript_1/1_Confidence_1.000_Length_644	c	(TA)9ttttatatatatgtgtgtgtgttt(G)10	259	310	52	644
Locus_14238_Transcript_1/1_Confidence_1.000_Length_918	c	(ATA)10ggtgctaaattgtgatttatt(ATA)9	802	879	78	918
Locus_14248_Transcript_1/1_Confidence_1.000_Length_934	c	(AT)6agggggccgggtctagtt(AG)13	864	919	56	934
Locus_14282_Transcript_1/1_Confidence_1.000_Length_1035	c	(AT)10ct(AG)8	490	527	38	1035
Locus_14332_Transcript_1/1_Confidence_1.000_Length_524	c	(TAT)5tactattattataaaatggaaagcagccagcttacaaaacttgtattcatctttggaaaacataattaaatccacaaaactat(TA)7	21	132	112	524
Locus_14395_Transcript_1/1_Confidence_1.000_Length_1185	c	(GCT)5catc(CAT)8	384	426	43	1185
Locus_14425_Transcript_1/1_Confidence_1.000_Length_640	c	(A)22gagatgaacagtgaaactttaatccaccccaaacaaacacacccacaagaatgcattatac(AT)8	7	105	99	640
Locus_14448_Transcript_1/1_Confidence_1.000_Length_1484	c	(A)13gaatcacaccaaagtt(GCC)5	37	80	44	1484
Locus_14451_Transcript_1/1_Confidence_1.000_Length_718	c	(A)15g(A)11	111	137	27	718
Locus_14456_Transcript_1/1_Confidence_1.000_Length_1153	c	(GCT)6cgtcgcctt(TGC)5	259	300	42	1153
Locus_14464_Transcript_1/1_Confidence_1.000_Length_333	c	(A)10cagaaatgaaaaaacagaggaaaaaaaaagaaagagaaaaaaggaaaaaaattg(A)10	136	209	74	333
Locus_14469_Transcript_1/1_Confidence_1.000_Length_529	c	(AAGGC)5(AAGGT)5	240	289	50	529
Locus_14533_Transcript_1/1_Confidence_1.000_Length_1028	c	(AT)8acaccctcc(CT)10(AT)7	33	91	59	1028
Locus_14568_Transcript_1/1_Confidence_1.000_Length_1040	c	(CTT)5cagaaaaaattaggtcagtgctttcattcaa(ATC)6	401	464	64	1040
Locus_14592_Transcript_1/1_Confidence_1.000_Length_1000	c	(TC)6tttcttgtttctatgtcttcatttcatcattatatataaagctcctc(CA)8	719	793	75	1000
Locus_14600_Transcript_1/1_Confidence_1.000_Length_1012	c	(TGC)5tgaataaccacctgtggctgtcttaat(TGC)5(TGA)5	264	335	72	1012
Locus_14636_Transcript_1/1_Confidence_1.000_Length_724	c	(T)10(A)44	1	54	54	724
Locus_14667_Transcript_1/1_Confidence_1.000_Length_1362	c	(ATCC)5tcatcctacttgttctttcttctctaccaaaccaatcttacaaactccgaattacaaaatatc(TAA)5	105	202	98	1362
Locus_14769_Transcript_1/1_Confidence_1.000_Length_1682	c	(AT)6(AC)12	1032	1067	36	1682
Locus_14772_Transcript_1/1_Confidence_1.000_Length_967	c	(ACC)7(AAT)7	232	273	42	967
Locus_14785_Transcript_1/1_Confidence_1.000_Length_460	c	(AT)8agttgtaattttctctatcaa(AT)8	235	287	53	460
Locus_14791_Transcript_1/1_Confidence_1.000_Length_633	c	(A)11gtcacaattacatctgtaaaatgaaagaaacacgcgtgaaaactagac(T)27	190	275	86	633
Locus_14839_Transcript_1/1_Confidence_1.000_Length_715	c	(TA)8(GA)8	450	481	32	715
Locus_14863_Transcript_1/1_Confidence_1.000_Length_1275	c	(A)10gaaaag(A)16	1206	1237	32	1275
Locus_14874_Transcript_1/1_Confidence_1.000_Length_1021	c	(A)12taaaa(AAT)6	72	106	35	1021
Locus_14983_Transcript_1/1_Confidence_1.000_Length_1744	c	(CT)7ttatctgtcagtttctctctcc(CT)8	91	142	52	1744
Locus_15024_Transcript_1/1_Confidence_1.000_Length_215	c	(TCC)7tcatcctcatcctcatcctcatcatt(ATC)6	57	121	65	215
Locus_15057_Transcript_1/1_Confidence_1.000_Length_1245	c	(CGG)5gaggaaattaggtttcggtaaatccgatttgaagatgc(CGG)7	267	340	74	1245
Locus_15141_Transcript_1/1_Confidence_1.000_Length_335	c	(AT)9tatatatatcagaaaatggaagcagc(TAA)14	248	333	86	335
Locus_15340_Transcript_1/1_Confidence_1.000_Length_2718	c	(CGG)6ttgtttgtactggctacgggaggaggcggcggtggaaggagcgcgcggcggc(GGA)6	2515	2602	88	2718
Locus_15368_Transcript_1/1_Confidence_1.000_Length_386	c	(GT)8gagggggagagaaagagaagagag(GAGAA)5	290	354	65	386
Locus_15391_Transcript_1/1_Confidence_1.000_Length_1141	c	(AC)9tagtattgagtttgatctagtgtttgtaaaatttggggggttggtaatcttccagcctagtgccaggatctttc(T)10	938	1039	102	1141
Locus_15406_Transcript_1/1_Confidence_1.000_Length_432	c	(T)13(A)13	15	40	26	432
Locus_15437_Transcript_1/1_Confidence_1.000_Length_510	c	(TCCCCT)6tccggccaacacagctctgagatgatggatcatatgtgaaaagtgagaaagtaacaacaagattctaatagcataaac(ACT)5	171	299	129	510
Locus_15446_Transcript_1/1_Confidence_1.000_Length_729	c	(T)10agttattgtttatttttatg(CTGTT)5	329	383	55	729
Locus_15465_Transcript_1/1_Confidence_1.000_Length_1032	c	(AC)7(AT)7	73	100	28	1032
Locus_15480_Transcript_1/1_Confidence_1.000_Length_316	c	(A)10tcacagaagaaaattttagcacaaagaccttaataga(AGC)5	175	236	62	316
Locus_15508_Transcript_1/1_Confidence_1.000_Length_1631	c	(AT)9acacgtgtgtgcagtgtagtgtgtgtcgaattgataattgtagacgatcggg(GA)9	809	896	88	1631
Locus_15571_Transcript_1/1_Confidence_0.800_Length_720	c	(A)16ttctaaactcaaactcccatatatagaatcgaccacactaattcacagag(TA)8	39	120	82	720
Locus_15582_Transcript_1/1_Confidence_1.000_Length_218	c	(AT)6taaatcccgagaggcagacccttgcaaggtatgttcccggctacctccattcatcttccctccc(GCT)6	54	147	94	218
Locus_15669_Transcript_1/1_Confidence_1.000_Length_1423	c	(TAT)5ggtgaataagcgggagtgtgcttgtagagatgaaagctagt(TTGC)5cggtggttttgatgtttggtgttctgtgtgtcctaacctgattgtcatccggagtgagatgagatgagatgagaatcatgtgttgagacgaggcaa(TC)12cctcccgcaatctcttaatcgttgtttgttccctttctttccatcgttgtttgc(CAT)5cactaccaattatttcgatgtggtgatggacgga(CTGT)5	1021	1339	319	1423
Locus_15699_Transcript_1/1_Confidence_1.000_Length_2315	c	(T)10atcgaaaaaatcaaggattt(TA)7	681	724	44	2315
Locus_15711_Transcript_1/1_Confidence_1.000_Length_970	c	(T)14(A)11	929	953	25	970
Locus_15766_Transcript_1/1_Confidence_1.000_Length_900	c	(CAG)5(CAA)5cagcagcagcagcc(GCA)8	436	503	68	900
Locus_15770_Transcript_1/1_Confidence_1.000_Length_2552	c	(GAG)5gacatttattaaaaaaagaaaatatacccgtgggaggaagcttaccatcga(CT)7	2472	2551	80	2552
Locus_15777_Transcript_1/1_Confidence_1.000_Length_3597	c	(GTA)6(GTT)5	499	531	33	3597
Locus_15817_Transcript_1/1_Confidence_1.000_Length_3137	c	(TC)8(T)10	2816	2841	26	3137
Locus_15874_Transcript_1/1_Confidence_1.000_Length_323	c	(TAA)5(GAA)8	40	78	39	323
Locus_15908_Transcript_1/1_Confidence_1.000_Length_355	c	(TC)13tttctcaa(TC)6	1	46	46	355
Locus_15908_Transcript_1/1_Confidence_1.000_Length_355	c	(AAT)10attaggtaggttggagaatcagaatcgatta(AGAGG)5	154	239	86	355
Locus_15932_Transcript_1/1_Confidence_1.000_Length_3213	c	(AGC)5atatttagtaaccattacaaactcctcaattccagattcccattttatttacccaaagattattaacagaaacac(AT)8	238	343	106	3213
Locus_15975_Transcript_1/1_Confidence_1.000_Length_860	c	(AT)6(AG)9tagcaactagctagaacagcccttattgatatattgaataacaatcagccaaaaaataaagattcaagtatagttaggcatcaatctttaattttta(AT)11	126	274	149	860
Locus_15980_Transcript_1/2_Confidence_0.750_Length_327	c	(T)10ctt(A)12	302	326	25	327
Locus_15980_Transcript_2/2_Confidence_0.750_Length_276	c	(T)10ctt(A)12	251	275	25	276
Locus_15986_Transcript_1/1_Confidence_1.000_Length_2159	c	(AAT)14agtataggtcggactagaaatgatggtctggagacgagcgg(CGT)5	776	873	98	2159
Locus_15999_Transcript_1/1_Confidence_1.000_Length_520	c	(GAA)6ataagggggaaaatgcagtg(GAT)7	395	453	59	520
Locus_16041_Transcript_1/1_Confidence_1.000_Length_2823	c	(TC)10(AC)6	111	142	32	2823
Locus_16093_Transcript_1/1_Confidence_1.000_Length_1195	c	(T)10caaaaacatatatcaaacatctatttttcatacaaaacatagcctaaacaaatattttacctaaaagacaataaaatacaa(AT)9	906	1014	109	1195
Locus_16141_Transcript_1/1_Confidence_1.000_Length_4185	c	(T)10cacaagtgtgaaaatataaagtcggtaaaaggcttgatcctttttg(T)16gctgggaaggtcactgattgtggcctggtcactgattgtggcattttgtgtttgcctgtgaa(T)12	48	193	146	4185
Locus_16181_Transcript_1/1_Confidence_1.000_Length_1560	c	(TG)7cgcgctatgcatcaaatttttgtttttgtttgtgtttttttggctgtaatgtaagtgcatag(T)10	1466	1551	86	1560
Locus_16190_Transcript_1/1_Confidence_1.000_Length_310	c	(GGA)8gatggaggagaagaagaaggaggtggtggtggtcgtggc(GGT)7	146	229	84	310
Locus_16221_Transcript_1/1_Confidence_1.000_Length_214	c	(T)16cttatccgtttgaatttatttaattcgaattttcatgcgtcggctttggtgctctagttctaggttttcctac(T)14	39	141	103	214
Locus_16306_Transcript_1/1_Confidence_1.000_Length_1377	c	(T)10aa(T)10	1	22	22	1377
Locus_16309_Transcript_1/1_Confidence_1.000_Length_863	c	(AT)10gatgtgattattagtattctacatacatatata(TG)8atgtggctttatgcttatactacaacga(CTG)5c(TAT)13	696	847	152	863
Locus_16355_Transcript_1/1_Confidence_1.000_Length_994	c	(TA)10tcggaaaatagatcgaaaaatagtctttgaatgtgttattatgataaaatttaagatttaaagtggtgt(TA)8(GA)9	776	898	123	994
Locus_16367_Transcript_1/1_Confidence_1.000_Length_488	c	(A)18ccatatatgcaaatatat(TA)7	346	395	50	488
Locus_16371_Transcript_1/3_Confidence_0.500_Length_1462	c	(T)11aaataatgt(TTA)5	722	756	35	1462
Locus_16371_Transcript_2/3_Confidence_0.500_Length_1468	c	(T)11aaataatgt(TTA)5	728	762	35	1468
Locus_16371_Transcript_3/3_Confidence_0.500_Length_1442	c	(T)11aaataatgt(TTA)5	702	736	35	1442
Locus_16384_Transcript_1/1_Confidence_1.000_Length_1321	c	(CCT)7(CCG)6	714	752	39	1321
Locus_16484_Transcript_1/1_Confidence_1.000_Length_1130	c	(A)18gggggccacattatatcatatcgtaaaagag(AT)9	37	103	67	1130
Locus_16549_Transcript_1/1_Confidence_1.000_Length_744	c	(CCTT)5acagtgtttgatggctaaggaatttcattgttcttctgttcaattctttcctgacaaaatatg(CATA)6	496	602	107	744
Locus_16575_Transcript_1/1_Confidence_1.000_Length_1218	c	(AG)6ggggatat(AG)6	493	524	32	1218
Locus_16599_Transcript_1/1_Confidence_1.000_Length_3483	c	(CAC)7cat(CAG)8	1319	1366	48	3483
Locus_16599_Transcript_1/1_Confidence_1.000_Length_3483	c	(CT)10tcagacgtttgtttgagtgcagataattctcatatatacatactactacgcatgcatacatacatactacatacatacattcc(AT)10	3098	3220	123	3483
Locus_16683_Transcript_1/1_Confidence_1.000_Length_228	c	(ATA)13atcaca(AT)7	131	189	59	228
Locus_16700_Transcript_1/1_Confidence_1.000_Length_513	c	(ATA)5agaagaagaagaagcatgtgtggcgggaattgcaattgcaattgcaaagccctggtgcggattgcgactcttg(TTC)5gtcggattcaaacgcagcagacgtcaacaccaacttcaacttgtgcaccactgctgctagtacccaacactc(CTCCTG)5	68	272	205	513
Locus_16789_Transcript_1/1_Confidence_1.000_Length_1964	c	(AAT)5(A)11taatt(ATG)7	319	370	52	1964
Locus_16789_Transcript_1/1_Confidence_1.000_Length_1964	c	(T)10(A)14	1251	1274	24	1964
Locus_16836_Transcript_1/1_Confidence_1.000_Length_2155	c	(T)11caaatttatgtttaattttctttttaattgttataaaaaaaatattcttacttttttaatgt(A)11	663	746	84	2155
Locus_16836_Transcript_1/1_Confidence_1.000_Length_2155	c	(T)11actattctactcttatttttgttttaaaattatacgcaaaaagttagatttttt(A)12	1003	1079	77	2155
Locus_16846_Transcript_1/1_Confidence_1.000_Length_2001	c	(A)10gtaaataaaaaccaaccgattgaagaaagactacgcaaactaacttcacaaaaataaaatgctgtcgatttgggattcagccttttttcttccttcca(T)11c(T)11	359	489	131	2001
Locus_16874_Transcript_1/1_Confidence_1.000_Length_2507	c	(TAC)5ttctacaccaaacaaaacaaataccacaacagcca(GCCT)5	59	128	70	2507
Locus_16891_Transcript_1/1_Confidence_1.000_Length_2396	c	(CA)10tatgtatgtata(TATG)6	794	849	56	2396
Locus_16910_Transcript_1/1_Confidence_1.000_Length_770	c	(A)13ttccgaaaaaacag(A)18	240	284	45	770
Locus_16925_Transcript_1/1_Confidence_1.000_Length_555	c	(TC)7ta(TC)7	116	145	30	555
Locus_16933_Transcript_1/1_Confidence_1.000_Length_352	c	(AC)6aacaaacagttttta(T)11	57	94	38	352
Locus_17164_Transcript_1/1_Confidence_1.000_Length_1871	c	(TGGA)5gagcagtcattgtgaattctgaattatttatc(ATT)8	1511	1586	76	1871
Locus_17165_Transcript_1/1_Confidence_1.000_Length_349	c	(TGC)6tggtgctgctgctttcatttgtacggatggatatgatatgattgattacgcactgccactgctctatcattatta(AATT)6	112	228	117	349
Locus_17198_Transcript_1/1_Confidence_1.000_Length_2182	c	(A)20ttaattaa(T)11aa(T)11	686	737	52	2182
Locus_17216_Transcript_1/1_Confidence_1.000_Length_2132	c	(AACC)5aacagc(AGA)6	66	109	44	2132
Locus_17250_Transcript_1/1_Confidence_1.000_Length_1189	c	(CTG)5cacctggattttatgtatg(TA)6	233	278	46	1189
Locus_17261_Transcript_1/1_Confidence_1.000_Length_1030	c	(A)11taattagaaaaaaataggtgcagttggtggcattaaagaagaaaga(AG)11	702	780	79	1030
Locus_17261_Transcript_1/1_Confidence_1.000_Length_1030	c	(AC)7aaagcgaagtaaaaccaacaaatctgaacaaagaagaagatgcgagtaaaaagcccttttctttgagcc(A)18	923	1023	101	1030
Locus_17279_Transcript_1/2_Confidence_0.600_Length_267	c	(AG)21aacagaggatttaggtggttagggaggacaagcgatgaatcttgccagccactcaatat(GAA)6	12	130	119	267
Locus_17279_Transcript_2/2_Confidence_0.800_Length_268	c	(AG)21aacagaggatttaggtggttagggaggacaagcgatgaatcttgccagccactcaatat(GAA)6	13	131	119	268
Locus_17301_Transcript_1/1_Confidence_1.000_Length_1271	c	(A)10gacccaccagcagcacagctgtcaaattgtagagcaacaaatgggaaacaacttcgacccacg(A)11	702	785	84	1271
Locus_17375_Transcript_1/1_Confidence_1.000_Length_1421	c	(TA)13tgtgatgtttgtgacaccagtggtggtaaaataagtggtgaagtgtgtaatttatgaaatgaggctatatc(TA)7	1213	1323	111	1421
Locus_17386_Transcript_1/1_Confidence_1.000_Length_2711	c	(A)10tccaaaaaagaaaaaaagagaagacaggggatgaaggggagacactgaaagg(AT)6	2385	2458	74	2711
Locus_17400_Transcript_1/1_Confidence_1.000_Length_1214	c	(TTC)6tgcagagc(GA)7	31	70	40	1214
Locus_17478_Transcript_1/1_Confidence_1.000_Length_905	c	(CGC)5cggcggccggaaggacaaatccgttgtcgtcttccacgacgag(CAC)6	325	400	76	905
Locus_17490_Transcript_1/1_Confidence_1.000_Length_1162	c	(AGAA)5taa(AAAG)5	1078	1120	43	1162
Locus_17627_Transcript_1/1_Confidence_1.000_Length_1061	c	(A)10tatagtttgtata(AT)6	949	983	35	1061
Locus_17635_Transcript_1/1_Confidence_1.000_Length_1006	c	(A)18ctccaagaataaacacaaacgtctgtctactgtattacagcgagcagcccacaagctaaactccaaaaatccctcaagatttcattttttc(T)16	452	576	125	1006
Locus_17645_Transcript_1/1_Confidence_1.000_Length_554	c	(A)10tagaaataaatgattaaaatgattaccttgttaga(T)10	204	258	55	554
Locus_17714_Transcript_1/1_Confidence_1.000_Length_411	c	(TC)9acacacacatagg(TC)6	45	87	43	411
Locus_17724_Transcript_1/1_Confidence_1.000_Length_241	c	(ATTAA)5tataggtagctcaacttaatcaactataaactacatatgtacatcatc(TTA)5	131	218	88	241
Locus_17757_Transcript_1/1_Confidence_1.000_Length_2128	c	(AT)7(AG)9	1888	1919	32	2128
Locus_17783_Transcript_1/1_Confidence_1.000_Length_1168	c	(T)14gttctaacagaaggagcctttcaaaacccagatcatgaatgcccactttccatacaccattttcatcagcaga(TC)9	779	883	105	1168
Locus_17801_Transcript_1/1_Confidence_1.000_Length_433	c	(AT)8tgattttatctgcttgaaaggtatttattttgtcattttccgtcggagaaatacaaagtatatatttttctttttttc(T)10	330	433	104	433
Locus_17813_Transcript_1/1_Confidence_1.000_Length_411	c	(T)14atttattacattttctcttccctgtttcttcttattatatatat(AC)11	9	88	80	411
Locus_17849_Transcript_1/1_Confidence_1.000_Length_838	c	(T)16agtttctgtcagtcctttttcctttcataaagaaagcaaaaacctgagaataattttactct(GAA)6ctccaagcttgtataagcatttcaaatttgaatttgaaattcc(A)12	208	358	151	838
Locus_17904_Transcript_1/1_Confidence_1.000_Length_858	c	(AT)7(AG)7	341	368	28	858
Locus_17940_Transcript_1/1_Confidence_1.000_Length_462	c	(GA)12agggtataaagactgccgacagggacaatgcggcggagccagcagcacaggcggcggttctcgtcggattccgacgtggatttcgag(GAC)5	1	126	126	462
Locus_17966_Transcript_1/1_Confidence_1.000_Length_559	c	(GAC)7ga(TGG)5	160	197	38	559
Locus_18090_Transcript_1/1_Confidence_1.000_Length_1392	c	(CTT)6ctgcttctg(CTT)5	480	521	42	1392
Locus_18105_Transcript_1/1_Confidence_1.000_Length_982	c	(AAT)8tccgtcgaagcttgtgggagttctgacagttacttgtcagaagtggttctggcgtcctccatctggattaaccattaccacctttgat(ATA)8	607	742	136	982
Locus_18153_Transcript_1/1_Confidence_1.000_Length_911	c	(CG)6(CA)7	143	168	26	911
Locus_18191_Transcript_1/1_Confidence_1.000_Length_848	c	(AC)6(AT)8gtaataaaatagacaatacatgctaataatccacacacgagtgctgacagattatattttatgtactgattaggactaatcaacatccggg(T)12ctctc(TA)9	41	194	154	848
Locus_18313_Transcript_1/1_Confidence_1.000_Length_306	c	(TA)7tcttcttcttcttgttgaaattgttaagtttgattttgttagagggtagaacagaagaacacaacagctagagttttgtctctccaatatatacatac(AT)7ctctgtataatttgcccatttcgtgtgtgtctctctctcttcatttcagatatacatacacatatatagagagagaaaga(AG)8	81	302	222	306
Locus_18323_Transcript_1/1_Confidence_1.000_Length_750	c	(AC)7ttgacttgactggacgcaagctcgcctccccctccccctccccctcctccatttccatctatcgatcgatctacctgtaaatgtagctacacat(TC)6	193	312	120	750
Locus_18435_Transcript_1/1_Confidence_1.000_Length_282	c	(TA)9gcagcttcatcgttttcttttattttaattttcc(TA)6	39	102	64	282
Locus_18449_Transcript_1/1_Confidence_1.000_Length_208	c	(AT)9c(GA)12	102	144	43	208
Locus_18459_Transcript_1/1_Confidence_1.000_Length_212	c	(CTG)6ctttacagaaaattgggaaattatgctatacagatcgt(AG)11	10	87	78	212
Locus_18496_Transcript_1/1_Confidence_1.000_Length_746	c	(CT)6tacagagtttca(TC)6	29	64	36	746
Locus_18575_Transcript_1/1_Confidence_1.000_Length_365	c	(GA)9acattggtgttgttcttgactccctcttcctccctttttttt(CTG)5	146	220	75	365
Locus_18595_Transcript_1/1_Confidence_1.000_Length_492	c	(GGT)5gttctttttatacatgagatgtattggagtaacaagttttggaactctaccaatatccc(CT)8	302	391	90	492
Locus_18618_Transcript_1/1_Confidence_1.000_Length_3109	c	(CT)7atacacatgtatatag(AT)6acattctgcatatgcagtgacaatgggatgcatagctggttcttggatccagagattcagccatttttaaagcttat(TA)6(GA)9	34	182	149	3109
Locus_18708_Transcript_1/1_Confidence_1.000_Length_621	c	(TC)13(TA)10	575	620	46	621
Locus_18718_Transcript_1/1_Confidence_1.000_Length_355	c	(AT)6tataattatcaaattaaaatactcccaacacgcagcagctttacacacacacaaattaaaactgc(A)13	256	345	90	355
Locus_18741_Transcript_1/1_Confidence_1.000_Length_1512	c	(CCG)6ctgccccaatgcagccactctctgcccattatagtgaatatctctc(AGGTA)5	1244	1332	89	1512
Locus_18752_Transcript_1/1_Confidence_1.000_Length_1874	c	(T)16atatatttatttatttaatttgatgatgatcg(TCGTCT)5tctttaaagcttgttcttgaaatggaagaagttgttggttgttagcacttagcagat(GTA)5	1660	1809	150	1874
Locus_18790_Transcript_1/1_Confidence_1.000_Length_1448	c	(TTG)5(CTG)7	282	317	36	1448
Locus_18796_Transcript_1/1_Confidence_1.000_Length_1403	c	(TA)7catatctatctacatctc(TA)6	1317	1360	44	1403
Locus_18803_Transcript_1/1_Confidence_1.000_Length_1192	c	(AT)7agtcattatcacaaaccacctcagagttaacggataaaggcgcacaccagattcaca(AT)11	98	190	93	1192
Locus_18858_Transcript_1/1_Confidence_1.000_Length_239	c	(TA)6tggaataaaagaaataatacatac(AT)7	189	238	50	239
Locus_18870_Transcript_1/1_Confidence_1.000_Length_336	c	(GGT)6ggcggcggcggcggtggtagccattgcagtgtagtccggtggcatccatattcctccagccacaacaacaaattgaggtgtctgt(GTG)5	160	277	118	336
Locus_19046_Transcript_1/1_Confidence_1.000_Length_963	c	(TA)9gtgatctgttttg(ATCC)5gttgtcctgatctcctgcggtccaccccttattcttcttcttctgtttatcattcactccctcatttatcacca(CTT)7tcttcttggtactgtagtactaactagtaccggtactgtata(AT)10	372	579	208	963
Locus_19053_Transcript_1/1_Confidence_1.000_Length_3185	c	(TG)6aagatttagcagaagattcggccctaaaat(GA)11aagagagagggaagagat(AG)6	2368	2461	94	3185
Locus_19053_Transcript_1/1_Confidence_1.000_Length_3185	c	(TTC)5gaatgggatttgatttgaagagtgtc(TG)10	2916	2976	61	3185
Locus_19085_Transcript_1/1_Confidence_1.000_Length_810	c	(AT)11gt(AC)6	149	184	36	810
Locus_19187_Transcript_1/1_Confidence_1.000_Length_268	c	(ATA)6ctttctctgttgtccatctttctatttttgtcagtcgtacttattttgtcacttttcttaaataaaaagaattaaacactttaatctc(A)10	153	268	116	268
Locus_19208_Transcript_1/1_Confidence_1.000_Length_709	c	(T)12ctacaaaactatcaaatcaaacaattacttttc(T)11	324	379	56	709
Locus_19214_Transcript_1/1_Confidence_1.000_Length_598	c	(TA)9tct(AG)9aaagagtacttgtgccgcctgtccgtccgttgtggacttcaaatgactcactcactgcggagatcattgtagagagagatataac(AT)7	251	388	138	598
Locus_19234_Transcript_1/1_Confidence_1.000_Length_405	c	(A)12g(A)15	41	68	28	405
Locus_19239_Transcript_1/1_Confidence_1.000_Length_757	c	(A)14gacaaaccagtatattaaatatctttttataactattaaaagaaatcattaatatattta(AAT)7	72	166	95	757
Locus_19281_Transcript_1/1_Confidence_1.000_Length_531	c	(TGTC)6agatgagcagcacctcctgtgttgt(TGA)5	464	527	64	531
Locus_19336_Transcript_1/1_Confidence_1.000_Length_235	c	(CTC)5(TTC)6	169	201	33	235
Locus_19389_Transcript_1/1_Confidence_1.000_Length_1630	c	(AT)10gta(TG)11	648	692	45	1630
Locus_19468_Transcript_1/1_Confidence_1.000_Length_427	c	(CT)6c(CT)10	314	346	33	427
Locus_19470_Transcript_1/1_Confidence_1.000_Length_723	c	(TC)14tttctctttcttctttttctttatcatct(TA)11	294	372	79	723
Locus_19471_Transcript_1/1_Confidence_1.000_Length_625	c	(AT)6gtgatgtatgatgcatatgggactagtctagtagtgta(GT)6	310	371	62	625
Locus_19476_Transcript_1/1_Confidence_1.000_Length_853	c	(T)14aaattcttcggcggctgtttcttcgtggattcgatttggtttgcctgaacaggaagttcgtaatgcgatgaaggttttaagtattcgttcg(T)13	60	177	118	853
Locus_19543_Transcript_1/1_Confidence_1.000_Length_1487	c	(AG)9gcatagttgattggttgaagtcttcttaatctttctattcacattctaa(TGC)8	1370	1460	91	1487
Locus_19550_Transcript_1/1_Confidence_1.000_Length_3735	c	(TA)11tccatttaaaatgagcagacatgaaatcaagttgatgatgattgcaac(AT)6	2875	2956	82	3735
Locus_19578_Transcript_1/1_Confidence_1.000_Length_1437	c	(GCA)6gagttatccctcttatggtactgctctgggtacagaagcatatggtggccaca(CAG)5	671	756	86	1437
Locus_19579_Transcript_1/1_Confidence_1.000_Length_509	c	(A)14gttattattgaaaagaaacataatgtagatgataaaaatggatctaaaggttcagtaaatt(AC)8ataaaattacattgagactctcaagttagcaaacaaatataagcaagtcagcacataactcaactttcattctagtctaaatagac(AAT)5	9	200	192	509
Locus_19590_Transcript_1/1_Confidence_1.000_Length_4044	c	(AT)13catttctgttagctgtgcaccaaaatgacaatttctcccctgaactcataaaatgtccagccttctaatttaagaaccagact(TTA)5	2921	3044	124	4044
Locus_19608_Transcript_1/1_Confidence_1.000_Length_1403	c	(CA)7(TA)10	235	268	34	1403
Locus_19627_Transcript_1/1_Confidence_1.000_Length_521	c	(AGA)5ttttgtcgcattggaaggatccgaagatgaagcagaggaa(CCG)5	400	469	70	521
Locus_19672_Transcript_1/1_Confidence_1.000_Length_1220	c	(AATT)5atttagttagttaattattgatgaacagactatacggtgaataatgattatac(AT)8	812	900	89	1220
Locus_19725_Transcript_1/1_Confidence_1.000_Length_225	c	(TC)13(TA)10	8	53	46	225
Locus_19737_Transcript_1/1_Confidence_1.000_Length_1859	c	(T)13cctttttttctttttggttctatgttttgtgttgttttttggtatcctttgatttatttttatttttatttta(T)10gggtttttgatttctactcttaactgtaaaatacttttatcgttgtgtgttgttgtatgtgtggttaaggttatata(GT)12	1451	1647	197	1859
Locus_19805_Transcript_1/1_Confidence_1.000_Length_3144	c	(A)12ggtatagtttttgcattttcctttctacgtacttaaaatttattgcagtcgctaattt(A)12	2941	3022	82	3144
Locus_19807_Transcript_1/1_Confidence_1.000_Length_311	c	(ATAC)6attc(AT)8	267	310	44	311
Locus_19917_Transcript_1/1_Confidence_1.000_Length_1357	c	(TC)8(TA)8	1072	1103	32	1357
Locus_19919_Transcript_1/1_Confidence_1.000_Length_974	c	(GA)9cgaaggaaggggattcggatgaac(CTT)6	880	939	60	974
Locus_19937_Transcript_1/1_Confidence_1.000_Length_1689	c	(CT)8(AT)6	1425	1452	28	1689
Locus_19996_Transcript_1/1_Confidence_1.000_Length_1031	c	(AG)12aaatggatagtgtaataaggcctct(TTC)5ttgtccactcatacaaca(TTC)6	17	116	100	1031
Locus_20035_Transcript_1/1_Confidence_1.000_Length_627	c	(T)15caaggaaatgaaacagaaatgttcatatgaattttttccacatatatagtcagcaaaatagacatttgacagt(A)14	516	617	102	627
Locus_20089_Transcript_1/1_Confidence_1.000_Length_591	c	(TTA)6(T)11a(T)11	542	582	41	591
Locus_20129_Transcript_1/1_Confidence_1.000_Length_1386	c	(T)10attttttctccctgattctttcgtacacggttgcaacgagtagcaag(T)14	640	710	71	1386
Locus_20229_Transcript_1/1_Confidence_1.000_Length_772	c	(TATC)5tcc(AT)9	731	771	41	772
Locus_20240_Transcript_1/1_Confidence_1.000_Length_759	c	(CT)6t(TC)11	725	759	35	759
Locus_20264_Transcript_1/1_Confidence_1.000_Length_1296	c	(TC)9ttttgcctttgtatttcaccgtgctggttagcttaagggtttacctcgggttcttcgtaatttgcaacccattgatacaac(A)10	1188	1296	109	1296
Locus_20284_Transcript_1/1_Confidence_1.000_Length_293	c	(A)48gaaaaacaaatagtggggcacatggaaa(CAT)6	1	94	94	293
Locus_20389_Transcript_1/1_Confidence_1.000_Length_2580	c	(TC)14(TA)9(TG)6	1	58	58	2580
Locus_20393_Transcript_1/1_Confidence_1.000_Length_2688	c	(AT)10aatatatatgctttcaagcactaccctccctattcacaaatcatcagcaggcatcattaccagtaaatgcaaaaaaac(A)11	232	340	109	2688
Locus_20440_Transcript_1/2_Confidence_0.750_Length_333	c	(TAA)5ttgattttaattaaggtattttgattgaattaaaaaag(A)10	136	198	63	333
Locus_20440_Transcript_2/2_Confidence_0.750_Length_283	c	(TAA)5ttgattttaattaaggtattttgattgaattaaaaaag(A)10	86	148	63	283
Locus_20559_Transcript_1/1_Confidence_1.000_Length_2629	c	(AT)6ct(AG)8	208	237	30	2629
Locus_20580_Transcript_1/2_Confidence_1.000_Length_2206	c	(CT)18(AT)7	4	53	50	2206
Locus_20580_Transcript_2/2_Confidence_1.000_Length_2206	c	(CT)18(AT)7	4	53	50	2206
Locus_20631_Transcript_1/1_Confidence_1.000_Length_1944	c	(TC)10atctc(TG)8	1521	1561	41	1944
Locus_20688_Transcript_1/1_Confidence_1.000_Length_1725	c	(T)13attttttatgatgttattcttttatttttagttag(AT)9acacacattatatattcttttatttttaggtacag(T)11	1515	1626	112	1725
Locus_20708_Transcript_1/1_Confidence_1.000_Length_1299	c	(TGG)5aggcaatggtggcggaggatatggaggtggcaagggttacgggaatggtaatgctgctgct(GGC)6	916	1009	94	1299
Locus_20718_Transcript_1/1_Confidence_1.000_Length_415	c	(CT)9cactgcaagtctgaaatctgtcactctgctccattccattcttttaattccggtgtataattgtgggtgttaatgtatgtgtatatatatc(TA)8	36	160	125	415
Locus_20764_Transcript_1/1_Confidence_1.000_Length_355	c	(ATC)5ctaatacatcaaaactag(GA)24	267	347	81	355
Locus_20793_Transcript_1/1_Confidence_1.000_Length_1020	c	(TA)8tctcagtggattcacgttcttgttct(TTTTC)5	189	255	67	1020
Locus_20796_Transcript_1/1_Confidence_1.000_Length_997	c	(AAT)9gtattgttctcaaatac(A)11	4	58	55	997
Locus_20796_Transcript_1/1_Confidence_1.000_Length_997	c	(A)12t(A)10	215	237	23	997
Locus_20802_Transcript_1/1_Confidence_1.000_Length_1157	c	(GAA)8atttggggaagaaagtgaagctgggaagaagaaacagtagcactgttcatcaaaggtgagagtgcttccagttccagaagcat(CTG)6	680	804	125	1157
Locus_20847_Transcript_1/1_Confidence_1.000_Length_1062	c	(TA)7tgttactgcaggatttgttacttatttcatactaaaaggatcaatttagaataaaatttatgttgccggaaatctgatataagtata(AT)7	842	956	115	1062
Locus_20880_Transcript_1/1_Confidence_1.000_Length_843	c	(GCC)6caagccaaagccaaccccgaacaattattgcccccctccacctagcggcggcgggggaggtggc(GGT)5	325	421	97	843
Locus_20933_Transcript_1/2_Confidence_0.667_Length_385	c	(CT)14(AT)6	345	384	40	385
Locus_20933_Transcript_2/2_Confidence_0.667_Length_363	c	(CT)14(AT)6	323	362	40	363
Locus_20970_Transcript_1/1_Confidence_1.000_Length_2826	c	(ACAG)7aataaggcctaaattcagaaactttctagtgtgtaatgcttgcttatatac(GGT)7	2457	2556	100	2826
Locus_20999_Transcript_1/1_Confidence_1.000_Length_2678	c	(AT)9aatattatcttttagacgtgttgaaagaaaagaattgaaaactggaaaatggg(GAA)5	1153	1238	86	2678
Locus_21056_Transcript_1/1_Confidence_1.000_Length_804	c	(TA)6gaaattattattatcaagtgataagctgaagaatttctattgactggtaatac(AT)8	95	175	81	804
Locus_21065_Transcript_1/1_Confidence_1.000_Length_1077	c	(AT)9gtagt(GA)10	263	305	43	1077
Locus_21082_Transcript_1/1_Confidence_1.000_Length_1723	c	(TA)9agtgatatggtgttgatgatgtgtatggagaaagacgttgggaagataggtgggaacagatatatg(TA)7	1557	1654	98	1723
Locus_21087_Transcript_1/1_Confidence_1.000_Length_1920	c	(AGCG)5agagagagagccgaggtgtatacatcctgcagctgcatacg(TAGA)6	176	260	85	1920
Locus_21132_Transcript_1/1_Confidence_1.000_Length_461	c	(A)10g(A)16	1	27	27	461
Locus_21263_Transcript_1/1_Confidence_1.000_Length_1311	c	(AT)6(GT)9	1178	1207	30	1311
Locus_21337_Transcript_1/1_Confidence_1.000_Length_1564	c	(GCA)5atggtatacaacaattaccacctaccatctgtatgtaatgtaatactcaacatagaccaacacagagagagtcacagattc(AT)10	181	296	116	1564
Locus_21473_Transcript_1/1_Confidence_1.000_Length_895	c	(CT)13accaaatactaatcctccctcacccatcaccttcaccttcaccttcaccttgcaaattgcaatg(GCT)5	223	327	105	895
Locus_21528_Transcript_1/1_Confidence_1.000_Length_1238	c	(AT)7t(TA)9	1004	1036	33	1238
Locus_21666_Transcript_1/1_Confidence_1.000_Length_1637	c	(A)11catcaaattacttctactttcaatactactctccctccatgctttaacaatctatccatttttctattttggtccgtctcataacaatctatccatttc(T)12	424	545	122	1637
Locus_21669_Transcript_1/1_Confidence_1.000_Length_408	c	(T)10ct(A)10	181	202	22	408
Locus_21727_Transcript_1/1_Confidence_1.000_Length_258	c	(ATGG)5ttcagttcgaagaataataacgt(TA)7	144	200	57	258
Locus_21788_Transcript_1/1_Confidence_1.000_Length_1827	c	(AT)8gtaatgtgtatattatgt(TA)8	1720	1769	50	1827
Locus_21841_Transcript_1/1_Confidence_1.000_Length_1446	c	(A)14cccaataaaggaaccaaccaattaacaagattaatccaacagagaacaaaactaaaactc(CAT)10gatcatcagtagtgtactccaacctttcttcttaactttcatttcttctcctaccaagaaaacattca(ACAG)5	77	268	192	1446
Locus_21884_Transcript_1/1_Confidence_1.000_Length_982	c	(CT)20(AT)6	930	981	52	982
Locus_21925_Transcript_1/1_Confidence_1.000_Length_579	c	(TAA)5tattccggctag(GCC)6	497	541	45	579
Locus_22038_Transcript_1/1_Confidence_1.000_Length_3357	c	(AG)6ggaccaagcaagccaccctttttttttctattattattgttagtggggtattatc(TA)8	3016	3098	83	3357
Locus_22097_Transcript_1/1_Confidence_1.000_Length_211	c	(TTTG)5tgt(TA)10	74	116	43	211
Locus_22101_Transcript_1/1_Confidence_1.000_Length_1483	c	(T)16aatgacgtgccgcaaacttggctcgcaaggtaaaatcaagtggcattgagggcttttgaacccatgggccaattgtttttctctc(T)15	1167	1282	116	1483
Locus_22135_Transcript_1/1_Confidence_1.000_Length_596	c	(AT)9g(TA)6	409	439	31	596
Locus_22202_Transcript_1/1_Confidence_1.000_Length_2974	c	(AT)6ttatatatacgtat(AG)6	663	700	38	2974
Locus_22315_Transcript_1/1_Confidence_1.000_Length_1853	c	(GGC)5gacctgatctggacgcggcggaggagaggagattgaatcacacagcac(GA)8c(AG)8	1734	1829	96	1853
Locus_22395_Transcript_1/1_Confidence_1.000_Length_1255	c	(AG)12aa(AG)7	1156	1195	40	1255
Locus_22461_Transcript_1/1_Confidence_1.000_Length_859	c	(A)13tgtagctactgattgctagtgaagtggctgattcccatggctgtgctcatcgccgccagcttcaccagctccggcggaagcaattgccctccgccacca(CCG)7	1	133	133	859
Locus_22463_Transcript_1/1_Confidence_1.000_Length_1255	c	(GA)6ggctagagagggtaagctttgtgagagagagtgggtgatgtatcgaattcctttctttctcacactccaa(AT)7	925	1020	96	1255
Locus_22516_Transcript_1/1_Confidence_1.000_Length_1109	c	(AT)7(AC)6	319	344	26	1109
Locus_22602_Transcript_1/1_Confidence_1.000_Length_1061	c	(TATG)5catatgcaaagacttgaggaaggagtggagtaccgaccagccaaccataggctgagacctaagggatagcaccaca(GCC)6	662	775	114	1061
Locus_22620_Transcript_1/1_Confidence_1.000_Length_1384	c	(CTG)5cttgctattaacaataacaatggtagtaaata(TAATC)5	659	730	72	1384
Locus_22748_Transcript_1/1_Confidence_1.000_Length_1904	c	(T)11ctacctttgaagctctgttcatgtgctcagacgaacctcatttatttcctatcactcactccatttcaac(CT)9	32	130	99	1904
Locus_22792_Transcript_1/1_Confidence_1.000_Length_1482	c	(AG)11atcaagaagatgaccgacaagaagtaaacc(A)10	381	442	62	1482
Locus_22880_Transcript_1/1_Confidence_1.000_Length_853	c	(AT)6acatacatatagcaagctaaggaaagaacaggaaaaaaaagctcaacgaaaccctagctagcaccaacatacatgtg(TA)6catatgtaca(TGC)6	459	587	129	853
Locus_22885_Transcript_1/1_Confidence_1.000_Length_944	c	(TA)7tgctctcttttatatattagaaagaagacaatataatatatataa(AT)8	742	816	75	944
Locus_22957_Transcript_1/1_Confidence_1.000_Length_474	c	(TA)6aaaccagaaattcaaaaaaaattaaaatcacacaacatccaaacacggccttaagattatttccggcggcggcg(CTC)5	33	133	101	474
Locus_23026_Transcript_1/1_Confidence_0.750_Length_572	c	(TA)10ttatcaatcgctgcatgtctgtgcggattgaattacatcctatccttgtattc(AT)9	163	253	91	572
Locus_23034_Transcript_1/1_Confidence_1.000_Length_2342	c	(T)11aaaattattgattactgtaag(TAT)7	266	318	53	2342
Locus_23034_Transcript_1/1_Confidence_1.000_Length_2342	c	(TAT)6tggattcttacaataatttcagttctacgacatttagcccaagcccacatattcaaaaataaaatt(A)13	1392	1488	97	2342
Locus_23043_Transcript_1/1_Confidence_1.000_Length_1962	c	(TC)9tatag(AT)7	1760	1796	37	1962
Locus_23072_Transcript_1/1_Confidence_1.000_Length_2127	c	(T)11cttttc(T)11caatacaaaaaattaaaataaaataaagagagagaaagagga(AG)9	250	337	88	2127
Locus_23109_Transcript_1/1_Confidence_1.000_Length_1509	c	(A)20caccaaaccccatctagctatccattccattccattcaaaatcaagaaaagatacatacatatatatat(AG)8	5	109	105	1509
Locus_23124_Transcript_1/1_Confidence_1.000_Length_898	c	(AT)9acaatacagaa(AG)6	668	708	41	898
Locus_23131_Transcript_1/1_Confidence_1.000_Length_995	c	(GA)6tgaataagggtttgtgtgttacataaaaccttatgagcttatcctatccttctgcagttttctgctcccc(CT)7	79	174	96	995
Locus_23134_Transcript_1/1_Confidence_1.000_Length_435	c	(AT)6gggggattatgagttaattacaacataggtgtgtacgtaagtacatacatac(AT)7a(AT)6	218	308	91	435
Locus_23147_Transcript_1/1_Confidence_1.000_Length_301	c	(A)12(TA)11	246	279	34	301
Locus_23217_Transcript_1/1_Confidence_1.000_Length_497	c	(AG)8cagcgtcactgtggtgtggtggggtgggtgtgcttatctaatagattctctata(AAT)5	323	407	85	497
Locus_23224_Transcript_1/1_Confidence_1.000_Length_1406	c	(ATGGG)6atgataagaagataaa(ATT)10	1102	1177	76	1406
Locus_23230_Transcript_1/1_Confidence_1.000_Length_2047	c	(A)12taat(A)11	220	246	27	2047
Locus_23232_Transcript_1/2_Confidence_0.500_Length_543	c	(AC)6(AT)9	242	271	30	543
Locus_23232_Transcript_2/2_Confidence_0.833_Length_545	c	(AC)6(AT)9	244	273	30	545
Locus_23233_Transcript_1/1_Confidence_1.000_Length_2715	c	(AT)7gtacatacatatgcactccatacatatac(AT)6	266	320	55	2715
Locus_23275_Transcript_1/1_Confidence_1.000_Length_2720	c	(AT)6(GT)6	2445	2468	24	2720
Locus_23348_Transcript_1/1_Confidence_1.000_Length_1386	c	(AT)8gtttgatggcttgcatgtggttttgttgaatggcctgcctatatagattatatacatac(AT)7	1293	1381	89	1386
Locus_23357_Transcript_1/2_Confidence_0.667_Length_357	c	(AT)13agaaagagg(GA)6	148	194	47	357
Locus_23357_Transcript_2/2_Confidence_0.667_Length_307	c	(AT)13agaaagagg(GA)6	98	144	47	307
Locus_23361_Transcript_1/1_Confidence_1.000_Length_958	c	(TA)10(TG)11	163	204	42	958
Locus_23382_Transcript_1/1_Confidence_1.000_Length_931	c	(A)10tggatagattgtctattta(ATT)5	330	373	44	931
Locus_23401_Transcript_1/1_Confidence_1.000_Length_348	c	(CATGT)5caacatatataatatataatgaatgagcatggcaacaaaaatctatctatcttcccacagatagattaccatgtacctttttttttctttttc(T)17	118	252	135	348
Locus_23445_Transcript_1/1_Confidence_1.000_Length_3475	c	(AT)6agtatgtatgta(TG)6	1928	1963	36	3475
Locus_23450_Transcript_1/1_Confidence_1.000_Length_315	c	(TG)7(TA)6	103	128	26	315
Locus_23616_Transcript_1/1_Confidence_1.000_Length_3518	c	(CT)10c(CT)8	55	91	37	3518
Locus_23635_Transcript_1/1_Confidence_1.000_Length_1998	c	(AAT)5gttaataataaggtcgtggaagaa(GAG)5	602	655	54	1998
Locus_23741_Transcript_1/1_Confidence_1.000_Length_1542	c	(TC)7ccttttcaa(T)15	352	389	38	1542
Locus_23765_Transcript_1/1_Confidence_1.000_Length_559	c	(TA)10tgcgcgtgtatatgcaattcattcttcaacagtcaatcaattgacacgatcggattcggatcagagttcatc(AT)7	1	106	106	559
Locus_23790_Transcript_1/1_Confidence_1.000_Length_654	c	(T)14c(T)10	177	201	25	654
Locus_23803_Transcript_1/1_Confidence_1.000_Length_1086	c	(AT)9ttaaaataattaaaaatatatataaatactaaatacatatgcgagtacccaccaaattttgtacttttggagcacaaactcttgtaac(AAT)7	643	769	127	1086
Locus_23872_Transcript_1/1_Confidence_1.000_Length_670	c	(T)11atttttttgatttttttgatttttgatttttatctt(TA)7	134	194	61	670
Locus_23903_Transcript_1/1_Confidence_1.000_Length_410	c	(TAA)7tattactattattctttacatctcttctcttctcttctcgggaaagaaaagctgcagtgggccgcctcagacagacacactgcgcg(CA)6	238	356	119	410
Locus_23906_Transcript_1/1_Confidence_1.000_Length_1005	c	(TA)11ttattaattgacattcattttgaacccacaaaacctctttttgtaatttacatgtgcacacatttttcagatattc(T)11	117	225	109	1005
Locus_23925_Transcript_1/1_Confidence_1.000_Length_406	c	(CT)7ttgccatttttttctcaatccacacgcttgacgaaccctctctctctttcc(CT)8	1	81	81	406
Locus_23935_Transcript_1/1_Confidence_1.000_Length_516	c	(TA)12tgcaagaggatgtcttttataat(TA)10	237	303	67	516
Locus_24083_Transcript_1/1_Confidence_1.000_Length_354	c	(A)11gg(A)12gtgtggtcaacaagacattggccaacaacacaaaaattaaatttctaacaaa(AT)10	220	316	97	354
Locus_24106_Transcript_1/1_Confidence_1.000_Length_748	c	(AT)7acacatacatgtcgtcccttcgttatcaattcctacctaattcacttcttcttcaa(TC)12acttatatagctagcttgcatgttttttggtttaatttctgaaccgatagttagacagac(AGAT)5	29	202	174	748
Locus_24106_Transcript_1/1_Confidence_1.000_Length_748	c	(AT)6gtatatggcctgctcgaatttaat(TAA)11	506	574	69	748
Locus_24197_Transcript_1/1_Confidence_1.000_Length_716	c	(CT)7ccccccctctccctctctccctc(TA)13	470	532	63	716
Locus_24201_Transcript_1/1_Confidence_1.000_Length_2544	c	(A)15gaccacatacaaccttcaaaacaacacaaagaagaagttcgatcgatggatcccttcagacaaatccaatccaaccgtaagcaag(A)17	2114	2230	117	2544
Locus_24236_Transcript_1/1_Confidence_1.000_Length_927	c	(TTA)6gaagtattcctttatttgttcttgtatcaattccc(TTA)5ttgttattagttttctagctttgagtttttactttattattaatttttttcttgat(TA)7	674	811	138	927
Locus_24245_Transcript_1/1_Confidence_1.000_Length_426	c	(CTA)5cttactacaccagtttatacagac(AG)7tatgaaatcaatcgtaggattacttg(ATAATC)5	73	181	109	426
Locus_24254_Transcript_1/1_Confidence_1.000_Length_3574	c	(T)11gaaaaatatattggtttgttttaac(A)11	650	696	47	3574
Locus_24265_Transcript_1/1_Confidence_1.000_Length_2499	c	(AG)11cgaaattgaataaaagtaaaaggagagtgcgttaaatgttagccaacaacactgc(CA)6ctgtactgtgcacaaatgctgcagctgctccgccatttgcaacttttgcgttatgaagagtgagaaaatgc(CT)8	2250	2425	176	2499
Locus_24269_Transcript_1/1_Confidence_1.000_Length_679	c	(AG)8gaaggggaggggaggggagggtatagtataggcatccatccatctcaataatgaatgaataaataaatagatgttataagagtgagtgaa(TGAG)5tcttctctccttcttcctt(TTC)5	192	351	160	679
Locus_24270_Transcript_1/1_Confidence_1.000_Length_1579	c	(CT)14(AT)8gta(TG)7	238	298	61	1579
Locus_24310_Transcript_1/1_Confidence_1.000_Length_1313	c	(T)16ccttacaacattaatatttgtaaggatt(AGA)6	1	62	62	1313
Locus_24317_Transcript_1/1_Confidence_1.000_Length_2656	c	(A)13caaactgtttgtataatagagtgcggtgtgtatccatattccgggtagaa(T)10	2454	2526	73	2656
Locus_24343_Transcript_1/1_Confidence_1.000_Length_832	c	(T)12attttattaaacataaaagacttgtactcatcc(TA)8	362	422	61	832
Locus_24487_Transcript_1/1_Confidence_1.000_Length_1278	c	(AG)8aa(AG)8	836	869	34	1278
Locus_24606_Transcript_1/1_Confidence_1.000_Length_2109	c	(A)10caagtcaaaaaaagagc(A)10g(A)10gag(A)10	128	188	61	2109
Locus_24657_Transcript_1/1_Confidence_1.000_Length_447	c	(T)12attttggttaatcttctttctttttgggcgtagctatgtgctttaatttatcaagctgtaccattcctctacatgtcg(A)14	1	104	104	447
Locus_24684_Transcript_1/1_Confidence_1.000_Length_1829	c	(TA)7tgtatgc(ATGT)5	1633	1673	41	1829
Locus_24713_Transcript_1/1_Confidence_1.000_Length_4072	c	(GAA)6(GAG)8gaaaggaagggatcatcaattct(TCA)5	310	389	80	4072
Locus_24787_Transcript_1/1_Confidence_1.000_Length_828	c	(AT)7(AG)10aaagagggctttctctaacactactaaactgggttgtaaaacaacacaactttttgtcccaatgatctgatcag(AT)9	415	540	126	828
Locus_24845_Transcript_1/1_Confidence_1.000_Length_234	c	(TC)7cttcccctttctctctctat(TA)7ttgccaaacattttacccaataaaaccctcctcaatctttggcccatttgacctcaccccttcactactctaaaaccctcttccccctaccaaaac(A)42	37	222	186	234
Locus_24860_Transcript_1/1_Confidence_1.000_Length_751	c	(TA)6gatagggaggagctgttagtaaacaagagcagagcg(AGT)5	255	317	63	751
Locus_24868_Transcript_1/1_Confidence_1.000_Length_799	c	(A)10ttgagtgaacagtgaagtttgggaaaaatcccccaaacaaaattgaaattgaaatcta(AAT)6	55	140	86	799
Locus_24872_Transcript_1/1_Confidence_1.000_Length_619	c	(TC)6caatccaatat(TC)8	468	506	39	619
Locus_24900_Transcript_1/1_Confidence_1.000_Length_1075	c	(TA)10(TG)7	15	48	34	1075
Locus_24926_Transcript_1/1_Confidence_1.000_Length_598	c	(AT)6tcacatcaacaacaacaaattaat(A)10	20	65	46	598
Locus_25010_Transcript_1/1_Confidence_1.000_Length_593	c	(CT)7atatagag(AT)7	364	399	36	593
Locus_25012_Transcript_1/1_Confidence_1.000_Length_405	c	(TCC)5ccgcaataaaatcaatcgcc(T)10cctttttctctttctgattcttctgcagaaataacag(A)10	313	404	92	405
Locus_25030_Transcript_1/1_Confidence_1.000_Length_1496	c	(TC)14(TA)10	1157	1204	48	1496
Locus_25030_Transcript_1/1_Confidence_1.000_Length_1496	c	(AT)7aggtagatttgcagaggcaaacaaggccttgtttgaagtgtgagaaatgaaaatgagaagag(GA)7	1314	1403	90	1496
Locus_25101_Transcript_1/1_Confidence_1.000_Length_297	c	(TC)10tatgtctatctatctcatatgggtggaatggaatatagtgatgatatatatagtggaggatat(AG)6	202	296	95	297
Locus_25122_Transcript_2/2_Confidence_0.667_Length_368	c	(T)10ctttttcggatttgattttggttttgatgatcttgaggtgagtagtcataggaattgatgatgttgctgtccgcaaatttgatatattgaatagca(AT)14	1	134	134	368
Locus_25243_Transcript_1/1_Confidence_1.000_Length_691	c	(AT)7aa(TC)6	134	161	28	691
Locus_25295_Transcript_1/1_Confidence_1.000_Length_961	c	(CT)14aattattcagacagccccatcccaactg(CTT)10	216	301	86	961
Locus_25364_Transcript_1/1_Confidence_1.000_Length_2241	c	(TC)6ttctcc(CT)7	165	196	32	2241
Locus_25414_Transcript_1/1_Confidence_1.000_Length_526	c	(T)11c(T)26	489	526	38	526
Locus_25463_Transcript_1/1_Confidence_1.000_Length_4053	c	(A)11tcgtaagatcgtataaacgcaaaaaaatcgcgctaataggcacaccataagcat(A)10	87	161	75	4053
Locus_25545_Transcript_1/1_Confidence_1.000_Length_1752	c	(GATA)6gatggatagatagtcccaac(A)13	1270	1326	57	1752
Locus_25545_Transcript_1/1_Confidence_1.000_Length_1752	c	(TA)6tgt(AG)8	1512	1542	31	1752
Locus_25590_Transcript_1/1_Confidence_1.000_Length_345	c	(TA)8gataatagatat(AG)6(GA)6gt(AG)6	222	287	66	345
Locus_25685_Transcript_1/1_Confidence_1.000_Length_836	c	(AG)6acaagggttgactatatattttgattggatgaaaagtgaatctttttctctttttc(A)11	543	621	79	836
Locus_25764_Transcript_1/1_Confidence_1.000_Length_498	c	(AT)10taatcttacaaggagaagaaatgtaaacgcagtgaatatagccagacatctttatttaagtaggagtatgtattagtactatatattatcg(ATT)9	6	143	138	498
Locus_25850_Transcript_1/1_Confidence_1.000_Length_675	c	(A)13gtgatgaacaagatcttgtaagcaacagtcagccaagaagaagaacatgaacaacaaactgttattacatacatcgttttcatcttc(ATA)5	28	142	115	675
Locus_25878_Transcript_1/1_Confidence_1.000_Length_1646	c	(TC)8tacccatccctaatctaccccgcctatacatccttccttcccccctttct(TCA)5	23	103	81	1646
Locus_25983_Transcript_1/1_Confidence_1.000_Length_1023	c	(CT)7tctctccgccgtgttttctccatctcccactcgccggc(GGA)5	62	128	67	1023
Locus_26121_Transcript_1/1_Confidence_1.000_Length_1654	c	(T)11gg(A)17	1423	1452	30	1654
Locus_26125_Transcript_1/1_Confidence_1.000_Length_1139	c	(GCA)5accatggggaattgtgtggagtgtggaagctaacgaacaaacatatgttgaattc(TA)7ttatttctagcgcctaagaaaagaagaagaaaaatgttatgggaagtaagtgtatagtatagcgtggggtgaa(GGAAG)6	518	704	187	1139
Locus_26191_Transcript_2/4_Confidence_0.556_Length_235	c	(A)22c(A)31	182	235	54	235
Locus_26191_Transcript_3/4_Confidence_0.222_Length_235	c	(A)18cg(A)34	182	235	54	235
Locus_26329_Transcript_1/1_Confidence_1.000_Length_664	c	(AG)9aaacacactgtaaataa(AG)8	2	52	51	664
Locus_26408_Transcript_1/1_Confidence_1.000_Length_1670	c	(AT)9aact(AG)8	582	619	38	1670
Locus_26521_Transcript_1/1_Confidence_1.000_Length_1978	c	(A)11gaaaaaaccgtttgtgcgcgatgattggcagcttaaatcttcaaatttattttggtgccattccatcacaggtaacatccccatttacgcca(T)10	1230	1342	113	1978
Locus_26600_Transcript_1/1_Confidence_1.000_Length_957	c	(TA)9cacacacacatatacatgtgtgtataagtataagtggcctttcgagctcccaatggtcaggatacacattg(TTA)6	54	160	107	957
Locus_26663_Transcript_1/1_Confidence_1.000_Length_693	c	(AT)7acaataggacaaattagtctaattctggctac(AAGATG)5	412	487	76	693
Locus_26751_Transcript_1/1_Confidence_1.000_Length_726	c	(A)10cccttgattagggaattagaacaggtcagattttcc(A)15	610	670	61	726
Locus_26769_Transcript_1/1_Confidence_1.000_Length_985	c	(CAC)5ccccaccaccagtcctttcttcaattcctc(TA)7	596	654	59	985
Locus_26781_Transcript_1/1_Confidence_1.000_Length_257	c	(GCT)5gc(AGA)5	48	79	32	257
Locus_26894_Transcript_1/1_Confidence_1.000_Length_1181	c	(AT)7aaatattattaattatatttaaatttaaaaatattataatttt(A)10	79	145	67	1181
Locus_26901_Transcript_1/1_Confidence_1.000_Length_2599	c	(AG)7ggatagcatgccatgctgctttaaatttgtctcttcactcatctgccactcatactcatggtccactttctg(AC)10	2493	2598	106	2599
Locus_26914_Transcript_1/1_Confidence_1.000_Length_558	c	(TC)6(TA)7	291	316	26	558
Locus_26967_Transcript_1/1_Confidence_1.000_Length_2065	c	(TTA)5ctgcttgacagaagagagagagcacgacgatagtccag(TGC)5	473	540	68	2065
Locus_26993_Transcript_1/1_Confidence_1.000_Length_814	c	(CT)13(AT)10	207	252	46	814
Locus_27041_Transcript_1/1_Confidence_1.000_Length_700	c	(TTG)5tagggtgggtgaagttttgcatttgcttattacacgttagcttgaggtagcggtgtactgtgatatacta(AT)7	579	677	99	700
Locus_27050_Transcript_1/1_Confidence_1.000_Length_1124	c	(TA)7ttaacgaagatctgtgctaatttgctacgcagcgttaccgcgcgtcctct(ATC)5	970	1048	79	1124
Locus_27061_Transcript_1/1_Confidence_1.000_Length_935	c	(CA)6(CT)10	812	843	32	935
Locus_27125_Transcript_1/1_Confidence_1.000_Length_663	c	(ATA)5c(TAA)5	545	575	31	663
Locus_27152_Transcript_1/1_Confidence_1.000_Length_314	c	(A)12g(A)40	262	314	53	314
Locus_27205_Transcript_1/1_Confidence_1.000_Length_552	c	(A)16gaaccctttaagaaccctccttatgctttatgggtattttctttttatgccacacattcccccaaaccaaatgcaataatgtgatctgtaatttctttc(T)20	163	297	135	552
Locus_27236_Transcript_1/1_Confidence_1.000_Length_2073	c	(TAT)7atctgttggtttagagttatagatagccgagccgtgctttgtgctgttaacatcatcacatcacatcatttggacatttg(T)21	1952	2073	122	2073
Locus_27246_Transcript_1/1_Confidence_1.000_Length_2033	c	(AT)13(GT)7	1978	2017	40	2033
Locus_27261_Transcript_1/1_Confidence_1.000_Length_2736	c	(CT)9(AT)6	544	573	30	2736
Locus_27263_Transcript_1/1_Confidence_1.000_Length_2621	c	(AC)8(AT)7	211	240	30	2621
Locus_27346_Transcript_1/1_Confidence_1.000_Length_610	c	(TGC)5tggtttgttctgaattgaaggcggccgcccaatgcaaccaatcatggtttttcttcgttgaccaaat(A)11	428	520	93	610
Locus_27426_Transcript_1/1_Confidence_1.000_Length_1862	c	(AT)8gtacgtatatgtactatgaaacgaagcacagtaaagtagagatagaattagaactcacctggattgggattgggattgggattgctggaa(TGC)8tgagctttcttcttggtcttggtcggaatggggacctgaaagaagccgatcttcttcctctgaaaatagtaatgt(CTG)8	171	399	229	1862
Locus_27522_Transcript_1/1_Confidence_1.000_Length_547	c	(GA)7tatagagaggtgattttgggtgaacaatggtgta(AT)6	11	70	60	547
Locus_27572_Transcript_1/1_Confidence_1.000_Length_2491	c	(GCC)6g(CTC)5	71	104	34	2491
Locus_27572_Transcript_1/1_Confidence_1.000_Length_2491	c	(TAT)6tgccgcaacaattcaaagttttttgaagataaaataatgcaattgcacaccatatggtgcgacagatg(TAT)7	2248	2354	107	2491
Locus_27689_Transcript_1/1_Confidence_1.000_Length_344	c	(AT)9ggcagaacttttctcaagcattttcatacttttgcgcagttaattctgat(TA)9	2	87	86	344
Locus_27704_Transcript_1/1_Confidence_1.000_Length_1363	c	(A)10tacactatttcattaaactattggccttagtcttatgctcctttttattt(TA)6	277	348	72	1363
Locus_27733_Transcript_1/1_Confidence_1.000_Length_493	c	(ATAC)5ac(AT)6	264	297	34	493
Locus_27796_Transcript_1/1_Confidence_1.000_Length_1658	c	(AT)6(GT)8	510	537	28	1658
Locus_27817_Transcript_1/1_Confidence_1.000_Length_930	c	(TAA)10tccggggcgggtcctccgtccggccacggacacaaatgtaaagtgtcacaaaaggtcgtcgtcgtcacatgcactctcca(TCT)5	70	194	125	930
Locus_27843_Transcript_1/1_Confidence_1.000_Length_380	c	(CT)8(AT)8	340	371	32	380
Locus_27906_Transcript_1/1_Confidence_1.000_Length_1011	c	(TAA)5gctgttgttagtacagtgaattgatttaaaatgcaagtagaagataatg(ATA)5	916	994	79	1011
Locus_27922_Transcript_1/1_Confidence_1.000_Length_4157	c	(CTAT)5cagcaccaatttcagagttgtgtttattcatgtgttatgtg(CAAT)6	377	461	85	4157
Locus_27922_Transcript_1/1_Confidence_1.000_Length_4157	c	(GAG)5aggt(GAA)10	3912	3960	49	4157
Locus_27949_Transcript_1/1_Confidence_1.000_Length_530	c	(TGG)8tgatggcaagttagtat(ATG)9	253	320	68	530
Locus_27964_Transcript_1/1_Confidence_1.000_Length_1797	c	(T)23catcttttgatctttgct(TA)11	1	63	63	1797
Locus_27998_Transcript_1/1_Confidence_1.000_Length_4668	c	(AT)6aatactcatcattataggtag(A)11	251	294	44	4668
Locus_28006_Transcript_1/1_Confidence_1.000_Length_674	c	(TGTC)6tgtgcagcacgctcatcg(ATC)5	577	633	57	674
Locus_28076_Transcript_1/1_Confidence_1.000_Length_874	c	(AT)9agtctggttgctctgattattatttggtattattagctgctgctgctgtttacacacact(CA)6	465	554	90	874
Locus_28112_Transcript_1/1_Confidence_1.000_Length_471	c	(AT)8(AG)10	141	176	36	471
Locus_28119_Transcript_1/1_Confidence_1.000_Length_1137	c	(A)10cacatctgctctctcttcggaacaaattagcagttcagttcaagttaggttctcatcaagatcttctcttaatctatgaatc(AT)7	762	867	106	1137
Locus_28334_Transcript_1/1_Confidence_1.000_Length_2510	c	(A)12gtgtgagagtgtgta(AG)9	19	63	45	2510
Locus_28419_Transcript_1/1_Confidence_1.000_Length_3632	c	(CT)17ttctttttttcctttttcttttgtcttctttgcttttgttgttgtttgggttcttctgtttattg(TC)8	29	143	115	3632
Locus_28439_Transcript_1/1_Confidence_1.000_Length_1429	c	(GCG)7gtggcggaaatgaagaaaaggaggcagtaaaagaggagtgtgctgaactgcagctgcattgtgaatgtggtcagtgtaactgctctctgcctctcaca(CT)11	1221	1361	141	1429
Locus_28479_Transcript_1/1_Confidence_1.000_Length_2701	c	(TC)8tatatagcaagcacttggagggggttgtctttccgccactcgcattttatattaatcccctttt(TC)11	94	195	102	2701
Locus_28482_Transcript_1/1_Confidence_1.000_Length_341	c	(AG)7aatttagagagagagatgggagtttcgggaacaatggagtatttgtcggagctgttgagcagcaagac(GAA)5	155	251	97	341
Locus_28491_Transcript_1/1_Confidence_1.000_Length_1602	c	(A)10tgaatactttttatacgacagactaaaatg(A)10	32	81	50	1602
Locus_28497_Transcript_1/1_Confidence_1.000_Length_632	c	(AT)8ctatatttgtgggtctgtgttagagtgagagcgagagtgagagcgagagtgagagtgcttt(TA)11	383	481	99	632
Locus_28509_Transcript_1/1_Confidence_1.000_Length_561	c	(TC)7tttcttctctcttctttcttctctct(TC)6	288	339	52	561
Locus_28534_Transcript_1/1_Confidence_1.000_Length_242	c	(TC)6tggatattattctttactgcttcttgatcttgtaagttctggga(AT)10	10	85	76	242
Locus_28666_Transcript_1/1_Confidence_1.000_Length_553	c	(CT)6cactctctctcta(TC)8(AC)7	3	57	55	553
Locus_28723_Transcript_1/1_Confidence_1.000_Length_240	c	(A)21n(A)12t(A)18	188	240	53	240
Locus_28834_Transcript_1/1_Confidence_1.000_Length_849	c	(AAT)7taatttatatacttaattttcatgttgggaatattaga(AT)6	674	744	71	849
Locus_28873_Transcript_1/1_Confidence_1.000_Length_930	c	(TAA)6cgatgatgatgaagtaatattagcggagtcc(GAG)6	400	466	67	930
Locus_28918_Transcript_1/1_Confidence_1.000_Length_863	c	(AG)6cataaacaagaacgagtctagaaatcaggtcatcggataactaatttatatac(AT)7	16	94	79	863
Locus_28918_Transcript_1/1_Confidence_1.000_Length_863	c	(TC)7(TA)6	700	725	26	863
Locus_28925_Transcript_1/1_Confidence_1.000_Length_1168	c	(TC)10agattcagtgctctcgtaatatgcctccctgttcttggttgtttctcttattggaattggttttgctgctatcgggcggaaacttcttattacttgc(CTG)5	365	496	132	1168
Locus_28939_Transcript_1/1_Confidence_1.000_Length_397	c	(AT)9gta(TG)7	77	111	35	397
Locus_28943_Transcript_1/1_Confidence_1.000_Length_1181	c	(AGA)7(TGA)6	753	791	39	1181
Locus_29023_Transcript_1/1_Confidence_1.000_Length_2338	c	(ATTCT)5ctcc(GAT)5	2208	2251	44	2338
Locus_29091_Transcript_1/1_Confidence_1.000_Length_674	c	(AT)7(GT)6	632	657	26	674
Locus_29136_Transcript_1/1_Confidence_1.000_Length_3342	c	(TA)6ttctaaatatttaaatac(TAA)8	942	995	54	3342
Locus_29153_Transcript_1/1_Confidence_1.000_Length_797	c	(TA)9tggatctgacggttctcgtgcaagactgaacaaagaggccagccaatcagaatcgttcgcttc(CT)7	12	106	95	797
Locus_29164_Transcript_1/1_Confidence_1.000_Length_1691	c	(GTGA)9gttacgg(TAT)12gtcatcactcactagggtaggaggtggggtgaggtgag(GTA)5	1551	1682	132	1691
Locus_29177_Transcript_1/1_Confidence_1.000_Length_2488	c	(CTT)11ctctctctagggttt(TC)8	622	685	64	2488
Locus_29191_Transcript_1/1_Confidence_1.000_Length_1115	c	(TTA)6cgatgctatcttgaaattttcagcttacgctgttagacgacgataccgcg(CTC)5ctagtgt(TTC)8	248	361	114	1115
Locus_29235_Transcript_1/1_Confidence_1.000_Length_805	c	(AT)8aacatagacatatatatagttgagtttttagatgaaaaataatcccaaagttgatgataatatgcatgttatgacataatctgaagagattgg(AATT)6aataatagggttaaggggaaaccaagaaaaaaaaattaaaaatttaaggggc(TA)8	474	674	201	805
Locus_29275_Transcript_1/1_Confidence_1.000_Length_851	c	(GAA)5gtcccctcacacat(GAC)5	68	111	44	851
Locus_29288_Transcript_1/1_Confidence_1.000_Length_453	c	(AC)10ttttcttgcatttgcaattaatgtctgtcat(CA)13	211	287	77	453
Locus_29305_Transcript_1/1_Confidence_1.000_Length_1343	c	(TA)7(TG)9	1246	1277	32	1343
Locus_29312_Transcript_1/1_Confidence_1.000_Length_1384	c	(CAAAT)5caatggtgaggttgttattgagattggcgccgccgcaagtaatgcagtgcagtgctgcacttgctgatttggggattaggttaggttcagtttag(GA)6	1194	1325	132	1384
Locus_29315_Transcript_1/1_Confidence_1.000_Length_788	c	(AAT)6agtaaaataaaatgcaacaatat(ATA)8	20	84	65	788
Locus_29336_Transcript_1/2_Confidence_0.556_Length_406	c	(TC)15(TA)7	10	53	44	406
Locus_29336_Transcript_2/2_Confidence_0.889_Length_405	c	(TC)19(TA)10	1	58	58	405
Locus_29349_Transcript_1/1_Confidence_1.000_Length_1297	c	(ATA)6(ATT)5	315	347	33	1297
Locus_29518_Transcript_1/1_Confidence_1.000_Length_563	c	(TA)10gacacacactaataaatcacaaatccccaaccctaatttcatttta(CTT)5	121	201	81	563
Locus_29547_Transcript_1/1_Confidence_1.000_Length_1438	c	(ATTA)5atcaatctctttctctctcacacactgcatctctttctctctcccacattcatcacagttgcagcagcgccagaaacacagtagcagtg(GT)8ctgtgatgtgatgagagtccccaaaccgccacgcccttcaactccccacatgacaccttcttcaactcctccaccagacaccacctgcca(CT)7	53	281	229	1438
Locus_29555_Transcript_1/1_Confidence_1.000_Length_843	c	(TAT)11taagatttatatacttattatttaatttggtagttttttttt(A)12	568	654	87	843
Locus_29564_Transcript_1/1_Confidence_1.000_Length_513	c	(TA)8tgatagatgtt(TA)7	187	227	41	513
Locus_29602_Transcript_1/1_Confidence_1.000_Length_647	c	(TAT)5tactattatta(ATT)7	229	275	47	647
Locus_29610_Transcript_1/1_Confidence_1.000_Length_801	c	(AT)9ccagaaaggg(A)14	262	303	42	801
Locus_29734_Transcript_1/1_Confidence_1.000_Length_624	c	(AT)10(AG)8	113	148	36	624
Locus_29788_Transcript_1/1_Confidence_1.000_Length_486	c	(TCA)5ttatcattatcattc(AT)8	153	198	46	486
Locus_29810_Transcript_1/1_Confidence_1.000_Length_1481	c	(GAC)7acaacagcacaccgccagattctacgttgcccaccagaaaaagaaaaaaaaattaaa(AT)6	202	291	90	1481
Locus_29821_Transcript_1/1_Confidence_1.000_Length_2514	c	(CT)13(AT)9ttatatttatatttatatttatatataaatgcaaagattaaagccgatgctttgtttttctagtaaggatccaacttctgctcctgcac(TA)7	2291	2437	147	2514
Locus_29823_Transcript_1/1_Confidence_1.000_Length_1908	c	(CT)7agccacagaagagaagagtttgttagaacacacaca(CT)8cccaattcgagtaatttctcctctctctgtg(TC)6	94	202	109	1908
Locus_29830_Transcript_1/1_Confidence_1.000_Length_329	c	(AG)6(AT)7	194	219	26	329
Locus_29894_Transcript_1/1_Confidence_0.667_Length_328	c	(GAA)5aa(AGG)8	131	171	41	328
Locus_29907_Transcript_1/1_Confidence_1.000_Length_1137	c	(A)10taaattattgttgacaattcgagtttgtgttatacacttactttatttgagtttag(AT)6	180	257	78	1137
Locus_29908_Transcript_1/1_Confidence_1.000_Length_871	c	(AAT)5aacagagatacccc(A)16	120	164	45	871
Locus_29910_Transcript_1/1_Confidence_1.000_Length_438	c	(T)10c(T)10	271	291	21	438
Locus_29934_Transcript_1/1_Confidence_1.000_Length_821	c	(AT)9ttata(TG)6	194	228	35	821
Locus_30023_Transcript_1/1_Confidence_1.000_Length_553	c	(T)10acccttctttgttgttgacacgggagagaacaaagattaggggattggttaatgtgctgattggggctaatcaatagat(A)12	190	290	101	553
Locus_30024_Transcript_1/1_Confidence_1.000_Length_484	c	(AG)6taagagagagagtctaca(AT)7	129	172	44	484
Locus_30039_Transcript_1/1_Confidence_1.000_Length_580	c	(CGC)6tgtagcttttagaatttagacttg(T)12	527	580	54	580
Locus_30071_Transcript_1/1_Confidence_1.000_Length_2083	c	(T)13aaattataaaataataatgat(A)10	2029	2072	44	2083
Locus_30101_Transcript_1/1_Confidence_1.000_Length_581	c	(T)10attggatcaaatacaaaaaatataaaatatataa(T)10(A)10	387	450	64	581
Locus_30197_Transcript_1/1_Confidence_1.000_Length_1235	c	(AT)7aaatcatgtcctacaataccctctttctgttttatctgctcagggaaaaccacgac(AT)8	14	99	86	1235
Locus_30197_Transcript_1/1_Confidence_1.000_Length_1235	c	(CGG)5tggtggagagttcggtgagagct(TCG)5acgtaggcggaattgatggttttgaagatgccgttat(CGG)6	1124	1231	108	1235
Locus_30222_Transcript_1/1_Confidence_1.000_Length_714	c	(ACT)6tcatccatccaagtccaaccttccatttccatccatccatcagcaacattacattgaattgaaatactattataagtaag(TA)10	348	465	118	714
Locus_30433_Transcript_1/1_Confidence_1.000_Length_1279	c	(GAA)5(GGA)8	338	376	39	1279
Locus_30562_Transcript_1/1_Confidence_1.000_Length_933	c	(T)11aatggttttcatatttggatgttttgtaataatagattactttttattaccattttttcactattcaatgtatacaattatttttattttcactct(A)12	58	176	119	933
Locus_30836_Transcript_1/1_Confidence_1.000_Length_1366	c	(T)16ga(T)12	1337	1366	30	1366
Locus_30848_Transcript_1/1_Confidence_1.000_Length_268	c	(CT)9cc(CT)10atctctctctattaatgatggtcaaggaagcaagaaagcacctgtggaattgggggagtatgttg(A)12	57	173	117	268
Locus_30882_Transcript_1/1_Confidence_1.000_Length_1599	c	(AT)9aaagagggaa(AG)8cagcaagctcaatcaagccttgctaactctcttaatccactgctctctctctgc(CCAT)5	133	250	118	1599
Locus_30951_Transcript_1/1_Confidence_1.000_Length_368	c	(TA)9tgtatatgcgtg(TA)6	81	122	42	368
Locus_30991_Transcript_1/1_Confidence_1.000_Length_1270	c	(TTC)5gatctagccctctccacccctcaccaccaccaccgctcatccaccctcacgttgcaatc(CGG)5	475	563	89	1270
Locus_31008_Transcript_1/1_Confidence_1.000_Length_321	c	(CTC)7cttctacctacccccaatcttccttcatctacaa(AC)7	56	124	69	321
Locus_31291_Transcript_1/1_Confidence_1.000_Length_388	c	(AT)11aatattatatta(AT)6	25	70	46	388
Locus_31348_Transcript_1/1_Confidence_1.000_Length_828	c	(TGG)5agtgcatcaacgacga(TCC)6	247	295	49	828
Locus_31348_Transcript_1/1_Confidence_1.000_Length_828	c	(GCT)7gattccatcttgttcaattaattgtaaac(TA)7	723	786	64	828
Locus_31380_Transcript_1/1_Confidence_1.000_Length_1031	c	(CT)10atttcagtttctctctctaaaagta(TAT)7	114	179	66	1031
Locus_31414_Transcript_1/1_Confidence_1.000_Length_313	c	(GATGA)5aaagcttaccattttaatagtacattgctacttggaatgagcttgctcccacactagtctcttacaactttacc(ATA)6ctgattgatatactatttgatcgattcgattcgacagcatcatatcatatcatatcaagtacgagcccagcctccttcctacttaattccatccatgga(TATC)5	42	277	236	313
Locus_31431_Transcript_1/1_Confidence_1.000_Length_2064	c	(GA)9(GT)10	2017	2054	38	2064
Locus_31440_Transcript_1/1_Confidence_1.000_Length_989	c	(CA)6(CT)10	61	92	32	989
Locus_31458_Transcript_1/1_Confidence_1.000_Length_1572	c	(CCG)7ccttgtctaattccgagcaataatcccgcatcaagaagaaaatcaaggatgattacctgcgcagcaaccaacaac(CAG)6	750	863	114	1572
Locus_31458_Transcript_1/1_Confidence_1.000_Length_1572	c	(GCT)7gcaagtgcaacggcaggaggaggag(GAA)7	1314	1380	67	1572
Locus_31466_Transcript_1/1_Confidence_1.000_Length_2799	c	(CT)6cccccaccc(CTT)5cctcctcctgttttccctgtccactttcttcctctgcaagttccaatggagattctccttcccacataccacttcaccc(TCT)5	33	162	130	2799
Locus_31480_Transcript_1/1_Confidence_1.000_Length_1409	c	(AAT)7att(TA)6	80	115	36	1409
Locus_31521_Transcript_1/1_Confidence_1.000_Length_2075	c	(GA)6aaagagagatgtagccactaaaacaaactagggaaagccagcagcagcgattcaagcctt(TC)7	1957	2042	86	2075
Locus_31559_Transcript_1/1_Confidence_1.000_Length_259	c	(AATC)5ttctggtgc(TAA)5	135	178	44	259
Locus_31587_Transcript_1/2_Confidence_0.500_Length_351	c	(AC)7(AT)6	264	289	26	351
Locus_31587_Transcript_2/2_Confidence_0.667_Length_415	c	(AC)7(AT)6	328	353	26	415
Locus_31783_Transcript_1/1_Confidence_1.000_Length_1194	c	(GAC)5taccaattactatataataataaaattaataattgtgaggccgccgcggcagctggtgatgatgagaggcggatatgcatgcttccggcagctgctgc(TGG)7	684	817	134	1194
Locus_31788_Transcript_1/1_Confidence_1.000_Length_1482	c	(AG)10cgttgtacgttccaccttcttcctcctccttccagaattagtaaaccccaagcggcagagtgagtgccaagtgaagttcga(GGCT)5	34	154	121	1482
Locus_31793_Transcript_1/1_Confidence_1.000_Length_1149	c	(A)13gtaaatattacacactatatagtatatacacacctttg(TC)9tatatatgtgcatatttgcgagtaaatatcaaaagagcatctaacacacttactac(AT)6	21	157	137	1149
Locus_31886_Transcript_1/1_Confidence_1.000_Length_240	c	(TA)6(CA)7	45	70	26	240
Locus_31888_Transcript_1/1_Confidence_1.000_Length_924	c	(GAA)7gactctgcggaagccaatcaaggagcgatctcttgcatctctcatgtaatgatcgatcgatgggaaaccattatatag(AT)9	721	837	117	924
Locus_31910_Transcript_1/1_Confidence_1.000_Length_1058	c	(TA)6tgtatatatagttattgacgacatctccagct(GGTCA)5	890	958	69	1058
Locus_31927_Transcript_1/1_Confidence_1.000_Length_1387	c	(CGG)5(AGG)5	1294	1323	30	1387
Locus_31963_Transcript_1/1_Confidence_1.000_Length_968	c	(T)12gaaatgataaccagacaatatttt(ATC)6	1	54	54	968
Locus_32058_Transcript_1/1_Confidence_1.000_Length_266	c	(A)11tcaaaatgcatatatattc(AT)10	21	70	50	266
Locus_32128_Transcript_1/1_Confidence_1.000_Length_865	c	(AT)9cacagaattatccaatacatattataatatgtatgtatacatcctaatcaacattaaactcaacacctaacaaatgg(AC)10	116	230	115	865
Locus_32130_Transcript_1/1_Confidence_1.000_Length_945	c	(TC)12gc(TA)9	544	587	44	945
Locus_32214_Transcript_1/1_Confidence_1.000_Length_261	c	(AT)6(AG)9	16	45	30	261
Locus_32231_Transcript_1/1_Confidence_1.000_Length_1398	c	(AG)6aaacaaagaagccccgtcccccattgctcaagaaaccagtggatcggaggtgaagataacaccatcaacttttgggtaagtttaaccaccctttatc(CTTT)5	10	138	129	1398
Locus_32257_Transcript_1/1_Confidence_1.000_Length_1822	c	(T)10aaatttttcccaaaaagcaaaatgaaaactttatcatcagt(TCA)5gcaagaggaagctgaaatcatgtcaaatttgacaacttcagcttcacctaatcatgtc(AAT)8	361	508	148	1822
Locus_32273_Transcript_1/1_Confidence_1.000_Length_3367	c	(T)10c(T)12	3097	3119	23	3367
Locus_32376_Transcript_1/1_Confidence_1.000_Length_1350	c	(ACATGC)5gcccctcacgttgcatatttatcgaaaacttttataccaattccatcaatttattaacaccacccaacattaatgatatcaatcaaactcatatataa(AT)6	94	233	140	1350
Locus_32398_Transcript_1/1_Confidence_1.000_Length_944	c	(AT)6tta(TAT)7	856	891	36	944
Locus_32406_Transcript_1/1_Confidence_1.000_Length_2777	c	(AACA)5ataaatagatcacaactatcaaaattgaaatagattagaatgcttgcttgctgca(TCATC)5	169	268	100	2777
Locus_32497_Transcript_1/1_Confidence_1.000_Length_498	c	(CGG)5cta(CGG)5	207	239	33	498
Locus_32497_Transcript_1/1_Confidence_1.000_Length_498	c	(TA)6tgtgagtgtgtgttaattaatatggaagaaattaaatgcatgt(TA)7	416	484	69	498
Locus_32505_Transcript_1/1_Confidence_1.000_Length_361	c	(TC)15ttgtccaatcaatctacacataacatatacatacattcatacgtgtatctatctgtc(TA)9(ATC)6	171	293	123	361
Locus_32534_Transcript_1/1_Confidence_1.000_Length_543	c	(T)10ggttaaaagaatgtttgaa(T)10	478	516	39	543
Locus_32657_Transcript_1/1_Confidence_1.000_Length_420	c	(T)10aaataa(T)10	82	107	26	420
Locus_32744_Transcript_1/1_Confidence_1.000_Length_897	c	(TG)6tttttgcaaagctctttccagctatgaatatgattaatatattaaataattag(GAA)5	93	172	80	897
Locus_32795_Transcript_1/1_Confidence_1.000_Length_312	c	(ATT)5(GTT)6	168	200	33	312
Locus_32830_Transcript_1/1_Confidence_1.000_Length_469	c	(TG)9catgcacgccc(CT)15(AT)10	275	353	79	469
Locus_32890_Transcript_1/1_Confidence_1.000_Length_529	c	(AC)6ttagcacagcaaacatctatgggctatggccatggtctttacgacagcaccagcagctg(TA)12	128	222	95	529
Locus_32941_Transcript_1/1_Confidence_1.000_Length_1110	c	(TTC)5c(CGG)5	481	511	31	1110
Locus_32956_Transcript_1/1_Confidence_1.000_Length_1669	c	(TG)6tacaaatcactgctatatatata(TG)12	1059	1117	59	1669
Locus_33063_Transcript_1/1_Confidence_1.000_Length_527	c	(AT)7agagtct(AG)14ggaagaatctagagatagagagagtttgt(CTTC)5	353	450	98	527
Locus_33162_Transcript_1/1_Confidence_1.000_Length_272	c	(GCT)5tcttcggaatatatctatataattaggttctttctcgctttacttatgataactggagtgaaccgttatcagtaaaaccttccccag(GT)7gagagagagt(GA)12	102	251	150	272
Locus_33300_Transcript_1/1_Confidence_1.000_Length_225	c	(TG)6(TA)6	133	156	24	225
Locus_33338_Transcript_1/1_Confidence_1.000_Length_1220	c	(TC)15(TA)10	1167	1216	50	1220
Locus_33339_Transcript_1/1_Confidence_1.000_Length_240	c	(AT)8ttgtatgtatgatatacaaacggg(GT)6	20	71	52	240
Locus_33367_Transcript_1/1_Confidence_1.000_Length_2110	c	(A)12tatttctagactactttgtaattttcatttttatttttgagcgagtcattgctaaagatttgagattcaagaatattattagaa(T)13	485	593	109	2110
Locus_33382_Transcript_1/1_Confidence_1.000_Length_427	c	(CT)17atc(CATT)5	20	76	57	427
Locus_33399_Transcript_1/1_Confidence_1.000_Length_872	c	(T)14aatggctttatctatgtcaaaatttcgaattataagggatgaatttggtgttgtgccc(TA)8	60	147	88	872
Locus_33403_Transcript_1/1_Confidence_1.000_Length_535	c	(AT)7aaatataacatatgctgatctaatcaaatcagtatcatactaacttgacc(AT)7	206	283	78	535
Locus_33404_Transcript_1/1_Confidence_1.000_Length_889	c	(T)10g(T)10	838	858	21	889
Locus_33428_Transcript_1/1_Confidence_1.000_Length_1634	c	(AT)6ct(AG)18	182	231	50	1634
Locus_33479_Transcript_1/1_Confidence_1.000_Length_719	c	(CT)9(AT)7	194	225	32	719
Locus_33534_Transcript_1/1_Confidence_1.000_Length_1902	c	(GATA)5ccaaatggttacaaccaggaatcaatctttctttcttttttttctttcttgtatcgatggcgatggtgtggtgggatgaagata(ATG)7	232	356	125	1902
Locus_33595_Transcript_1/1_Confidence_1.000_Length_5657	c	(TA)6atgtatttcaaaca(T)10	5240	5275	36	5657
Locus_33610_Transcript_1/1_Confidence_1.000_Length_1064	c	(AT)10cgatgtatgtatcttctttagtttcaatttgaagattctactcagccatcactcccacgcg(CA)7	41	135	95	1064
Locus_33624_Transcript_1/1_Confidence_1.000_Length_939	c	(TA)10ttccccacccctcc(AT)9	308	359	52	939
Locus_33651_Transcript_1/1_Confidence_1.000_Length_746	c	(AT)8tcattgtagtttcacacaatatcgaaccatcaatcaaccgcgaaatttacatcaacat(GAA)8	81	178	98	746
Locus_33670_Transcript_1/1_Confidence_1.000_Length_1421	c	(T)11gggactattcgta(AT)8aattt(A)10	460	514	55	1421
Locus_33696_Transcript_1/1_Confidence_1.000_Length_1168	c	(GCTAT)5gcca(AT)12	447	499	53	1168
Locus_33725_Transcript_1/1_Confidence_1.000_Length_541	c	(TA)6cac(ACA)5	5	34	30	541
Locus_33761_Transcript_1/1_Confidence_1.000_Length_1231	c	(TCC)5tttaatcaaatgaataataatggcccaccccttcccttgtttcgcttccctctctctcctttacattcattaatttagagtagttgttctatgttac(A)17	185	313	129	1231
Locus_33800_Transcript_1/1_Confidence_1.000_Length_528	c	(A)20ggagagagat(AG)6	12	53	42	528
Locus_33808_Transcript_1/1_Confidence_1.000_Length_955	c	(CA)8(TA)9	723	756	34	955
Locus_33814_Transcript_1/1_Confidence_1.000_Length_845	c	(AT)9(AG)15	8	55	48	845
Locus_33849_Transcript_1/1_Confidence_1.000_Length_919	c	(CTC)5atcgtcttcttcatgaatcctttaa(T)19	653	711	59	919
Locus_33910_Transcript_1/1_Confidence_1.000_Length_670	c	(TA)7tggtgttttcgatgt(TA)8ttaatagatgaatagatcgatagatagata(TAG)6	523	615	93	670
Locus_33961_Transcript_1/1_Confidence_1.000_Length_582	c	(CTTT)5cttgcttccattgttggttgttatggagaagatggaaaaggaagaacaggcatggaaccttccagaaccagcagcaggt(GAA)6	248	364	117	582
Locus_33981_Transcript_1/1_Confidence_1.000_Length_1841	c	(A)31gtgtaaacaagaaatcagaacccg(A)10	1	65	65	1841
Locus_33984_Transcript_1/1_Confidence_1.000_Length_1275	c	(TA)10tgtattt(A)13	200	239	40	1275
Locus_34020_Transcript_1/1_Confidence_1.000_Length_1667	c	(T)15gaagtaataaaactgaaactttgaaagcagtaacgagaaaatcagttctc(T)10	212	286	75	1667
Locus_34202_Transcript_1/1_Confidence_1.000_Length_636	c	(TC)9(TA)11	306	345	40	636
Locus_34214_Transcript_1/1_Confidence_1.000_Length_220	c	(AT)8(AG)15	97	142	46	220
Locus_34227_Transcript_1/1_Confidence_1.000_Length_1014	c	(AT)10(GT)6	273	304	32	1014
Locus_34542_Transcript_1/1_Confidence_1.000_Length_2145	c	(TC)7ctgtctttattttaataaaatccaaattcatatcttgtaatgatacttcagatcttccta(AGT)5aagtgcctatttcttcactgtcataactcaacaacataaatcagttcagcaaaagaatcaaactttgaaaag(AT)10	857	1037	181	2145
Locus_34573_Transcript_1/1_Confidence_1.000_Length_479	c	(AT)10ttggaatttctgagttttgcaagtattatgctatggttattgttatggtggtggtgagattatac(AT)11	188	294	107	479
Locus_34666_Transcript_1/1_Confidence_1.000_Length_305	c	(T)11gttttttg(T)11	140	169	30	305
Locus_34758_Transcript_1/1_Confidence_1.000_Length_1042	c	(TC)13ggtgactgtgaatcagagaagtttgaaattccgttgatgttttagccttttcagcttttccccattacccttcctctctct(TC)9	319	443	125	1042
Locus_34758_Transcript_1/1_Confidence_1.000_Length_1042	c	(ATC)5(TA)9	783	815	33	1042
Locus_34761_Transcript_1/1_Confidence_1.000_Length_766	c	(AG)26aattaatgagatatgaagaaaggtggcgggaaggcggagatggcgtcggcggcgcaacagcaa(CAG)5	1	130	130	766
Locus_34833_Transcript_1/1_Confidence_1.000_Length_2153	c	(CTA)5aaatatatatgggaatgaaatggaaaagcttgctaccagttctcgggcgtgggcgttcattcggacacctcactcactca(CT)8cacgatgtttgattctcttcccccaactctaccaaatgcgtaactgctccactgctactcatcaattaattatttaatcaattgaca(T)10	105	312	208	2153
Locus_34909_Transcript_1/1_Confidence_1.000_Length_327	c	(TA)6tgatcccctattttacttca(AT)7	28	73	46	327
Locus_34956_Transcript_1/1_Confidence_1.000_Length_2300	c	(TCA)5tcgacctatctttttcactgttgctctctttttcttccctttaagctccatcatctttttttctctcccatcttcctttccc(CA)6acacactgcataaatatttttt(TA)6	15	157	143	2300
Locus_34967_Transcript_1/1_Confidence_1.000_Length_683	c	(CTT)6cattattcccatgtcgtcctttgccattattacatcctaacttcttcccttccacttctactgtccgtacaacaaccacctcaactg(CAT)5	247	366	120	683
Locus_35006_Transcript_1/1_Confidence_1.000_Length_595	c	(TA)10catacatataatatatgtagctttaaagtgctgcctttgatcattttattacatatactctcttctct(A)11	497	595	99	595
Locus_35033_Transcript_1/1_Confidence_1.000_Length_215	c	(T)10c(T)12	1	23	23	215
Locus_35066_Transcript_1/1_Confidence_1.000_Length_630	c	(CGG)6ttgg(GGC)6	387	426	40	630
Locus_35084_Transcript_1/1_Confidence_1.000_Length_1009	c	(CTGG)6cagggttgaaaatagaagacacaagggaagggctggttccataaaaaattaattcgatcctgtt(GGA)5	213	315	103	1009
Locus_35201_Transcript_1/1_Confidence_1.000_Length_775	c	(AT)10cttacaaaattgtcattaccatacggaacaacgttattacccacacacatgaaaaaaaaag(A)15	35	130	96	775
Locus_35242_Transcript_1/1_Confidence_1.000_Length_386	c	(AT)9gaggtagctgcagatttactaagtaatttggttctatctttcctgtgtac(AT)6	79	158	80	386
Locus_35308_Transcript_1/1_Confidence_1.000_Length_517	c	(TA)8tgttcttctagcagtactagttaacgaccttatttaagaacacactttttggcttcactaatgacttcatgatacatacatac(AT)9	194	310	117	517
Locus_35363_Transcript_1/1_Confidence_1.000_Length_924	c	(A)12c(A)12	900	924	25	924
Locus_35427_Transcript_1/1_Confidence_1.000_Length_1403	c	(TCC)5gcctcctcctcgtcggagaacgccccgaattcgcacccttcttgattcctgcaaaagaatcaaatcaaatgcaatacatacatacatac(AT)6	1229	1344	116	1403
Locus_35459_Transcript_1/1_Confidence_1.000_Length_310	c	(GATA)7aaaagaaatgaagtcctgagtgttggtcttgtctatgatatcatatcatgagatcgatgatcatatac(AT)6	70	177	108	310
Locus_35469_Transcript_1/1_Confidence_1.000_Length_229	c	(TAT)11ttaatagtagaaatcc(AT)8	165	229	65	229
Locus_35541_Transcript_1/1_Confidence_1.000_Length_495	c	(AT)11(GA)8	45	82	38	495
Locus_35628_Transcript_1/1_Confidence_1.000_Length_504	c	(GA)7agacaataatcataaataaatatttatgccatttatttttcattcatta(T)10	360	432	73	504
Locus_35655_Transcript_1/1_Confidence_1.000_Length_938	c	(TC)6tt(TC)6(AC)6	42	79	38	938
Locus_35707_Transcript_1/1_Confidence_1.000_Length_466	c	(T)10c(T)10	446	466	21	466
Locus_35747_Transcript_1/1_Confidence_1.000_Length_955	c	(AT)8acttactatctgcatc(AT)9	154	203	50	955
Locus_35788_Transcript_1/1_Confidence_1.000_Length_2089	c	(CT)13agaagttgctcaggtgacagccaatttac(CT)9tggcttgcttttagctactttacatatagtcttctt(TC)11	1529	1659	131	2089
Locus_35788_Transcript_1/1_Confidence_1.000_Length_2089	c	(CT)7t(TC)13	2048	2088	41	2089
Locus_35838_Transcript_1/1_Confidence_1.000_Length_1835	c	(TG)6cgtgtttttcttttc(T)14	293	333	41	1835
Locus_35910_Transcript_1/1_Confidence_1.000_Length_232	c	(TA)7cacataaattttgatgatgatagtttcttttaactgaa(AT)6	129	192	64	232
Locus_35929_Transcript_1/1_Confidence_1.000_Length_1255	c	(AAG)5cagcctcccatcaaggttagatttttacccaattaattcttcagagttgcaagtgtagtctctt(TC)9	896	992	97	1255
Locus_35983_Transcript_1/1_Confidence_1.000_Length_679	c	(T)10ctttctttaatttccttttttttccaaaattaaaatccttaacaatttccaaacgcaggatgaagatattcacagggctaaagagaagccaagaac(A)13	102	220	119	679
Locus_36071_Transcript_1/1_Confidence_1.000_Length_1521	c	(AAT)6atatattaaaaaataattatttattataatatt(TA)8ttgcatgcatgaaatatgat(TG)6aagtagggttgtcggaggagccggtgcagcaggagaaggaggcggcggggagcggcggcggaggagtgtgggagatgat(GGC)5ggggggcggtgggagga(AGC)6	1002	1229	228	1521
Locus_36128_Transcript_1/1_Confidence_1.000_Length_476	c	(A)15gtgaaaatcttcattcatttttcatgtttctctctgcatagcctacttaattaaattattgcagctgatagattgccttttccatacatacatatgtac(AT)7	1	128	128	476
Locus_36150_Transcript_1/1_Confidence_1.000_Length_352	c	(AT)8(AG)19taaaagcagcaaacagagaagtcgcatataatcctcaaaacagcacacagaatgttg(ATA)8cattttacaaccacctagctgcagagccatcttcctggctctattatcttatccatttttttc(T)12cttttcgaggggatggggtgggggatggaatgtgcactcatttatatatctttcttttcatc(AT)9	1	290	290	352
Locus_36176_Transcript_1/1_Confidence_1.000_Length_1272	c	(TA)7tgtttctgagttactgttgtatgtgttttagtaatgatagtacatctgctttgc(AT)9	1124	1209	86	1272
Locus_36215_Transcript_1/1_Confidence_1.000_Length_2369	c	(CTCA)5ctctctctctcacacagacacacattctactgtcactggtttcatctcctccaactcccatttccaattcatcattctcaatctcaaccaacaatgctg(CTC)5	72	205	134	2369
Locus_36247_Transcript_1/1_Confidence_1.000_Length_820	c	(AT)8aaaataaaaattatagtaaaaacttaaaaag(A)17	182	245	64	820
Locus_36320_Transcript_1/1_Confidence_1.000_Length_779	c	(TA)7actgt(ATAC)6	565	607	43	779
Locus_36396_Transcript_1/1_Confidence_1.000_Length_779	c	(AT)6caatgaaacattagaatttttttagatgaagtgatcatttcatgtatgcttaatcataagaattcgaca(AT)7	143	237	95	779
Locus_36498_Transcript_1/1_Confidence_1.000_Length_1894	c	(T)10actattcaatctctcagttttctaaaaaaatatcatagtcaatacctatttcatctaaaaacaaaaaggcac(A)10	171	262	92	1894
Locus_36943_Transcript_1/2_Confidence_0.889_Length_393	c	(T)10ggtcaagtttctgcgcttgagaaggttgtgatgccaccacattcataaactacaatgactcatcaaggaaaactacggcaacccaatggacaag(T)10	274	387	114	393
Locus_36943_Transcript_2/2_Confidence_0.222_Length_360	c	(T)10ggtcaagtttctgcgcttgagaaggttgtgatgccaccacattcataaactacaatgactcatcaaggaaaactacggcaacccaatggacaag(T)10	241	354	114	360
Locus_37071_Transcript_1/1_Confidence_1.000_Length_291	c	(AT)6aataa(AT)8	48	80	33	291
Locus_37101_Transcript_1/1_Confidence_1.000_Length_685	c	(CT)6c(CT)7	78	104	27	685
Locus_37138_Transcript_1/1_Confidence_1.000_Length_800	c	(AT)10ggaatcaaataattatttcagttattttacttctaaagcttatgtacatcttcaatgaatattgtgatgaattggagactttcggaaatttcaattatt(TTA)5	267	400	134	800
Locus_37160_Transcript_1/1_Confidence_1.000_Length_1046	c	(AT)6(AG)11	968	1001	34	1046
Locus_37201_Transcript_1/1_Confidence_1.000_Length_455	c	(AG)10ggagagc(GA)6	381	419	39	455
Locus_37235_Transcript_1/1_Confidence_1.000_Length_292	c	(AT)8gtgtgtatatgttatatctgggcttttgttatgtatgtatgtatgtattatgcttatactgtcatattatatgtataacatatttac(GT)6	40	154	115	292
Locus_37238_Transcript_1/1_Confidence_1.000_Length_584	c	(TCC)7cacccgtgtaaaaaatgtacacttgacttcacttgacaatccaat(CA)10ctactgagatctgattggattgattgagatacatctatataaataatatagagacatactgactgactgactgaggggcaggggaca(AAAC)5	250	442	193	584
Locus_37290_Transcript_1/1_Confidence_1.000_Length_1418	c	(AT)7gtgtatgtatgtgtagaggacaggactaaatgagggatggaggaggggagcagcgtgagtgcat(GCA)5ggagcagaggatggcaagagtgtcgtcgttgatctgctgctgcgcctgtaccagtctgtttgtcga(CGT)5	1128	1301	174	1418
Locus_37406_Transcript_1/1_Confidence_1.000_Length_490	c	(TC)8tttctatattatatatatatgtatatgtgggcgtacctgcaggtacagtacctctctctc(TA)7tttgtttatgtatggagagtgtgtagtgtagtgtgagtgagtgtttg(TC)8tgtctcatatatgcacgaacacacacataattacactttctctgtc(TA)8	103	317	215	490
Locus_37562_Transcript_1/1_Confidence_1.000_Length_898	c	(A)14tcgcaccgcttattccagggtgggcaggtaaattctgcaaaattgcaatttttttc(T)16	62	147	86	898
Locus_37564_Transcript_1/1_Confidence_1.000_Length_1407	c	(CT)6gtggcgtcgcaactctgtaatgctatatgat(TA)7	170	226	57	1407
Locus_37578_Transcript_1/1_Confidence_1.000_Length_1802	c	(AT)7(AG)10	416	449	34	1802
Locus_37581_Transcript_1/1_Confidence_1.000_Length_1036	c	(GGC)5gccgccgctggaggaggcgacgtcggagtagctgtaggatttctcctctccggccatacaaggagctattatatttctttttctgtg(TA)6tctgtggcaagatcttctcgctc(CT)8	666	818	153	1036
Locus_37633_Transcript_1/1_Confidence_1.000_Length_1713	c	(AT)6(AG)8(TG)6tcggtgagtgaaattgatcagtgagt(GA)13cgatggcattga(AGC)5	26	144	119	1713
Locus_37669_Transcript_1/1_Confidence_1.000_Length_1532	c	(TC)10tg(TA)7	1254	1289	36	1532
Locus_37738_Transcript_1/1_Confidence_1.000_Length_2048	c	(AG)6aacccaaaaatggggtttgaaaaacaattcaggttgctgccctgtttgttgtcacaataga(AG)21gccattgttgacggaagagatgcatagtgacaaaggaacaattaacagattagatagac(AG)19	1508	1719	212	2048
Locus_37792_Transcript_1/1_Confidence_1.000_Length_341	c	(A)10t(GTG)5	86	111	26	341
Locus_37838_Transcript_2/2_Confidence_0.750_Length_229	c	(AAG)5caccacctgccttttttatgaggttgaggggaggttcatgaattgcagc(AT)6	135	210	76	229
Locus_37839_Transcript_1/1_Confidence_1.000_Length_354	c	(A)12ctgttgtcgtaatatttaaatgactaaaatgataactaaaaaaaca(T)10acatatatcgattaattttgacatatatatg(TA)8	180	294	115	354
Locus_37856_Transcript_1/1_Confidence_1.000_Length_2263	c	(CT)9ttctctctctaa(CT)6	12	53	42	2263
Locus_37947_Transcript_1/1_Confidence_1.000_Length_999	c	(A)19cctcagtcctttcaatgttttcgccacaaagtttctataaattcgttttacattttcttgaggaaac(AT)11	1	108	108	999
Locus_38008_Transcript_1/1_Confidence_1.000_Length_404	c	(CT)22(AT)7	1	58	58	404
Locus_38023_Transcript_1/1_Confidence_1.000_Length_1516	c	(AT)10aatgaatgaatatc(ATCA)5	88	141	54	1516
Locus_38035_Transcript_1/1_Confidence_1.000_Length_364	c	(GCT)7attgttgtattgttattatta(ATT)6	145	204	60	364
Locus_38088_Transcript_1/1_Confidence_1.000_Length_2726	c	(A)12gaaaagaaaaaaaggtgag(AT)8	2315	2361	47	2726
Locus_38105_Transcript_1/1_Confidence_1.000_Length_573	c	(AT)9gctgctgctgctgtcttgcacaaacaaacaacacagacaaacaagccgttggtgttgatgtgtca(ATG)6	160	260	101	573
Locus_38340_Transcript_1/1_Confidence_1.000_Length_1156	c	(AGAA)5gtttgaggaagcaagagtgggagttggggggtgatgggtattttttggttggagtgagaaagaaatgatgagt(GA)10	1044	1156	113	1156
Locus_38375_Transcript_1/1_Confidence_1.000_Length_638	c	(TG)10(TA)6	211	242	32	638
Locus_38380_Transcript_1/1_Confidence_1.000_Length_1007	c	(AAT)6agtgagaca(AGATG)5	822	873	52	1007
Locus_38392_Transcript_1/1_Confidence_1.000_Length_1420	c	(CGG)5t(GAA)5	1220	1250	31	1420
Locus_38394_Transcript_1/1_Confidence_1.000_Length_1411	c	(AT)8g(TGTA)5	1180	1216	37	1411
Locus_38500_Transcript_1/1_Confidence_1.000_Length_1649	c	(ATAC)6(AT)6	1477	1512	36	1649
Locus_38585_Transcript_1/1_Confidence_1.000_Length_683	c	(CGG)6agtgtcgcttacgctggggttgcaccagcacggcggggtgagc(TCG)5	251	326	76	683
Locus_38605_Transcript_1/1_Confidence_1.000_Length_573	c	(CGC)6gaggagatggaacctgaactggtggagcttctctcggatttccatggcggagtgatttg(GA)7	447	537	91	573
Locus_38671_Transcript_1/1_Confidence_1.000_Length_335	c	(TGT)6(TGA)9	145	189	45	335
Locus_38707_Transcript_1/1_Confidence_1.000_Length_625	c	(ATG)5ataatgatgatgattttcttgttt(AG)8	417	471	55	625
Locus_38848_Transcript_1/1_Confidence_1.000_Length_1760	c	(AT)6gtttgtga(GT)9	1605	1642	38	1760
Locus_38886_Transcript_1/1_Confidence_1.000_Length_356	c	(T)10c(AT)8	73	99	27	356
Locus_38910_Transcript_1/1_Confidence_1.000_Length_627	c	(AAT)7gacaatg(ATA)5	381	423	43	627
Locus_38985_Transcript_1/1_Confidence_1.000_Length_893	c	(TC)9(TA)7	183	214	32	893
Locus_39005_Transcript_1/1_Confidence_1.000_Length_2027	c	(TC)15tattggtttcccaatatgcttttcctttatataaa(AT)6	1	77	77	2027
Locus_39009_Transcript_1/1_Confidence_1.000_Length_512	c	(TTC)5ttgctcatgttaagatgtccagtggtcgtttgtagtctgtttgtttgggatctctgtaattagggatgatgttaatatgcttttgttgaattg(AATA)6	366	497	132	512
Locus_39126_Transcript_1/1_Confidence_1.000_Length_511	c	(A)10tggg(AGA)6	346	377	32	511
Locus_39143_Transcript_1/1_Confidence_1.000_Length_389	c	(TTGA)6ttggtggttctgaatctaatcagattccgtgtgtcctgtcctagctgttaaatggcctcaattactcccctccctcccctctagttgctatatata(TATG)5	59	198	140	389
Locus_39170_Transcript_1/1_Confidence_1.000_Length_621	c	(T)12gtaaaagataaaattgatcgatccattagagttcatctggaaatacatgca(ATTTT)5	134	221	88	621
Locus_39192_Transcript_1/1_Confidence_1.000_Length_541	c	(A)13gcacagtttagtcaatcatc(ATA)5	25	72	48	541
Locus_39201_Transcript_1/1_Confidence_1.000_Length_562	c	(AT)10ggtaatgtacatatctacttttgtgtttagagtccaaatattaggaaaataaagaaattcttggagtagaaaacgaaggagagtggtgctgctc(CTTAT)5	134	272	139	562
Locus_39217_Transcript_1/1_Confidence_1.000_Length_390	c	(TGGA)6taagagaatggtcaaaattggtggactcttgcagagacagagtgagagagatggagat(AG)6	281	374	94	390
Locus_39219_Transcript_1/1_Confidence_1.000_Length_832	c	(CAC)8cat(GAC)5	97	138	42	832
Locus_39260_Transcript_1/1_Confidence_1.000_Length_1135	c	(GGA)9cgacgaggaggaggacgatgatgac(GAT)6	460	529	70	1135
Locus_39356_Transcript_1/1_Confidence_1.000_Length_475	c	(A)14caaacatcaaattgagcagaaaaattggtaaataaac(A)12	329	391	63	475
Locus_39421_Transcript_1/1_Confidence_1.000_Length_262	c	(GA)7aagatgaagatgagaggtgagagtcagtgtcctc(CAT)6	21	86	66	262
Locus_39478_Transcript_1/1_Confidence_1.000_Length_1304	c	(ATAC)5(AT)8	917	952	36	1304
Locus_39540_Transcript_1/1_Confidence_1.000_Length_384	c	(TA)7tgtatatgtctcttattctcttcaattcctaggcccgccggcattacagtagccgttacgttgatgtttcatctctcc(T)30	262	383	122	384
Locus_39682_Transcript_1/1_Confidence_1.000_Length_359	c	(A)10tctgaaaaaaacggtt(A)10cagatgaaaaaaaacagag(A)10	164	228	65	359
Locus_39692_Transcript_1/1_Confidence_1.000_Length_270	c	(GAA)5gg(AGA)13t(GAA)10	76	162	87	270
Locus_39701_Transcript_1/1_Confidence_1.000_Length_569	c	(TA)7cacaccagtcaccagccgttggaacaataacaataca(AT)8	130	196	67	569
Locus_39701_Transcript_1/1_Confidence_1.000_Length_569	c	(TA)7cacacatatatcagggctcaaagattttgagcagcttc(AAT)5	491	557	67	569
Locus_39707_Transcript_1/1_Confidence_1.000_Length_1313	c	(TTC)6(CTG)6	1097	1132	36	1313
Locus_39755_Transcript_1/1_Confidence_1.000_Length_2382	c	(TGC)8atctgcatgtatggacatggtggtggtgatggaaaagac(AG)7	1924	2000	77	2382
Locus_39831_Transcript_1/1_Confidence_1.000_Length_1394	c	(T)13acaaataaaatgtccataaatttggcgagtcggattatatacaaagaaaatgttcataaaggcgatttttaataa(ATT)5	1037	1139	103	1394
Locus_39832_Transcript_1/1_Confidence_1.000_Length_1374	c	(T)18aaatttgtgatctttaaaatatccaagatgaaagataagggatatggaagtattttattta(T)16attttttattctgttggtttgtttagaggttaggtttttagaagaaga(AGC)5	1112	1269	158	1374
Locus_39833_Transcript_1/1_Confidence_1.000_Length_233	c	(AG)10t(GA)6	126	158	33	233
Locus_39845_Transcript_1/1_Confidence_1.000_Length_884	c	(TAA)7tca(AT)9	93	134	42	884
Locus_39871_Transcript_1/1_Confidence_1.000_Length_1628	c	(C)14(A)10	9	32	24	1628
Locus_39929_Transcript_1/1_Confidence_1.000_Length_1921	c	(TC)19agtttgttttctgattgactcctccgcctccttgttgtttggcgtgccttctttcttggat(TGC)7tgattggtgattgtcgattgtcgattcagtccagctgagggagggagggagggagcaaggaaaggaaaggaaaggaaggagggcacc(GCCAA)5	1	232	232	1921
Locus_39958_Transcript_1/1_Confidence_1.000_Length_253	c	(T)10cacttatatatata(TG)6	81	116	36	253
Locus_39973_Transcript_1/1_Confidence_1.000_Length_367	c	(AT)8ct(AG)7	89	120	32	367
Locus_40097_Transcript_1/1_Confidence_1.000_Length_316	c	(AT)8caaaagatc(T)10	133	167	35	316
Locus_40108_Transcript_1/1_Confidence_1.000_Length_962	c	(A)10tgttatttttttttcaaaaaaatgaaactagaataaatttatatgacaaaa(AAT)6	535	613	79	962
Locus_40128_Transcript_1/1_Confidence_1.000_Length_278	c	(TGGC)5taatgaaagcattcatttcatcactaactaactaacgtgtattgggctc(TGCTG)5	125	218	94	278
Locus_40160_Transcript_1/1_Confidence_1.000_Length_399	c	(CAT)6caccaa(CAG)5	57	95	39	399
Locus_40179_Transcript_1/1_Confidence_1.000_Length_842	c	(CT)7(AT)8	709	738	30	842
Locus_40210_Transcript_1/1_Confidence_1.000_Length_751	c	(TCA)5attatcgacttgtttactacggattaagaaaatatgtt(TA)6aagagctagaacaaacgttttgtttttataatttaatttttattaagagag(AT)7	176	305	130	751
Locus_40223_Transcript_1/1_Confidence_1.000_Length_379	c	(AT)9(AG)15	6	53	48	379
Locus_40254_Transcript_1/1_Confidence_1.000_Length_884	c	(TC)15tac(ATT)7actactactactttgcatttcttctgattttcatact(TG)7cgtgttcttgtcgatttgtgcaaaacccctttttgatctaataagatttgtgcaagtgtcgccaattttgaaatcgtgtctactctgatgctgactt(TTC)7	58	280	223	884
Locus_40263_Transcript_1/1_Confidence_1.000_Length_342	c	(AT)7aatatttgagaaattaaaatagataaataaacataaacaac(CA)6	80	146	67	342
Locus_40269_Transcript_1/1_Confidence_1.000_Length_298	c	(T)11c(T)14	158	183	26	298
Locus_40289_Transcript_1/1_Confidence_1.000_Length_461	c	(A)10ttaatttatgttttattacaaataaaaaaaata(AT)6	51	105	55	461
Locus_40351_Transcript_1/1_Confidence_1.000_Length_800	c	(ATT)7atggtaaaatgtagtataacaaattctgatgatgggaattgatgctgtcttacc(ATA)7attttatcactagcactaaactccagactctcacacacagacatacg(TACA)7aacatgtatcccatgcacccttatgaatacacaccgtatacatacatacatatat(AC)8	27	268	242	800
Locus_40445_Transcript_1/1_Confidence_1.000_Length_1082	c	(AATC)5aaccaaacaatcgatcgagaaaccgagaacatagaactgtaagcaacaaaatgaaaa(CAAAAG)5	966	1072	107	1082
Locus_40464_Transcript_1/1_Confidence_1.000_Length_268	c	(TA)12(GA)13	5	54	50	268
Locus_40469_Transcript_1/1_Confidence_1.000_Length_525	c	(GGA)5gggaccataaattgtcagggtcggga(GAT)9	40	107	68	525
Locus_40480_Transcript_1/1_Confidence_1.000_Length_917	c	(AT)11ttcaactctggtgttggtgctgaattaatccttttgtaggattcagttgcaggg(T)21	326	422	97	917
Locus_40526_Transcript_1/1_Confidence_1.000_Length_802	c	(A)11cgaatat(A)11	738	766	29	802
Locus_40533_Transcript_1/1_Confidence_1.000_Length_1369	c	(AAAC)6ttttaggcaatgggtcgtccaacttgcagtttgccttgccttcacctaagtattgtcagactttgttttcataaatcaattaatca(ATGG)5	1	130	130	1369
Locus_40567_Transcript_1/1_Confidence_1.000_Length_351	c	(TAA)5tttgac(TTA)6	105	143	39	351
Locus_40615_Transcript_1/1_Confidence_1.000_Length_900	c	(ATTC)5attgagcgattgtgtgttttcggaaacatctttgtcatcgtcgtcgtcgtcttgatgattcattggcactggcattggcagatctggtagata(GAT)7tgatagatatatagatattagattctcttgtcctttttacatgtc(T)17	695	890	196	900
Locus_40631_Transcript_1/1_Confidence_1.000_Length_1056	c	(TA)7tg(TA)6	953	980	28	1056
Locus_40716_Transcript_1/1_Confidence_1.000_Length_1147	c	(AAC)5(AGC)5	829	858	30	1147
Locus_40900_Transcript_1/1_Confidence_1.000_Length_629	c	(GA)11g(GA)6	364	398	35	629
Locus_40971_Transcript_1/1_Confidence_1.000_Length_256	c	(CA)6acagatac(AT)8	131	166	36	256
Locus_41014_Transcript_1/1_Confidence_1.000_Length_558	c	(TTTCC)6aacccacgttggtaatttacttttgcaatatttat(ATA)9	418	509	92	558
Locus_41051_Transcript_1/1_Confidence_1.000_Length_815	c	(AT)8(AC)6	52	79	28	815
Locus_41057_Transcript_1/1_Confidence_1.000_Length_321	c	(AT)8actatatgaatggatatatagatgaacgcata(TG)7	10	71	62	321
Locus_41068_Transcript_1/1_Confidence_1.000_Length_1652	c	(T)11ctc(A)15	1432	1460	29	1652
Locus_41099_Transcript_1/1_Confidence_1.000_Length_2166	c	(CT)8ccttctcc(CT)7atctgttaattgctttgctgttgccctttcctctctggttatttgctaaaaagatcgaaaaaat(A)16gaaaagaaggaagaatccacccccaaatattagtggataatctctctctctatatatatatgtgtgtag(AAT)6	1471	1675	205	2166
Locus_41158_Transcript_1/1_Confidence_1.000_Length_3043	c	(AG)11gttt(TTC)5	2959	2999	41	3043
Locus_41184_Transcript_1/1_Confidence_1.000_Length_477	c	(CT)9(AT)9	26	61	36	477
Locus_41203_Transcript_1/1_Confidence_1.000_Length_318	c	(GA)7ggttttttcatttgcagcattcc(AG)7	216	266	51	318
Locus_41243_Transcript_1/1_Confidence_1.000_Length_589	c	(GA)9(CA)8cgcacagaaaagaactgaatcccgccatcccccaaccctgcaaacaccacaccaaaaaccacgaccacacccaaaaccacatcc(CT)8(AT)6	290	435	146	589
Locus_41277_Transcript_1/1_Confidence_1.000_Length_1722	c	(GGC)5ggtggtggt(GGA)5	987	1025	39	1722
Locus_41349_Transcript_1/1_Confidence_1.000_Length_550	c	(AAT)5gggggttcaaaatcaactaattttattttatttatatttaataataggtgtagccataaaaatatacac(AT)10	96	199	104	550
Locus_41381_Transcript_1/1_Confidence_1.000_Length_585	c	(AGC)8aacaacaa(CAG)5	199	245	47	585
Locus_41442_Transcript_1/1_Confidence_1.000_Length_598	c	(AG)6aagtcacttaaaagtattgattcttttggtgaacataaatataaataaataa(AT)7tatatgtatgttaggatggagac(AT)8	378	494	117	598
Locus_41510_Transcript_1/1_Confidence_1.000_Length_610	c	(TA)8attattaattatatatctgaaaaag(A)10	30	80	51	610
Locus_41511_Transcript_1/1_Confidence_1.000_Length_1073	c	(AT)7acactttttttattctggcagccctacctagctcttcttcatttcattctattaatttagtttatttac(TA)6	204	298	95	1073
Locus_41518_Transcript_1/1_Confidence_1.000_Length_932	c	(CT)16cgtatagaatccaaactttaaaaggtggtgggtaggtaggtagagacttcctg(T)13	818	915	98	932
Locus_41576_Transcript_1/1_Confidence_1.000_Length_464	c	(AGAT)5attaattaattctcatatatatataaataatatataaaatttcacatac(AT)9	72	158	87	464
Locus_41659_Transcript_1/1_Confidence_1.000_Length_1129	c	(CGA)5agttcgagaaaagtagaggaagaaaaactttaactcattatttcgatgaatcaa(AG)10	654	742	89	1129
Locus_41664_Transcript_1/1_Confidence_1.000_Length_675	c	(CT)17(AT)9	1	52	52	675
Locus_41882_Transcript_1/1_Confidence_1.000_Length_1603	c	(T)11aatctcatattacag(T)11	1024	1060	37	1603
Locus_41940_Transcript_1/1_Confidence_1.000_Length_310	c	(T)19ctagaaatataattaattagaggga(T)10	1	54	54	310
Locus_41943_Transcript_1/1_Confidence_1.000_Length_306	c	(AT)8(AG)12	12	51	40	306
Locus_41959_Transcript_1/1_Confidence_1.000_Length_577	c	(AT)7ttgtaatttttattatccaacgt(TA)8	524	576	53	577
Locus_41980_Transcript_1/1_Confidence_1.000_Length_1065	c	(T)10atat(A)10gtataaccattactattcaattttattaaaatcggtatccaaccatttaagcacatatttcaatgcattttgggccacttcattagatca(T)17	928	1058	131	1065
Locus_42185_Transcript_1/1_Confidence_1.000_Length_414	c	(ATGAAG)7ccctttgtatctttcgaataaaataatactaccac(AT)9	208	302	95	414
Locus_42268_Transcript_1/1_Confidence_1.000_Length_2545	c	(TGA)5atgatggagggttatgtaggctgtgttggtgatgggagataggtgatagggaggacctcaaatctaaaattttcg(AT)6agatataaatatatatgtgtgtagatacagatagatggaatctgtgaatccaatccaaaattttggtgcgagaacaatgtaatgcaatgtgta(GGT)5	2265	2474	210	2545
Locus_42320_Transcript_1/1_Confidence_1.000_Length_709	c	(A)11taataataataacaataactaataattggggaaaaa(AG)8	579	641	63	709
Locus_42528_Transcript_1/1_Confidence_1.000_Length_454	c	(AT)6gttcttcgagtgttcttctttcgatttcctcttgaaaaatcatgtctgtatttctggatcggatctgg(T)11	106	196	91	454
Locus_42611_Transcript_1/1_Confidence_1.000_Length_531	c	(AAT)6agaacggtgcttcccagcatctctgcagagatgcgggaagatgtgattcaattgtcatgtgtctcaatttaattgggacacacgtggcacttagg(TA)6	206	330	125	531
Locus_42771_Transcript_1/1_Confidence_1.000_Length_2235	c	(TCT)6tcctctctcttctctctttctcgcgccgtcgccttcctccgc(CTT)5	1135	1209	75	2235
Locus_42779_Transcript_1/1_Confidence_1.000_Length_1248	c	(GCCT)5cttttcccgataatat(TC)7cctccagactgactctatagtcgatactgtctgcacacacatatatactactacg(TA)6	1	117	117	1248
Locus_42780_Transcript_1/1_Confidence_1.000_Length_1293	c	(AAG)5taaaggtgaattgggtttttgtcccctttgctttttggtgtggaattcttgattggagg(GA)9gtgttggtgtggaattcttgattg(GA)7	1164	1293	130	1293
Locus_42788_Transcript_1/1_Confidence_1.000_Length_421	c	(TGC)5acgacgacgat(GAC)5	311	351	41	421
Locus_42790_Transcript_1/1_Confidence_1.000_Length_590	c	(CAA)6cagcaacaacaatgggtatgggaggtctaaacagcc(CCA)7	157	231	75	590
Locus_43047_Transcript_1/1_Confidence_1.000_Length_1472	c	(T)10aaaaaaaaatagggaatatacattttcag(T)10	349	397	49	1472
Locus_43062_Transcript_1/1_Confidence_1.000_Length_563	c	(T)10c(T)10	543	563	21	563
Locus_43103_Transcript_1/1_Confidence_1.000_Length_1778	c	(CT)10(AT)9gtgtggatgtgac(TG)8	237	303	67	1778
Locus_43179_Transcript_1/1_Confidence_1.000_Length_236	c	(AG)7gagataacacaagcaacgcaggcaaatgaggtattcatcttcgtagtgagagaaaggaaaaggaaacacaacaaagggtggagagtagtcttc(AG)14	75	209	135	236
Locus_43185_Transcript_1/1_Confidence_1.000_Length_263	c	(A)10t(A)10	239	259	21	263
Locus_43218_Transcript_1/1_Confidence_1.000_Length_1147	c	(TA)8tgc(GT)8	391	425	35	1147
Locus_43236_Transcript_1/1_Confidence_1.000_Length_390	c	(T)12aattaattaattaatt(TA)9	9	54	46	390
Locus_43269_Transcript_1/1_Confidence_1.000_Length_1224	c	(T)12(A)10	1040	1061	22	1224
Locus_43304_Transcript_1/1_Confidence_1.000_Length_1992	c	(TC)9aat(TA)6	46	78	33	1992
Locus_43312_Transcript_1/1_Confidence_1.000_Length_541	c	(AG)8g(GA)8	280	312	33	541
Locus_43360_Transcript_1/1_Confidence_1.000_Length_641	c	(TAT)5taattgtactggacaatg(ATT)5	93	140	48	641
Locus_43441_Transcript_1/1_Confidence_1.000_Length_883	c	(T)12catttttaaattttttttaaacttatttttaattttatttgtattttttttatttagtccaatttaaaaaattag(A)12	590	688	99	883
Locus_43518_Transcript_1/1_Confidence_1.000_Length_281	c	(TATC)5tatattattattctagacattggactagttggagattgttgcttcacctctacctctctactctacctcctcctcc(TCT)6tcctgtcttgtctttgtctggccttatttcctcacatttaaaaaatggaaaaaaag(A)10	102	281	180	281
Locus_43526_Transcript_1/1_Confidence_1.000_Length_562	c	(CT)8cc(CT)6	2	31	30	562
Locus_43606_Transcript_1/1_Confidence_1.000_Length_704	c	(TA)6tgtg(TA)7	72	101	30	704
Locus_43609_Transcript_1/1_Confidence_1.000_Length_531	c	(AGA)6agtgcaggaggaagaagaaggacagaagaagaaagcagtgttgaatctt(GAA)7	248	335	88	531
Locus_43666_Transcript_1/1_Confidence_1.000_Length_795	c	(TA)6tggaatgagatcgaatatctcatttgc(AT)9	554	610	57	795
Locus_43766_Transcript_1/2_Confidence_0.750_Length_489	c	(AT)9gttcgtgcagattttattttacttttcctttttaactgaaatcaaataaagcagcagtaaaatattagtaactataaata(AT)7	17	128	112	489
Locus_43766_Transcript_2/2_Confidence_0.500_Length_357	c	(AT)9gttcgtgcagattttattttacttttcctttttaactgaaatcaaataaagcagcagtaaaatattagtaactataaata(AT)7	17	128	112	357
Locus_43796_Transcript_1/1_Confidence_1.000_Length_1741	c	(GA)14gcctgcttcagacaatgaccagttaaaa(AGC)6	28	101	74	1741
Locus_43920_Transcript_1/1_Confidence_1.000_Length_341	c	(GAT)5tcttctaatttagcag(CACT)6	219	273	55	341
Locus_44010_Transcript_1/1_Confidence_1.000_Length_249	c	(TC)14(AC)7	84	125	42	249
Locus_44107_Transcript_1/1_Confidence_1.000_Length_439	c	(ATA)6aaaataaa(AAT)5	192	232	41	439
Locus_44263_Transcript_1/1_Confidence_1.000_Length_845	c	(CGC)6cggaggaacg(AAC)5caccaccagcaaggaaatcgaa(GCG)7	293	378	86	845
Locus_44391_Transcript_1/1_Confidence_1.000_Length_421	c	(CT)6cgttgaatccttcggattctcttctgaattcgttttctg(AT)6	137	199	63	421
Locus_44453_Transcript_1/1_Confidence_1.000_Length_479	c	(TA)9ttacttt(A)10	410	444	35	479
Locus_44467_Transcript_1/1_Confidence_1.000_Length_885	c	(GATG)7atcaga(AT)8	578	627	50	885
Locus_44503_Transcript_1/1_Confidence_1.000_Length_290	c	(TG)6(TA)6	176	199	24	290
Locus_44517_Transcript_1/1_Confidence_1.000_Length_222	c	(CA)6(TA)7	158	183	26	222
Locus_44518_Transcript_1/1_Confidence_1.000_Length_457	c	(ATC)10ataccaacgaaaagaaaaaaaaggataacagtagttacatcgaatcagcttataagaagcaaacagccatgtcctcttcatctgcctttgcaccgg(ACC)8	244	393	150	457
Locus_44557_Transcript_1/1_Confidence_1.000_Length_796	c	(TG)9(AG)11	316	355	40	796
Locus_44588_Transcript_1/1_Confidence_1.000_Length_772	c	(GTC)5gtagaggaattgaaggtgagatagcctctaatggcgtagaggcagaaagcagaggagcgtctggtgcagcagcct(GAA)6	491	598	108	772
Locus_44646_Transcript_1/1_Confidence_1.000_Length_1642	c	(TCA)8ctggagatggacctgatcatcatggatccca(TTG)6	1332	1404	73	1642
Locus_44681_Transcript_1/1_Confidence_1.000_Length_356	c	(GAA)8gatgaagaggac(GAA)10	290	355	66	356
Locus_44775_Transcript_1/1_Confidence_1.000_Length_511	c	(TA)6(GA)12	281	316	36	511
Locus_44815_Transcript_1/1_Confidence_1.000_Length_1261	c	(AAAAAT)5aaaaaataaaaaataa(AAT)6	313	376	64	1261
Locus_44818_Transcript_1/2_Confidence_0.333_Length_544	c	(AT)9(AG)18	14	67	54	544
Locus_44818_Transcript_1/2_Confidence_0.333_Length_544	c	(AT)8(AG)6a(AG)8	193	237	45	544
Locus_44818_Transcript_2/2_Confidence_0.778_Length_536	c	(AT)10(AG)16	4	55	52	536
Locus_44818_Transcript_2/2_Confidence_0.778_Length_536	c	(AT)8(AG)6a(AG)8	185	229	45	536
Locus_44964_Transcript_1/1_Confidence_1.000_Length_847	c	(TGA)5tcct(TTC)6(GAC)5	633	684	52	847
Locus_44990_Transcript_1/1_Confidence_1.000_Length_1227	c	(AT)8ctctgcacactcaaaacaatacataccc(AG)7	31	88	58	1227
Locus_45118_Transcript_1/1_Confidence_1.000_Length_853	c	(T)11(A)10	833	853	21	853
Locus_45231_Transcript_1/1_Confidence_1.000_Length_981	c	(GAG)5tgggccggaaaatgaagaacaatatcagcagcataagcagcaacagcagcagct(GCA)5	100	183	84	981
Locus_45284_Transcript_1/1_Confidence_1.000_Length_624	c	(CAG)7ctaatgagcagcaattggaagggatcaagaaggctgcccattttcgaagagatcagttcatggaggtggtcagatcaactggcctgcacctgacctca(AT)9	308	444	137	624
Locus_45298_Transcript_1/1_Confidence_1.000_Length_1334	c	(CT)10cctcaatcctccatggatactgcttctgctcaatggcctcaggacatagtgatgaaaccgatggaggagatcgtaacatgtccgaagc(CGG)5	38	160	123	1334
Locus_45298_Transcript_1/1_Confidence_1.000_Length_1334	c	(A)12ctcttcacttcactgctactgatgatgatgacgaggatgatg(AT)9(AG)7	1056	1141	86	1334
Locus_45298_Transcript_1/1_Confidence_1.000_Length_1334	c	(TGC)6tagtgcttcttcaggtttacatt(TC)6	1279	1331	53	1334
Locus_45309_Transcript_1/1_Confidence_1.000_Length_1776	c	(T)11aagtgccactataatactcattagtatctggttattggcagaatactgag(A)11	966	1037	72	1776
Locus_45311_Transcript_1/1_Confidence_1.000_Length_907	c	(AAT)6atctccaaattttttttt(A)11	135	181	47	907
Locus_45316_Transcript_1/1_Confidence_1.000_Length_425	c	(AT)7ttctacaaagtagaatgttc(CAT)5	292	340	49	425
Locus_45416_Transcript_1/1_Confidence_1.000_Length_1167	c	(TA)6acgaatatggtcttc(AT)7	639	679	41	1167
Locus_45418_Transcript_1/1_Confidence_1.000_Length_1058	c	(T)15aa(T)13	1017	1046	30	1058
Locus_45419_Transcript_1/1_Confidence_1.000_Length_1456	c	(T)18attttaattggagggttttttagctcgtcagttctctgaatttttagtga(TTAT)5	1	88	88	1456
Locus_45511_Transcript_1/1_Confidence_1.000_Length_510	c	(AGC)7cgcaaactgcaacagctctttccaggctgttgattaagctgtcaatttacagagagcaaaaggagagagttgccattaaattataattagag(A)10	111	233	123	510
Locus_45562_Transcript_1/1_Confidence_1.000_Length_445	c	(AT)8(AG)12	63	102	40	445
Locus_45583_Transcript_1/1_Confidence_1.000_Length_307	c	(A)19(T)35	1	54	54	307
Locus_45585_Transcript_1/1_Confidence_1.000_Length_2563	c	(AT)11cttcacaaatttcttcaaatcttatgatcgaagtagttaagatcaaacccccaa(CAG)5	18	108	91	2563
Locus_45593_Transcript_1/1_Confidence_1.000_Length_1427	c	(AT)8aatctatatctatatatatgtatgggctctttatggtagcttgatgatacagacagagatgatac(AG)6	1236	1328	93	1427
Locus_45641_Transcript_1/1_Confidence_1.000_Length_469	c	(CCG)5tactggtgtttcggttctc(AT)6	192	237	46	469
Locus_45680_Transcript_1/1_Confidence_1.000_Length_359	c	(GAT)9ttatttatatatatctataagaccaa(CGT)6	251	321	71	359
Locus_45688_Transcript_1/1_Confidence_1.000_Length_1225	c	(T)10gttc(T)10	1001	1024	24	1225
Locus_45731_Transcript_1/1_Confidence_1.000_Length_333	c	(ATT)5gcaccaaagaatagcataaaaaagaatcaacattcttcacaatcatacccttagaaaaaacatc(A)14	241	333	93	333
Locus_45774_Transcript_1/1_Confidence_1.000_Length_2271	c	(GAG)5ggggaagaagaaggcagagacggaggaggaggaggctgcggcggggaatcggaggacgagaagaaggagatgaactcgaatgaagagagcggacggca(GTG)5	125	252	128	2271
Locus_46044_Transcript_1/1_Confidence_1.000_Length_698	c	(GA)11ggagagaga(GT)6	490	532	43	698
Locus_46192_Transcript_1/1_Confidence_1.000_Length_281	c	(AT)9gtctacatatctatacataaatatactagtgtgaccaaaatcagttc(CTAT)7atatatctatatatc(GA)14	77	212	136	281
Locus_46207_Transcript_1/1_Confidence_1.000_Length_902	c	(CTAG)5ccagccagccataaattacaatgatactccgtagt(AGC)6	181	253	73	902
Locus_46266_Transcript_1/1_Confidence_1.000_Length_310	c	(AAG)5agctcatgttggctctaacatcatcagagaaacctcctccattgcaatgtctgaaatatacaagtact(TC)6	191	285	95	310
Locus_46370_Transcript_1/1_Confidence_1.000_Length_1495	c	(TCC)5actcgaactaataatctttgattcatccatccaattttaattctgccaataattctcgatcagc(TA)7	1377	1469	93	1495
Locus_46371_Transcript_1/1_Confidence_1.000_Length_1041	c	(CA)6a(AT)11	737	771	35	1041
Locus_46400_Transcript_1/1_Confidence_1.000_Length_1202	c	(TA)9ttgtttctggta(T)14cctaatagtattcaatttattttaatagttctgtttttaaaaaacataagatatttgaataattatattagtttgttgaaacatgtgttattaattgc(AT)7	814	969	156	1202
Locus_46465_Transcript_1/1_Confidence_1.000_Length_1518	c	(AT)9(AG)10	26	63	38	1518
Locus_46472_Transcript_1/1_Confidence_1.000_Length_1659	c	(GA)10gcgctttttggtggtgggagtgggaatgactaacgagaatgagaatggaaccaaacatatgctc(CT)7	1534	1631	98	1659
Locus_46531_Transcript_1/1_Confidence_1.000_Length_203	c	(AGC)5gacagtgattaattacaaggtccgtacgccaatcttacatacatatatacac(AT)7	19	99	81	203
Locus_46575_Transcript_1/1_Confidence_1.000_Length_1471	c	(TA)6ttaatatatatac(AG)6	249	285	37	1471
Locus_46672_Transcript_1/1_Confidence_1.000_Length_612	c	(GT)6ctgtgatcacagcatttattt(TA)6	473	517	45	612
Locus_46816_Transcript_1/2_Confidence_0.667_Length_2075	c	(TC)19(TA)10	2	59	58	2075
Locus_46816_Transcript_2/2_Confidence_0.778_Length_2076	c	(TC)20(TA)10	1	60	60	2076
Locus_46842_Transcript_1/1_Confidence_1.000_Length_510	c	(TTAT)5ttttgcacaaattgccaacagatg(A)12	333	388	56	510
Locus_46955_Transcript_1/1_Confidence_0.667_Length_487	c	(TC)10tatt(TC)6	65	100	36	487
Locus_47058_Transcript_1/1_Confidence_1.000_Length_1718	c	(C)11(A)10	1678	1698	21	1718
Locus_47092_Transcript_1/1_Confidence_1.000_Length_394	c	(AT)7acatacatacagacattagcgtatatgaaagaggcgataatagccgccggcggtggcgacggctttagccggtggcggagacttgagaac(CGG)7	157	281	125	394
Locus_47149_Transcript_1/1_Confidence_1.000_Length_339	c	(TC)8ttttctcc(CT)8	299	338	40	339
Locus_47341_Transcript_1/1_Confidence_0.875_Length_342	c	(T)10aactattttttttattcagaa(T)10c(T)10	170	221	52	342
Locus_47363_Transcript_1/1_Confidence_1.000_Length_663	c	(GA)11gggacagaatttcat(AG)8	138	190	53	663
Locus_47373_Transcript_1/1_Confidence_1.000_Length_506	c	(AT)10ttttctcttcgttcaattgtgtgtttatttgacggtgtatgaatttttaaaaaatatgtaaaaataaaaaattttattttctttgt(A)10	63	178	116	506
Locus_47477_Transcript_1/1_Confidence_1.000_Length_911	c	(T)10aattgtattttggttatatatctttcgaaaaatcttactt(TC)6tttctctttttaaaatcattttaaggataaaaaagaaataaaagtgtgaatttaaagacaacaacaaaaaaaac(A)11	457	603	147	911
Locus_47527_Transcript_1/1_Confidence_1.000_Length_792	c	(TG)9ttagagagagagaaagcaaactcaaagagat(AG)7	386	448	63	792
Locus_47527_Transcript_1/1_Confidence_1.000_Length_792	c	(TC)8t(TC)6gtttctcaagatctgtagatttgcagcttttgatttgctgactatacacatccttgttttctgggtgtcactgtcttaagagagagat(AG)24	622	786	165	792
Locus_47528_Transcript_1/2_Confidence_0.500_Length_842	c	(GATTGT)5gattgcgtcgagccagccaacatcccccgcaaaccctccatctccatctccatctccatctccacctcgccaattacaaactaattaagaattaatt(GATG)5	631	777	147	842
Locus_47528_Transcript_2/2_Confidence_0.600_Length_843	c	(GATTGT)5gattgcgtcgagccagccaacatcccccgcaaaccctccatctccatctccatctccatctccacctcgccaattacaaactaattaagaattaatt(GATG)5	632	778	147	843
Locus_47635_Transcript_1/1_Confidence_1.000_Length_1761	c	(TC)18(TA)9cacacacatata(GT)6	1	78	78	1761
Locus_47748_Transcript_1/1_Confidence_1.000_Length_567	c	(CT)6ca(CT)7ccatctctatatcaacccctctctaatccgacggcctccaaacagccggagatggacggccacgatcatatgca(CGG)5	30	146	117	567
Locus_47749_Transcript_1/1_Confidence_1.000_Length_2214	c	(T)11aataaattttttcaaaaatattaatatattacacatgtattcattatttttatattacttatataattttatataactcacataaaaaa(AT)6	1696	1807	112	2214
Locus_47782_Transcript_1/1_Confidence_1.000_Length_640	c	(T)10gaattgttcctaccctcgtttgcaattaatctgatttaatgatctgttggacggattggtttgaggtgttgcaatttgatatctgtttgc(T)10	99	208	110	640
Locus_48167_Transcript_1/1_Confidence_1.000_Length_1011	c	(GA)16agagtgaagagtga(AG)7	952	1011	60	1011
Locus_48179_Transcript_1/1_Confidence_1.000_Length_385	c	(AAT)8atggcatagccacaccctcagccacaaacaaaacgacattactgcgatcacaagaacctcttttcttccttccatcatcactgctacactcacagatca(CT)16	71	225	155	385
Locus_48252_Transcript_1/1_Confidence_1.000_Length_860	c	(T)12ggg(T)10	40	64	25	860
Locus_48367_Transcript_1/1_Confidence_1.000_Length_812	c	(TA)9atatatttaacaagcttcttatttgaagtccacatacttacttttgaactcacacaca(CT)8	181	272	92	812
Locus_48444_Transcript_1/1_Confidence_1.000_Length_1815	c	(GAT)5tgcgttttcattttagcgttttgttttgcattcttcaggaaccttgtttgctgttgtaagcttatgagtttgtaataaaatttactaaatgcatgcttc(ATT)5	1666	1794	129	1815
Locus_48458_Transcript_1/1_Confidence_1.000_Length_522	c	(CT)7t(TC)6tgcctatctctcagtcg(CT)11	14	79	66	522
Locus_48477_Transcript_1/1_Confidence_1.000_Length_575	c	(TA)6cacacgcaccgtcggacccttttcaaaaactcactcttccatccctcaaatccaaccggaggagttgggattgaatcgccctcccatcca(CGG)7	120	242	123	575
Locus_48591_Transcript_1/1_Confidence_1.000_Length_629	c	(T)10gggaata(TTAT)5	539	575	37	629
Locus_48674_Transcript_1/1_Confidence_1.000_Length_786	c	(GGC)5g(GGT)6	456	489	34	786
Locus_48778_Transcript_1/1_Confidence_1.000_Length_1175	c	(CT)6atatctggttgcttgctgaacctaga(GCT)7	103	161	59	1175
Locus_48797_Transcript_1/1_Confidence_1.000_Length_342	c	(A)19caaacaaacagaaatggaatcagtggacaaaaagagggaacttcaaattgcagagaattaaacct(ATG)9	1	111	111	342
Locus_48869_Transcript_1/1_Confidence_1.000_Length_268	c	(AT)7aaattacatatttctacgtaataaaatatatattgtattataa(AT)10	40	116	77	268
Locus_48874_Transcript_1/1_Confidence_1.000_Length_248	c	(AT)8gtgtgcatcttcaacaa(CAT)5	134	181	48	248
Locus_48914_Transcript_1/1_Confidence_1.000_Length_447	c	(TA)8tggttgtgattcataaatatatatataa(AT)6	67	122	56	447
Locus_48963_Transcript_1/1_Confidence_1.000_Length_871	c	(AT)12tatatataacttcatagattccgattacagaatgaatgatacaattgagctgattgct(TCA)5tcttcttcttctaactcctaattcgtgacgactcgttacaccaacttatttatcgcgactcgaggtcgagtcgacgacaaaatctctctc(TA)6	125	323	199	871
Locus_49006_Transcript_1/1_Confidence_1.000_Length_939	c	(T)11aaatgttcaatgaatcgaatcacctgacgtagaaggcagtagttgtatttattgcattcggtgtatttattttattttattt(TTA)5	638	745	108	939
Locus_49120_Transcript_1/1_Confidence_1.000_Length_994	c	(TA)6attgg(AATT)5	73	109	37	994
Locus_49132_Transcript_1/1_Confidence_1.000_Length_820	c	(TA)8tgtcttttttgggtggacacactacaaatattctattcc(AT)9	16	88	73	820
Locus_49178_Transcript_1/1_Confidence_1.000_Length_296	c	(TA)8(GA)7a(AG)9	91	139	49	296
Locus_49224_Transcript_1/1_Confidence_1.000_Length_1297	c	(T)10aaaagtaacactatttattgtatcgatgaagaacagaacaatcacgaatccctaattttacaaaaaat(A)10	699	786	88	1297
Locus_49259_Transcript_1/1_Confidence_1.000_Length_442	c	(CTACT)6gtaagtaagtatggccttgctctcaaaatcttatatcaatcaatccatcatggcat(TTGTAA)6	309	430	122	442
Locus_49378_Transcript_1/1_Confidence_1.000_Length_1488	c	(T)10ctttttc(T)10	1435	1461	27	1488
Locus_49462_Transcript_1/1_Confidence_1.000_Length_257	c	(A)10ccaaaacacaataattgttggatataggacattagaagcacattt(A)11	11	76	66	257
Locus_49528_Transcript_1/1_Confidence_1.000_Length_1362	c	(AGC)5aaccctcacgacgtcaattctctccctcccattccccctcaagaattccacgatacaggagcagctgcgggagtgat(GGC)6	334	443	110	1362
Locus_49528_Transcript_1/1_Confidence_1.000_Length_1362	c	(ATC)6aagcattgcatcaatgatatatgattgcatgacgcgatcattcgagggagtgagac(TA)12	1116	1213	98	1362
Locus_49572_Transcript_1/2_Confidence_0.600_Length_252	c	(CT)19(AT)8	196	249	54	252
Locus_49572_Transcript_2/2_Confidence_0.600_Length_252	c	(CT)19(AT)8	196	249	54	252
Locus_49575_Transcript_1/1_Confidence_1.000_Length_324	c	(AT)6agttatatagttatatagtaagagacatggcacattcccggtaacacctttcagtaaat(TA)8	109	195	87	324
Locus_49625_Transcript_1/1_Confidence_1.000_Length_777	c	(GGA)6gcagctgctgcagcattggggattt(TGA)5	633	690	58	777
Locus_49656_Transcript_1/1_Confidence_1.000_Length_296	c	(CT)6gggtcgaaaatatattcatatatgtgtgtgtatcgatatatc(TA)9	18	89	72	296
Locus_49775_Transcript_1/1_Confidence_1.000_Length_1054	c	(A)10taataattgttgaacatttaaaatagaaaaatagaacgttaggctatggacgaagagagtataaaataaaacaaataaataaattcgaac(ATT)5atc(ATT)9	849	993	145	1054
Locus_49825_Transcript_1/1_Confidence_1.000_Length_1268	c	(GCA)5ggcggtggatggaaattagggagaagcgtaccgacggatgtcgccgccattgacggtggttga(GCG)7	973	1071	99	1268
Locus_49898_Transcript_1/1_Confidence_1.000_Length_368	c	(TTC)5ggcggaagtatcattctc(T)14	78	124	47	368
Locus_49920_Transcript_1/1_Confidence_1.000_Length_342	c	(TA)8tcccttttcattttcaaataattcacttgttttggcgctcctatattg(A)10	161	234	74	342
Locus_49924_Transcript_1/1_Confidence_1.000_Length_855	c	(GCG)5ccattgttggatcttattctatggcggca(GCG)6	671	732	62	855
Locus_50016_Transcript_1/1_Confidence_1.000_Length_625	c	(CT)10(AT)7	44	77	34	625
Locus_50092_Transcript_1/1_Confidence_1.000_Length_505	c	(AC)10attcatccattcatcagagacgatcaaattaaagggtttcacataatgatcaggttaaggcccaagaggttttctcgaagcagctccaag(GGA)5	190	314	125	505
Locus_50130_Transcript_1/1_Confidence_1.000_Length_554	c	(GAA)6aagaagacgaagaagaagaaaaagacgacgaagaagaagaggggaagc(GA)12	405	494	90	554
Locus_50221_Transcript_1/1_Confidence_1.000_Length_265	c	(T)17(A)43	206	265	60	265
Locus_50275_Transcript_1/1_Confidence_1.000_Length_1144	c	(AT)12agac(AG)14	40	95	56	1144
Locus_50312_Transcript_1/1_Confidence_1.000_Length_983	c	(ATT)7ttaattatttttctgtgtc(AAT)7	2	62	61	983
Locus_50375_Transcript_1/1_Confidence_1.000_Length_699	c	(AT)8(GT)8	147	178	32	699
Locus_50474_Transcript_1/1_Confidence_1.000_Length_1662	c	(AT)8aatatgcctttttctactatat(TA)7	1544	1595	52	1662
Locus_50515_Transcript_1/1_Confidence_1.000_Length_841	c	(T)11atttttctt(TA)11tgagtggattcatgttcaacctataactttttg(TTA)5	60	149	90	841
Locus_50529_Transcript_1/1_Confidence_1.000_Length_311	c	(ATA)6atttataa(T)10	67	102	36	311
Locus_50546_Transcript_1/1_Confidence_1.000_Length_805	c	(TTA)6tatacatatatatgtctgcacgcaccgggttcacgggatcattttgaacagaaaagagaaatggaaga(CAGC)5	425	530	106	805
Locus_50564_Transcript_1/1_Confidence_1.000_Length_803	c	(CT)10(AT)10	1	40	40	803
Locus_50566_Transcript_1/1_Confidence_1.000_Length_483	c	(TAA)6tatagtttcttcttacatgacattgccagatgaatatttgagaaccctttctggatatatataacaaactgtcc(A)11taaaacaaaacaaaacaatgaactaaaaacattgcaactgcaagatgacaacatataccaataatcatcatcttgttcttgtcaca(AATT)5aataattaatc(AT)9	148	385	238	483
Locus_50615_Transcript_1/1_Confidence_1.000_Length_293	c	(T)20gtg(T)12	7	41	35	293
Locus_50628_Transcript_1/1_Confidence_1.000_Length_493	c	(CT)6tga(CT)6	126	152	27	493
Locus_50646_Transcript_1/1_Confidence_1.000_Length_1283	c	(A)10tctcttcaaaattatagtaattaagcacatactgttaactattttcaatctacgagtaattacagatcactgatgatggtgttcac(AT)8	1095	1206	112	1283
Locus_50718_Transcript_1/1_Confidence_1.000_Length_401	c	(AAT)5catgatcataatagttacatataaaatagtgtgggga(GT)6atat(ATAC)5	58	145	88	401
Locus_50732_Transcript_1/1_Confidence_1.000_Length_494	c	(CT)17cg(AT)7	60	109	50	494
Locus_50752_Transcript_1/1_Confidence_1.000_Length_1255	c	(A)10ggctcttgatcactcccatattcggtcactatcagagcagatattatgctagcaacccgaagcattttgtgcatcattctctactggttcatgtaa(T)10	944	1059	116	1255
Locus_50763_Transcript_1/1_Confidence_1.000_Length_210	c	(T)12(A)11	85	107	23	210
Locus_50771_Transcript_1/1_Confidence_1.000_Length_798	c	(GTGAG)5gtgtgtgggctgctctgctctgttggttcaattcattct(TTG)6	368	449	82	798
Locus_50805_Transcript_1/1_Confidence_1.000_Length_1308	c	(TA)10aatataggttagggagttgagtgaaggctgcagagaggctacacttttttggtagccacaaagccttgggtttgtattttcttcttgagacattttgcag(TA)6	320	451	132	1308
Locus_50877_Transcript_1/1_Confidence_1.000_Length_510	c	(T)11ca(T)11gttttgttttgttttg(T)11	17	67	51	510
Locus_50927_Transcript_1/1_Confidence_1.000_Length_209	c	(A)13cagaaaaaatccatccaacgaacatgaaatcc(T)18	129	191	63	209
Locus_50977_Transcript_1/1_Confidence_1.000_Length_515	c	(CCT)7ccgccttcatctttctctttctatttctcttcttttttctttctatatccattgtatatataa(AT)7	405	502	98	515
Locus_51082_Transcript_1/1_Confidence_1.000_Length_685	c	(TA)8(CA)6	1	28	28	685
Locus_51096_Transcript_1/1_Confidence_1.000_Length_369	c	(A)11ttgtttggctttcatgttttcttgaaacctttgagttcccaattttgtttcttttt(TG)6	113	191	79	369
Locus_51327_Transcript_1/1_Confidence_1.000_Length_525	c	(A)10tt(A)12	91	114	24	525
Locus_51346_Transcript_1/1_Confidence_1.000_Length_652	c	(TC)10ccataattacagagatggagccctgc(GTTGG)6	153	228	76	652
Locus_51463_Transcript_1/1_Confidence_1.000_Length_234	c	(TA)9tttg(T)11	135	167	33	234
Locus_51515_Transcript_1/1_Confidence_1.000_Length_505	c	(T)10aattattgttattcttgtttatcttcctatgattggcttctgtttgaaatctgaatcatcatg(TA)8	320	408	89	505
Locus_51521_Transcript_1/1_Confidence_1.000_Length_257	c	(GGA)8ggggaggggaggagagctctctctcc(CT)7	189	252	64	257
Locus_51584_Transcript_1/1_Confidence_1.000_Length_209	c	(TCC)5(TCT)6	1	33	33	209
Locus_51613_Transcript_1/1_Confidence_1.000_Length_388	c	(CT)11ttctctctctacaacgctgctccacgtgctcccatcagattccctctccaccatttccatctcc(CTT)5	54	154	101	388
Locus_51669_Transcript_1/1_Confidence_1.000_Length_234	c	(ATA)8cgacataatatataattaattataccaattaataattttcagaacaccaacaaaaattcaataaccagaatgg(TA)8	121	233	113	234
Locus_51699_Transcript_1/1_Confidence_1.000_Length_486	c	(T)13cttctaaag(A)10	68	99	32	486
Locus_51871_Transcript_1/1_Confidence_1.000_Length_421	c	(AT)6tgcca(AT)8agagagaga(GT)8	285	342	58	421
Locus_51893_Transcript_1/1_Confidence_1.000_Length_366	c	(AT)6gcatgaaggaggac(A)12	329	366	38	366
Locus_51906_Transcript_1/1_Confidence_1.000_Length_981	c	(TA)7aaattataatttataaataaataaaatagtaaattaaaatatataaataaaataattttaattttttttaaagttatatataaatt(A)10	819	928	110	981
Locus_52037_Transcript_1/1_Confidence_1.000_Length_1350	c	(A)11taaattttgacgaaaccagaggagattaa(AGC)8	300	363	64	1350
Locus_52232_Transcript_1/2_Confidence_0.600_Length_1368	c	(CT)17(AT)8	4	53	50	1368
Locus_52232_Transcript_2/2_Confidence_0.600_Length_1367	c	(CT)18(AT)9	1	54	54	1367
Locus_52287_Transcript_1/1_Confidence_1.000_Length_1188	c	(AT)7(GT)8	709	738	30	1188
Locus_52349_Transcript_1/1_Confidence_1.000_Length_654	c	(TA)13aatatca(AGT)5	38	85	48	654
Locus_52360_Transcript_1/1_Confidence_1.000_Length_1773	c	(CGC)5cggcgacggaagggggagggggagggggaggaagtccgattt(GGA)5	1553	1624	72	1773
Locus_52520_Transcript_1/1_Confidence_1.000_Length_240	c	(TC)6tggctttcc(CT)9tttttgatcggatccctctctctc(T)10	55	127	73	240
Locus_52662_Transcript_1/1_Confidence_1.000_Length_461	c	(CA)8(TA)8(TG)8	411	458	48	461
Locus_52716_Transcript_1/1_Confidence_1.000_Length_668	c	(CA)6tac(AT)6	566	592	27	668
Locus_52742_Transcript_1/1_Confidence_1.000_Length_289	c	(TA)7aacaaaagcc(A)10	249	282	34	289
Locus_52835_Transcript_1/1_Confidence_1.000_Length_818	c	(AT)6accttccct(A)13	686	719	34	818
Locus_52867_Transcript_1/1_Confidence_1.000_Length_293	c	(AT)9aagtgttcaaaagtagataagatcgattagatcataaatacaaaacagttaaaaagttcttcccacaaagcctccttcacttg(AT)9	141	259	119	293
Locus_52987_Transcript_1/1_Confidence_1.000_Length_611	c	(AAG)5acaaggcatgggaatgtattaacaagtgtctgtcgtactagaggtggggactcta(CCAT)5cccatca(ACAAC)6aagccccag(TCA)7	94	250	157	611
Locus_53005_Transcript_1/1_Confidence_1.000_Length_728	c	(TA)8gtctacaaaatacatcgaagaattggcattgtaataaggctccacagcagtaacatacaatgtttctgtcgtcgaccttattttcatac(TA)8	134	254	121	728
Locus_53017_Transcript_1/1_Confidence_1.000_Length_1082	c	(GA)8agagagat(AG)6	1018	1053	36	1082
Locus_53054_Transcript_1/1_Confidence_1.000_Length_250	c	(AT)11(AG)13	136	183	48	250
Locus_53066_Transcript_1/1_Confidence_1.000_Length_387	c	(CT)7gttactcccctctctccgtcactctgttgttttaaggttctactcatttaagtgatgaagaacacagtattttcagatatg(T)12	73	179	107	387
Locus_53152_Transcript_1/1_Confidence_1.000_Length_264	c	(CT)6tagggttgccgaagagcg(T)17	126	172	47	264
Locus_53294_Transcript_1/1_Confidence_1.000_Length_647	c	(TA)7atcagactgttgttatatatgagacca(TC)9(TA)11	290	370	81	647
Locus_53329_Transcript_1/1_Confidence_1.000_Length_225	c	(ATT)6aactaaggtatcaaatatcatccttaatc(TAT)10	75	151	77	225
Locus_53351_Transcript_1/1_Confidence_1.000_Length_1763	c	(AT)8(AG)13	1709	1750	42	1763
Locus_53371_Transcript_1/1_Confidence_1.000_Length_1803	c	(T)16cctttcttttctctctttgtcctgttttcctcg(T)11	1242	1301	60	1803
Locus_53395_Transcript_1/1_Confidence_1.000_Length_1065	c	(TA)9tg(TA)7	946	979	34	1065
Locus_53441_Transcript_1/1_Confidence_1.000_Length_402	c	(CTC)7ccgcccgccgccgcgccgctccccgacgacgtcaccactccgatgaccacaattatcccgtcaattc(CCG)5	62	164	103	402
Locus_53538_Transcript_1/1_Confidence_1.000_Length_879	c	(T)10(A)10	547	566	20	879
Locus_53539_Transcript_1/1_Confidence_1.000_Length_272	c	(T)10acaatataaagtataattggtgtgttc(TTAT)5	68	124	57	272
Locus_53552_Transcript_1/1_Confidence_1.000_Length_494	c	(T)13aattttactttttgtgaaaaataaaa(AT)6	101	151	51	494
Locus_53582_Transcript_1/1_Confidence_1.000_Length_967	c	(TA)10ttaaaatattaattattaatattttagttatgagtgtactttttgttatgtaaaatagaatg(T)17	861	959	99	967
Locus_53728_Transcript_1/1_Confidence_1.000_Length_1119	c	(TCTCT)5tctttctctcac(TA)14	833	897	65	1119
Locus_53777_Transcript_1/1_Confidence_1.000_Length_520	c	(A)14ttaaaaaaatatatatatccacatttccatattacatcac(AATT)5ttaattaattaagaaaggtatcgtcgaaagcaatatggtctcgaagaggggtttagccgccgccatgaactgcaggatcta(CGG)8	29	207	179	520
Locus_53820_Transcript_1/1_Confidence_1.000_Length_389	c	(A)10gaccaaaaactaaacatgaatggatgatgaatggcttgcttcactgtc(CT)8	229	302	74	389
Locus_53901_Transcript_1/1_Confidence_1.000_Length_465	c	(ACA)5gattaaaaaactcaaaaacaaaaaaaaac(A)11	3	57	55	465
Locus_54031_Transcript_1/1_Confidence_1.000_Length_1499	c	(TAT)6atttgtaatattattgttcttgcataatcatacatatatacatacattaatacatac(AT)7	1404	1492	89	1499
Locus_54356_Transcript_1/1_Confidence_1.000_Length_210	c	(T)10aactattttttttattcagaa(T)10	49	89	41	210
Locus_54448_Transcript_1/1_Confidence_1.000_Length_340	c	(ATTA)7attcccgttctcaatcaccacgcgagtg(TA)11	105	182	78	340
Locus_54571_Transcript_1/1_Confidence_1.000_Length_636	c	(CGG)5tggcggtggcggtcggatcttcgtgttc(GGA)5	465	522	58	636
Locus_54869_Transcript_1/1_Confidence_1.000_Length_798	c	(TA)6ttaatatatatgtttctttttcaaacctcaaaatacacaacatcaataattataatcataataataattatagcgaccaacaagatatggactatag(A)12	129	249	121	798
Locus_54969_Transcript_1/1_Confidence_1.000_Length_770	c	(ACG)5aggagaattccaaggggatggtgat(GAG)6ggatattgaccagaatattaatgaatatagcaatattaat(GAC)5aatgtcactgtagccctccaaatagggctccccagccctaattctgacctcccccct(TCC)5	402	586	185	770
Locus_54976_Transcript_1/1_Confidence_1.000_Length_248	c	(TCA)5gaagcaaagaag(GAA)6	117	161	45	248
Locus_55058_Transcript_1/1_Confidence_1.000_Length_678	c	(TA)6catacacacacaaa(AG)9	572	615	44	678
Locus_55096_Transcript_1/1_Confidence_1.000_Length_717	c	(AG)9tccaaaaagacatcaagtcaaatcggctattatttgcac(AT)6acttaaaatg(AGC)8ggaggattagcaggcagccctaacagcatcagctctgg(TTC)7	37	198	162	717
Locus_55113_Transcript_1/1_Confidence_1.000_Length_305	c	(ATA)5acc(T)11	163	191	29	305
Locus_55166_Transcript_1/1_Confidence_1.000_Length_243	c	(TA)10(GA)9	170	207	38	243
Locus_55174_Transcript_1/1_Confidence_1.000_Length_1731	c	(A)11tattaatatcatattgaaattaaaaaa(AAT)5	7	59	53	1731
Locus_55175_Transcript_1/1_Confidence_1.000_Length_589	c	(TA)7ttacatgcactatgcctaaaaag(AT)6	59	107	49	589
Locus_55177_Transcript_1/1_Confidence_1.000_Length_429	c	(TA)9tgtataccttcttgtctattggtgggggtatgtgtgctctaaatctggcaggtgtgctggagaata(AC)9	234	335	102	429
Locus_55474_Transcript_1/1_Confidence_1.000_Length_419	c	(TA)7(TG)8	139	168	30	419
Locus_55513_Transcript_1/1_Confidence_1.000_Length_1290	c	(TG)6aaggaatttggagattccgaagct(GA)10	1129	1184	56	1290
Locus_55534_Transcript_1/1_Confidence_1.000_Length_883	c	(CT)13cc(CT)10	582	629	48	883
Locus_55539_Transcript_1/1_Confidence_1.000_Length_262	c	(CT)9cg(CT)12	162	205	44	262
Locus_55586_Transcript_1/1_Confidence_1.000_Length_640	c	(T)15ctaaagat(AG)7	592	628	37	640
Locus_55675_Transcript_1/1_Confidence_1.000_Length_604	c	(TA)10atggtgtattcaagcgggacttgttcgggttcggatttgatcaatc(AGA)5	519	599	81	604
Locus_55725_Transcript_1/1_Confidence_1.000_Length_857	c	(ATT)5gtattatttat(TA)7	590	629	40	857
Locus_55773_Transcript_1/1_Confidence_1.000_Length_704	c	(TA)8gaaaaaaaaagtgatggacatatgtg(A)10	436	487	52	704
Locus_55776_Transcript_1/1_Confidence_1.000_Length_435	c	(CCT)6accttagtattattatta(TTG)5	151	201	51	435
Locus_55807_Transcript_1/1_Confidence_1.000_Length_584	c	(CCG)5ctcgccgtcgggattactgatactacttttcccgtttagccttctgaataggaacgcaaaacttgatgatggcttcttccccattctt(TC)8taaaaag(TA)6	408	545	138	584
Locus_55850_Transcript_1/1_Confidence_1.000_Length_1237	c	(A)14ctccatcctctttcaacataaca(AT)8	964	1016	53	1237
Locus_55853_Transcript_1/1_Confidence_1.000_Length_353	c	(TG)8ttttt(TA)8	50	86	37	353
Locus_56046_Transcript_1/1_Confidence_1.000_Length_320	c	(A)22gaaaagaaaagagctggaaaaggggaaatttttttgaaaaaaacggaaacaaagatgaaaaaattaag(A)12gaaaaatg(A)11	61	181	121	320
Locus_56054_Transcript_1/1_Confidence_1.000_Length_709	c	(CA)7tatatat(GA)6	271	303	33	709
Locus_56070_Transcript_1/1_Confidence_1.000_Length_1168	c	(AT)6gtatatatacacacacattgtacaaagaaaaagccactgattcaggaaacaagaatattttttttcatctgat(A)46	1033	1163	131	1168
Locus_56117_Transcript_1/1_Confidence_1.000_Length_892	c	(A)10taaaattaaaacacacatagctattac(T)10	581	627	47	892
Locus_56244_Transcript_1/1_Confidence_1.000_Length_476	c	(TA)6tgtatcaatgtatgagtattgggtattattgagtgttgattttctttg(A)11	1	71	71	476
Locus_56305_Transcript_1/1_Confidence_1.000_Length_703	c	(TA)9tgtctgcatcaaggtgatt(TA)9	584	638	55	703
Locus_56357_Transcript_1/1_Confidence_1.000_Length_903	c	(TG)13(TA)6(GA)15	712	779	68	903
Locus_56405_Transcript_1/1_Confidence_1.000_Length_773	c	(TTC)6gtcgtcgtctttgttcccgaaggagagaacagt(CTG)5	270	335	66	773
Locus_56418_Transcript_1/1_Confidence_1.000_Length_1127	c	(AAT)5att(ATA)6	1053	1088	36	1127
Locus_56554_Transcript_1/1_Confidence_1.000_Length_390	c	(TA)7(GA)7	55	82	28	390
Locus_56554_Transcript_1/1_Confidence_1.000_Length_390	c	(TTC)8atcatcttcttcttttctaatgtacttttaatt(TA)7tttatatgtatatgtgattatgtgt(AG)6atttcttgtgctttg(T)12	214	348	135	390
Locus_56798_Transcript_1/1_Confidence_1.000_Length_731	c	(T)16aatttatttatttgtaattttgatacaaagaagtatttgaatctgaataaattag(A)10	19	99	81	731
Locus_56855_Transcript_1/1_Confidence_1.000_Length_1055	c	(AT)10caaatgacaacgttagtatgcctccttcattaccacaaacaatatttcaattattcaa(AT)6g(TA)7	9	113	105	1055
Locus_57082_Transcript_1/1_Confidence_1.000_Length_289	c	(TC)15(TA)11	1	52	52	289
Locus_57097_Transcript_1/1_Confidence_1.000_Length_348	c	(TC)6gacataccacatgcatgcctagaaacaacatacatctaacga(AT)10	172	245	74	348
Locus_57257_Transcript_1/1_Confidence_1.000_Length_307	c	(AT)8ctatatatgcaataaacattaaaaaaaattc(AT)6	79	137	59	307
Locus_57370_Transcript_1/1_Confidence_1.000_Length_348	c	(AT)9tgttagatgatgtaaatgaccgaatcacctaaaagcttaaactgttaggatacgtatcatttaattatttatctacaaacgagaatcaacca(AT)8	163	288	126	348
Locus_57431_Transcript_1/1_Confidence_1.000_Length_297	c	(AT)9tt(AG)6ggaaagcgaaagcgagagc(GA)8	65	131	67	297
Locus_57633_Transcript_1/1_Confidence_1.000_Length_406	c	(GA)13attaggaagaaaacaaaataaagtagctagctttaatattaaacttaaattaatattttctaaactcagcagtgcgcagagcaagactgacgagt(AAAG)5agg(AT)6	85	240	156	406
Locus_57704_Transcript_1/1_Confidence_1.000_Length_512	c	(TC)17(AC)13	65	124	60	512
Locus_57789_Transcript_1/1_Confidence_1.000_Length_1618	c	(TC)7(TA)6	1530	1555	26	1618
Locus_57815_Transcript_1/1_Confidence_1.000_Length_455	c	(AT)13(AG)14	397	450	54	455
Locus_57825_Transcript_1/1_Confidence_1.000_Length_1242	c	(TA)7(TG)6	1116	1141	26	1242
Locus_57935_Transcript_1/1_Confidence_1.000_Length_647	c	(CTT)6agttgccttacttccccttacttgttcttcgtcttcgtctttttcttctccgtttccttccttcctatcttt(TTC)6	87	194	108	647
Locus_58064_Transcript_1/1_Confidence_1.000_Length_510	c	(AG)9ataggtgggt(TGA)5	450	492	43	510
Locus_58288_Transcript_1/1_Confidence_1.000_Length_652	c	(GAGTA)5ggccacctaaccaaaaatggtgagaa(AAT)8aaaattcaacgtcgcgaac(A)11	24	128	105	652
Locus_58434_Transcript_1/1_Confidence_1.000_Length_367	c	(GA)16agccattgt(TACC)5	184	244	61	367
Locus_58442_Transcript_1/1_Confidence_1.000_Length_479	c	(AG)7acgaagatatgaagattcaaaaactagggcagattttaacagag(A)12	378	447	70	479
Locus_58461_Transcript_1/1_Confidence_1.000_Length_1156	c	(TAT)6ttccttgatctatttctcttgtaacaaatttctaccaccaaaagccaaaacagagtagtattataa(AT)7	332	429	98	1156
Locus_58503_Transcript_1/1_Confidence_1.000_Length_243	c	(TA)9(T)12attacgtgggaatccgcagtcgctatccgaaaatacgcattgagtaaatctccgaccg(AT)10	56	163	108	243
Locus_58509_Transcript_1/1_Confidence_1.000_Length_312	c	(TC)18taaatc(TA)6	17	70	54	312
Locus_58523_Transcript_1/1_Confidence_1.000_Length_237	c	(TA)7(TG)7	155	182	28	237
Locus_58571_Transcript_1/1_Confidence_1.000_Length_246	c	(AT)6ctatttctagagagagagatagagagagagat(AG)6	105	160	56	246
Locus_58673_Transcript_1/1_Confidence_1.000_Length_513	c	(AT)8(AG)12	368	407	40	513
Locus_58787_Transcript_1/1_Confidence_1.000_Length_439	c	(AT)9(AG)9	251	286	36	439
Locus_58837_Transcript_1/1_Confidence_1.000_Length_321	c	(TA)11gtttttatttattttttatttactgctcaatccattgtgttcccacaacttaacattataccaaacacattcatgaattttattatta(T)12	93	214	122	321
Locus_58859_Transcript_1/1_Confidence_1.000_Length_594	c	(TA)6tctatattttattttttaatacaatataatatataattaatgatggatgatc(AT)9	208	289	82	594
Locus_58994_Transcript_1/1_Confidence_1.000_Length_296	c	(TTA)7atgaattccaatatatctaattc(ATT)8	87	154	68	296
Locus_59095_Transcript_1/1_Confidence_1.000_Length_813	c	(T)17cc(T)12	11	41	31	813
Locus_59095_Transcript_1/1_Confidence_1.000_Length_813	c	(AG)7tt(AG)7	759	788	30	813
Locus_59181_Transcript_1/1_Confidence_1.000_Length_427	c	(T)21g(T)29	4	54	51	427
Locus_59186_Transcript_1/1_Confidence_1.000_Length_209	c	(AT)7gtgtatatgagagggcga(AT)6	114	157	44	209
Locus_59190_Transcript_1/1_Confidence_1.000_Length_581	c	(TA)6cta(AT)10	18	52	35	581
Locus_59220_Transcript_1/1_Confidence_1.000_Length_789	c	(TA)6tgaacagaaagtaacaagctaattacaagtaagggagaataaaaaata(ATT)5actataattatataataatatc(AAT)5	28	139	112	789
Locus_59304_Transcript_1/1_Confidence_1.000_Length_1052	c	(T)15(A)10	437	461	25	1052
Locus_59327_Transcript_1/1_Confidence_1.000_Length_407	c	(CT)8(CA)8	180	211	32	407
Locus_59389_Transcript_1/1_Confidence_1.000_Length_701	c	(GA)7agaagaataggtggtagtttggaaggtgtgctgaaactgaagctgagaggatgagagtgggagctaccatgcaacaactc(CTA)7	223	337	115	701
Locus_59406_Transcript_1/1_Confidence_1.000_Length_638	c	(TCC)8ggcgttttttattttttaactgttcctccgcctctcatttctctcttctgttctattaacgaagaaggaacagcaatcatgagaggaggaccaagtgaa(GGC)5	187	324	138	638
Locus_59420_Transcript_1/1_Confidence_1.000_Length_391	c	(T)10aatatgtgattgtgagtaatactttgtttttccattcgac(T)11	331	391	61	391
Locus_59548_Transcript_1/1_Confidence_1.000_Length_1010	c	(TC)9(TA)7(GA)9	959	1008	50	1010
Locus_59681_Transcript_1/1_Confidence_1.000_Length_455	c	(TTA)8(TTC)5	5	43	39	455
Locus_59692_Transcript_1/1_Confidence_1.000_Length_637	c	(CTCTT)5attccatcacaaacac(AT)9	96	154	59	637
Locus_59711_Transcript_1/1_Confidence_1.000_Length_491	c	(T)11(A)12	20	42	23	491
Locus_59742_Transcript_1/1_Confidence_1.000_Length_422	c	(AC)6tctctctctcactctatatatac(AT)7	218	266	49	422
Locus_59758_Transcript_1/1_Confidence_1.000_Length_253	c	(T)10cgaagttgaaatttaggggg(A)10	42	81	40	253
Locus_59787_Transcript_1/1_Confidence_1.000_Length_1088	c	(CTT)5caaatccacccattctgattaattattaattcttcagctgaattaattaagtagttttgattttgagc(AT)7(AG)6	860	968	109	1088
Locus_59848_Transcript_1/1_Confidence_1.000_Length_520	c	(A)10taaatctggtcgtctgtcgcgcaagagcagagcaggcaggagaagaagaagaggt(GAA)7	189	274	86	520
Locus_59856_Transcript_1/1_Confidence_1.000_Length_645	c	(CT)8(CA)6	57	84	28	645
Locus_59856_Transcript_1/1_Confidence_1.000_Length_645	c	(ATA)9aaagtttcaaataagttcacgggtttgaacaaaatcttggaattggattattgtttgactgcagtgaaaatgtattaaataatttttc(T)11	201	326	126	645
Locus_59924_Transcript_1/1_Confidence_1.000_Length_497	c	(AT)9tacaaaagaaatcaatatacaaaatcacaaatttggaatcaaaattaaatgcaacagaagctaaggg(A)14	369	467	99	497
Locus_59939_Transcript_1/1_Confidence_1.000_Length_901	c	(AT)6(AG)6	782	805	24	901
Locus_59949_Transcript_1/1_Confidence_1.000_Length_378	c	(TG)9tataaaataatatatatatgtatgtatatgtatatatgcctttgtgtgtcctatatgaa(GAT)6	175	269	95	378
Locus_60045_Transcript_1/1_Confidence_1.000_Length_702	c	(AT)6cacatataaatc(CT)22	426	493	68	702
Locus_60110_Transcript_1/1_Confidence_1.000_Length_722	c	(A)10gcatatacatggtatg(CT)8	577	618	42	722
Locus_60188_Transcript_1/1_Confidence_1.000_Length_327	c	(AT)7ttctaacctcaagacttgttgatcctcagcgccatgaacatgaatgacaatactggggattgcatcc(TCG)5	1	96	96	327
Locus_60265_Transcript_1/1_Confidence_0.667_Length_238	c	(TTA)8(TTC)5	189	227	39	238
Locus_60365_Transcript_1/1_Confidence_1.000_Length_300	c	(AAC)6acagattaaacgaacacagggaagaaaagaaaagaaaacaatctcacac(TAT)5	65	146	82	300
Locus_60410_Transcript_1/1_Confidence_1.000_Length_875	c	(CA)6tatatatg(TA)6	226	257	32	875
Locus_60456_Transcript_1/1_Confidence_1.000_Length_548	c	(TGT)5aggtgttgtaagattgaattggttagggaattgggatgtgttgtagaataggtaatgaagctcggagagttcgataggctgcatttgtagttgtaggaga(T)15	343	472	130	548
Locus_60467_Transcript_1/1_Confidence_1.000_Length_616	c	(A)11caaaaaatctcaaaattctgagatttcaggattacataattttacaaaaagtgggatccacttgagctgttt(TA)9	172	272	101	616
Locus_60494_Transcript_1/1_Confidence_1.000_Length_391	c	(GA)9aagca(AG)8	173	211	39	391
Locus_60554_Transcript_1/1_Confidence_1.000_Length_214	c	(TG)7ggagctttacttttcagtgactcggaatttcattgttaacgtgaagtcacccacaacatagac(A)10	14	100	87	214
Locus_60636_Transcript_1/1_Confidence_1.000_Length_314	c	(AT)6acatatatatttttttcttgcaagttgggagtggaattccaactgtccttagaggtcaaaccacaccccctcgttcccataattc(CA)6	14	122	109	314
Locus_60645_Transcript_1/1_Confidence_1.000_Length_268	c	(T)21gcccagacttagatgcacaatcttgcagcaa(AT)9	1	70	70	268
Locus_60678_Transcript_1/1_Confidence_1.000_Length_237	c	(CT)9cct(TC)6ac(TA)9tgtttgtatgtatgtattgtgtg(TGT)5tgcttcaggacatgccaacatttccaatcttcccatatgtctatgtgtatgtatta(TC)9(TA)8	1	181	181	237
Locus_60698_Transcript_1/1_Confidence_1.000_Length_330	c	(TCTGC)5tcatttacacacc(AT)7	227	278	52	330
Locus_60729_Transcript_1/1_Confidence_1.000_Length_1334	c	(GA)8ttattaacattgtgtgtg(TA)6	222	267	46	1334
Locus_60751_Transcript_1/1_Confidence_1.000_Length_977	c	(AC)10(AT)7acat(AC)6a(AC)8(AT)8	855	937	83	977
Locus_60915_Transcript_1/1_Confidence_1.000_Length_798	c	(T)10acaaaaaaaataag(AT)7	414	451	38	798
Locus_60920_Transcript_1/2_Confidence_0.600_Length_386	c	(T)10ctttttcattttttctctttttttttcatttgtttttttttaattttttcatctttgtttccatttttttcaaattttttaccccttttccagctctttc(T)14	159	282	124	386
Locus_60920_Transcript_2/2_Confidence_0.600_Length_388	c	(T)10ctttttcattttttctctttttttttcatttgtttttttttaattttttcatctttgtttccatttttttcaaattttttaccccttttccagctctttc(T)14	161	284	124	388
Locus_60999_Transcript_1/1_Confidence_1.000_Length_1065	c	(GCA)6acagcttggtgaagttaatattaactactcaggagggattattgtagtggagacttctgtcactgcttaacttacttt(TA)7	829	938	110	1065
Locus_61193_Transcript_1/1_Confidence_1.000_Length_620	c	(T)10ctatttataattttattactcatattttaataaacaataattattttttacgatattattttttaatgattctttaatgcgtg(TA)11	130	244	115	620
Locus_61246_Transcript_1/1_Confidence_1.000_Length_1594	c	(GAA)9caagtgatagagatattatcgtcgtcatcatcatcattggaaggggaaggagaaggagaagga(GAT)5	1264	1368	105	1594
Locus_61369_Transcript_1/1_Confidence_1.000_Length_553	c	(TC)7cctccattctctctctctgcaaatacttttttgtcttgtttctctg(TC)6cgtttgaatcaaagcttatttgcattctcattttgatcagcttaaagttaacagtttagtt(AG)6ggg(GA)8	203	366	164	553
Locus_61620_Transcript_1/1_Confidence_1.000_Length_1128	c	(TC)6ttctgtatgtgtgtgtgattt(GA)9	1013	1063	51	1128
Locus_61775_Transcript_1/1_Confidence_1.000_Length_1232	c	(A)13g(AC)6	305	330	26	1232
Locus_61794_Transcript_1/1_Confidence_1.000_Length_422	c	(T)14ggccttggggtccataaaacgccgacttgtccactgagaggcaccagggaa(TC)7tatt(TC)8(TA)7	284	396	113	422
Locus_61999_Transcript_1/1_Confidence_1.000_Length_203	c	(T)10agttttcagtattattcatctgtaatatttttttaaaaatgaatttaatg(T)10	76	145	70	203
Locus_62082_Transcript_1/1_Confidence_1.000_Length_314	c	(T)10(A)10	215	234	20	314
Locus_62094_Transcript_1/1_Confidence_1.000_Length_329	c	(AT)8gtaattacagtatttatatcaaaataacagataataaaatttaag(A)10t(A)10	165	246	82	329
Locus_62291_Transcript_1/1_Confidence_1.000_Length_440	c	(AGTG)5atgtgctctaattaatcaaggtggtctgtgtgtg(TA)6	307	372	66	440
Locus_62437_Transcript_1/1_Confidence_1.000_Length_839	c	(A)10taaagaccccttaaataataatcaaaagcaattaaaaatatgtt(TTTA)5	2	75	74	839
Locus_62462_Transcript_1/1_Confidence_1.000_Length_1346	c	(GT)7(GA)7gggagagagatcttg(A)10	278	330	53	1346
Locus_62568_Transcript_1/1_Confidence_1.000_Length_884	c	(CT)16aactag(TA)6catatttgtgtatgtatatgttatctatagaaagagaagccgtggagtaggacagtagttctctttgttctcaattctgacacccaa(TC)10(TA)6	7	175	169	884
Locus_62571_Transcript_1/1_Confidence_1.000_Length_662	c	(T)10ggctatctgcagtttgtaatcc(T)11	12	54	43	662
Locus_62578_Transcript_1/1_Confidence_1.000_Length_311	c	(T)10attgattttatcttattggagctgataatttaga(T)16	221	280	60	311
Locus_62585_Transcript_1/1_Confidence_1.000_Length_204	c	(GCT)5ggtggcggctcaactctcaagccattcattcattcattttcc(AT)6	94	162	69	204
Locus_62649_Transcript_1/1_Confidence_1.000_Length_556	c	(AAT)12agtaattataattataattattataattatagtaatt(ATA)5	75	162	88	556
Locus_62667_Transcript_1/1_Confidence_1.000_Length_233	c	(T)11ctaaattcgaattaatttgagaggatgacgaacattgtggtgtggtgtac(TGA)8	91	175	85	233
Locus_62717_Transcript_1/1_Confidence_1.000_Length_218	c	(TAA)8(GAA)5	40	78	39	218
Locus_62747_Transcript_1/1_Confidence_1.000_Length_642	c	(GCT)8atcaccaccaccatctctctgtctctttcccatcgatcaacaacttgtat(AGGC)5	19	112	94	642
Locus_62847_Transcript_1/1_Confidence_1.000_Length_2611	c	(ATTAG)5cttagcttagtttgttatattgttagctaacataggaactggaagtagaacagaatagaaactcgaaactctcgatgctaatgctag(TGA)8	2420	2555	136	2611
Locus_62943_Transcript_1/1_Confidence_1.000_Length_206	c	(TC)18(TA)7	151	200	50	206
Locus_62948_Transcript_1/1_Confidence_1.000_Length_302	c	(CA)8(TA)8	142	173	32	302
Locus_63137_Transcript_1/1_Confidence_1.000_Length_1987	c	(GT)8(AT)7aactgatgcaatatgttagttgtgaactagcaagatgagtgtggagaaggcc(GT)11	1004	1107	104	1987
Locus_63295_Transcript_1/1_Confidence_1.000_Length_356	c	(TA)6aatatacaaatgtaaaagaggtactatccat(TA)7	145	201	57	356
Locus_63377_Transcript_1/1_Confidence_1.000_Length_344	c	(A)11ccatcaaagcaacataagtggtaaattaaagata(AT)8	215	275	61	344
Locus_63421_Transcript_1/1_Confidence_1.000_Length_235	c	(GAA)6tctttaacctatccagatattctctaatatgtttgtgttcttccacttttggtgctc(CT)7	94	182	89	235
Locus_63447_Transcript_1/1_Confidence_1.000_Length_1615	c	(AGA)5agctccatcaaagcaattcaaaataaaattaatggatgggttgtttttgtttcttgttctgtttgttt(TC)6	1324	1418	95	1615
Locus_63508_Transcript_1/1_Confidence_1.000_Length_218	c	(T)10atatttgcaacaacaaaaatgtcaatgtcagtttaacgtacttccactaaccaattaaacattcttttcttttaatctacc(A)10	1	101	101	218
Locus_63546_Transcript_1/2_Confidence_0.667_Length_291	c	(GT)8gaaagt(A)11	236	268	33	291
Locus_63546_Transcript_2/2_Confidence_0.667_Length_261	c	(GT)8gaaagt(A)11	206	238	33	261
Locus_63635_Transcript_1/1_Confidence_1.000_Length_802	c	(TC)8t(AC)10	63	99	37	802
Locus_63680_Transcript_1/1_Confidence_1.000_Length_395	c	(AT)6acat(AG)13	53	94	42	395
Locus_63704_Transcript_1/1_Confidence_1.000_Length_227	c	(AG)8(TG)8	189	220	32	227
Locus_63745_Transcript_1/1_Confidence_1.000_Length_416	c	(CA)7tacacacac(AT)7caac(AT)8	16	72	57	416
Locus_63817_Transcript_1/1_Confidence_1.000_Length_472	c	(AC)8aaaccacccctcaaacttcattccaaatataaaaactctatcttcatcaatggacac(TCA)8	30	126	97	472
Locus_63842_Transcript_1/1_Confidence_1.000_Length_678	c	(AATT)5atacatcaattgtattcttgcaccttt(TTA)7	527	594	68	678
Locus_63852_Transcript_1/1_Confidence_1.000_Length_627	c	(TC)11(TA)11	3	46	44	627
Locus_64032_Transcript_1/1_Confidence_1.000_Length_311	c	(AAT)5aacaattagaaaaatcattgagtgagtgagtcagacagataggcatatatatagatagaggtgga(GATG)6	100	203	104	311
Locus_64141_Transcript_1/1_Confidence_1.000_Length_568	c	(TAA)6tgacaataacaatggtgattatat(TA)6	498	551	54	568
Locus_64220_Transcript_1/1_Confidence_1.000_Length_328	c	(A)11g(A)10	306	327	22	328
Locus_64281_Transcript_1/1_Confidence_1.000_Length_248	c	(T)11ctatttttgctggtttttgt(TG)6	135	177	43	248
Locus_64374_Transcript_1/1_Confidence_1.000_Length_835	c	(A)11ccagtgcagcttttttgcatgcaatcaaataacatccaaatgcacaagaaccttttcccaaatgatacaaacatcaagcattctca(AC)11	187	305	119	835
Locus_64454_Transcript_1/1_Confidence_1.000_Length_638	c	(AG)7tggggcggaacagtaa(TAG)6	157	204	48	638
Locus_64454_Transcript_1/1_Confidence_1.000_Length_638	c	(AG)9ggagagagggagagagggaggacatagcaatatagcatagggcaaggtagggtagggtagtgcggataacatcatattact(TAC)5	408	521	114	638
Locus_64521_Transcript_1/1_Confidence_1.000_Length_344	c	(TA)7tgaaaatttcat(A)11	263	299	37	344
Locus_64570_Transcript_1/1_Confidence_1.000_Length_337	c	(TA)7ggt(TG)7	125	155	31	337
Locus_64661_Transcript_1/1_Confidence_1.000_Length_325	c	(GCT)5ggtgaggataataatagcgttgctgatgaatgttaccataaggattattgttgatgttgttgtagggtgctgctgtcatcaccatcatca(TAT)7	88	213	126	325
Locus_64681_Transcript_1/1_Confidence_1.000_Length_1427	c	(TC)8cctttca(CT)8ccctttca(CT)8	1183	1245	63	1427
Locus_64734_Transcript_1/1_Confidence_1.000_Length_947	c	(GCT)5gttatatgtattcagttgtgtgcttctttaacggtaatttagaatgtcttttcttcttgcattgtg(T)10	798	888	91	947
Locus_64736_Transcript_1/1_Confidence_1.000_Length_205	c	(CAAAT)5tatacatac(AT)8	58	107	50	205
Locus_64779_Transcript_1/1_Confidence_1.000_Length_708	c	(GGC)6ggaaaccacccacgagaacggtggcagcagcgaggccggtgggtacagctcgattattccgggagttgtggatgagatcgataaaagt(GGC)6	419	542	124	708
Locus_64780_Transcript_1/1_Confidence_1.000_Length_899	c	(AT)10ttatttgggagtctggactgcaaagtagtg(A)13	663	725	63	899
Locus_64837_Transcript_1/1_Confidence_1.000_Length_315	c	(TG)6c(AT)9	186	216	31	315
Locus_64928_Transcript_1/1_Confidence_1.000_Length_840	c	(ATC)5tcatacctacaatatac(AT)8	235	282	48	840
Locus_64928_Transcript_1/1_Confidence_1.000_Length_840	c	(AT)12gcatatagtgatagagagagaggggggaaaaggggg(GA)12	700	783	84	840
Locus_64943_Transcript_1/1_Confidence_1.000_Length_1394	c	(GAA)8ac(AGA)12	1101	1162	62	1394
Locus_65061_Transcript_1/1_Confidence_1.000_Length_297	c	(AC)6(AT)7	169	194	26	297
Locus_65106_Transcript_1/1_Confidence_1.000_Length_271	c	(GAA)5aggaaggaagaaaaatggctagctcagtgctctcca(CCG)6	202	270	69	271
Locus_65123_Transcript_1/1_Confidence_1.000_Length_222	c	(AC)9(TC)7	175	206	32	222
Locus_65151_Transcript_1/1_Confidence_1.000_Length_328	c	(A)10gaaaaag(A)10	26	52	27	328
Locus_65247_Transcript_1/1_Confidence_1.000_Length_328	c	(ATT)7ttcttg(TA)8	192	234	43	328
Locus_65257_Transcript_1/1_Confidence_1.000_Length_496	c	(TA)6(TG)8	26	53	28	496
Locus_65310_Transcript_1/1_Confidence_1.000_Length_379	c	(CT)15(AT)12	325	378	54	379
Locus_65313_Transcript_1/1_Confidence_1.000_Length_728	c	(GGTTCT)7(GGCTCT)5ggctccggctccggttctggttctggctccggttccggttccggttctggctccggttccggttccggttctggttctggttctggt(TCTGGC)5	537	725	189	728
Locus_65375_Transcript_1/1_Confidence_1.000_Length_697	c	(GA)12g(TA)7	37	75	39	697
Locus_65398_Transcript_1/1_Confidence_1.000_Length_999	c	(CAG)5(CAA)6	851	883	33	999
Locus_65611_Transcript_1/1_Confidence_1.000_Length_674	c	(TCA)5tcttctacctccccttcctcttttcttttttcttcac(AT)8	84	151	68	674
Locus_65642_Transcript_1/1_Confidence_1.000_Length_371	c	(T)10c(T)11	347	368	22	371
Locus_65690_Transcript_1/1_Confidence_1.000_Length_302	c	(AC)8(AT)7	239	268	30	302
Locus_65789_Transcript_1/1_Confidence_1.000_Length_281	c	(AT)6aaata(TG)6(CG)6	201	241	41	281
Locus_65808_Transcript_1/1_Confidence_1.000_Length_624	c	(GCC)5ggagactctctctgtttctatccccgccttggagaaacctccggcgggccacgaccccggcggcggggcaggagggcagagtggt(AAG)5	489	603	115	624
Locus_65821_Transcript_1/1_Confidence_1.000_Length_378	c	(AT)6ctatatataataatttttacctataataaaatataaatt(A)11	273	334	62	378
Locus_65830_Transcript_1/1_Confidence_1.000_Length_227	c	(T)13gggtttcatatgttgattagttgcaatttttgtctacg(ATT)5	38	103	66	227
Locus_65915_Transcript_1/1_Confidence_1.000_Length_355	c	(ATT)7gcaccaaagaatagtataaaaaagaatcaacattcttcacaatcatacccttagaaaaaacatc(A)14	257	355	99	355
Locus_66052_Transcript_1/2_Confidence_0.750_Length_295	c	(GT)6ttgccacatgcatgaagtttcatttcagttgtactttgtttttgacattgatgactcttttcttttcttttaattttcttg(T)11	108	211	104	295
Locus_66052_Transcript_2/2_Confidence_0.750_Length_295	c	(GT)6ttgccacatgcatgaagtttcatttcagttgtactttgtttttgacattgatgactcttttcttttcttttaattttcttg(T)11	108	211	104	295
Locus_66054_Transcript_1/1_Confidence_1.000_Length_582	c	(T)11cttttttc(T)11	171	200	30	582
Locus_66079_Transcript_1/2_Confidence_0.625_Length_545	c	(AT)6(AG)21	8	61	54	545
Locus_66079_Transcript_2/2_Confidence_0.875_Length_545	c	(AT)9(AG)21	2	61	60	545
Locus_66126_Transcript_1/1_Confidence_1.000_Length_260	c	(C)15gccccaccccact(TC)8	1	44	44	260
Locus_66166_Transcript_1/1_Confidence_1.000_Length_692	c	(CTT)6gctc(T)24	647	692	46	692
Locus_66191_Transcript_1/1_Confidence_1.000_Length_348	c	(GA)9ggaaagggaacagaaaagtttacttgttggtttggagagggggccccttcttgttcaattctctggtccctcc(CT)10	183	293	111	348
Locus_66363_Transcript_1/1_Confidence_1.000_Length_223	c	(TA)8(TG)7	102	131	30	223
Locus_66533_Transcript_1/1_Confidence_1.000_Length_513	c	(ACT)6gttactac(AGA)6atctaagagaaggaaattgg(ATC)6	271	352	82	513
Locus_66535_Transcript_1/1_Confidence_1.000_Length_205	c	(T)10atttgggctttgatttcgtgattcacatatttttatacg(T)14	46	108	63	205
Locus_66542_Transcript_1/1_Confidence_1.000_Length_1221	c	(AT)7(AG)9	118	149	32	1221
Locus_66602_Transcript_1/1_Confidence_1.000_Length_481	c	(AT)6agagtgagaaagtgatatattt(AG)8	199	248	50	481
Locus_66641_Transcript_1/1_Confidence_1.000_Length_3211	c	(A)11ttcgttctcc(CT)7	32	66	35	3211
Locus_66641_Transcript_1/1_Confidence_1.000_Length_3211	c	(CTT)5cgatcgtaaaaaaaatatgaaaaagaaaagttgcgaagtttccggcgtaggtaaacgttaggcgaacagcgaggacgacgaaacacata(GCG)5	2927	3045	119	3211
Locus_66768_Transcript_1/1_Confidence_1.000_Length_1273	c	(GAG)6accaataaatcatcagcctcctcctgctgctgctgcacctcaaacaaaccctg(ATT)5gttaagcatggacgacgattgggatgcagaagccata(CT)9	978	1118	141	1273
Locus_66854_Transcript_1/1_Confidence_1.000_Length_452	c	(AG)8gaaaacccaataaaatttctctctctaaaagggcttccttccttatcccttcctacctcccaccatcacttcgatctccccatctcgatcggaatc(TA)6	81	204	124	452
Locus_66903_Transcript_1/1_Confidence_1.000_Length_510	c	(T)10ctttattttaatttgctcttttaaaaaaataaaaaacaaaaaacaaagaaaatcgtatataaatgttg(TA)8	329	422	94	510
Locus_67027_Transcript_1/1_Confidence_1.000_Length_383	c	(GATA)8gatttatcaccaaccattctgactcactcgcttactcactga(CTT)7cctttttaattgaattgaattattaatatgta(AGC)5aggtgttaaggggtttgggcgagctta(ATC)5	198	381	184	383
Locus_67105_Transcript_1/1_Confidence_1.000_Length_550	c	(TA)8aataaaatcctctctctccccctctctctgtctctctatctctctc(TA)6	363	436	74	550
Locus_67132_Transcript_1/1_Confidence_1.000_Length_445	c	(AATT)5atatatcgtcattcgca(AT)9	277	331	55	445
Locus_67271_Transcript_1/1_Confidence_1.000_Length_530	c	(AT)8ttatatatgtatgtatgtatatgtatctatatt(TA)6	383	443	61	530
Locus_67340_Transcript_1/1_Confidence_1.000_Length_714	c	(CT)10cgcgcac(TA)8	12	54	43	714
Locus_67416_Transcript_1/1_Confidence_1.000_Length_266	c	(A)10gaaaagaaaagagctggaaatggggaaatttttttgaaaaaaagggaaacaaagatgaaaaaattaagaagaaaaaaatgaaaaatg(A)11	143	250	108	266
Locus_67487_Transcript_1/1_Confidence_1.000_Length_1511	c	(CTTTTC)5cttctccttttccttctccttctctttctccttctccattgcaatcaaacggacctcgatctttctaaccggctaactcctcaatgc(ATA)5	1272	1403	132	1511
Locus_67498_Transcript_1/2_Confidence_0.750_Length_258	c	(TAG)6taacata(AGC)5	147	186	40	258
Locus_67498_Transcript_2/2_Confidence_0.750_Length_305	c	(TAG)6taacata(AGC)5	147	186	40	305
Locus_67551_Transcript_1/1_Confidence_1.000_Length_333	c	(AT)11(AG)14	5	54	50	333
Locus_67583_Transcript_1/1_Confidence_1.000_Length_968	c	(TC)11cggagttaaaagagagcgaggccggccgggcaacacctcgaagctagttcaaactagtgggaggctgctgtctgctgcaccggaga(AT)6	3	122	120	968
Locus_67583_Transcript_1/1_Confidence_1.000_Length_968	c	(CT)15gcaa(AT)10	311	364	54	968
Locus_67600_Transcript_1/1_Confidence_1.000_Length_273	c	(A)11ccaaaatacaaaacaaacacactcaatctctcgttaggatgttttttcac(A)28	178	266	89	273
Locus_67601_Transcript_1/1_Confidence_1.000_Length_2042	c	(TC)8(TA)8	7	38	32	2042
Locus_67603_Transcript_1/1_Confidence_1.000_Length_750	c	(AT)10(GT)6	109	140	32	750
Locus_67675_Transcript_1/1_Confidence_1.000_Length_256	c	(GTTG)6gttcctcttctattatcatatgatgtacaaactctttgagtgt(AGAA)6	166	256	91	256
Locus_67680_Transcript_1/1_Confidence_1.000_Length_329	c	(CT)9cct(TC)6ac(TA)7	280	328	49	329
Locus_67732_Transcript_1/1_Confidence_1.000_Length_613	c	(TA)9acttgattgaatacttgattttaa(T)12	1	54	54	613
Locus_67758_Transcript_1/1_Confidence_1.000_Length_623	c	(CGC)6caattccttgcctgatctcaacttctccgattccgattcctccaagaaaccccataacacctgaatatatataa(AT)6	256	359	104	623
Locus_67776_Transcript_1/1_Confidence_1.000_Length_349	c	(ACC)6aaataaaattccttattagcttatagcgtacaacagcctcttaaaattaatacttcttaaccctcaaaccagcccagagaaataatgat(TA)11(GA)9	132	278	147	349
Locus_67811_Transcript_1/1_Confidence_1.000_Length_772	c	(A)11tagtg(A)11	30	56	27	772
Locus_67886_Transcript_1/1_Confidence_1.000_Length_334	c	(CTCTC)7cctggctcgctccactattctatactctctctatataatcagtatactatattattaacca(AAGC)5	64	179	116	334
Locus_67898_Transcript_1/1_Confidence_1.000_Length_698	c	(AT)7actcaattttctggttcagccaatttggatggacagatagatagataaat(AG)7	339	416	78	698
Locus_68093_Transcript_1/1_Confidence_1.000_Length_201	c	(A)10taataataatt(A)13	48	81	34	201
Locus_68120_Transcript_1/1_Confidence_1.000_Length_451	c	(A)10cg(A)42	1	54	54	451
Locus_68137_Transcript_1/1_Confidence_1.000_Length_466	c	(CT)6catta(AT)10	390	426	37	466
Locus_68279_Transcript_1/1_Confidence_1.000_Length_1065	c	(TA)13aaagactcttcaaatcatgaacaccataaccctagctgcttctcttcttctt(CATC)5cccaaaacttcttcaatttttgggaatttgaagtgctcaaaccctaatg(AT)7gtcaagaaaac(TA)10	20	211	192	1065
Locus_68489_Transcript_1/1_Confidence_1.000_Length_320	c	(TCA)5gc(AGG)5	173	204	32	320
Locus_68582_Transcript_1/1_Confidence_1.000_Length_227	c	(T)10cc(T)28	186	225	40	227
Locus_68630_Transcript_1/1_Confidence_1.000_Length_1313	c	(AT)12aa(AG)9	134	177	44	1313
Locus_68708_Transcript_1/1_Confidence_1.000_Length_338	c	(T)11(A)13	22	45	24	338
Locus_68733_Transcript_1/1_Confidence_1.000_Length_694	c	(AT)7(AG)14	279	320	42	694
Locus_68733_Transcript_1/1_Confidence_1.000_Length_694	c	(AT)10gcagtgtaataataaatattattatttactattaattggtaggtttattgta(GAT)7	458	550	93	694
Locus_68748_Transcript_1/1_Confidence_1.000_Length_496	c	(CA)6a(AT)7	236	262	27	496
Locus_68789_Transcript_1/1_Confidence_1.000_Length_1549	c	(GAA)5atcaaatgggttgcgtctcgtcgaaattggtagctaaagaagttcgagtaatccaaaccccccgcagaaacctcgaagcagaccacc(CCG)6	80	199	120	1549
Locus_68909_Transcript_1/1_Confidence_1.000_Length_547	c	(CGG)5tcttcgccttcgggagaaaggcgcaacttag(A)17	485	547	63	547
Locus_68946_Transcript_1/1_Confidence_1.000_Length_710	c	(TA)6(TG)12	515	550	36	710
Locus_69104_Transcript_1/1_Confidence_1.000_Length_651	c	(A)10caaaaaaaaagaagaagaagagagagat(AG)8	190	243	54	651
Locus_69137_Transcript_1/1_Confidence_1.000_Length_413	c	(TAT)7taactgggcggttcgccgggagagacgagcccaccgccaccgctaccgcttgcagctccgtctccatctc(CGG)5	125	230	106	413
Locus_69226_Transcript_1/1_Confidence_1.000_Length_252	c	(TG)7(AG)6	150	175	26	252
Locus_69393_Transcript_1/1_Confidence_1.000_Length_726	c	(T)14gggtgtgtgttttcctaagtgggaaggattttcagctgctatgaacccctttaggcaattctatggtttctatttgtatgagctcctatgtatg(AT)8(GT)8	1	140	140	726
Locus_69548_Transcript_1/1_Confidence_1.000_Length_250	c	(T)11(A)15	53	78	26	250
Locus_69691_Transcript_1/1_Confidence_1.000_Length_1258	c	(AT)6t(GA)6	76	100	25	1258
Locus_69835_Transcript_1/1_Confidence_1.000_Length_399	c	(TTC)6tttctaaatcttcaaaactccattgtagactg(TA)10	133	202	70	399
Locus_69925_Transcript_1/1_Confidence_1.000_Length_700	c	(AT)9gatatggacaaaaaaatttacaatttcttactcaagattaatgaatcatatttacatatagttttggg(AT)9	553	656	104	700
Locus_70101_Transcript_1/1_Confidence_1.000_Length_987	c	(TC)9attttggatggaacaattgaggtgagggggtcaggtcggcaaggatgtctggactgggggcaatcgagataatgctttcctgatagaattg(CATA)7tacgtatacacata(GTT)6	147	315	169	987
Locus_70171_Transcript_1/1_Confidence_1.000_Length_1345	c	(GGT)7gatgggaagagtgagtgagcgtgtgtgtgtgagtgactgacttggcaaagagaactgcaccgcgcg(CA)6	934	1032	99	1345
Locus_70194_Transcript_1/1_Confidence_1.000_Length_867	c	(TA)7gatac(GATGAA)6	48	102	55	867
Locus_70225_Transcript_1/1_Confidence_1.000_Length_460	c	(AT)7agacacatggtatacacccaaaattcagcgcattttttgtagtgtacttgaaaaataacagccgtaaactcccccgtcata(AT)6	176	282	107	460
Locus_70392_Transcript_1/1_Confidence_1.000_Length_205	c	(AT)7tataatgaccttgaataacaacacaccaatcaaacagatcatatc(AT)9	63	139	77	205
Locus_70430_Transcript_3/3_Confidence_0.593_Length_6552	c	(AT)8annnnnn(AG)15(GA)9	3	73	71	6552
Locus_70546_Transcript_1/1_Confidence_1.000_Length_274	c	(TA)7c(AT)8	167	197	31	274
Locus_70685_Transcript_1/1_Confidence_1.000_Length_469	c	(CTG)6ctat(TC)12	162	207	46	469
Locus_70723_Transcript_1/1_Confidence_1.000_Length_221	c	(TC)7tac(AT)7	30	60	31	221
Locus_70823_Transcript_1/1_Confidence_1.000_Length_1371	c	(GAG)5gt(GAA)5	84	115	32	1371
Locus_71036_Transcript_1/1_Confidence_1.000_Length_389	c	(A)10gtacatacgtaatt(A)15	324	362	39	389
Locus_71062_Transcript_1/1_Confidence_1.000_Length_242	c	(CA)6(TA)10	69	100	32	242
Locus_71076_Transcript_1/1_Confidence_1.000_Length_764	c	(GAA)5gctgctgctactacatcattagatccacc(GCA)5	262	320	59	764
Locus_71216_Transcript_1/1_Confidence_1.000_Length_407	c	(TAA)7aaataataatgataataataattatcattattattt(TTA)6	183	257	75	407
Locus_71222_Transcript_1/1_Confidence_1.000_Length_321	c	(TA)6aagatatcatacatacatacatacaattgcaagaaccacaatca(TCTATC)6	87	178	92	321
Locus_71361_Transcript_1/1_Confidence_1.000_Length_893	c	(ACA)5aagtagtaaaagtcaataatactatatagtattatttttttttatttgtggattaattattttatgcaataattattaatactgagtc(GAA)5aagtagagctcaagaaaacccatacatcccaagaaaaaaattt(A)17ttataaacagcttttaaaagtaaatattcctccaccacgtctgaatacagatatacatacacatatat(AG)11	532	799	268	893
Locus_71364_Transcript_1/1_Confidence_1.000_Length_365	c	(CA)7cccac(AT)7g(TA)6	144	189	46	365
Locus_71364_Transcript_1/1_Confidence_1.000_Length_365	c	(TCT)5ttgtaactcttg(T)26	313	365	53	365
Locus_71389_Transcript_1/1_Confidence_1.000_Length_630	c	(TA)8(GA)8	433	464	32	630
Locus_71492_Transcript_1/1_Confidence_1.000_Length_512	c	(TA)7(GA)7(G)10	340	377	38	512
Locus_71565_Transcript_1/1_Confidence_1.000_Length_586	c	(AT)11agatatagatatagattggtgtgcatgcatactaactgcagttggggttagatttagataaataagtacta(TAT)6	277	387	111	586
Locus_71606_Transcript_1/1_Confidence_1.000_Length_204	c	(CT)12(AT)8	70	109	40	204
Locus_71623_Transcript_1/1_Confidence_1.000_Length_230	c	(AT)6agtccgtatctaaggaactccttggatccactccaataactttcttct(TA)9	72	149	78	230
Locus_71717_Transcript_1/1_Confidence_1.000_Length_1092	c	(T)11gttttggtttatatatatac(AT)10	212	262	51	1092
Locus_71773_Transcript_1/1_Confidence_1.000_Length_331	c	(A)10tagaatattaatttgtaaacgagatgattattattatgtag(AT)8	265	331	67	331
Locus_71822_Transcript_1/1_Confidence_1.000_Length_206	c	(AC)7tgtactatccctttgaggaac(A)11	71	116	46	206
Locus_71903_Transcript_1/1_Confidence_1.000_Length_263	c	(CT)8a(TC)8	214	246	33	263
Locus_72036_Transcript_1/1_Confidence_1.000_Length_688	c	(AT)8(AG)9	62	95	34	688
Locus_72141_Transcript_1/1_Confidence_1.000_Length_1548	c	(ACG)5acaaaatctcgggtagaactgcctttc(TA)7	1314	1369	56	1548
Locus_72142_Transcript_1/1_Confidence_1.000_Length_531	c	(TTC)9ttttttttac(T)13	308	357	50	531
Locus_72213_Transcript_1/1_Confidence_1.000_Length_1088	c	(AT)11(AG)14	1035	1084	50	1088
Locus_72221_Transcript_1/1_Confidence_1.000_Length_676	c	(TC)12actataaatcatcacttgaacttcttcctt(TC)9ccctttctctctccatatatcacacacaattggtgattggcttttcttcattcctccgtgaatgaattctgtattcacaaatcccttaaattaattt(TC)7	60	242	183	676
Locus_72227_Transcript_1/1_Confidence_1.000_Length_442	c	(AC)6(AT)10	345	376	32	442
Locus_72268_Transcript_1/1_Confidence_1.000_Length_421	c	(AT)9gtatgtaagtggcactattggagctccatttttaaaccagcattcggaaaatccaaaaagaagaagagtggagcctcaatagtgctac(CTT)5(ATT)5tttctttcgacttttctaagcaagttaagctaagcataggaattgga(TCTGG)6	70	282	213	421
Locus_72375_Transcript_1/1_Confidence_1.000_Length_261	c	(CT)14ac(AT)7	7	50	44	261
Locus_72566_Transcript_1/1_Confidence_1.000_Length_1026	c	(A)10gagtaaacaaaccctaactgtcagaagccaaat(A)11	750	803	54	1026
Locus_72616_Transcript_1/1_Confidence_1.000_Length_499	c	(AG)8gtaaaagagagagagaagacagtctagtctagtctagt(CA)6	65	130	66	499
Locus_72786_Transcript_1/1_Confidence_1.000_Length_245	c	(TGG)7ttctatttgatg(T)12	78	122	45	245
Locus_72812_Transcript_1/1_Confidence_1.000_Length_840	c	(TG)7tatatatatatc(TA)6	163	200	38	840
Locus_72967_Transcript_1/1_Confidence_1.000_Length_315	c	(AT)8aaatcaaaataaaaaccaatttctaaaaat(TA)7	100	159	60	315
Locus_73060_Transcript_1/1_Confidence_1.000_Length_252	c	(GATA)5tatagggatttaggtttttgctg(TCT)5	25	82	58	252
Locus_73142_Transcript_1/1_Confidence_1.000_Length_754	c	(TA)10ttatatgaggctgggaaactaaattaaacctctaaaggaacaagacaagaaagacagacagcatatttatataaagtatg(TAT)5	629	743	115	754
Locus_73317_Transcript_1/1_Confidence_1.000_Length_404	c	(A)10g(TGTA)5tatatgtatgtatg(GA)6atggaaaaagatgggcattataatttcgatatacatcagacacggacacagtgcagaaaagatgtaaaagaaaggtccatctcggg(GAA)7	234	397	164	404
Locus_73454_Transcript_1/1_Confidence_1.000_Length_209	c	(AT)6gtatgtatgtacttatcagcacacattagcaccaataaaataaaaagtaaaaaataaaaaat(A)10	115	198	84	209
Locus_73543_Transcript_1/1_Confidence_1.000_Length_1018	c	(CT)10ag(AT)6	61	94	34	1018
Locus_73595_Transcript_1/1_Confidence_1.000_Length_478	c	(AT)8(A)12	339	366	28	478
Locus_73721_Transcript_1/1_Confidence_1.000_Length_233	c	(A)10tgaaaagaaacagaaaaaag(A)10	59	98	40	233
Locus_73802_Transcript_1/1_Confidence_1.000_Length_475	c	(A)15cgactataaattttcacgt(TA)8	68	117	50	475
Locus_73947_Transcript_1/1_Confidence_1.000_Length_575	c	(TGA)6acttctccagatcttccatttcttcttcacctttccgacacccttttcctgcacaaaagtataattttt(A)10	416	512	97	575
Locus_74036_Transcript_1/1_Confidence_1.000_Length_211	c	(AT)7cgataaacttgcatttatataacaaattatttgtgcatgtgtg(TA)8	72	144	73	211
Locus_74090_Transcript_1/1_Confidence_1.000_Length_357	c	(A)10tcag(A)10	107	130	24	357
Locus_74106_Transcript_1/1_Confidence_1.000_Length_242	c	(AT)9(AG)16	189	238	50	242
Locus_74122_Transcript_2/3_Confidence_0.667_Length_269	c	(TA)9(GA)23	1	64	64	269
Locus_74122_Transcript_3/3_Confidence_0.867_Length_272	c	(AT)9(AG)17g(GA)6	3	67	65	272
Locus_74288_Transcript_1/1_Confidence_1.000_Length_263	c	(TA)9atg(ATA)7	222	263	42	263
Locus_74462_Transcript_1/1_Confidence_1.000_Length_246	c	(T)26g(T)27	1	54	54	246
Locus_74523_Transcript_1/1_Confidence_1.000_Length_447	c	(TA)6tgtgtg(TA)8	317	350	34	447
Locus_74597_Transcript_1/1_Confidence_1.000_Length_941	c	(CTT)5tctcttcattct(TC)6	45	83	39	941
Locus_74834_Transcript_1/1_Confidence_0.667_Length_301	c	(A)11gaaatgaaacaaatg(A)10c(A)43	222	301	80	301
Locus_74858_Transcript_1/1_Confidence_1.000_Length_242	c	(CGG)5cccattttcattgcagacctgataataaattcaagatctgacttttacattcttga(AT)9	128	216	89	242
Locus_74958_Transcript_1/1_Confidence_1.000_Length_283	c	(GAG)6ggattgagaggtgtataatgaaatttaataattataagaaatc(T)10	100	170	71	283
Locus_75003_Transcript_1/1_Confidence_1.000_Length_207	c	(CCA)5aaaaattttctttttaccttaatttctagtattcaccaaattatcct(A)14	121	196	76	207
Locus_75048_Transcript_1/1_Confidence_1.000_Length_209	c	(GA)19gcctaacctgtgcaaattacaattacacattgaagc(AG)8	3	92	90	209
Locus_75065_Transcript_1/1_Confidence_1.000_Length_324	c	(AT)8taaaaatcgttcttgaaatcatgaaacaacaaacctaaatagtaa(AAT)6	189	267	79	324
Locus_75073_Transcript_1/1_Confidence_1.000_Length_278	c	(TTC)6actgacttcaagatttgttttttctcaattctcgttgatcttcttctccgtcgaagccattgttgttg(TTC)6	169	272	104	278
Locus_75108_Transcript_1/1_Confidence_1.000_Length_969	c	(AC)10(AT)7	26	59	34	969
Locus_75117_Transcript_1/1_Confidence_1.000_Length_437	c	(AT)6cta(TG)6	373	399	27	437
Locus_75158_Transcript_1/1_Confidence_1.000_Length_1169	c	(TC)6ggtgaat(ATAC)5	185	223	39	1169
Locus_75159_Transcript_1/1_Confidence_1.000_Length_308	c	(AT)8(AG)11	208	245	38	308
Locus_75163_Transcript_1/1_Confidence_1.000_Length_436	c	(AT)9(AG)15	8	55	48	436
Locus_75170_Transcript_1/1_Confidence_1.000_Length_908	c	(AT)6(AG)11	812	845	34	908
Locus_75210_Transcript_1/1_Confidence_1.000_Length_203	c	(CT)8a(TC)8	22	54	33	203
Locus_75212_Transcript_1/1_Confidence_1.000_Length_203	c	(TA)9tgtgcgtgtggatggagggtcctaaaaagtaaacccttccaaatcctgggatatacaaccaattatgttcaggttcttatat(A)17	87	203	117	203
Locus_75237_Transcript_1/1_Confidence_1.000_Length_554	c	(CA)6(TA)11(GA)12	427	484	58	554
Locus_75256_Transcript_1/1_Confidence_1.000_Length_365	c	(TTC)6gatttcgccgtt(CAG)5	190	234	45	365
Locus_75292_Transcript_1/1_Confidence_1.000_Length_889	c	(T)12aatggtttagaaattgcatatatatatttttgtgttttaaaaaatattattgcagctaaattatgagggatggtaggaactttccagactttttttaa(AT)10	562	691	130	889
Locus_75410_Transcript_1/1_Confidence_1.000_Length_579	c	(A)12ga(AG)10	155	188	34	579
Locus_75529_Transcript_1/1_Confidence_1.000_Length_755	c	(AT)6(AG)9	666	695	30	755
Locus_75551_Transcript_1/1_Confidence_1.000_Length_760	c	(T)10atgtagtttccatttgggttttttc(T)10	45	89	45	760
Locus_75835_Transcript_1/1_Confidence_1.000_Length_352	c	(TAT)7tg(TTA)6	52	92	41	352
Locus_75848_Transcript_1/1_Confidence_1.000_Length_349	c	(CCG)6attcttattgcaattacaacgatcgccgccaagacagcgccgcctcatcctccaacgtcgttttcgtcactactgtcaagagagaaagagaaatt(GGC)5	215	342	128	349
Locus_75955_Transcript_1/1_Confidence_1.000_Length_738	c	(A)13tagttattgaatataatatttttttaaaaaataataataattaaattcgtataataaacggg(AT)6	568	654	87	738
Locus_76125_Transcript_1/1_Confidence_1.000_Length_394	c	(A)22tgatacatta(AT)9	3	52	50	394
Locus_76189_Transcript_1/1_Confidence_1.000_Length_537	c	(TA)9(TG)8tatgtttacaaagactagggagtgaaataatttcaaaattttattcccgtggctagtatgctctgaaggaag(AT)7	406	525	120	537
Locus_76304_Transcript_1/1_Confidence_1.000_Length_270	c	(AT)10aaattagatgtgatttatatggaaaattagcatcacaattaatatttcttttaagaaaaattgaaatattgtatgttagaaagtaagg(A)10	106	223	118	270
Locus_76325_Transcript_1/1_Confidence_1.000_Length_220	c	(AAAT)5aaaaagagacatcgaaatttatcgaaaatacaaatgtatatataag(A)10	85	160	76	220
Locus_76346_Transcript_1/1_Confidence_1.000_Length_1290	c	(CGC)6tgtcgccgaacccttttcataaggttgtgcgtatgattaacatccgccattttttta(T)13	1190	1277	88	1290
Locus_76391_Transcript_1/1_Confidence_1.000_Length_262	c	(AT)6tcttacccatacatacatacataccctaaaagctaaaaatttaatg(A)12ttgaaaattggaaaaagattctttacatgtctagggaccaaaatgaaaaaaggtttcctgcctac(A)17	111	262	152	262
Locus_76412_Transcript_1/1_Confidence_1.000_Length_334	c	(A)19ctttgtgaatatggactagtgaatcatggaataagaagtgaactttcttaaatatataatttaatatagttttg(T)16	22	130	109	334
Locus_76569_Transcript_1/1_Confidence_1.000_Length_693	c	(A)11gaaagaaagaaaagaaaacttaatgataagcatacagatttaag(A)11	586	651	66	693
Locus_76679_Transcript_1/1_Confidence_1.000_Length_455	c	(AGC)5catatctatcaagctttaagagaaaaggaggagt(GA)6	303	363	61	455
Locus_76818_Transcript_1/1_Confidence_1.000_Length_595	c	(AGC)6a(CCT)5ctaagatatatggtaatgctcatcatcatgaggtgcacttgcacttggtata(AT)10	490	595	106	595
Locus_76873_Transcript_1/1_Confidence_1.000_Length_219	c	(AG)7gaaaaatggc(AT)6	19	54	36	219
Locus_76966_Transcript_1/1_Confidence_1.000_Length_261	c	(A)10tttaaaattaaaattt(A)11	181	217	37	261
Locus_77060_Transcript_1/1_Confidence_1.000_Length_235	c	(AT)11(AG)9	63	102	40	235
Locus_77067_Transcript_1/1_Confidence_1.000_Length_361	c	(C)14(A)19	1	33	33	361
Locus_77298_Transcript_1/1_Confidence_1.000_Length_316	c	(GA)6aagaggggagatcatt(CAG)6	2	47	46	316
Locus_77337_Transcript_1/1_Confidence_1.000_Length_716	c	(GT)10(GA)12	615	658	44	716
Locus_77383_Transcript_1/1_Confidence_1.000_Length_525	c	(TC)9taa(AT)7	415	449	35	525
Locus_77432_Transcript_1/1_Confidence_1.000_Length_228	c	(AT)8(GT)6	136	163	28	228
Locus_77435_Transcript_1/1_Confidence_1.000_Length_213	c	(CT)7cctcc(CT)10	174	212	39	213
Locus_77440_Transcript_1/1_Confidence_1.000_Length_243	c	(AT)8gtatgtttgtcccttctcaattctcactcacaatttctcaaaatcacacaccaaaaggcaaaaaccacacaaaaccaaatctccc(A)24	116	240	125	243
Locus_77460_Transcript_1/1_Confidence_1.000_Length_444	c	(AT)7(AG)9aaagaggttagttattagaggttaatatg(TA)9	180	258	79	444
Locus_77469_Transcript_1/1_Confidence_1.000_Length_639	c	(AT)10(AG)10	568	607	40	639
Locus_77505_Transcript_1/1_Confidence_1.000_Length_531	c	(ATAC)5(AT)6	343	374	32	531
Locus_77849_Transcript_1/1_Confidence_1.000_Length_512	c	(TC)19tacaaattcctctctctt(TC)6	6	73	68	512
Locus_77850_Transcript_1/1_Confidence_1.000_Length_231	c	(AT)11caagacagcagaatgtattccctcctctcaaactcccacgtaataacaactcaaaaaagaatgttagatatgtaactaattacaccacc(TCT)8	69	203	135	231
Locus_77910_Transcript_1/1_Confidence_1.000_Length_473	c	(TA)6ttaatgcaatacatgcagtatatttcattcactaacggaaaaaaatcaacaatttaaaacaatata(T)10	347	434	88	473
Locus_77917_Transcript_1/1_Confidence_1.000_Length_328	c	(A)23gggggacgggcatctattgcttgcacgaaaagacgaattt(TCC)6t(TTC)7	24	126	103	328
Locus_77923_Transcript_1/1_Confidence_1.000_Length_288	c	(TTGATT)5ttgcttgtttatgttttgtttttgtttttg(T)11	52	122	71	288
Locus_78013_Transcript_1/3_Confidence_0.190_Length_303	c	(TC)15(TA)11	30	81	52	303
Locus_78013_Transcript_2/3_Confidence_0.381_Length_281	c	(TC)15(TA)10	8	57	50	281
Locus_78013_Transcript_3/3_Confidence_0.810_Length_294	c	(TC)9cn(TC)15(TA)10	1	70	70	294
Locus_78046_Transcript_1/1_Confidence_1.000_Length_400	c	(AC)6(AT)6aagatatgcatgcatacacacac(ACAT)5	239	305	67	400
Locus_78074_Transcript_1/1_Confidence_1.000_Length_246	c	(TC)11c(CT)6	212	246	35	246
Locus_78148_Transcript_1/1_Confidence_1.000_Length_414	c	(AT)11t(GA)7	35	71	37	414
Locus_78330_Transcript_1/1_Confidence_1.000_Length_367	c	(AGA)5act(AG)8	208	241	34	367
Locus_78382_Transcript_1/1_Confidence_1.000_Length_716	c	(AAT)5gcaggaggaggaggtac(GAT)5	36	82	47	716
Locus_78423_Transcript_1/1_Confidence_1.000_Length_857	c	(A)15(TAA)6	816	848	33	857
Locus_78793_Transcript_1/1_Confidence_1.000_Length_242	c	(A)10ttacatcaaaaattcaaaaattagataaat(A)10	15	64	50	242
Locus_78886_Transcript_1/1_Confidence_1.000_Length_234	c	(AT)6ttgagcagaatgcatccattccattgaaacttggttgtt(GA)15	149	229	81	234
Locus_79107_Transcript_1/1_Confidence_1.000_Length_222	c	(CT)12acacgtg(TA)8	152	198	47	222
Locus_79220_Transcript_1/1_Confidence_1.000_Length_312	c	(GT)9aatagaaacaaggaaagctaaatgggggaggttggagagcgtggatctactagg(AGA)7	215	307	93	312
Locus_79224_Transcript_1/1_Confidence_1.000_Length_299	c	(A)10tggcaacgggagtaataataatataggaatattattataaatttattgat(A)10	230	299	70	299
Locus_79424_Transcript_1/1_Confidence_1.000_Length_211	c	(A)14tctccggcggctgttcttaatt(TC)8	45	96	52	211
Locus_79515_Transcript_1/1_Confidence_1.000_Length_452	c	(TAT)6ttattattaagttagtgtgtgcccataattgaatggttaatctaattaggttggctaactttgatgactaattaaaaaggctatatac(AT)8	119	240	122	452
Locus_79539_Transcript_1/1_Confidence_1.000_Length_258	c	(CCT)5tcttttctcct(TTC)5	50	90	41	258
Locus_79694_Transcript_1/1_Confidence_1.000_Length_235	c	(TAT)6tgttgttattttgtgtttccttaaataaattattgtgacatttcatagtcaactatccttgcgaaa(T)18	112	213	102	235
Locus_79926_Transcript_1/1_Confidence_1.000_Length_545	c	(TA)6tgtgggtatgtatatgtg(TA)11	458	509	52	545
Locus_79965_Transcript_1/1_Confidence_1.000_Length_517	c	(TC)8(TA)12	21	60	40	517
Locus_79965_Transcript_1/1_Confidence_1.000_Length_517	c	(TC)11(TA)7	267	302	36	517
Locus_80021_Transcript_1/1_Confidence_1.000_Length_1051	c	(ATA)11agatgatgat(GGA)5	717	774	58	1051
Locus_80041_Transcript_1/1_Confidence_1.000_Length_538	c	(TTC)6ttttttggtt(A)13	313	353	41	538
Locus_80051_Transcript_1/1_Confidence_1.000_Length_477	c	(ACT)6tccattgcagtcttgctagctctttcattatacccaacttaattaaataaatagtattagtgtttttattattaaaagagttc(AT)9	288	406	119	477
Locus_80144_Transcript_1/1_Confidence_1.000_Length_499	c	(AT)7(GT)7	83	110	28	499
Locus_80262_Transcript_1/1_Confidence_1.000_Length_855	c	(AGC)5aggagaagggtaccccaacaacatgac(CAG)5	525	581	57	855
Locus_80473_Transcript_1/1_Confidence_1.000_Length_262	c	(T)11(A)10	1	21	21	262
Locus_80485_Transcript_1/1_Confidence_1.000_Length_1076	c	(TC)7ttctctcttctctcttgtatagatagagatatacagtat(TATG)5	2	74	73	1076
Locus_80620_Transcript_1/1_Confidence_1.000_Length_278	c	(GCG)5gagacgcacggcagagactcgacggagaagatagcaacgccagtgtcgtcagcctgaaattctgaccgttacaa(AT)10	157	265	109	278
Locus_80797_Transcript_1/1_Confidence_1.000_Length_411	c	(T)15aaaaaaaacg(TA)7	351	389	39	411
Locus_80971_Transcript_1/1_Confidence_1.000_Length_319	c	(GAA)5attgctgctgcgacgtcgtttcggctgagatgagaactgaagaccgaagagaaccaccaccaccacagcggcttag(TC)14(TA)8	180	314	135	319
Locus_81036_Transcript_1/1_Confidence_1.000_Length_500	c	(GAT)6attttgtgaaaattttggtggtaggaattaatagagaatatggtcaaagaagaagatacaagtaatgagtattatgtggtggatatatagattg(AT)10gtata(TG)6	276	424	149	500
Locus_81090_Transcript_1/1_Confidence_1.000_Length_753	c	(CA)11(TA)8	58	95	38	753
Locus_81144_Transcript_1/1_Confidence_1.000_Length_632	c	(A)10gtaagggaa(T)26(GT)8	2	62	61	632
Locus_81359_Transcript_1/1_Confidence_1.000_Length_237	c	(CAG)7tttcttcagagccttttgctaatgtgaatcgtatcagatgatggattgactgact(GA)8	141	232	92	237
Locus_81465_Transcript_1/1_Confidence_1.000_Length_383	c	(TCT)6ttctccttctcaaatgaatttcg(AT)10	77	137	61	383
Locus_81566_Transcript_1/1_Confidence_1.000_Length_583	c	(T)10(A)10	213	232	20	583
Locus_81643_Transcript_1/1_Confidence_1.000_Length_290	c	(A)10taatagccat(A)10	32	61	30	290
Locus_81701_Transcript_1/1_Confidence_1.000_Length_380	c	(T)11ctttc(T)15	309	339	31	380
Locus_81729_Transcript_1/1_Confidence_1.000_Length_383	c	(AT)7agtt(AG)21	4	63	60	383
Locus_81788_Transcript_1/1_Confidence_1.000_Length_400	c	(A)13ttaatcaaattt(A)12	117	153	37	400
Locus_81893_Transcript_1/1_Confidence_1.000_Length_347	c	(CT)9aaaattcaaccactgtttatactctcatctctatcttcctctcatcacttacaaaagaaagagc(A)10tagatgcaaaaaaa(AT)7	39	158	120	347
Locus_81934_Transcript_1/1_Confidence_1.000_Length_315	c	(TAT)6tac(TAT)11	1	54	54	315
Locus_81991_Transcript_1/1_Confidence_1.000_Length_595	c	(CT)9(AT)11	545	584	40	595
Locus_81992_Transcript_1/1_Confidence_1.000_Length_239	c	(T)19(A)14	207	239	33	239
Locus_82000_Transcript_1/1_Confidence_1.000_Length_970	c	(ATA)6tattatgctctc(CTA)5ttattattatttcatattatcactaaaacaaggaacacaccacactcactctatactggaaagctaaatgaag(AGC)8	46	187	142	970
Locus_82013_Transcript_1/1_Confidence_1.000_Length_443	c	(TC)12(TA)6	54	89	36	443
Locus_82013_Transcript_1/1_Confidence_1.000_Length_443	c	(TTC)5g(TC)6taaaaagggtgagatgatccatgaggttagaaacttaactaaagtaattgaatttccagtgggttttcaaagaaatat(CA)8ggagaaacaattctatgaattctctctcaagg(CT)8	193	362	170	443
Locus_82062_Transcript_1/1_Confidence_1.000_Length_861	c	(T)10agatgtttacaagagaagaggatatcgacggattttggactcaaatttatttccttccatatatatagtggg(T)13	726	820	95	861
Locus_82410_Transcript_1/1_Confidence_1.000_Length_494	c	(ATAC)5(AT)7	61	94	34	494
Locus_82557_Transcript_1/1_Confidence_1.000_Length_268	c	(T)11attgttttttatttcagtttaa(T)12	209	253	45	268
Locus_82778_Transcript_1/1_Confidence_1.000_Length_322	c	(AC)9(AG)11	228	267	40	322
Locus_82835_Transcript_1/1_Confidence_1.000_Length_224	c	(T)16gtatttaatatttgtttataagcagttagatgttagataaccctgtagcgggcttgtttatgatatgttggacattaaaaaagtttgga(T)13	102	219	118	224
Locus_82871_Transcript_1/1_Confidence_1.000_Length_233	c	(TA)7aatatatttctaatattaagtagaatgatgcaaaatgaaacgtaaatgtaactcgtagagatggacagaggaagtatta(T)14	86	192	107	233
Locus_82911_Transcript_1/1_Confidence_1.000_Length_502	c	(AT)8gtgtgtgtgctcaaaccttagccttgatttgccagacactttagagtttctgtctattaggccttaagctgcagtat(AC)6	6	110	105	502
Locus_83123_Transcript_1/1_Confidence_1.000_Length_542	c	(ATA)5atta(ATT)10	1	49	49	542
Locus_83181_Transcript_1/1_Confidence_1.000_Length_210	c	(CAG)7caaagttacaacagtgtcaacagat(TC)15	134	209	76	210
Locus_83316_Transcript_1/1_Confidence_1.000_Length_377	c	(A)10ttgtatagttattactaaaaaaatgaccataaacctattttgttatagacaaataaagaatgag(T)14	278	365	88	377
Locus_83394_Transcript_1/1_Confidence_1.000_Length_288	c	(T)11aatttttttttaa(T)10	239	272	34	288
Locus_83460_Transcript_1/1_Confidence_1.000_Length_261	c	(CT)6cctcc(CT)8	183	215	33	261
Locus_83465_Transcript_1/1_Confidence_1.000_Length_364	c	(CT)6t(TC)7(TA)6	143	181	39	364
Locus_83484_Transcript_1/1_Confidence_1.000_Length_224	c	(GA)6tagataacgagtaattaatttagcaatttggtgattattattttagtaaacttccaacatgcacgtatacagagaagggatcttg(TTAA)5ttttaacaatcttgtcgtcttttgggttcatcgtttcattacatcatgcaacttactagttcaaacaaattaattaacgcctttggtgtg(T)17	1	224	224	224
Locus_83581_Transcript_1/1_Confidence_1.000_Length_249	c	(AT)10(AG)8	201	236	36	249
Locus_84197_Transcript_1/1_Confidence_1.000_Length_1566	c	(CA)7cgtgc(GT)6	86	116	31	1566
Locus_84214_Transcript_1/1_Confidence_1.000_Length_208	c	(A)10c(A)13	184	207	24	208
Locus_84324_Transcript_1/1_Confidence_1.000_Length_252	c	(ATA)5ctaataaggccaggctgcttcatgtg(TA)9	85	143	59	252
Locus_84423_Transcript_1/1_Confidence_1.000_Length_221	c	(A)11g(A)10	103	124	22	221
Locus_84659_Transcript_1/1_Confidence_1.000_Length_354	c	(CAT)5tcaatcatgaatgagagaggaaaccataaacatcaattacatcaccacaaccaccaacaccagtaaaataattgtcatcatcaccataatcattatc(ATT)5	130	256	127	354
Locus_84695_Transcript_1/1_Confidence_1.000_Length_634	c	(TA)6tcc(A)12	34	60	27	634
Locus_84778_Transcript_1/1_Confidence_1.000_Length_286	c	(A)11ttgtcaag(A)12	231	261	31	286
Locus_84927_Transcript_1/1_Confidence_1.000_Length_392	c	(AC)6atacacatacacaccactttgctccaattcctc(CT)9	123	185	63	392
Locus_85047_Transcript_1/1_Confidence_1.000_Length_279	c	(TA)6c(AT)7	140	166	27	279
Locus_85052_Transcript_1/1_Confidence_1.000_Length_322	c	(T)10acacaaaataaaaactcaccctcatttaaatacaatttttcaaaaataaaaaattg(A)11	69	145	77	322
Locus_85056_Transcript_1/1_Confidence_1.000_Length_451	c	(CCG)6gagacggaggcggaggcggaaattgattatgcatcatgtctgctcaacacaacatatgtattatcgactcattgc(TA)7tgagaactcaa(AT)9	305	440	136	451
Locus_85269_Transcript_1/1_Confidence_1.000_Length_280	c	(T)24ggg(A)10	242	278	37	280
Locus_85356_Transcript_1/1_Confidence_1.000_Length_251	c	(AT)9agc(AG)7	197	231	35	251
Locus_85402_Transcript_1/1_Confidence_1.000_Length_249	c	(AG)6(GA)6	190	213	24	249
Locus_85637_Transcript_1/1_Confidence_1.000_Length_1657	c	(AAT)12(AAC)7	1522	1578	57	1657
Locus_85690_Transcript_1/1_Confidence_1.000_Length_237	c	(A)11tcagaaaacaaactaaaacctttgttgtaatttttaa(T)10	42	99	58	237
Locus_85800_Transcript_1/1_Confidence_1.000_Length_511	c	(AC)7aaaatctctctctagatctcttgtag(CTC)6	89	146	58	511
Locus_86103_Transcript_1/1_Confidence_1.000_Length_536	c	(CCTCTG)6tatattacggccagatacatccatcatcagaccccacctt(TC)6	312	399	88	536
Locus_86153_Transcript_1/1_Confidence_1.000_Length_474	c	(CT)6t(TC)6(TA)6	389	425	37	474
Locus_86241_Transcript_1/1_Confidence_1.000_Length_284	c	(ATTCA)5ataattgtgtggataaggatgtgattggaaccagagggatttatattagagatta(TATG)5tatttt(AG)8	53	174	122	284
Locus_86343_Transcript_1/1_Confidence_1.000_Length_580	c	(TAA)5tcatcatcatcaacatcatagcggctccgaaatcaatccggaa(AGC)5tggttcctcttccggaacgacctggaaattccctacaga(GGC)6	400	529	130	580
Locus_86378_Transcript_1/1_Confidence_1.000_Length_342	c	(CT)9(AT)6	255	284	30	342
Locus_86412_Transcript_1/1_Confidence_1.000_Length_255	c	(CT)19agtttcacctcttgaagg(AGA)7	71	147	77	255
Locus_86481_Transcript_1/1_Confidence_1.000_Length_344	c	(T)22gtggagtttataaggttgtgtttggttggattttctccaagaattttattattc(T)10	7	92	86	344
Locus_86492_Transcript_1/1_Confidence_1.000_Length_433	c	(T)10cctcca(T)10	168	193	26	433
Locus_86540_Transcript_1/1_Confidence_1.000_Length_282	c	(TA)6aatttagtcagggaattgggaagaaagcaaaagacagtactctac(AT)9	70	144	75	282
Locus_86749_Transcript_1/1_Confidence_1.000_Length_200	c	(T)10attgggaacagtgctgattgaatagtaaaatcttttatttg(A)10	46	106	61	200
Locus_86889_Transcript_1/1_Confidence_1.000_Length_212	c	(TA)7(GA)11	1	36	36	212
Locus_86948_Transcript_1/1_Confidence_1.000_Length_227	c	(A)12ttaaatttgatattaaaataatatttaatatgatgttttataagagaattttttattttttattta(T)12	12	101	90	227
Locus_87150_Transcript_1/1_Confidence_1.000_Length_407	c	(A)12tatttttatgggaataacaaaattacataaatag(A)10	240	295	56	407
Locus_87223_Transcript_1/1_Confidence_1.000_Length_225	c	(TA)6gtgcaaatcgaatttaaaaaataaaaataaaaataa(T)13	32	92	61	225
Locus_87236_Transcript_1/1_Confidence_1.000_Length_204	c	(AC)9(AT)7	37	68	32	204
Locus_87249_Transcript_1/1_Confidence_1.000_Length_428	c	(AT)9(GT)6	85	114	30	428
Locus_87253_Transcript_1/1_Confidence_1.000_Length_228	c	(T)29c(TA)9	1	48	48	228
Locus_87329_Transcript_1/1_Confidence_1.000_Length_223	c	(TA)10tgatgtcaatg(AGC)5	74	119	46	223
Locus_87404_Transcript_1/1_Confidence_1.000_Length_519	c	(TG)10(AG)7	400	433	34	519
Locus_87472_Transcript_1/1_Confidence_1.000_Length_265	c	(AAT)6(GAT)5	215	247	33	265
Locus_87922_Transcript_1/1_Confidence_1.000_Length_211	c	(TA)8aat(AG)7	78	110	33	211
Locus_87956_Transcript_1/1_Confidence_1.000_Length_325	c	(AT)7(AG)11	73	108	36	325
Locus_88058_Transcript_1/1_Confidence_1.000_Length_377	c	(T)10atatctcttgccatattgatttaa(T)12	228	273	46	377
Locus_88059_Transcript_1/1_Confidence_1.000_Length_208	c	(AT)6ct(AG)6(GA)6	2	39	38	208
Locus_88510_Transcript_1/1_Confidence_1.000_Length_329	c	(CTC)5aatttc(TA)6(T)10	64	106	43	329
Locus_88639_Transcript_1/1_Confidence_1.000_Length_550	c	(AT)6(GT)7	448	473	26	550
Locus_88846_Transcript_1/1_Confidence_1.000_Length_629	c	(AT)6gtatg(TA)8	36	68	33	629
Locus_88864_Transcript_1/1_Confidence_1.000_Length_363	c	(AT)9(AG)8atct(AG)9	253	308	56	363
Locus_88869_Transcript_1/1_Confidence_1.000_Length_258	c	(AT)7gtatatatatctaac(AT)12	163	215	53	258
Locus_88926_Transcript_1/1_Confidence_1.000_Length_396	c	(TA)7(TG)13	313	352	40	396
Locus_89185_Transcript_1/1_Confidence_1.000_Length_233	c	(A)12g(A)10	1	23	23	233
Locus_89291_Transcript_1/1_Confidence_1.000_Length_341	c	(T)10attgtcattcaaatttatttttattattctctttaataaaaaaaatattatttttattcaatttttttaaaatttatatacgatcaaataagcttatttt(TAA)5ttattattattattg(TTA)6	121	278	158	341
Locus_89312_Transcript_1/1_Confidence_1.000_Length_402	c	(AG)6tgtga(GT)7	113	143	31	402
Locus_89452_Transcript_1/1_Confidence_1.000_Length_271	c	(AT)8gtatgttgtacatatacatttatatataatgtttcctggtttcaaag(CAT)5	157	234	78	271
Locus_89502_Transcript_1/1_Confidence_1.000_Length_222	c	(CA)9(TA)7	187	218	32	222
Locus_89544_Transcript_1/1_Confidence_1.000_Length_543	c	(CT)6atacatacatacatac(AT)6	223	262	40	543
Locus_89574_Transcript_1/1_Confidence_1.000_Length_280	c	(T)10cccctc(T)17	248	280	33	280
Locus_89587_Transcript_1/1_Confidence_1.000_Length_334	c	(A)10tcgaaaaaaaagttactctt(A)10	238	277	40	334
Locus_89665_Transcript_1/1_Confidence_1.000_Length_279	c	(AT)7(AC)7	188	215	28	279
Locus_89717_Transcript_1/1_Confidence_1.000_Length_309	c	(AT)8gcatgcacacacgc(TA)9cacacagtgaatgaaccagtaaaagttcgggggataaaatcga(T)12	9	111	103	309
Locus_89877_Transcript_1/1_Confidence_1.000_Length_297	c	(CT)8gcccccttggcaacaccgatcgatc(CT)10	1	61	61	297
Locus_90168_Transcript_1/1_Confidence_1.000_Length_212	c	(TA)12(GA)15	159	212	54	212
Locus_90260_Transcript_1/1_Confidence_1.000_Length_204	c	(CA)9(TA)7	4	35	32	204
Locus_90366_Transcript_1/1_Confidence_1.000_Length_487	c	(AT)11tcctgaatactagtttgaatcaagctttttaacagctcaaaacccaaaaacaatactcataaacttagg(AT)6	98	200	103	487
Locus_90429_Transcript_1/1_Confidence_1.000_Length_344	c	(AT)10(AG)16	3	54	52	344
Locus_90580_Transcript_1/1_Confidence_1.000_Length_205	c	(T)10gttagtaa(T)13	40	70	31	205
Locus_90696_Transcript_1/1_Confidence_1.000_Length_223	c	(GA)7ggttgcaggccaggccagtcaggtcaggtcaggtcatatcacatgttgtct(GAA)5	114	193	80	223
Locus_90714_Transcript_1/1_Confidence_1.000_Length_424	c	(CT)7taccctatctctcaccggaggtgcttttttccctttagctagttctagcactttgacctaatcatctgcttttcaatttatt(TA)8	10	121	112	424
Locus_90917_Transcript_1/1_Confidence_1.000_Length_226	c	(AT)6gtatgtatctgtgagtacgttgtgtctgtgaacttaattaggttggagtacaattccgacagcaggcggt(GGC)5	33	129	97	226
Locus_91137_Transcript_1/1_Confidence_1.000_Length_345	c	(T)10(A)10	126	145	20	345
Locus_91250_Transcript_1/1_Confidence_1.000_Length_234	c	(GCT)6ggcggctcaactctcaagccattcattcattcattttcc(AT)7	78	148	71	234
Locus_91286_Transcript_1/1_Confidence_1.000_Length_335	c	(CT)15tctttctccatctt(TC)7	39	96	58	335
Locus_91297_Transcript_1/1_Confidence_1.000_Length_241	c	(A)26g(A)11cttagaaagattttatttgaagttaaatttaaaatttttggtaagttgatgccaatttcctctttgaagattagaggcattttcaagttggc(AT)6gcaaacctgaatttgattgaattatataagtagacctcttatggg(T)11	1	198	198	241
Locus_91497_Transcript_1/1_Confidence_1.000_Length_205	c	(CT)9(AT)7	113	144	32	205
Locus_91813_Transcript_1/1_Confidence_1.000_Length_253	c	(AG)6aatgagagagaaaacagaggttgtttgatcgagaagggggtttggtagtttt(AG)8tgcaggt(AG)6	149	247	99	253
Locus_92059_Transcript_1/1_Confidence_1.000_Length_271	c	(CTG)5aggaagaagcagaaaaagaagacgacccacaaaacgacaaagcatcgtcgtcatcga(CTT)5	49	135	87	271
Locus_92117_Transcript_1/1_Confidence_1.000_Length_267	c	(TC)9(AC)6	98	127	30	267
Locus_92183_Transcript_1/1_Confidence_1.000_Length_539	c	(A)10cgaaaatagttttcgattataatt(A)12tgaacatagatttgaat(GA)6	281	355	75	539
Locus_92680_Transcript_1/1_Confidence_1.000_Length_216	c	(CT)11(AT)10	12	53	42	216
Locus_93169_Transcript_1/1_Confidence_1.000_Length_384	c	(CT)9(AT)6	330	359	30	384
Locus_93247_Transcript_1/1_Confidence_1.000_Length_288	c	(CCT)5(CTT)6	88	120	33	288
Locus_93276_Transcript_1/1_Confidence_1.000_Length_437	c	(TC)11(TA)10	41	82	42	437
Locus_93337_Transcript_1/1_Confidence_1.000_Length_259	c	(GGGAG)5gttcatgcactcactgcatcgatggtatcgtatgtatatacatatac(AG)6	14	97	84	259
Locus_93359_Transcript_1/1_Confidence_1.000_Length_332	c	(TGA)7tgggttttgggaagg(GAA)5	186	236	51	332
Locus_94094_Transcript_1/1_Confidence_1.000_Length_345	c	(GA)6tgaggtgaacatatcttggcggacaataaaagggaaacaacacat(TA)8	255	327	73	345
Locus_94235_Transcript_1/1_Confidence_1.000_Length_228	c	(AT)10agaaggtaaagaagaagacaacaagatccgtagagatagcac(GAA)5	54	130	77	228
Locus_95324_Transcript_1/1_Confidence_1.000_Length_212	c	(TTC)5ctctttcttcttctttttcttcaccaa(TTC)5	39	95	57	212
Locus_95429_Transcript_1/1_Confidence_1.000_Length_214	c	(TA)14ccga(GAAT)5ggaattagttagagaggagacgatgagaattgattgtagtgatca(CT)6	31	139	109	214
Locus_95481_Transcript_1/1_Confidence_1.000_Length_530	c	(TA)6tgatattttaaataaaaatgtaaatattcaatataagttcttgtgaggaaaa(T)10	336	409	74	530
Locus_95929_Transcript_1/1_Confidence_1.000_Length_232	c	(TA)9tgcgaaaattatattttttctgttcaagaataaacttcatattttacaattttagtctatacaagt(A)10	89	182	94	232
Locus_96059_Transcript_1/1_Confidence_1.000_Length_259	c	(GA)7cgtatacatac(AT)7(AG)9	113	169	57	259
Locus_96111_Transcript_1/1_Confidence_1.000_Length_284	c	(ATG)5agacctgtcaatatcattccag(A)13	235	284	50	284
Locus_96368_Transcript_1/1_Confidence_1.000_Length_261	c	(T)10(A)10	8	27	20	261
Locus_5_Transcript_4/16_Confidence_1.000_Length_964	p1	(T)11	671	681	11	964
Locus_5_Transcript_5/16_Confidence_1.000_Length_726	p1	(A)13	8	20	13	726
Locus_5_Transcript_5/16_Confidence_1.000_Length_726	p1	(A)11	413	423	11	726
Locus_9_Transcript_1/1_Confidence_1.000_Length_6628	p1	(A)14	6291	6304	14	6628
Locus_14_Transcript_10/1093_Confidence_1.000_Length_1055	p1	(A)14	161	174	14	1055
Locus_14_Transcript_12/1093_Confidence_1.000_Length_1746	p1	(T)16	24	39	16	1746
Locus_14_Transcript_32/1093_Confidence_1.000_Length_2326	p1	(T)10	1400	1409	10	2326
Locus_14_Transcript_32/1093_Confidence_1.000_Length_2326	p1	(A)15	1870	1884	15	2326
Locus_14_Transcript_45/1093_Confidence_1.000_Length_2326	p1	(T)15	443	457	15	2326
Locus_14_Transcript_45/1093_Confidence_1.000_Length_2326	p1	(A)10	918	927	10	2326
Locus_14_Transcript_49/1093_Confidence_1.000_Length_2373	p1	(A)15	2300	2314	15	2373
Locus_14_Transcript_53/1093_Confidence_1.000_Length_2203	p1	(T)11	2034	2044	11	2203
Locus_14_Transcript_68/1093_Confidence_1.000_Length_2252	p1	(A)12	203	214	12	2252
Locus_14_Transcript_83/1093_Confidence_1.000_Length_2996	p1	(T)13	136	148	13	2996
Locus_14_Transcript_106/1093_Confidence_1.000_Length_2662	p1	(T)10	2384	2393	10	2662
Locus_14_Transcript_143/1093_Confidence_1.000_Length_2269	p1	(A)10	2260	2269	10	2269
Locus_14_Transcript_159/1093_Confidence_1.000_Length_6759	p1	(A)12	1	12	12	6759
Locus_14_Transcript_166/1093_Confidence_1.000_Length_1055	p1	(T)14	882	895	14	1055
Locus_14_Transcript_168/1093_Confidence_1.000_Length_1746	p1	(A)16	1708	1723	16	1746
Locus_14_Transcript_179/1093_Confidence_1.000_Length_1512	p1	(A)11	135	145	11	1512
Locus_14_Transcript_181/1093_Confidence_1.000_Length_2483	p1	(A)18	35	52	18	2483
Locus_14_Transcript_206/1093_Confidence_1.000_Length_1346	p1	(T)11	1336	1346	11	1346
Locus_14_Transcript_212/1093_Confidence_1.000_Length_1735	p1	(T)11	186	196	11	1735
Locus_14_Transcript_215/1093_Confidence_1.000_Length_1724	p1	(T)10	1315	1324	10	1724
Locus_14_Transcript_217/1093_Confidence_1.000_Length_2333	p1	(T)10	2071	2080	10	2333
Locus_14_Transcript_222/1093_Confidence_1.000_Length_904	p1	(A)12	28	39	12	904
Locus_14_Transcript_225/1093_Confidence_1.000_Length_2428	p1	(T)15	2195	2209	15	2428
Locus_14_Transcript_232/1093_Confidence_1.000_Length_2150	p1	(T)11	1842	1852	11	2150
Locus_14_Transcript_237/1093_Confidence_1.000_Length_1744	p1	(A)15	11	25	15	1744
Locus_14_Transcript_247/1093_Confidence_1.000_Length_2737	p1	(A)10	2371	2380	10	2737
Locus_14_Transcript_288/1093_Confidence_1.000_Length_2817	p1	(A)17	1	17	17	2817
Locus_14_Transcript_288/1093_Confidence_1.000_Length_2817	p1	(A)17	340	356	17	2817
Locus_14_Transcript_330/1093_Confidence_1.000_Length_2565	p1	(T)12	3	14	12	2565
Locus_14_Transcript_340/1093_Confidence_1.000_Length_722	p1	(A)16	265	280	16	722
Locus_14_Transcript_363/1093_Confidence_1.000_Length_619	p1	(T)12	608	619	12	619
Locus_14_Transcript_385/1093_Confidence_1.000_Length_1942	p1	(T)15	1147	1161	15	1942
Locus_14_Transcript_391/1093_Confidence_1.000_Length_1714	p1	(A)13	1	13	13	1714
Locus_14_Transcript_392/1093_Confidence_1.000_Length_2311	p1	(A)11	404	414	11	2311
Locus_14_Transcript_398/1093_Confidence_1.000_Length_1386	p1	(A)10	1364	1373	10	1386
Locus_14_Transcript_405/1093_Confidence_1.000_Length_1841	p1	(T)11	10	20	11	1841
Locus_14_Transcript_415/1093_Confidence_1.000_Length_2150	p1	(A)11	299	309	11	2150
Locus_14_Transcript_420/1093_Confidence_1.000_Length_1744	p1	(T)15	1720	1734	15	1744
Locus_14_Transcript_429/1093_Confidence_1.000_Length_2737	p1	(T)10	358	367	10	2737
Locus_14_Transcript_444/1093_Confidence_1.000_Length_1823	p1	(A)11	1782	1792	11	1823
Locus_14_Transcript_452/1093_Confidence_1.000_Length_2648	p1	(A)10	170	179	10	2648
Locus_14_Transcript_500/1093_Confidence_1.000_Length_2717	p1	(A)14	1	14	14	2717
Locus_14_Transcript_513/1093_Confidence_1.000_Length_2449	p1	(A)11	2390	2400	11	2449
Locus_14_Transcript_515/1093_Confidence_1.000_Length_2362	p1	(A)11	306	316	11	2362
Locus_14_Transcript_521/1093_Confidence_1.000_Length_1216	p1	(T)12	435	446	12	1216
Locus_14_Transcript_522/1093_Confidence_1.000_Length_2697	p1	(A)11	81	91	11	2697
Locus_14_Transcript_525/1093_Confidence_1.000_Length_1304	p1	(T)10	224	233	10	1304
Locus_14_Transcript_541/1093_Confidence_1.000_Length_3177	p1	(T)13	2930	2942	13	3177
Locus_14_Transcript_545/1093_Confidence_1.000_Length_1843	p1	(G)10	1596	1605	10	1843
Locus_14_Transcript_551/1093_Confidence_1.000_Length_3404	p1	(T)29	3376	3404	29	3404
Locus_14_Transcript_552/1093_Confidence_1.000_Length_3459	p1	(T)12	214	225	12	3459
Locus_14_Transcript_576/1093_Confidence_1.000_Length_3685	p1	(A)12	3476	3487	12	3685
Locus_14_Transcript_577/1093_Confidence_1.000_Length_3177	p1	(A)13	236	248	13	3177
Locus_14_Transcript_584/1093_Confidence_1.000_Length_3955	p1	(A)12	234	245	12	3955
Locus_14_Transcript_590/1093_Confidence_1.000_Length_2803	p1	(A)15	375	389	15	2803
Locus_14_Transcript_593/1093_Confidence_1.000_Length_4397	p1	(T)11	4178	4188	11	4397
Locus_14_Transcript_609/1093_Confidence_1.000_Length_6777	p1	(T)11	196	206	11	6777
Locus_14_Transcript_611/1093_Confidence_1.000_Length_5888	p1	(T)10	5472	5481	10	5888
Locus_14_Transcript_618/1093_Confidence_1.000_Length_2373	p1	(T)15	60	74	15	2373
Locus_14_Transcript_622/1093_Confidence_1.000_Length_2203	p1	(A)11	160	170	11	2203
Locus_14_Transcript_635/1093_Confidence_1.000_Length_2252	p1	(T)12	2039	2050	12	2252
Locus_14_Transcript_650/1093_Confidence_1.000_Length_2996	p1	(A)13	2849	2861	13	2996
Locus_14_Transcript_669/1093_Confidence_1.000_Length_1512	p1	(T)11	1368	1378	11	1512
Locus_14_Transcript_671/1093_Confidence_1.000_Length_2483	p1	(T)18	2432	2449	18	2483
Locus_14_Transcript_695/1093_Confidence_1.000_Length_1346	p1	(A)11	1	11	11	1346
Locus_14_Transcript_701/1093_Confidence_1.000_Length_1735	p1	(A)11	1540	1550	11	1735
Locus_14_Transcript_704/1093_Confidence_1.000_Length_1724	p1	(A)10	401	410	10	1724
Locus_14_Transcript_706/1093_Confidence_1.000_Length_2333	p1	(A)10	254	263	10	2333
Locus_14_Transcript_711/1093_Confidence_1.000_Length_904	p1	(T)12	866	877	12	904
Locus_14_Transcript_714/1093_Confidence_1.000_Length_2428	p1	(A)15	220	234	15	2428
Locus_14_Transcript_744/1093_Confidence_1.000_Length_2817	p1	(T)17	2462	2478	17	2817
Locus_14_Transcript_744/1093_Confidence_1.000_Length_2817	p1	(T)17	2801	2817	17	2817
Locus_14_Transcript_784/1093_Confidence_1.000_Length_2565	p1	(A)12	2552	2563	12	2565
Locus_14_Transcript_794/1093_Confidence_1.000_Length_722	p1	(T)16	443	458	16	722
Locus_14_Transcript_817/1093_Confidence_1.000_Length_619	p1	(A)12	1	12	12	619
Locus_14_Transcript_839/1093_Confidence_1.000_Length_1942	p1	(A)15	782	796	15	1942
Locus_14_Transcript_845/1093_Confidence_1.000_Length_1714	p1	(T)13	1702	1714	13	1714
Locus_14_Transcript_846/1093_Confidence_1.000_Length_2311	p1	(T)11	1898	1908	11	2311
Locus_14_Transcript_852/1093_Confidence_1.000_Length_1386	p1	(T)10	14	23	10	1386
Locus_14_Transcript_859/1093_Confidence_1.000_Length_1841	p1	(A)11	1822	1832	11	1841
Locus_14_Transcript_866/1093_Confidence_1.000_Length_1823	p1	(T)11	32	42	11	1823
Locus_14_Transcript_874/1093_Confidence_1.000_Length_2648	p1	(T)10	2470	2479	10	2648
Locus_14_Transcript_930/1093_Confidence_1.000_Length_2269	p1	(T)10	1	10	10	2269
Locus_14_Transcript_955/1093_Confidence_1.000_Length_2717	p1	(T)14	2704	2717	14	2717
Locus_14_Transcript_968/1093_Confidence_1.000_Length_2449	p1	(T)11	50	60	11	2449
Locus_14_Transcript_970/1093_Confidence_1.000_Length_2362	p1	(T)11	2047	2057	11	2362
Locus_14_Transcript_976/1093_Confidence_1.000_Length_1216	p1	(A)12	771	782	12	1216
Locus_14_Transcript_977/1093_Confidence_1.000_Length_2697	p1	(T)11	2607	2617	11	2697
Locus_14_Transcript_980/1093_Confidence_1.000_Length_1304	p1	(A)10	1072	1081	10	1304
Locus_14_Transcript_1000/1093_Confidence_1.000_Length_1843	p1	(C)10	239	248	10	1843
Locus_14_Transcript_1006/1093_Confidence_1.000_Length_3404	p1	(A)29	1	29	29	3404
Locus_14_Transcript_1007/1093_Confidence_1.000_Length_3459	p1	(A)12	3235	3246	12	3459
Locus_14_Transcript_1028/1093_Confidence_1.000_Length_3685	p1	(T)12	199	210	12	3685
Locus_14_Transcript_1035/1093_Confidence_1.000_Length_3955	p1	(T)12	3711	3722	12	3955
Locus_14_Transcript_1041/1093_Confidence_1.000_Length_2803	p1	(T)15	2415	2429	15	2803
Locus_14_Transcript_1044/1093_Confidence_1.000_Length_4397	p1	(A)11	210	220	11	4397
Locus_14_Transcript_1058/1093_Confidence_1.000_Length_6777	p1	(A)11	6572	6582	11	6777
Locus_14_Transcript_1060/1093_Confidence_1.000_Length_5888	p1	(A)10	408	417	10	5888
Locus_14_Transcript_1069/1093_Confidence_1.000_Length_2662	p1	(A)10	270	279	10	2662
Locus_14_Transcript_1083/1093_Confidence_1.000_Length_6759	p1	(T)12	6748	6759	12	6759
Locus_29_Transcript_1/1_Confidence_1.000_Length_1656	p1	(A)10	1389	1398	10	1656
Locus_48_Transcript_1/1_Confidence_1.000_Length_7259	p1	(T)10	1987	1996	10	7259
Locus_56_Transcript_1/1_Confidence_1.000_Length_3489	p1	(T)12	363	374	12	3489
Locus_61_Transcript_1/1_Confidence_1.000_Length_1295	p1	(T)10	500	509	10	1295
Locus_96_Transcript_1/1_Confidence_1.000_Length_1281	p1	(A)14	817	830	14	1281
Locus_116_Transcript_1/1_Confidence_1.000_Length_730	p1	(A)10	721	730	10	730
Locus_177_Transcript_1/1_Confidence_1.000_Length_2829	p1	(T)11	2527	2537	11	2829
Locus_181_Transcript_1/1_Confidence_1.000_Length_1162	p1	(T)12	1	12	12	1162
Locus_193_Transcript_1/1_Confidence_1.000_Length_392	p1	(A)12	1	12	12	392
Locus_200_Transcript_4/345_Confidence_1.000_Length_2210	p1	(T)27	2184	2210	27	2210
Locus_200_Transcript_10/345_Confidence_1.000_Length_1707	p1	(A)10	984	993	10	1707
Locus_200_Transcript_29/345_Confidence_1.000_Length_2028	p1	(T)40	1975	2014	40	2028
Locus_200_Transcript_42/345_Confidence_1.000_Length_960	p1	(T)19	380	398	19	960
Locus_200_Transcript_62/345_Confidence_1.000_Length_1986	p1	(A)11	146	156	11	1986
Locus_200_Transcript_69/345_Confidence_1.000_Length_394	p1	(A)12	383	394	12	394
Locus_200_Transcript_93/345_Confidence_1.000_Length_3220	p1	(T)14	164	177	14	3220
Locus_200_Transcript_97/345_Confidence_1.000_Length_3354	p1	(A)16	3301	3316	16	3354
[truncated: 14,494 more rows]
