# Supplementary material for: Andrographis paniculata transcriptome provides molecular insights into tissue-specific accumulation of medicinal diterpenes
Source: BMC Genomics. 2015 Sep 2;16(1):659. doi: 10.1186/s12864-015-1864-y (PMC4557604; doi:10.1186/s12864-015-1864-y)
Supplement: Additional file 12: Table S11. — SSRs in root transcripts. (XLS 1818 kb) [file 12864_2015_1864_MOESM12_ESM.xls]

## Sheet: Root_SSR
Supplementary Table S11. SSRs in root transcripts.
Transcript_ID	Type of SSR	Pattern of SSR	Transcript start	Transcript end	SSR Length	Transcript Length
Locus_31_Transcript_1/1_Confidence_1.000_Length_1603	c	(T)17c(A)11	1345	1373	29	1603
Locus_64_Transcript_1/1_Confidence_1.000_Length_363	c	(T)13c(T)12	338	363	26	363
Locus_85_Transcript_1/1_Confidence_1.000_Length_1240	c	(TC)10atctc(TG)8	708	748	41	1240
Locus_107_Transcript_1/1_Confidence_1.000_Length_1409	c	(TA)6(AT)8	1107	1134	28	1409
Locus_115_Transcript_1/1_Confidence_1.000_Length_2648	c	(TG)10tcagaaagtggaccatgagtatgagtggcagatgagtgaagagacaaatttaaagcagcatggcatgctatcc(CT)7	34	140	107	2648
Locus_134_Transcript_1/1_Confidence_1.000_Length_1087	c	(TA)6catacataaaatccaggt(GCA)5	912	956	45	1087
Locus_140_Transcript_1/1_Confidence_1.000_Length_4107	c	(AC)8(AT)6	247	274	28	4107
Locus_162_Transcript_1/1_Confidence_1.000_Length_2695	c	(CTC)6cgccgccgcgcgctccttccaccgccgcctcctcccgtagccagtacaaacaa(CCG)6	76	164	89	2695
Locus_163_Transcript_1/1_Confidence_1.000_Length_1805	c	(AT)8(AG)12	14	53	40	1805
Locus_168_Transcript_1/1_Confidence_1.000_Length_783	c	(A)10taaacatgag(TAA)9	26	72	47	783
Locus_172_Transcript_1/1_Confidence_1.000_Length_531	c	(CCT)5ccatactaccactacctgtgtttttgcaactctcataatcaatctcatctcatccctctgaacaacaaccact(GCA)5	22	124	103	531
Locus_197_Transcript_1/1_Confidence_1.000_Length_2619	c	(AT)10tatattatgtttagatttgatttattttcttctggttttcgactaacttacgacttttaaagaaga(AT)7	2209	2308	100	2619
Locus_264_Transcript_1/1_Confidence_1.000_Length_4741	c	(CTAT)5cagcaccaatttcagagttgtgtttattcatgtgttatgtg(CAAT)6	680	764	85	4741
Locus_264_Transcript_1/1_Confidence_1.000_Length_4741	c	(GAG)5aggt(GAA)10	4215	4263	49	4741
Locus_264_Transcript_1/1_Confidence_1.000_Length_4741	c	(TC)8aa(TC)6	4465	4494	30	4741
Locus_292_Transcript_1/1_Confidence_1.000_Length_2360	c	(AT)7t(TA)6	114	140	27	2360
Locus_305_Transcript_1/1_Confidence_1.000_Length_1984	c	(AT)7ctat(AG)9	184	219	36	1984
Locus_327_Transcript_1/1_Confidence_1.000_Length_607	c	(CAG)5ctcctttggttatgaatggatcatggattgt(GAAA)6	277	346	70	607
Locus_328_Transcript_1/1_Confidence_1.000_Length_2211	c	(CG)7cacacacac(AT)6	421	455	35	2211
Locus_430_Transcript_1/1_Confidence_1.000_Length_572	c	(TA)10gcaccacaacaactctgatgtttcatctcttcacaccagaa(ACG)5	1	76	76	572
Locus_499_Transcript_1/1_Confidence_1.000_Length_3270	c	(GAT)8ggatg(AGC)5	2788	2831	44	3270
Locus_511_Transcript_1/1_Confidence_1.000_Length_1237	c	(T)10ctctttcctttttac(A)15	17	56	40	1237
Locus_511_Transcript_1/1_Confidence_1.000_Length_1237	c	(TA)6acgaatatggtcttc(AT)7	709	749	41	1237
Locus_536_Transcript_1/1_Confidence_1.000_Length_542	c	(GA)8ggggatattggtagagttccaaaacttgttactccaatacatctcatgtataaaaagaa(CAC)5	151	240	90	542
Locus_560_Transcript_1/1_Confidence_1.000_Length_2948	c	(A)11gagagagaaagaagaaaaaaaattggag(A)11tctggtccaatcaga(T)12	423	499	77	2948
Locus_591_Transcript_1/1_Confidence_1.000_Length_1314	c	(AT)8tataagaaaccaacatagtaattaattaataataat(AAG)5	1	67	67	1314
Locus_593_Transcript_1/1_Confidence_1.000_Length_313	c	(CA)10(TA)6	282	313	32	313
Locus_595_Transcript_1/1_Confidence_1.000_Length_1833	c	(TCC)7cacccgtgtaaaaaatgtacacttgacttcacttgacaatccaat(CA)10ctactgagatctgattggattgattgagatacatctatataaataatatagagacatactgactgactgactgaggggcaggggaca(AAAC)5	297	489	193	1833
Locus_615_Transcript_1/1_Confidence_1.000_Length_1071	c	(ATA)6tattatgctctc(CTA)5ttattattatttcatattatcactaaaacaaggaacacaccacactcactctatactggaaagctaaatgaag(AGC)8	139	280	142	1071
Locus_635_Transcript_1/1_Confidence_1.000_Length_558	c	(TAA)6ttaataataacaatacaacaat(AGC)7	354	414	61	558
Locus_693_Transcript_1/1_Confidence_1.000_Length_3982	c	(TG)13atgtgcacactagctagctaataact(TGAG)5	2740	2811	72	3982
Locus_725_Transcript_1/1_Confidence_1.000_Length_827	c	(AT)10tcattcata(AC)6	428	468	41	827
Locus_732_Transcript_1/1_Confidence_1.000_Length_2978	c	(TCA)5(GCA)5	2766	2795	30	2978
Locus_746_Transcript_1/1_Confidence_1.000_Length_1036	c	(AG)8gagcgagaagatcttgccacag(AT)6acacagaaaaagaaatataatagctccttgtatggccggagaggagaaatcctacagctactccgacgtcgcctcctccagcggcgg(CGC)5	219	370	152	1036
Locus_765_Transcript_1/1_Confidence_1.000_Length_455	c	(AC)6ataaacctgcaggtatccctctacattagcagtcaagagtcagtatccatgtaaatagttagctactactacatatagacat(TA)8	103	212	110	455
Locus_903_Transcript_1/1_Confidence_1.000_Length_3135	c	(TAG)6tg(CCA)8	1507	1550	44	3135
Locus_903_Transcript_1/1_Confidence_1.000_Length_3135	c	(AG)6aaaggtggggtctgatgatggatgtatctggccgtaatata(CAGAGG)6	2700	2788	89	3135
Locus_922_Transcript_1/1_Confidence_1.000_Length_2034	c	(TGC)5tgt(TC)7	154	185	32	2034
Locus_942_Transcript_1/1_Confidence_1.000_Length_255	c	(CA)7(CT)9(AT)8	171	218	48	255
Locus_949_Transcript_1/1_Confidence_1.000_Length_614	c	(AT)9gataatttaataattatttattttgtaagaattta(AT)7	548	614	67	614
Locus_975_Transcript_1/1_Confidence_1.000_Length_2449	c	(TTTG)5tgt(TA)10	2053	2095	43	2449
Locus_983_Transcript_1/1_Confidence_1.000_Length_2552	c	(TTA)8tatattgttgcattttattttac(TAT)6	372	436	65	2552
Locus_1001_Transcript_1/1_Confidence_1.000_Length_4368	c	(CAT)6caaatattgattgatattgttacagttcacaaccaccaccatt(TA)6	5	77	73	4368
Locus_1005_Transcript_1/1_Confidence_1.000_Length_3137	c	(AT)8gtgtttctgttaataatctttgggtaaataaaatgggaatctggaattgaggagtttgtaatggttactaaata(TGC)5	2871	2975	105	3137
Locus_1015_Transcript_1/1_Confidence_1.000_Length_1400	c	(ATT)5tctttttgatcggattattttat(TTA)5gtacggacgacgacggaaggcaaaagggaccagagaaggagaaggaaagggatttaatttccttcaacagaattccccgcagtaaaatatcgatgta(CT)10	41	210	170	1400
Locus_1018_Transcript_1/1_Confidence_1.000_Length_3700	c	(TA)7cacaccagtcaccagccgttggaacaataacaataca(AT)8	144	210	67	3700
Locus_1018_Transcript_1/1_Confidence_1.000_Length_3700	c	(TA)7cacacatatatcagggctcaaagattttgagcagcttc(AAT)5	505	571	67	3700
Locus_1035_Transcript_1/1_Confidence_1.000_Length_1076	c	(GT)6ctgtgatcacagcatttattt(TA)6	935	979	45	1076
Locus_1084_Transcript_1/1_Confidence_1.000_Length_1315	c	(AT)6ct(AG)8	254	283	30	1315
Locus_1086_Transcript_1/1_Confidence_1.000_Length_2868	c	(GAT)5gaatcaatcaatgtccgttccattttcaagaagagattactacagatgatgcttgatgctggaatcgttcataatcattgcctttatacaagattgat(TA)7	2565	2691	127	2868
Locus_1104_Transcript_1/1_Confidence_1.000_Length_1520	c	(TGC)5tgagtt(GA)7tttatactactactactccatataaatggt(AG)13	949	1039	91	1520
Locus_1149_Transcript_1/1_Confidence_1.000_Length_605	c	(ATAC)5(AT)6	24	55	32	605
Locus_1227_Transcript_1/1_Confidence_1.000_Length_1853	c	(ATC)7attatcttcatcccaccacaccatcgccatcgatacaagaaagaaaaaaaagaaagaaagattgattcctggttgtaaccatttgg(TATC)5	1494	1620	127	1853
Locus_1248_Transcript_1/1_Confidence_1.000_Length_1166	c	(AC)9(AT)6(AC)7ataatacatacatatatatgatgtatatgcagtattcgtgtaacccggct(GTA)5	356	464	109	1166
Locus_1312_Transcript_1/1_Confidence_1.000_Length_1234	c	(AG)9attgagagatg(GA)14	35	91	57	1234
Locus_1358_Transcript_1/1_Confidence_1.000_Length_918	c	(ATT)6gtatttgtgaggataattgtatgccatgccattttcactttattgaggtttgatggttgtatg(T)11	811	902	92	918
Locus_1367_Transcript_1/1_Confidence_1.000_Length_2760	c	(AT)9aatacaattgtagattaatttcgttattgttatgaa(TAT)7(TAC)5	87	176	90	2760
Locus_1413_Transcript_1/1_Confidence_1.000_Length_3432	c	(TCC)6tcatcacaaacccttgtgcttctgctggcggtggtgtacgatgatgattattcagcccctcttcctgtgtcc(CTT)6	314	421	108	3432
Locus_1424_Transcript_1/1_Confidence_1.000_Length_2101	c	(GAT)6cttgataacgatgaagatgatgatgatcgagacccttcacttaacccttcc(CA)6(TA)8	284	380	97	2101
Locus_1424_Transcript_1/1_Confidence_1.000_Length_2101	c	(T)15atttctttttta(T)32	2043	2101	59	2101
Locus_1440_Transcript_1/1_Confidence_1.000_Length_415	c	(AT)10tgtagtataaggtcccttgtaaatgtatatcgatatttatgcaaaatatcttcatttgcctttcagagttttgaacttgttggcatcacacttgt(TA)6	189	315	127	415
Locus_1446_Transcript_1/1_Confidence_1.000_Length_548	c	(CT)8cacaaataaac(AT)9	504	548	45	548
Locus_1521_Transcript_1/1_Confidence_1.000_Length_1041	c	(TA)11ttattaattgacattcattttgaacccacaaaacctctttttgtaatttacatgtgcacacatttttcagatattc(T)11	117	225	109	1041
Locus_1553_Transcript_1/1_Confidence_1.000_Length_1454	c	(AT)7gtgtatgtatgtgtagaggacaggactaaatgagggatggaggaggggagcagcgtgagtgcat(GCA)5ggagcagaggatggcaagagtgtcgtcgttgatctgctgctgcgcctgtaccagtctgtttgtcga(CGT)5	1128	1301	174	1454
Locus_1556_Transcript_1/1_Confidence_1.000_Length_1391	c	(AT)7(GT)6	1254	1279	26	1391
Locus_1581_Transcript_1/1_Confidence_1.000_Length_1641	c	(T)14catataagtgttaattttttcttaaaaaatgatcatactatttaattttattttaatttttataatttataattattgatagagtatttg(TAAT)5	553	676	124	1641
Locus_1591_Transcript_1/1_Confidence_1.000_Length_271	c	(CT)7(AT)6	168	193	26	271
Locus_1606_Transcript_1/1_Confidence_1.000_Length_828	c	(AAT)7gacaatg(ATA)5	613	655	43	828
Locus_1626_Transcript_1/1_Confidence_1.000_Length_581	c	(GAC)7ga(TGG)5	131	168	38	581
Locus_1666_Transcript_1/1_Confidence_1.000_Length_792	c	(AT)7(AG)6	242	267	26	792
Locus_1771_Transcript_1/1_Confidence_1.000_Length_280	c	(GCT)6cgtcgcctt(TGC)5	173	214	42	280
Locus_1800_Transcript_1/2_Confidence_0.579_Length_1480	c	(T)11aaatgttcaatgaatcgaatcacctgacgtagaaggcagtagttgtatttattgcattcggtgtatttattttattttattt(TTA)5	638	745	108	1480
Locus_1800_Transcript_2/2_Confidence_0.474_Length_1501	c	(T)11aaatgttcaatgaatcgaatcacctgacgtagaaggcagtagttgtatttattgcattcggtgtatttattttattttattt(TTA)5	638	745	108	1501
Locus_1808_Transcript_1/1_Confidence_1.000_Length_1966	c	(CT)7agccacagaagagaagagtttgttagaacacacaca(CT)8cccaattcgagtaatttctcctctctctgtg(TC)6	152	260	109	1966
Locus_1844_Transcript_1/1_Confidence_1.000_Length_1191	c	(CT)8t(TC)8	463	495	33	1191
Locus_1858_Transcript_1/1_Confidence_1.000_Length_1800	c	(TTA)5(T)10	1765	1789	25	1800
Locus_1916_Transcript_1/1_Confidence_1.000_Length_916	c	(TGA)5atactcttacttaattacttactgttcttgtttttactactggtgtgggtgtgggtatgggtgggttgtcttgctcatgacaccaa(CCT)6	499	617	119	916
Locus_1931_Transcript_1/1_Confidence_1.000_Length_1282	c	(TC)11tgcctgtctttgtcccagtctcagtctctgtccg(TC)14	25	108	84	1282
Locus_1982_Transcript_1/1_Confidence_1.000_Length_911	c	(A)17gaaaaaatgaaatcttgagggatttttggagtttagcttgtgggctgctcgctgtaatacagtagacagacgtttgtgtttattcttggag(T)16	389	512	124	911
Locus_1995_Transcript_1/1_Confidence_1.000_Length_1425	c	(TA)6tcgaaagggcttatttggtttagtcaagatgatgcgaatgaagactaaacctgattcattagggccgcaaactaa(CGG)5	839	940	102	1425
Locus_2032_Transcript_1/1_Confidence_1.000_Length_1029	c	(CAA)6tatcaatcaatatcgtaacatgatgtgtatcacaacaaacaaacaaaacatacatacgttcaaaag(A)15	185	283	99	1029
Locus_2128_Transcript_1/1_Confidence_1.000_Length_1650	c	(AG)7aaagaaagat(AG)7	937	974	38	1650
Locus_2128_Transcript_1/1_Confidence_1.000_Length_1650	c	(TTC)6gatttcgccgtt(CAG)5	1377	1421	45	1650
Locus_2179_Transcript_1/1_Confidence_1.000_Length_2568	c	(GAA)7gatgatgatgatgaagctgctttgagttctacttccatggcagcaactaattgttatggtcacaat(GAA)9	517	630	114	2568
Locus_2192_Transcript_1/1_Confidence_1.000_Length_1800	c	(TA)8tctcccctaaactctaccctagaatcaccacaacctcttc(TTCT)5	163	238	76	1800
Locus_2192_Transcript_1/1_Confidence_1.000_Length_1800	c	(T)13gg(A)17	1628	1659	32	1800
Locus_2223_Transcript_1/1_Confidence_1.000_Length_1262	c	(AG)17acaacaaaagaagagttcaagttgaaaggggaaggaaggggagatactcaactagtagtttgcaggctggaaattacagatagaagtgcatctcc(CT)6	1	141	141	1262
Locus_2243_Transcript_1/1_Confidence_1.000_Length_1306	c	(CT)7aaac(AT)7	990	1021	32	1306
Locus_2295_Transcript_1/1_Confidence_1.000_Length_1180	c	(AGA)7(TGA)6	803	841	39	1180
Locus_2297_Transcript_1/1_Confidence_1.000_Length_1599	c	(GCA)6g(GAA)6	150	186	37	1599
Locus_2299_Transcript_1/1_Confidence_1.000_Length_747	c	(TA)6ttaatatatatgtttctttttcaaacctcaaaatacacaacatcaataattataatcataataataattatagcgaccaacaagatatggactatag(A)12	126	246	121	747
Locus_2300_Transcript_1/1_Confidence_1.000_Length_703	c	(TG)7(AG)6	178	203	26	703
Locus_2303_Transcript_1/1_Confidence_1.000_Length_1899	c	(T)15atatatttatttatttaatttgatgatgatcg(TCGTCT)5tctttaaagcttgttcttgaaatggaagaagttgttggttgttagcacttagcagat(GTA)5	1679	1827	149	1899
Locus_2306_Transcript_1/1_Confidence_1.000_Length_1431	c	(T)16attttaattggagggttttttagctcgtcagttctctgaatttttagtga(TTAT)5	1	86	86	1431
Locus_2340_Transcript_1/1_Confidence_1.000_Length_2377	c	(TCCT)5tgcctccctcagcaaacaacctttattattaatttc(T)10	1914	1979	66	2377
Locus_2347_Transcript_1/1_Confidence_1.000_Length_2115	c	(TC)9ttcctctttctctctctttattttattttaattttttgtattg(A)10gaaaag(A)11	1673	1760	88	2115
Locus_2350_Transcript_1/1_Confidence_1.000_Length_1184	c	(CCA)5tcatcggaggatttgccccatccaccc(CCA)5	1086	1142	57	1184
Locus_2413_Transcript_1/1_Confidence_1.000_Length_2077	c	(AG)11aaaagaaccaacatttccc(CT)12	1982	2046	65	2077
Locus_2423_Transcript_1/1_Confidence_1.000_Length_2357	c	(AC)7ataa(AT)11	798	837	40	2357
Locus_2466_Transcript_1/1_Confidence_1.000_Length_594	c	(AG)27c(GA)6	1	67	67	594
Locus_2492_Transcript_1/1_Confidence_1.000_Length_946	c	(AAG)5agagtt(CAG)8	200	244	45	946
Locus_2516_Transcript_1/1_Confidence_1.000_Length_1209	c	(AG)10tggtgtgtgagaatatgagagagaagaatattgtaaattgcgtccggactga(GTTG)5	620	711	92	1209
Locus_2561_Transcript_1/1_Confidence_1.000_Length_1040	c	(A)15tcatttctttgattatagttgtgaaattattcaaaatagattattgctttaaatttttatttaaataatattttaactaaatatatataat(TA)6	30	147	118	1040
Locus_2588_Transcript_1/1_Confidence_1.000_Length_5196	c	(ATA)5ttaattaattaatt(A)12	5041	5081	41	5196
Locus_2590_Transcript_1/1_Confidence_1.000_Length_948	c	(ATG)6gaggacactgactctcacctctcatcttcatctt(TC)7	743	808	66	948
Locus_2607_Transcript_1/1_Confidence_1.000_Length_1247	c	(AC)8aacacccgcagacagagaggcagaaattcaagggtccgatcgagggtagaatggaattcaaaatgccaagaagccctatccgccgaagctgaagct(GAA)7	41	173	133	1247
Locus_2636_Transcript_1/1_Confidence_1.000_Length_1709	c	(CA)8tatatatgtatgtagaatactaataatcacatc(AT)10	30	98	69	1709
Locus_2643_Transcript_1/1_Confidence_1.000_Length_1309	c	(TAT)7taactgggcggttcgccgggagagacgagcccaccgccaccgctaccgcttgcagctccgtctccatctc(CGG)5	115	220	106	1309
Locus_2649_Transcript_1/1_Confidence_1.000_Length_3139	c	(GGTT)6tgtagtgaaaataaacacatagcagaagagcagatctgtggaag(GAA)10	56	153	98	3139
Locus_2657_Transcript_1/1_Confidence_1.000_Length_1419	c	(CAG)6atgcttctggaactggaagcactctcacctttgatgaacagtgctactgtttcttcttcccagcttcactttcttccccaaat(TTC)8	417	541	125	1419
Locus_2675_Transcript_1/1_Confidence_1.000_Length_1571	c	(AT)11(AG)10	98	139	42	1571
Locus_2709_Transcript_1/1_Confidence_1.000_Length_1511	c	(CAG)8cattagaatgtgaatagaaagattaagaagacttcaaccaatcaactatgc(CT)9	70	162	93	1511
Locus_2721_Transcript_1/1_Confidence_1.000_Length_2105	c	(T)11gatgggatcattcttgatgaagtttgattttggggttggttgaataagg(GTA)7	1717	1797	81	2105
Locus_2747_Transcript_1/1_Confidence_1.000_Length_756	c	(TAT)5ggtgaataagcgggagtgtgcttgtagagatgaaagctagt(TTGC)5cggtggttttgatgtttggtgttctgtgtgtcctaacctgattgtcatccggagtgagatgagatgagatgagaatcatgtgttgagacgaggcaa(TC)7	571	756	186	756
Locus_2863_Transcript_1/1_Confidence_1.000_Length_615	c	(CA)9(TA)6	536	565	30	615
Locus_2867_Transcript_1/1_Confidence_1.000_Length_808	c	(TGTA)5tatat(AC)6tccccacactattttatatgtaactattatgatcatg(ATT)5	438	526	89	808
Locus_2867_Transcript_1/1_Confidence_1.000_Length_808	c	(AT)7ttagagacacacactgacacacatagactaattatatatgttgttgagttggctagaaaatagcaacacatctcggatcatggcggcctgctctaaatgc(AT)6	683	808	126	808
Locus_2880_Transcript_1/1_Confidence_1.000_Length_3055	c	(AG)8tagagt(GA)7	6	41	36	3055
Locus_2898_Transcript_1/1_Confidence_1.000_Length_1515	c	(A)15cccaataaaggaaccaaccaattaacaagattaatccaacagagaacaaaactaaaactc(CAT)10gatcatcagtagtgtactccaacctttcttcttaactttcatttcttctcctaccaagaaaacattca(ACAG)5	271	463	193	1515
Locus_2957_Transcript_1/1_Confidence_1.000_Length_416	c	(TAA)6ttactgtaatactttactcggtcagcagaagaagatagtagtggagtattatactgtacaagtagtaa(TAG)5	1	101	101	416
Locus_2973_Transcript_1/1_Confidence_1.000_Length_604	c	(TA)7gctgatcgagaattattggcagaattaaaattggatggatgaatcaaagattattagttcgagt(GGA)5	239	331	93	604
Locus_2977_Transcript_1/1_Confidence_1.000_Length_627	c	(TA)10attggtgacaagattgtaaggc(AT)8	297	354	58	627
Locus_3008_Transcript_1/1_Confidence_1.000_Length_549	c	(AT)9(AG)20	6	63	58	549
Locus_3025_Transcript_1/1_Confidence_1.000_Length_428	c	(CT)14(AT)10	375	422	48	428
Locus_3029_Transcript_1/1_Confidence_1.000_Length_1011	c	(TA)10tcggaaaatagatcgaaaaatagtctttgaatgtgttattatgataaaatttaagatttaaagtggtgt(TA)8(GA)9	776	898	123	1011
Locus_3046_Transcript_1/1_Confidence_1.000_Length_2576	c	(CAT)5cgtcgtaataataatgatacacacaactaacaaaataatctctgcagca(TAGTT)5	1218	1306	89	2576
Locus_3061_Transcript_1/1_Confidence_1.000_Length_1649	c	(T)14(A)10	691	714	24	1649
Locus_3069_Transcript_1/1_Confidence_1.000_Length_327	c	(AT)7a(AG)28	253	323	71	327
Locus_3078_Transcript_1/1_Confidence_1.000_Length_742	c	(T)13cgtccattactaaatatttttattttagtatgttcaaatcaaga(T)15	172	243	72	742
Locus_3082_Transcript_1/1_Confidence_1.000_Length_1517	c	(TA)6tgtgcgttaatgtatatgtataaaatt(TA)10	59	117	59	1517
Locus_3141_Transcript_1/1_Confidence_1.000_Length_529	c	(CTT)5ccctttattctttgcatgtgggcaactcaacacaacacaaccccacaatgctcaaaccacacaaaacaaaaacaaacacagtattagtattag(TAT)6	213	338	126	529
Locus_3162_Transcript_1/1_Confidence_1.000_Length_3231	c	(CA)10gacactcttcaaatcaaatcccattc(GAA)5	249	309	61	3231
Locus_3162_Transcript_1/1_Confidence_1.000_Length_3231	c	(TC)6tatctcttccctctctctt(TC)11attttagggccgaatcttctgctaaatctt(CA)6	763	857	95	3231
Locus_3176_Transcript_1/1_Confidence_1.000_Length_838	c	(TTC)5ttgttttgcatttgcagattgtaataacatgttttcg(GCT)5ctgaatggctctggtgcgagtcttggggcattgtcgaatttagggaattcttgtactagtaaattggtccattctg(CTT)5	53	210	158	838
Locus_3189_Transcript_1/1_Confidence_1.000_Length_1961	c	(GA)7aaggcttgaatcgctgctgctggctttccctagtttgttttagtggctacatctctcttt(TC)6	3	88	86	1961
Locus_3202_Transcript_1/1_Confidence_1.000_Length_4640	c	(GCA)8gatggtttattaatatgccaaccaggcagtggtgagtgttttcatcctgacctgtgttgtgtacatacaaaatctgctgctg(CT)9ccctttctctctcatac(ACT)7tttggttgaatgcttgttttttccttc(T)10ctctttctgattttgggaatgatgaagaattctgtctatcttatctatcttatccatctagccattgat(TTA)8	4247	4538	292	4640
Locus_3261_Transcript_1/1_Confidence_1.000_Length_1270	c	(AT)6(GT)8	89	116	28	1270
Locus_3278_Transcript_1/1_Confidence_1.000_Length_2370	c	(A)11gaaaagaaaaggagccaagcaaggaagaagttaggaccttgtgttgtgctgtactgtggtgtgtgagtattttgagcaagtgggaataggtggct(TC)8	1999	2120	122	2370
Locus_3344_Transcript_1/1_Confidence_1.000_Length_3119	c	(AT)7(AG)10aaagagggctttctctaacactactaaactgggttgtaaaacaacacaactttttgtcccaatgatctgatcag(AT)9	371	496	126	3119
Locus_3376_Transcript_1/1_Confidence_1.000_Length_409	c	(TC)6tatctccatctctctcactctgtctctgcaagagtccaccaattttgaccattctctt(ATCC)6	35	128	94	409
Locus_3425_Transcript_1/1_Confidence_1.000_Length_922	c	(TA)10tgtatgtatggagtgtgataattaatgtgatgttcgattgtttttgttttgagtgaatagt(TA)6	750	842	93	922
Locus_3515_Transcript_1/1_Confidence_1.000_Length_228	c	(CATC)6tc(AT)8	56	97	42	228
Locus_3542_Transcript_1/1_Confidence_1.000_Length_3431	c	(GA)9(CA)8cgcacagaaaagaactgaatcccgccatcccccaaccctgcaaacaccacaccaaaaaccacgaccacacccaaaaccacatcc(CT)8(AT)6	1183	1328	146	3431
Locus_3585_Transcript_1/1_Confidence_1.000_Length_2101	c	(ATT)5ttaattgtatacatgcatgctattgctgtatgtattatata(AT)7	4	73	70	2101
Locus_3587_Transcript_1/1_Confidence_1.000_Length_626	c	(TAA)7tataaacctcaaaagaagggtatggggaaatacaaaattaatttttgctcattccatgcatatatagatatagatatg(TA)7tca(TCT)5	106	236	131	626
Locus_3596_Transcript_1/1_Confidence_1.000_Length_825	c	(TC)10(TA)10	244	283	40	825
Locus_3599_Transcript_1/1_Confidence_1.000_Length_3825	c	(AT)7ttatagtttcattatggtggatgagtgaagta(AAAT)5	3465	3530	66	3825
Locus_3612_Transcript_1/1_Confidence_1.000_Length_911	c	(AT)9agagag(A)12cccggatgttgattagtcctaatcagtacataaaatataatctgtcagcactcgtgtgtggattattagcatgtattgtctattttattac(AT)8(GT)6	655	809	155	911
Locus_3627_Transcript_1/1_Confidence_1.000_Length_938	c	(TC)13ggtgactgtgaatcagagaagtttgaaattccgttgatgttttagccttttcagcttttccccattacccttcctctctct(TC)9	211	335	125	938
Locus_3627_Transcript_1/1_Confidence_1.000_Length_938	c	(ATC)5(TA)9	675	707	33	938
Locus_3687_Transcript_1/1_Confidence_1.000_Length_513	c	(TTC)5ttgctcatgttaagatgtccagtggtcgtttgtagtctgtttgtttgggatctctgtaattagggatgatgttaatatgcttttgttgaattg(AATA)6	366	497	132	513
Locus_3699_Transcript_1/1_Confidence_1.000_Length_322	c	(AT)8(GT)11(AT)6	89	138	50	322
Locus_3706_Transcript_1/1_Confidence_1.000_Length_2213	c	(A)16tagagcagagagcagtggtgatatcactcagtgcaggtcaggtc(GGGCA)5	3	87	85	2213
Locus_3706_Transcript_1/1_Confidence_1.000_Length_2213	c	(ACC)7aacaaacagccgatcaactcagccgctttcagaggcttgcagcttggaatgccgccgc(CGG)5	1671	1764	94	2213
Locus_3719_Transcript_1/1_Confidence_1.000_Length_2782	c	(TA)6tgtatatatagttattgacgacatctccagct(GGTCA)5	2494	2562	69	2782
Locus_3795_Transcript_1/1_Confidence_1.000_Length_2929	c	(AT)8(AG)15atttctttttgtaaaatactaaaagaactcaaagtccagaaatttaccagccccaggtttgatatcatctgttgt(TCC)5	238	373	136	2929
Locus_3823_Transcript_1/1_Confidence_1.000_Length_5292	c	(T)12c(T)11	4834	4857	24	5292
Locus_3917_Transcript_1/1_Confidence_1.000_Length_2115	c	(TA)6cctgcagacatattgattgcagtatatatcgaagccacattattttgtcatttagaagatattcgatac(AT)9	10	108	99	2115
Locus_3959_Transcript_1/1_Confidence_1.000_Length_612	c	(TC)11(TA)7	204	239	36	612
Locus_3964_Transcript_1/1_Confidence_1.000_Length_2246	c	(AT)6agtatgtatgta(TG)6	1867	1902	36	2246
Locus_3991_Transcript_1/1_Confidence_1.000_Length_1050	c	(TA)6ttaacatcaagtcccactgcagctacgtgcatgtatttttatgtatccatgtgtgtatgtatatatctttggtctacatata(AT)10	134	247	114	1050
Locus_4046_Transcript_1/1_Confidence_1.000_Length_1138	c	(AT)7t(TA)9	1028	1060	33	1138
Locus_4048_Transcript_1/1_Confidence_1.000_Length_260	c	(AT)7aatataatataatatagatagataggtcatagatgatgagtacgtggggatgtattttgatgattaattgcttacacaataatatatcatgc(AGG)5	99	219	121	260
Locus_4091_Transcript_1/1_Confidence_1.000_Length_845	c	(A)12g(A)10	374	396	23	845
Locus_4161_Transcript_1/1_Confidence_1.000_Length_1736	c	(CT)10aaggagcaaaagaatgttactgtggattcttgaaaatcatggagacattgggtttattataa(T)10attttttattttttactttttattttattggtgctaatgtgtgctgataagtacatacatac(AT)6	1412	1577	166	1736
Locus_4190_Transcript_1/1_Confidence_1.000_Length_2224	c	(CTT)6ctgct(GTTG)5	2026	2068	43	2224
Locus_4240_Transcript_1/1_Confidence_1.000_Length_483	c	(TCT)6tcattaaaatcaacttttcctttcctttgcttgcagacatattttcatcgtctgatcttcctacacgctttccttttctttttacagtag(A)17	148	272	125	483
Locus_4244_Transcript_1/1_Confidence_1.000_Length_1087	c	(AT)8(AG)18	1036	1087	52	1087
Locus_4264_Transcript_1/1_Confidence_1.000_Length_530	c	(TA)9tct(AG)9aaagagtacttgtgccgcctgtccgtccgttgtggacttcaaatgactcactcactgcggagatcattgtagagagagatataac(AT)7	183	320	138	530
Locus_4377_Transcript_1/1_Confidence_1.000_Length_1434	c	(AGAA)5taa(AAAG)5	1350	1392	43	1434
Locus_4382_Transcript_1/1_Confidence_1.000_Length_2227	c	(A)16taacaca(T)13	327	362	36	2227
Locus_4400_Transcript_1/1_Confidence_1.000_Length_2384	c	(TGC)6a(TC)6	2346	2376	31	2384
Locus_4435_Transcript_1/1_Confidence_1.000_Length_3102	c	(T)12gggttgcatcgttcgacgttgaatctgggtgtgtgcgtctgtagagatagaacacacgcatatc(TA)6	256	343	88	3102
Locus_4437_Transcript_1/1_Confidence_1.000_Length_871	c	(A)12tagaaaatgtaacagtggtaaatatgtcgttttgctgaattgtagctgttcgttcatgttcatgctcatgctcatggagtttcag(AT)6	550	658	109	871
Locus_4459_Transcript_1/1_Confidence_1.000_Length_2780	c	(A)13taccaattatttataggtacataaac(AT)8	1015	1069	55	2780
Locus_4483_Transcript_1/1_Confidence_1.000_Length_1430	c	(ATCT)6acgtatgcagctgcaggatgtatacacctcggctctctct(CTCG)5	1164	1247	84	1430
Locus_4498_Transcript_1/1_Confidence_1.000_Length_238	c	(TA)8tgc(GTGTGA)5	1	49	49	238
Locus_4507_Transcript_1/1_Confidence_1.000_Length_2354	c	(AC)6(AT)7	2193	2218	26	2354
Locus_4626_Transcript_1/1_Confidence_1.000_Length_1342	c	(A)21ccaaaacataagcgtaaaacacagtagagttccaataccaactcacggcaacattgcgagggtacaacgagacatacatatag(AT)6	335	450	116	1342
Locus_4848_Transcript_1/1_Confidence_1.000_Length_1776	c	(CAC)5ccccaccaccagtcctttcttcaattcctc(TA)7	1375	1433	59	1776
Locus_4886_Transcript_1/1_Confidence_1.000_Length_2372	c	(CA)6gatta(AT)9	151	185	35	2372
Locus_4945_Transcript_1/1_Confidence_1.000_Length_2129	c	(AAG)5aacaaacagaagaacgacgcgatctcaaacgacgatgcatcggaagaaacacctcga(AAG)5	260	346	87	2129
Locus_4958_Transcript_1/1_Confidence_1.000_Length_742	c	(CCAGAG)5(CCAGAA)7	1	72	72	742
Locus_4988_Transcript_1/1_Confidence_1.000_Length_952	c	(AT)12aaaacaagaagagaaagacgacgatgcacagcacagttccctgccgacgctgggaatgttgttgtgatgtaaatgtaa(AT)8	783	900	118	952
Locus_5025_Transcript_1/1_Confidence_1.000_Length_6355	c	(CT)6cctttctatttatttctctctctttcc(CT)8	11	65	55	6355
Locus_5048_Transcript_1/1_Confidence_1.000_Length_288	c	(C)14gccccaccccact(TC)8	1	43	43	288
Locus_5112_Transcript_1/1_Confidence_1.000_Length_1619	c	(TA)10tgaatctgtgactctctctgtgttggtctatgttgagtattacattacatacagatggtaggtggtaattgttgtataccat(TGC)5	1268	1384	117	1619
Locus_5112_Transcript_1/1_Confidence_1.000_Length_1619	c	(TC)15(TA)10	1566	1615	50	1619
Locus_5130_Transcript_1/1_Confidence_1.000_Length_1806	c	(GGA)5aaggagggcggcggaacgccgccgtgcgagattcgccatcgccattttggtctttgagttggatttcgattttaggtgcgatggtgc(AG)9	1686	1805	120	1806
Locus_5185_Transcript_1/1_Confidence_1.000_Length_2693	c	(T)11gtcgttgatgtatatcttcacattccaaatctccattgctg(AT)9acacattcttgatgagcatcagtgagtattattattaattc(AT)8	321	447	127	2693
Locus_5208_Transcript_1/1_Confidence_1.000_Length_2585	c	(ACAT)6atatacatacata(TG)10	1544	1600	57	2585
Locus_5239_Transcript_1/1_Confidence_1.000_Length_782	c	(AT)6gtgtatgtatatct(AG)7	210	249	40	782
Locus_5280_Transcript_1/1_Confidence_1.000_Length_465	c	(T)10attcttcgttcgctctgccaagcatcttttcccttcactttaattccttttttctgtcctcaacccccaatttgctctgctcttc(T)10	231	335	105	465
Locus_5356_Transcript_1/1_Confidence_1.000_Length_1653	c	(CT)7(AT)7	1240	1267	28	1653
Locus_5356_Transcript_1/1_Confidence_1.000_Length_1653	c	(AT)8(GT)6	1457	1484	28	1653
Locus_5412_Transcript_1/1_Confidence_1.000_Length_247	c	(AAG)5caccacctgccttttttatgaggttgagg(TA)10	11	74	64	247
Locus_5440_Transcript_1/1_Confidence_1.000_Length_1374	c	(TA)6gaatacaatatttttcagtacgcacgaggacgatgacgatgacgatgacgat(GAC)6gttggtcttatagatatatataaataa(ATC)9	292	427	136	1374
Locus_5540_Transcript_1/1_Confidence_1.000_Length_1040	c	(AT)8(GT)6	824	851	28	1040
Locus_5551_Transcript_1/1_Confidence_1.000_Length_222	c	(T)11atgttattttggaggaatc(T)11	63	103	41	222
Locus_5552_Transcript_1/1_Confidence_1.000_Length_2291	c	(GGC)7ggtttcgtactttccgagaagagccaatctcttttgctctccgtgctccgttttaaaatttaaaaat(A)10	2193	2290	98	2291
Locus_5603_Transcript_1/1_Confidence_1.000_Length_735	c	(AT)7acaaaccctaattttctgcagat(ATAC)5	175	231	57	735
Locus_5607_Transcript_1/1_Confidence_1.000_Length_1603	c	(CAA)5cactacaat(CAG)7	1134	1178	45	1603
Locus_5635_Transcript_1/1_Confidence_1.000_Length_306	c	(T)21(G)13	1	34	34	306
Locus_5646_Transcript_1/1_Confidence_1.000_Length_1576	c	(TCC)5aacaggatcgaattaattttttatggaaccagcccttcccttgtgtcttctattttcaaccct(GCCA)6	695	796	102	1576
Locus_5686_Transcript_1/1_Confidence_1.000_Length_747	c	(AAT)7aaattattatgtagccttttaaacaggctcgtaggccaggccaggcttttaaaaaggccaggctcaggctttaaaaa(T)10	206	313	108	747
Locus_5688_Transcript_1/1_Confidence_1.000_Length_1329	c	(TC)8(TA)8	1072	1103	32	1329
Locus_5694_Transcript_1/1_Confidence_1.000_Length_229	c	(AAG)5caccacctgccttttttatgaggttgaggggaggttcatgaattgcagc(AT)6	135	210	76	229
Locus_5728_Transcript_1/1_Confidence_1.000_Length_867	c	(AT)6agagtgagaaagtgatatattt(AG)8	94	143	50	867
Locus_5741_Transcript_1/1_Confidence_1.000_Length_651	c	(GA)9acattggtgttgttcttgactccctcttcctccctttttttt(CTG)5	323	397	75	651
Locus_5809_Transcript_1/1_Confidence_1.000_Length_370	c	(AT)6acat(AG)13	58	99	42	370
Locus_5863_Transcript_1/1_Confidence_1.000_Length_432	c	(AT)7agatagagatataat(TA)6	388	428	41	432
Locus_5882_Transcript_1/1_Confidence_1.000_Length_2350	c	(TA)6(TG)7	2032	2057	26	2350
Locus_5922_Transcript_1/1_Confidence_1.000_Length_2252	c	(AT)6gtttgaatcgagtgaaaactcaattcattttgtaccaaagatgatataaatggggagagtatgaagaggt(TCA)5	1237	1333	97	2252
Locus_5962_Transcript_1/1_Confidence_1.000_Length_377	c	(T)18(G)15	345	377	33	377
Locus_5970_Transcript_1/1_Confidence_1.000_Length_547	c	(CT)6ccttgccttcgtttatatatatacatacagaggaaagaggaagaggaagaggcgg(GA)7	98	178	81	547
Locus_5974_Transcript_1/1_Confidence_1.000_Length_558	c	(TA)8tcttcaatcacaaatcctacatcagtgtaaacaccaacaatctcaactcaaacatagatacacaaaacaaaacatcaataaaaagatcaaataatc(TA)13	129	266	138	558
Locus_5977_Transcript_1/1_Confidence_1.000_Length_1206	c	(TAA)7tcactgcctgtcaaacctgcttacactttcttgttcctgcagccaaacgaaatcattccccttccatgaaagattttctt(GAA)7	711	832	122	1206
Locus_5995_Transcript_1/1_Confidence_1.000_Length_1102	c	(TA)9aaataatttgggaggactgtggggatcgatccacggcggttt(AG)6	1029	1100	72	1102
Locus_6025_Transcript_1/1_Confidence_1.000_Length_2429	c	(A)11gg(A)31	1	44	44	2429
Locus_6062_Transcript_1/1_Confidence_1.000_Length_2489	c	(CT)6catattcgtaccactgttactgcagtcccaatagtgtc(CT)8	132	197	66	2489
Locus_6073_Transcript_1/1_Confidence_1.000_Length_1439	c	(ACC)5aca(ATC)5	342	374	33	1439
Locus_6104_Transcript_1/1_Confidence_1.000_Length_4491	c	(GA)6gc(GA)6	4438	4463	26	4491
Locus_6131_Transcript_1/1_Confidence_1.000_Length_823	c	(CCAA)5ccttcctttcatcactactgc(TA)11	159	221	63	823
Locus_6145_Transcript_1/1_Confidence_1.000_Length_225	c	(AC)6aacatatatcatatcatatatatatacacaaacaacagatgt(TCTA)7	67	148	82	225
Locus_6217_Transcript_1/1_Confidence_1.000_Length_376	c	(TA)6attatatctctatc(TA)7	327	366	40	376
Locus_6289_Transcript_1/1_Confidence_1.000_Length_2532	c	(CAGG)5ctggctgttgtggtatttgttttgtttggtgtaga(AGT)5	2379	2448	70	2532
Locus_6379_Transcript_1/1_Confidence_1.000_Length_952	c	(AAT)9aagtttccaactcacataatgagacaacaataaatctaagatcccaaaaacaaattttaaatctcatccatcctcatcttcccaaataac(TA)6	445	573	129	952
Locus_6441_Transcript_1/1_Confidence_1.000_Length_230	c	(AT)6(A)16	62	89	28	230
Locus_6442_Transcript_1/1_Confidence_1.000_Length_1071	c	(GCG)6(GAG)7	569	607	39	1071
Locus_6446_Transcript_1/1_Confidence_1.000_Length_1684	c	(AG)10gggaaaagttgggaggtgggagaaagggaatctgctttctaattcaccagtttggtgagagatgttatttagccagtgaga(GT)7	242	356	115	1684
Locus_6458_Transcript_1/1_Confidence_1.000_Length_2312	c	(AT)6agattccgatcgagatggggagatcgaagtgatggtgggaggtaggaagggataaggaaggaagcccttttagagagagaaattttattgggttttc(CT)8	2101	2225	125	2312
Locus_6465_Transcript_1/1_Confidence_1.000_Length_1478	c	(TC)14(TA)11catac(AT)10	1	75	75	1478
Locus_6467_Transcript_1/1_Confidence_1.000_Length_839	c	(CAC)5cgc(CAA)6	268	303	36	839
Locus_6555_Transcript_1/1_Confidence_1.000_Length_806	c	(ATA)7attttatcactagcactaaactccagactctcacacacagacatacg(TACA)7aacatgtatcccatgcacccttatgaatacacaccgtatacatacatacatatat(AC)8	183	349	167	806
Locus_6602_Transcript_1/1_Confidence_1.000_Length_2569	c	(AT)7cctttcagtgtctccccttcatcccctgtcttctctttttttcttttttgga(T)10	86	161	76	2569
Locus_6670_Transcript_1/1_Confidence_1.000_Length_1213	c	(AAAT)5aaaacagtatagctaggctctgtgttttacttaatatttatttatttttagtgcgtgtgtatag(T)54	1076	1213	138	1213
Locus_6673_Transcript_1/1_Confidence_1.000_Length_3050	c	(TC)7c(AT)12	2456	2494	39	3050
Locus_6693_Transcript_1/1_Confidence_1.000_Length_3242	c	(AGC)8catctatatataaatgtacgcctgtggctgcgtgctagccaa(CACAC)5aatctgtgttttttgtcgacagaaacacatgaga(AG)8	36	176	141	3242
Locus_6772_Transcript_1/1_Confidence_1.000_Length_400	c	(AT)8aatatgcctttttctactatat(TA)7ttatattatattatatgatatg(AT)7aatatagtagaaaaaggcatat(TA)8	2	127	126	400
Locus_6810_Transcript_1/1_Confidence_1.000_Length_748	c	(AT)10ttgc(AG)15	340	393	54	748
Locus_6810_Transcript_1/1_Confidence_1.000_Length_748	c	(TA)6ttctccggtgcagcagacagcagcctcccactagtttgaactagcttcgaggtgttgcccggccggcctcgctctcttttaactccg(GA)8	581	695	115	748
Locus_6834_Transcript_1/1_Confidence_1.000_Length_1251	c	(AT)9(AG)10	1031	1068	38	1251
Locus_6846_Transcript_1/1_Confidence_1.000_Length_928	c	(A)21gacatgtaaaaaggacaagagaatctaatatctatatatctatca(ATC)7tatctaccagatctgccaatgccagtgccaatgaatcatcaagacgacgacgacgatgacaaagatgtttccgaaaacacacaatcgctc(AATG)5	1	197	197	928
Locus_6909_Transcript_1/1_Confidence_1.000_Length_1290	c	(A)11gaaactagaacaagggatgatatcccgaagatgat(A)10	924	979	56	1290
Locus_6913_Transcript_1/1_Confidence_1.000_Length_721	c	(ATT)7tatttatttatttttcaatcacccaaaatattaaaatctcccactttctcttctcttcgctatccctacgccctttctcactc(CT)9	23	144	122	721
Locus_6964_Transcript_1/1_Confidence_1.000_Length_709	c	(AAT)5aacaataactaataattggggaaaaa(AG)8	585	641	57	709
Locus_6985_Transcript_1/1_Confidence_1.000_Length_1942	c	(AT)8(AG)6	1161	1188	28	1942
Locus_6986_Transcript_1/1_Confidence_1.000_Length_973	c	(A)14g(A)11	158	183	26	973
Locus_7044_Transcript_1/1_Confidence_1.000_Length_3033	c	(A)12tttaatcttatccaaga(TAT)6	7	53	47	3033
Locus_7092_Transcript_1/1_Confidence_1.000_Length_1070	c	(A)12taaaa(AAT)6	100	134	35	1070
Locus_7092_Transcript_1/1_Confidence_1.000_Length_1070	c	(AG)16aaagca(AG)10	1002	1059	58	1070
Locus_7093_Transcript_1/1_Confidence_1.000_Length_639	c	(AT)9cgaaagctaggagcccaccccacgccaaattttccacagacgcacagaagagagagat(AG)6	283	370	88	639
Locus_7369_Transcript_1/1_Confidence_1.000_Length_556	c	(AAC)6tatgtgtatacgta(TATG)7caattctatcaggaaagcattatctcgattgcccccagtccagacatccttgccgacctgaccccctcacctcaattgttccatccaaaat(GA)9	119	287	169	556
Locus_7375_Transcript_1/1_Confidence_1.000_Length_1164	c	(AT)6(AG)7	28	53	26	1164
Locus_7380_Transcript_1/1_Confidence_1.000_Length_1972	c	(AGA)11(TGA)9	539	598	60	1972
Locus_7382_Transcript_1/1_Confidence_0.400_Length_325	c	(GA)8a(AG)7	176	206	31	325
Locus_7390_Transcript_1/1_Confidence_1.000_Length_1291	c	(TA)7ttaacgaagatctgtgctaatttgctacgcagcgttaccgcgcgtcctct(ATC)5	960	1038	79	1291
Locus_7452_Transcript_1/1_Confidence_1.000_Length_740	c	(GA)6ggggagagaatgagcaatcgaacatcaatcaaaatcagatggaattggctttatatattcccctgatttgatttgattttgctcccc(GA)21	588	728	141	740
Locus_7463_Transcript_1/1_Confidence_1.000_Length_2756	c	(AC)6atac(AT)9	217	250	34	2756
Locus_7482_Transcript_1/1_Confidence_1.000_Length_2203	c	(TA)11(GA)12	2157	2202	46	2203
Locus_7544_Transcript_1/1_Confidence_1.000_Length_2559	c	(AT)10gtcgatgtaaaatcctattcttgctggtaatgaatgcatcgtctcttacatatcatcagcagcaaccatggctgttttattgatagtac(AT)7	186	308	123	2559
Locus_7604_Transcript_1/1_Confidence_1.000_Length_414	c	(AT)6tgcca(AT)8agagagaga(GT)8	285	342	58	414
Locus_7625_Transcript_1/1_Confidence_1.000_Length_3623	c	(CT)9cg(CT)12	11	54	44	3623
Locus_7634_Transcript_1/1_Confidence_1.000_Length_2644	c	(TC)8tatatagcaagcacttggagggggttgtctttccgccactcgcattttatattaatcccctttt(TC)11	109	210	102	2644
Locus_7652_Transcript_1/1_Confidence_1.000_Length_2226	c	(CT)9ccccgatcgtctacaattatcaattcgacacacactacactgcacacacgtg(TA)9	1335	1422	88	2226
Locus_7654_Transcript_1/1_Confidence_1.000_Length_200	c	(AT)6acacacacgccacacctacaaaattccac(A)14	106	160	55	200
Locus_7695_Transcript_1/1_Confidence_1.000_Length_211	c	(CAGA)5ctgtaatggtgatgggtttcccgttaccgtaaacccatcaccattaca(GTCT)5	16	103	88	211
Locus_7767_Transcript_1/1_Confidence_1.000_Length_1998	c	(AT)6tccattcttgttttagtatttacaatcatatgggcagctgtgtttctaattctcacttggctagcagttgggtggat(TAA)6	1537	1643	107	1998
Locus_7769_Transcript_1/1_Confidence_1.000_Length_679	c	(TC)7(TA)7	490	517	28	679
Locus_7776_Transcript_1/1_Confidence_1.000_Length_680	c	(TG)6gttgtttatgtttatttatctattttaatttctcaaatat(TA)7	197	262	66	680
Locus_7778_Transcript_1/1_Confidence_1.000_Length_1990	c	(CAG)8acattactattttcagaggaagaagatcggcttctttcaggtccccattccgaccaagaccaagaagaaagct(CAG)8cattccagcaatcccaatcccaatcccaatccaggtgagttctaattctatctctactttactgtgcttcgtttcatagtacatatacgtac(AT)8	1582	1810	229	1990
Locus_7837_Transcript_1/1_Confidence_1.000_Length_1246	c	(GCC)5ggattgcaacgtgagggtggatgagcggtggtggtggtgaggggtggagagggctagatc(GAA)5	678	767	90	1246
Locus_7844_Transcript_1/1_Confidence_1.000_Length_3546	c	(A)18gag(A)10	1261	1291	31	3546
Locus_7852_Transcript_1/1_Confidence_1.000_Length_967	c	(TA)9(TG)6	560	589	30	967
Locus_7884_Transcript_1/1_Confidence_1.000_Length_2484	c	(TAA)6cgatgatgatgaagtaatattagcggagtcc(GAG)6	224	290	67	2484
Locus_7915_Transcript_1/1_Confidence_1.000_Length_3913	c	(A)10cattaaattcatttttaaaaaaatattacagatgaataatactgaaaact(A)10	53	122	70	3913
Locus_7961_Transcript_1/1_Confidence_1.000_Length_884	c	(AAT)6(TAT)5	28	60	33	884
Locus_8013_Transcript_1/1_Confidence_1.000_Length_1964	c	(AG)11atcaagaagatgaccgacaagaagtaaacc(A)10	244	305	62	1964
Locus_8035_Transcript_1/1_Confidence_1.000_Length_2047	c	(A)10gtaaataaaaaccaaccgattgaagaaagactacgcaaactaacttcacaaaaataaaatgctgtcgatttgggattcagccttttttcttccttcca(T)10	408	525	118	2047
Locus_8046_Transcript_1/1_Confidence_1.000_Length_1994	c	(A)10g(A)10gag(A)10	40	73	34	1994
Locus_8053_Transcript_1/1_Confidence_1.000_Length_1453	c	(GCG)7gtggcggaaatgaagaaaaggaggcagtaaaagaggagtgtgctgaactgcagctgcattgtgaatgtggtcagtgtaactgctctctgcctctcaca(CT)12	1281	1423	143	1453
Locus_8134_Transcript_1/1_Confidence_1.000_Length_374	c	(GCA)6acagcttggtgaagttaatattaactactcaggagggattattgtagtggagacttctgtcactgcttaacttacttt(TA)7	97	206	110	374
Locus_8200_Transcript_1/1_Confidence_1.000_Length_1267	c	(TAT)5tgttg(TTA)5	1213	1247	35	1267
Locus_8212_Transcript_1/1_Confidence_1.000_Length_3771	c	(ATG)5ttcattcctttccttaccagaaaggcagcaaagcaaagcaatatattcaaactacagcgagggagtagtaa(TAG)5	73	173	101	3771
Locus_8212_Transcript_1/1_Confidence_1.000_Length_3771	c	(GTA)6(GTT)5	673	705	33	3771
Locus_8293_Transcript_1/1_Confidence_1.000_Length_2770	c	(T)12ctttcgatccttccttctgatgtctaatctgcagtaatttttcatggttcttttctca(T)17ggggttttgaaatatgatttgtgttgattgattcgatgatgatcggg(TGGA)5atttaattgaacatatatggatcgatcagtctgtggaattatttgtttgttggggcttttgatatattcttttaggaaa(TTGT)5	2464	2716	253	2770
Locus_8363_Transcript_1/1_Confidence_1.000_Length_266	c	(A)30(GA)6	1	42	42	266
Locus_8364_Transcript_1/1_Confidence_1.000_Length_670	c	(ATC)5ctaatacatcaaaactag(GA)24	267	347	81	670
Locus_8402_Transcript_1/1_Confidence_1.000_Length_1223	c	(TC)18(TA)10	1	56	56	1223
Locus_8435_Transcript_1/1_Confidence_1.000_Length_1074	c	(T)13aaatac(AT)9	1037	1073	37	1074
Locus_8537_Transcript_1/1_Confidence_1.000_Length_1143	c	(TA)9gtgatctgttttg(ATCC)5gttgtcctgatctcctgcggtccaccccttattcttcttcttctgtttatcattcactccctcatttatcacca(CTT)7tcttcttggtactgtagtactaactagtaccggtactgtata(AT)10	552	759	208	1143
Locus_8617_Transcript_1/1_Confidence_1.000_Length_2935	c	(AT)9acataatactatatattaactttatctttatcttcggacctggaaatgatgggctttc(T)11	2638	2724	87	2935
Locus_8671_Transcript_1/1_Confidence_1.000_Length_1596	c	(AG)10gagtactgcgcaaggttttctctctcacacagacacacacactctgaagagaagggaaagagaaagagtagagataaagacaga(AGG)7	39	163	125	1596
Locus_8693_Transcript_1/1_Confidence_1.000_Length_2527	c	(CAC)5ctacacattgcattacattgttctcgcaccaaaattttggattggattcacagattccatctatctgtatctacacacatatatatttatatc(TA)6tcgaaaattttagatttgaggtcctccctatcacctatctcccatcaccaacacagcctacataaccctccatcat(TCA)5	42	252	211	2527
Locus_8738_Transcript_1/1_Confidence_1.000_Length_1307	c	(TC)7(AC)7	246	273	28	1307
Locus_8761_Transcript_1/1_Confidence_1.000_Length_662	c	(GAT)5ggaacattctactttgtagaa(AT)7	85	134	50	662
Locus_8808_Transcript_1/1_Confidence_1.000_Length_1360	c	(CGC)5cactcacaaacccctctccaatgtccgccgccgcccaattcaaatcagcaactctctctccgccgcct(CTC)5	178	275	98	1360
Locus_8836_Transcript_1/1_Confidence_1.000_Length_225	c	(T)11caaaatcaccaaagcaac(AT)10	1	49	49	225
Locus_8859_Transcript_1/1_Confidence_1.000_Length_782	c	(TTC)5gaaatttggaaacaaaatgcagattattttggggcaaaaatgcaaataagaattgatag(GA)7	609	696	88	782
Locus_8868_Transcript_1/1_Confidence_1.000_Length_932	c	(CTC)7cgccctgaatgatcatgctgcatatgctcatcttctcgctgctgcacctccgcctcacaaccaccacccataatc(AT)6(GT)11ataaatagtactataagctactagcttgctacctacac(AT)6	318	497	180	932
Locus_8869_Transcript_1/1_Confidence_1.000_Length_2515	c	(TA)9(GA)6a(AG)7	197	241	45	2515
Locus_9022_Transcript_1/1_Confidence_1.000_Length_2069	c	(CGC)5cggtgacggcgaccatttctgcagttgcggtgtgagtgtttttttatttgtg(T)47	1956	2069	114	2069
Locus_9046_Transcript_1/1_Confidence_1.000_Length_1631	c	(CT)6atatcccc(CT)6	878	909	32	1631
Locus_9048_Transcript_1/1_Confidence_1.000_Length_2406	c	(AT)8(GT)7	2353	2382	30	2406
Locus_9082_Transcript_1/1_Confidence_1.000_Length_852	c	(AG)6ggaggggggtt(G)12	818	852	35	852
Locus_9206_Transcript_1/1_Confidence_1.000_Length_977	c	(AT)8(AG)12	64	103	40	977
Locus_9239_Transcript_1/1_Confidence_1.000_Length_370	c	(CT)6cc(CT)6catccacatctcgtttcttccctcgaccccttccctttgccttcgcccttcttc(TCTGG)5agttgtaataagttgattctatcatca(TCC)5	206	352	147	370
Locus_9282_Transcript_1/1_Confidence_1.000_Length_1774	c	(CA)6tac(AT)6	1693	1719	27	1774
Locus_9324_Transcript_1/1_Confidence_1.000_Length_1598	c	(AT)6tttttaaataaat(A)11tgttaatctg(TGCC)5	325	390	66	1598
Locus_9337_Transcript_1/1_Confidence_1.000_Length_2744	c	(GA)8cagaaagagaatggaaaggggttttgccttg(GA)9	2654	2718	65	2744
Locus_9360_Transcript_1/1_Confidence_1.000_Length_798	c	(CGG)5gaggaaattaggtttcggtaaatccgatttgaagatgc(CGG)7	267	340	74	798
Locus_9404_Transcript_1/1_Confidence_1.000_Length_1701	c	(A)16ttattaacccctaaataaacaacaaaagaagcctaaccaaacaattttcaaaacactgctaaaccct(A)10	17	109	93	1701
Locus_9443_Transcript_1/1_Confidence_1.000_Length_623	c	(CA)6a(AT)7	341	367	27	623
Locus_9443_Transcript_1/1_Confidence_1.000_Length_623	c	(T)31(A)23	570	623	54	623
Locus_9471_Transcript_1/1_Confidence_1.000_Length_288	c	(ATTA)5atatttgcatc(GA)6	12	54	43	288
Locus_9474_Transcript_1/1_Confidence_1.000_Length_5200	c	(T)10cacaagtgtgaaaatataaagtcggtaaaaggcttgatcctttttg(T)15gctgggaaggtcactgattgtggcctggtcactgattgtggcattttgtgtttgcctgtgaa(T)12	1064	1208	145	5200
Locus_9493_Transcript_1/1_Confidence_1.000_Length_1191	c	(AT)6acatatatatttttttcttgcaagttgggagtggaattccaactgtccttagaggtcaaaccacaccccctcgttcccataattc(CA)6	184	292	109	1191
Locus_9527_Transcript_1/1_Confidence_1.000_Length_1263	c	(AT)9(AG)15	6	53	48	1263
Locus_9528_Transcript_1/1_Confidence_1.000_Length_3218	c	(TCCCT)5cttagtgtaccaaacgcaatgaacacactcgtaagcgatccacacacttaccttacctactattagc(CTCTT)7	127	253	127	3218
Locus_9557_Transcript_1/1_Confidence_1.000_Length_1518	c	(AT)9agat(AG)12	1413	1458	46	1518
Locus_9594_Transcript_1/1_Confidence_1.000_Length_461	c	(AAT)5ctgaaaatcagagtgcaaagcaacccttccgagtcccaactcacccaactcggcgtcaaatcctggcccaagtaag(CAAAT)5tatacatac(AT)8	223	363	141	461
Locus_9623_Transcript_1/1_Confidence_1.000_Length_1333	c	(CT)6gtctctctccctctttacacttg(CT)9	193	245	53	1333
Locus_9625_Transcript_1/1_Confidence_1.000_Length_1117	c	(CCG)6tcgcgaaaagaagaaagggaattcctcatcgagcccccatgggaggaatcgccttggaaatatacaact(AGA)5	176	277	102	1117
Locus_9667_Transcript_1/1_Confidence_1.000_Length_383	c	(GA)9aagca(AG)8	304	342	39	383
Locus_9698_Transcript_1/1_Confidence_1.000_Length_562	c	(GCC)6caagccaaagccaaccccgaacaattattgcccccctccacctagcggcggcgggggaggtggc(GGT)5	10	106	97	562
Locus_9702_Transcript_1/1_Confidence_1.000_Length_2802	c	(AAC)6acagattaaacgaacacagggaagaaaagaaaagaaaacaatctcacac(TAT)5	2505	2586	82	2802
Locus_9722_Transcript_1/1_Confidence_1.000_Length_1831	c	(AT)11aaccactactttcaacttagaaaaaaaaacaaag(A)10	16	81	66	1831
Locus_9735_Transcript_1/1_Confidence_1.000_Length_720	c	(ATC)7cactgcattttcccccttat(TTC)6	268	326	59	720
Locus_9752_Transcript_1/1_Confidence_1.000_Length_650	c	(A)10tcacagaagaaaattttagcacaaagaccttaataga(AGC)5	509	570	62	650
Locus_9763_Transcript_1/1_Confidence_1.000_Length_1398	c	(A)16ttgaaaagg(GA)6	1061	1097	37	1398
Locus_9777_Transcript_1/1_Confidence_1.000_Length_1515	c	(CT)18catcatctttcctttaggcacacccatacaccaacacactttcatcct(TA)6	27	122	96	1515
Locus_9788_Transcript_1/1_Confidence_1.000_Length_910	c	(GA)7gtggcaggtggtgtctggtggaggagttgaagaaggtgtcatgtggggagttgaagggcgtggcggtttggggactctcatcacatcacagacacg(CA)6ccactgctactgtgtttctggcgctgctgcaactgtgatgaatgtgggagagagaaagagatgcagtgtgtgagagagaaagagattg(ATTA)5	624	853	230	910
Locus_9823_Transcript_1/1_Confidence_1.000_Length_2381	c	(AT)7aatcaagaaaaaaattaataataaagtaaaaactcaaagctagaaaactaataac(AAT)5aagggaattgatacaagaacaaataaaggaatacttc(TAA)6	84	222	139	2381
Locus_9878_Transcript_1/1_Confidence_1.000_Length_565	c	(ATG)5aagaaaggggggaaggaaggatgtataggcggggtagattagggatgggt(AG)8	441	521	81	565
Locus_9902_Transcript_1/1_Confidence_1.000_Length_244	c	(TC)9aaatcacacacacatacaga(AG)6	37	86	50	244
Locus_9910_Transcript_1/1_Confidence_1.000_Length_1156	c	(A)48gaatagtgaagctatggcaaacatttcatgagctgtatttataatatagtagtatataaatggaatatatatataatatagtagtatataaatgga(AT)6	6	161	156	1156
Locus_9932_Transcript_1/1_Confidence_1.000_Length_632	c	(GCT)9gccaaggaatcctcttcctaacagcaggaatcgaatcgaacttgat(TTA)5	163	250	88	632
Locus_9961_Transcript_1/1_Confidence_1.000_Length_635	c	(T)10caatataggagcgccaaaacaagtgaattatttgaaaatgaaaaggg(AT)8	109	181	73	635
Locus_9964_Transcript_1/1_Confidence_1.000_Length_1406	c	(ATCC)5tcatcctacttgttctttcttctctaccaaaccaatcttacaaactccgaattacaaaatatc(TAA)5	149	246	98	1406
Locus_10084_Transcript_1/1_Confidence_1.000_Length_2122	c	(TC)6c(CT)6	61	85	25	2122
Locus_10088_Transcript_1/1_Confidence_1.000_Length_1246	c	(TGG)5aggcaatggtggcggaggatatggaggtggcaagggttacgggaatggtaatgctgctgct(GGC)6	956	1049	94	1246
Locus_10127_Transcript_1/1_Confidence_1.000_Length_514	c	(AGA)5aggagaagaaggagaagaagaagcacgaggatggacatgag(AGC)5	423	493	71	514
Locus_10140_Transcript_1/1_Confidence_1.000_Length_2017	c	(A)19gagc(AAG)6	15	55	41	2017
Locus_10190_Transcript_1/1_Confidence_1.000_Length_750	c	(TA)10tgcgg(GT)6	454	490	37	750
Locus_10199_Transcript_1/1_Confidence_1.000_Length_2077	c	(T)11atta(T)12	1812	1838	27	2077
Locus_10258_Transcript_1/1_Confidence_1.000_Length_1784	c	(GA)7gggagagagagtagatattggatggtggggtactggg(GT)10	1692	1762	71	1784
Locus_10276_Transcript_1/1_Confidence_1.000_Length_2489	c	(TC)8tatacaatttcacaaacaaagaa(AAAG)7	214	280	67	2489
Locus_10343_Transcript_1/1_Confidence_1.000_Length_1438	c	(CGG)6cag(CTC)6	206	244	39	1438
Locus_10371_Transcript_1/1_Confidence_1.000_Length_690	c	(AT)7aatccttggtttttaattttc(T)21	635	690	56	690
Locus_10406_Transcript_1/1_Confidence_1.000_Length_1387	c	(AT)10ggatttctactatta(AAT)11	1160	1227	68	1387
Locus_10422_Transcript_1/1_Confidence_1.000_Length_367	c	(ATA)8tttaattac(A)20	281	333	53	367
Locus_10486_Transcript_1/1_Confidence_1.000_Length_272	c	(A)18cgctcttcggcaacccta(AG)6	93	140	48	272
Locus_10586_Transcript_1/1_Confidence_1.000_Length_730	c	(CT)10ttc(TA)6	264	298	35	730
Locus_10608_Transcript_1/1_Confidence_1.000_Length_2281	c	(CAT)6cgtcatcatcgtcctcctcctcgtcg(TCC)9	28	98	71	2281
Locus_10617_Transcript_1/1_Confidence_1.000_Length_958	c	(AT)8gta(TG)10	671	709	39	958
Locus_10637_Transcript_1/1_Confidence_1.000_Length_1849	c	(GAT)5at(CAA)6	725	759	35	1849
Locus_10644_Transcript_1/1_Confidence_1.000_Length_911	c	(ATAC)5atatctatatctatatc(TA)7	446	496	51	911
Locus_10661_Transcript_1/1_Confidence_1.000_Length_2782	c	(CAC)7cat(CAG)8	1328	1375	48	2782
Locus_10717_Transcript_1/1_Confidence_1.000_Length_1007	c	(CTC)7(CGC)5	258	293	36	1007
Locus_10733_Transcript_1/1_Confidence_1.000_Length_486	c	(T)13cttctaaag(A)10	68	99	32	486
Locus_10770_Transcript_1/1_Confidence_1.000_Length_1563	c	(AT)6agagatgtagatagatatg(TA)7	159	203	45	1563
Locus_10778_Transcript_1/1_Confidence_1.000_Length_3548	c	(CCA)6(CTG)5	258	290	33	3548
Locus_10807_Transcript_1/1_Confidence_1.000_Length_983	c	(AT)6(AG)10attgggtgtcagaattgagaacaaagagaactactgtcctactccacggcttctctttctatagataacatatacatacacaaatatg(TA)6ctagtt(AG)15	815	982	168	983
Locus_10853_Transcript_1/1_Confidence_1.000_Length_8343	c	(TTAAT)6tacccgtca(TCG)6	90	146	57	8343
Locus_10876_Transcript_1/1_Confidence_1.000_Length_1165	c	(TA)7(GA)8	409	438	30	1165
Locus_10889_Transcript_1/1_Confidence_1.000_Length_1285	c	(ATCC)5attgattaattgatttatgaaaacaaagtctgacaatacttaggtgaaggcaaggcaaactgcaagttggacgacccattgcctaaaa(GTTT)6	1154	1285	132	1285
Locus_10920_Transcript_1/1_Confidence_1.000_Length_1903	c	(TC)14tttctctttcttctttttctttatcatct(TA)11	1575	1653	79	1903
Locus_10936_Transcript_1/1_Confidence_1.000_Length_1251	c	(TC)6atcacttacggcctatttcattaagcatgcagagatcatataaataataatctgt(AG)17	141	241	101	1251
Locus_10936_Transcript_1/1_Confidence_1.000_Length_1251	c	(CGG)5caggccgggaaaatcaaaacccttcttcagaacacgtgacgaaaagggccatgaatatgatggtactgtggatgaaaagcagcatcagct(GAA)5	595	714	120	1251
Locus_10965_Transcript_1/1_Confidence_1.000_Length_2096	c	(TA)9caaacctgttctcgtacgaggtatagctgtctttactaaagataaattcagct(TA)11	354	446	93	2096
Locus_10981_Transcript_1/1_Confidence_1.000_Length_230	c	(T)36(C)11	184	230	47	230
Locus_10983_Transcript_1/1_Confidence_1.000_Length_2417	c	(CT)16tctcccccatttctattcgtaccacaattattgtagccccaattgcatcag(TC)8	23	121	99	2417
Locus_11020_Transcript_1/1_Confidence_1.000_Length_4645	c	(AT)8gatgtaatgatgaagcagaaaacctagccgcttggattcaaatggaggatcccactcccactgcgcactttctcttccatacaa(CT)6	6	117	112	4645
Locus_11020_Transcript_1/1_Confidence_1.000_Length_4645	c	(AT)11tattgaatccat(CTA)6ctctatcttccatctacatctacatctaca(AT)10	2655	2756	102	4645
Locus_11020_Transcript_1/1_Confidence_1.000_Length_4645	c	(TTAA)6aaccactcccaatcatatataaaagttatcaccataacctcactctgtgtgtgtcatcagtaaattcgactagcttagtatatatatctaataacaataa(TAT)6acataaagttttccaaagaagcatccccgttcttagtaataatattatac(TAA)5aaataaaaataaaaatcgc(TCA)8	2900	3149	250	4645
Locus_11054_Transcript_1/1_Confidence_1.000_Length_2785	c	(AC)8(AT)7	212	241	30	2785
Locus_11091_Transcript_1/1_Confidence_1.000_Length_2013	c	(AC)7(AT)13	163	202	40	2013
Locus_11123_Transcript_1/1_Confidence_1.000_Length_1700	c	(T)11(G)11	3	24	22	1700
Locus_11135_Transcript_1/1_Confidence_1.000_Length_1658	c	(A)12gaaaaaaacccttcctatataacagtagcaacatgtgttacatataacgtatccattaataagaatttcaaatatcaac(AGAA)5agagaccaacaaaaagatgaaaaagagacaacc(CT)6	14	169	156	1658
Locus_11194_Transcript_1/1_Confidence_1.000_Length_1275	c	(AT)8agaa(AG)6	109	140	32	1275
Locus_11226_Transcript_1/1_Confidence_1.000_Length_2114	c	(GA)6aataaaggtagatagatacgtgcaaaagcacgccgcagaagagagtgtcgctcaatctacccctggccacctctctcctctctctctc(CT)12	1919	2042	124	2114
Locus_11229_Transcript_1/1_Confidence_1.000_Length_575	c	(TA)6cacacgcaccgtcggacccttttcaaaaactcactcttccatccctcaaatccaaccggaggagttgggattgaatcgccctcccatcca(CGG)7	120	242	123	575
Locus_11251_Transcript_1/1_Confidence_1.000_Length_390	c	(CT)7gttactcccctctctccgtcactctgttgttttaaggttctactcatttaagtgatgaagaacacagtattttcagatatg(T)12	73	179	107	390
Locus_11291_Transcript_1/1_Confidence_1.000_Length_1152	c	(A)10gagtaaacaaaccctaactgtcagaagccaaat(A)11	876	929	54	1152
Locus_11344_Transcript_2/2_Confidence_0.667_Length_234	c	(ATA)5(ATT)6	160	192	33	234
Locus_11388_Transcript_1/1_Confidence_1.000_Length_2299	c	(A)17cccaaatttacgt(ACA)5	25	69	45	2299
Locus_11483_Transcript_1/1_Confidence_1.000_Length_782	c	(GAATGA)5gaatg(GGAATT)6	460	530	71	782
Locus_11508_Transcript_1/1_Confidence_1.000_Length_567	c	(TC)7taaacaagaaaatcatcatcatt(ATC)5	98	149	52	567
Locus_11530_Transcript_1/1_Confidence_1.000_Length_296	c	(TTA)6ctctctacctcatccatatgcatatacatatacac(AT)6cctcacagtttcacccttccctccctacgcctatatatatacatacacagagaaatggaaatagagagagtttgcgattgagaaacacacccacattgg(TAC)6	37	218	182	296
Locus_11544_Transcript_1/1_Confidence_1.000_Length_218	c	(AGC)8aacgaacgagccaagcccatcctcaattcaatttgc(GA)18	105	200	96	218
Locus_11552_Transcript_1/1_Confidence_1.000_Length_1473	c	(T)12aataatgt(TTA)5	737	771	35	1473
Locus_11572_Transcript_1/1_Confidence_1.000_Length_217	c	(TA)7ttt(AG)11	46	84	39	217
Locus_11616_Transcript_1/1_Confidence_1.000_Length_1312	c	(AG)9at(AG)6	36	67	32	1312
Locus_11637_Transcript_1/1_Confidence_1.000_Length_3014	c	(TAA)5tagttagagtatttagcgcatagtaaaagcatacgaaacacatattataattgtttgtttagtattttgatttaa(T)10a(T)10	2887	2997	111	3014
Locus_11638_Transcript_1/1_Confidence_1.000_Length_1021	c	(AT)12ctatatctatagtcacagtatagcttcaagattaccatccactctgtatatatc(AT)8	136	229	94	1021
Locus_11661_Transcript_1/1_Confidence_1.000_Length_1847	c	(GGTA)5tggccaagattcaatcttgttatgttta(T)11	1746	1804	59	1847
Locus_11662_Transcript_1/1_Confidence_1.000_Length_572	c	(A)11gaaaaaaagaaaaatatatactttgtatttctccgacggaaaatgacaaaataaatacctttcaagcagataaaatca(AT)8	139	243	105	572
Locus_11667_Transcript_1/1_Confidence_1.000_Length_373	c	(AT)10aactaaggaaatccccagaatttcctgatcattgatcatcctattacatcgacctatttgaatatgtatgtatg(TA)7	162	269	108	373
Locus_11673_Transcript_1/1_Confidence_1.000_Length_2436	c	(GGAT)5ggagtcc(AAG)5	636	677	42	2436
Locus_11673_Transcript_1/1_Confidence_1.000_Length_2436	c	(TTC)7ctcctcctcctgccgttgcactt(GCA)7	882	946	65	2436
Locus_11673_Transcript_1/1_Confidence_1.000_Length_2436	c	(GCT)6ggttgttggttgctgcgcaggtaatcatccttgattttcttcttgatgcgggattattgctcggaattagacaa(GGC)7	1398	1510	113	2436
Locus_11689_Transcript_1/1_Confidence_1.000_Length_269	c	(TC)11taatc(TA)7	59	99	41	269
Locus_11723_Transcript_1/1_Confidence_1.000_Length_1395	c	(AT)9gatcatccatcattaattatatattatattgtattaaaaaataaaatatag(AT)6	1162	1242	81	1395
Locus_11724_Transcript_1/1_Confidence_1.000_Length_1441	c	(T)11gcgaaatagat(A)18	199	238	40	1441
Locus_11751_Transcript_1/1_Confidence_1.000_Length_764	c	(A)12ttgacaatagagctagcggctgcgaatttttatattatcaaaaataagttgtaaaatttaacttatttcctcgagagtt(TA)6ccgtatttcttttatctttaatattttaaaatataattcct(A)10	52	205	154	764
Locus_11771_Transcript_1/1_Confidence_1.000_Length_1435	c	(TC)9tgcccccttggcaacaccgatcgatc(CT)10	1372	1435	64	1435
Locus_11792_Transcript_1/1_Confidence_1.000_Length_2549	c	(AG)14(GA)6	29	68	40	2549
Locus_11794_Transcript_1/1_Confidence_1.000_Length_1986	c	(A)10tggcgtaaatggggatgttacctgtgatggaatggcaccaaaataaatttgaagatttaagctgccaatcatcgcgcacaaacggttttttc(T)11	645	757	113	1986
Locus_11796_Transcript_1/1_Confidence_1.000_Length_779	c	(AG)8tgggggt(AG)6	666	700	35	779
Locus_11844_Transcript_1/1_Confidence_1.000_Length_580	c	(AT)10ggaatgtatgtatgtagtatgtatgtatgcatgcgtagtagtatgtatatatgagaattatctgcactcaaacaaacgtctga(AG)10	328	450	123	580
Locus_11846_Transcript_1/1_Confidence_1.000_Length_2949	c	(ATTA)7aaccatccatatatccatcccaacatttctctcg(TCT)7	52	134	83	2949
Locus_11855_Transcript_1/1_Confidence_1.000_Length_2492	c	(AT)10(AG)11	57	98	42	2492
Locus_11908_Transcript_1/1_Confidence_1.000_Length_1555	c	(CT)10tctgacagtcaga(AG)9	1175	1225	51	1555
Locus_11908_Transcript_1/1_Confidence_1.000_Length_1555	c	(ATAGTA)6atagatagatagacagatacagtctagtgtagtgtagtcaactatttccattcat(AC)7	1329	1433	105	1555
Locus_11963_Transcript_1/1_Confidence_1.000_Length_645	c	(AGT)5gtttatgctattagaatcttgttgttactttctcacttttcacatatgatccatcatctcagagctgtgttggcc(GGAAGG)6	347	472	126	645
Locus_12037_Transcript_1/1_Confidence_1.000_Length_1755	c	(TA)6tgcatatgc(AT)7	148	182	35	1755
Locus_12057_Transcript_1/1_Confidence_1.000_Length_785	c	(TCC)5gaacacgaagatccgaccgccaccgcca(CCG)5	230	287	58	785
Locus_12067_Transcript_1/1_Confidence_1.000_Length_767	c	(ACT)5cgctctgctcttgtttactaacagctcctccctatc(TA)6	435	497	63	767
Locus_12093_Transcript_1/1_Confidence_1.000_Length_1938	c	(TA)9tttttcttacaaaccacggactgagcactgatcta(TATC)5	1692	1764	73	1938
Locus_12125_Transcript_1/1_Confidence_1.000_Length_575	c	(AAT)7taataatag(TAA)5	263	307	45	575
Locus_12142_Transcript_1/1_Confidence_1.000_Length_1237	c	(CGG)6tggacagcttcccttggagggtccgtgggcggcgaattccggcggcggccggccgccgttttagctccgataaggtcagaaacc(T)13	607	721	115	1237
Locus_12142_Transcript_1/1_Confidence_1.000_Length_1237	c	(A)21tctttggctgtgaaacttctattaagttgttgggaaataacttttgagggatagacttc(T)11	836	926	91	1237
Locus_12177_Transcript_1/1_Confidence_1.000_Length_1210	c	(CT)14ca(CT)8	508	553	46	1210
Locus_12177_Transcript_1/1_Confidence_1.000_Length_1210	c	(T)11atttggtcaacgaagaaaaaccatgattggttgcattgggcggccgccttcaattcagaacaaac(CAG)5	688	778	91	1210
Locus_12230_Transcript_1/1_Confidence_1.000_Length_1040	c	(TAA)8(TGA)5	19	57	39	1040
Locus_12254_Transcript_1/1_Confidence_1.000_Length_2441	c	(AT)7(AG)16	2388	2433	46	2441
Locus_12266_Transcript_1/1_Confidence_1.000_Length_999	c	(T)14(A)12	728	753	26	999
Locus_12273_Transcript_1/1_Confidence_1.000_Length_315	c	(ATAC)6attc(AT)10	267	314	48	315
Locus_12324_Transcript_1/1_Confidence_1.000_Length_1303	c	(CT)26gacatcaacaccctcaccctcattctacaccacccaaaattccaaacttattcttgtctaattacgtaatcatcactattaaaa(AT)9	2	155	154	1303
Locus_12399_Transcript_1/1_Confidence_1.000_Length_1909	c	(T)12ccgtcattttggggttgtgtatatcaaatgctcgcgagtcgcg(ACT)5	1708	1777	70	1909
Locus_12473_Transcript_1/1_Confidence_1.000_Length_1314	c	(A)12tagaaaaaagaatctaggtcacaatttacttaaaaattctacactatattttgagcatcccattacttgctgttcat(A)10	153	251	99	1314
Locus_12482_Transcript_1/1_Confidence_1.000_Length_525	c	(GGA)5gggaccataaattgtcagggtcggga(GAT)9	40	107	68	525
Locus_12490_Transcript_1/1_Confidence_1.000_Length_888	c	(AT)8gtatatgtctgaagtgcaataaacaaaccttgtgat(TGC)6	1	70	70	888
Locus_12490_Transcript_1/1_Confidence_1.000_Length_888	c	(T)10cattctttttctcattttggctttcgggtttttcttttc(T)13	690	751	62	888
Locus_12555_Transcript_1/1_Confidence_1.000_Length_909	c	(TA)7tgtatgtattatg(TA)8	166	208	43	909
Locus_12579_Transcript_1/1_Confidence_1.000_Length_483	c	(ATA)9tgtggcctgtgattcataatttgttacacttacacttgagaattgtagtagc(AGCA)5	1	99	99	483
Locus_12600_Transcript_1/1_Confidence_1.000_Length_963	c	(AT)9agtctctacttgtagactacattttagggcaagtatagta(TTAT)5	204	281	78	963
Locus_12600_Transcript_1/1_Confidence_1.000_Length_963	c	(AT)6aaaaggcagaagtggacaagaa(GAT)7gaagaattggtgcggttacctggtaagtcttcttttgtctgatccttacctcacctgacctaagttaaggtgtgtatatgtgtg(TA)10	444	602	159	963
Locus_12665_Transcript_1/1_Confidence_1.000_Length_1780	c	(AT)6gtttgtga(GT)9	1598	1635	38	1780
Locus_12697_Transcript_1/1_Confidence_1.000_Length_1108	c	(TC)14tgtc(TA)11	1049	1102	54	1108
Locus_12719_Transcript_1/1_Confidence_1.000_Length_827	c	(AGAA)5gtttgaggaagcaagagtgggagttggggggtgatgggtattttttggttggagtgagaaagaaatgatgagt(GA)11	639	753	115	827
Locus_12734_Transcript_1/1_Confidence_1.000_Length_842	c	(T)11cctgtgcttctctccgatgatacacatacatacgtgtgtagta(T)12	26	91	66	842
Locus_12752_Transcript_1/1_Confidence_1.000_Length_1018	c	(AT)9ttaaaaaaagtctggaaagttcctaccatccctcataatttagctgcaataatattttttaaaacacaaaaatatatatatgcaatttctaaaccatt(A)12	311	438	128	1018
Locus_12778_Transcript_1/1_Confidence_1.000_Length_216	c	(TCT)6tgtctgaataataatatct(AG)6(GA)6gg(AT)6	39	113	75	216
Locus_12841_Transcript_1/1_Confidence_1.000_Length_1286	c	(TTTCC)6aacccacgttggtaatttacttttgcaatatttat(ATA)9tttgtgtaaagatatatagatagagcaaaagtgtgttagatgactgatgatgatgaggagagt(AG)10	285	459	175	1286
Locus_12847_Transcript_1/1_Confidence_1.000_Length_908	c	(CT)13cc(CT)10	587	634	48	908
Locus_12869_Transcript_1/1_Confidence_1.000_Length_1518	c	(CAG)5gcaagtaataagaagtttccgcccgatagcagcaaaaccaattccaataagagaaacaaccaagaacagggaggcatattacgagagcactgaatct(GA)10	1059	1190	132	1518
Locus_12891_Transcript_1/1_Confidence_1.000_Length_2187	c	(GAA)5gggagatggaaatggtggagagggaatctgatgggagcacgtggagcagcgttgtagagagagaa(AG)12	2063	2166	104	2187
Locus_12945_Transcript_1/1_Confidence_1.000_Length_2147	c	(T)12ccttttttac(T)15	2111	2147	37	2147
Locus_12981_Transcript_1/1_Confidence_1.000_Length_548	c	(A)10t(A)12	261	283	23	548
Locus_13021_Transcript_1/1_Confidence_1.000_Length_781	c	(T)11c(T)11	104	126	23	781
Locus_13025_Transcript_1/1_Confidence_1.000_Length_683	c	(CGG)6agtgtcgcttacgctggggttgcaccagcacggcggggtgagc(TCG)5	251	326	76	683
Locus_13159_Transcript_1/1_Confidence_1.000_Length_1774	c	(A)16cacagacgaattgattcttgattgaggaaaatgaaaatg(A)12	68	134	67	1774
Locus_13160_Transcript_1/1_Confidence_1.000_Length_2726	c	(TTC)5tagacttacttcaacacatactcactataac(AT)8	142	203	62	2726
Locus_13207_Transcript_1/3_Confidence_0.700_Length_319	c	(AG)14aacagaggatttaggtggttagggaggacaagcgatgaatcttgccagccactcaatat(GAA)6	26	130	105	319
Locus_13207_Transcript_2/3_Confidence_0.300_Length_318	c	(AG)14aaacagaggatttaggtggttaggaggacaagcgatgaatcttgccagccactcaatat(GAA)6	25	129	105	318
Locus_13207_Transcript_3/3_Confidence_0.600_Length_319	c	(AG)14aacagaggatttaggtggttagggaggacaagcgatgaatcttgccagccactcaatat(GAA)6	26	130	105	319
Locus_13291_Transcript_1/1_Confidence_1.000_Length_3330	c	(GAA)5gacagcaaaaacctaaatccctata(TATC)5catctttg(CTGT)5	136	223	88	3330
Locus_13335_Transcript_1/1_Confidence_1.000_Length_1037	c	(T)13aaacaaacccacc(AT)6	1	38	38	1037
Locus_13336_Transcript_1/1_Confidence_1.000_Length_871	c	(ACA)6ataacaacaacaataataac(AAT)5	68	120	53	871
Locus_13364_Transcript_1/1_Confidence_1.000_Length_591	c	(AG)10aaacaaaaaacagagaaccaaccaactatccaatctcatccccttatctgctactgtgtcgtctc(TG)6aggaagaaggaattg(A)14	77	202	126	591
Locus_13388_Transcript_1/1_Confidence_1.000_Length_277	c	(A)10gatcttttg(AT)7	245	277	33	277
Locus_13405_Transcript_1/1_Confidence_1.000_Length_548	c	(CTGC)5gcagactaacttcccatttgttcatatataagttagcgagctaagcctgtgtttctgcctgcgcatgtg(GA)13	144	258	115	548
Locus_13454_Transcript_1/1_Confidence_1.000_Length_2305	c	(AT)10cttcacaaatttcttcaaatcttatgatcgaagtagttaagatcaaacccccaa(CAG)5	71	159	89	2305
Locus_13479_Transcript_1/1_Confidence_1.000_Length_978	c	(TC)6caaaatccaa(CT)7	15	50	36	978
Locus_13512_Transcript_1/1_Confidence_1.000_Length_697	c	(CT)6aactgccatcggggcactggtactgtcgagtcccggtttcaaca(TC)6tatatatacatatgatatgataccatgtggggtgtgctttgttacgatttagtagcgctactacattattatctatctatctatatatc(TA)7	246	416	171	697
Locus_13520_Transcript_1/1_Confidence_1.000_Length_4236	c	(GAA)6gctgttttgattaagacaggggatgtttctggacatgttgaggttttaggattggagaggagg(GAT)7	282	383	102	4236
Locus_13524_Transcript_1/1_Confidence_1.000_Length_2701	c	(T)10a(T)12	2637	2659	23	2701
Locus_13595_Transcript_1/1_Confidence_1.000_Length_1508	c	(TA)9ttacttt(A)10	410	444	35	1508
Locus_13605_Transcript_1/1_Confidence_1.000_Length_2118	c	(GA)7ggaagcgaacgattctgattggctggcctctttgttcagtcttgcacgagaaccgtcagatcc(AT)10	1999	2095	97	2118
Locus_13624_Transcript_1/1_Confidence_1.000_Length_1284	c	(AGT)5gatttacaact(TA)8cacgtaatat(AG)7	1082	1147	66	1284
Locus_13679_Transcript_1/1_Confidence_1.000_Length_1794	c	(AG)13tggggcagaacagaacagaacagaattgactaatcttgtaactctacatagg(AT)10	181	278	98	1794
Locus_13722_Transcript_1/1_Confidence_1.000_Length_2437	c	(TCC)5tg(TTC)5	1709	1740	32	2437
Locus_13756_Transcript_1/1_Confidence_1.000_Length_569	c	(TGC)5ttt(CGA)5	321	353	33	569
Locus_13791_Transcript_1/1_Confidence_1.000_Length_1338	c	(AT)11tacagttttttctctgcacaaaggtgagtaaacaatgtgggaacctggcggcagcggcggaggagacggcggcggagcggcgcgccggaagccgtcctg(GA)8	203	339	137	1338
Locus_13835_Transcript_1/1_Confidence_1.000_Length_2235	c	(TC)6acacagagatagtgtgaatcgcttaaatgcacaacactgcaactaaatgtcgtcatacacaaaataaaag(GA)8	17	114	98	2235
Locus_13835_Transcript_1/1_Confidence_1.000_Length_2235	c	(TC)7ctgtctttattttaataaaatccaaattcatatcttgtaatgatacttcagatcttccta(AGT)5aagtgcctatttcttcactgtcataactcaacaacataaatcagttcagcaaaagaatcaaactttgaaaag(AT)10	896	1076	181	2235
Locus_13858_Transcript_1/1_Confidence_1.000_Length_2250	c	(AG)7ggaga(AG)6	2046	2076	31	2250
Locus_13882_Transcript_1/1_Confidence_1.000_Length_579	c	(ATGT)5aatacagcatattaagatccatcactcactagactcattaatctttcaccacccttttggttacctccattttagagttgcccgcctccctacatt(AAG)5	293	423	131	579
Locus_13888_Transcript_1/1_Confidence_1.000_Length_1883	c	(CA)8(TA)8	1675	1706	32	1883
Locus_13891_Transcript_1/1_Confidence_1.000_Length_1065	c	(T)10caaaaa(AT)9	303	336	34	1065
Locus_13891_Transcript_1/1_Confidence_1.000_Length_1065	c	(TTA)5tttttccaatactaaatataaaaaatatattttgtattaaatttataattttttactaataaatagtaaa(AT)6	515	611	97	1065
Locus_13894_Transcript_1/1_Confidence_1.000_Length_699	c	(AT)6acatatatatatacataccatcatca(TCT)6	292	347	56	699
Locus_13899_Transcript_1/1_Confidence_1.000_Length_1269	c	(T)15gatccaaacctaattcacttccaataaccaattcttgactagacaggca(TCC)6	9	90	82	1269
Locus_13936_Transcript_1/1_Confidence_1.000_Length_873	c	(CT)21catgtatatctacgcctccatcgattcttccatctgt(GCC)5	12	105	94	873
Locus_13997_Transcript_1/1_Confidence_1.000_Length_1088	c	(ATT)7gacacagaaaaataattaaaaaatttg(A)10gggtactttttcttactattttactgtttcggttcagtttttc(T)15	954	1069	116	1088
Locus_13998_Transcript_1/1_Confidence_1.000_Length_1498	c	(GCT)5gtgtggccaccatatgcttctgtacccagagcagtaccataagagggataact(CTG)6	742	827	86	1498
Locus_14083_Transcript_1/1_Confidence_1.000_Length_379	c	(A)11g(A)10	17	38	22	379
Locus_14129_Transcript_1/1_Confidence_1.000_Length_876	c	(CAC)10aatcactcaaagtcacattcaccaccaccacctcctcctaaaccatcgactcatt(CAC)5cgccacctcctcctaaaccatcgactcatt(CAC)5ctcctaaaccatcgactcatt(CAC)7	174	360	187	876
Locus_14167_Transcript_1/1_Confidence_1.000_Length_671	c	(AT)10aaagagggaa(AG)8cagcaagctcaatcaagccttgctaactctcttaatccactgctctctctctgc(CCAT)5	11	130	120	671
Locus_14170_Transcript_1/1_Confidence_1.000_Length_1049	c	(CTA)5cttactacaccagtttatacagac(AG)7tatgaaatcaatcgtaggattacttg(ATAATC)5	696	804	109	1049
Locus_14224_Transcript_1/1_Confidence_0.833_Length_301	c	(AT)8gtaattacagtatttatatcaaaataacagataataaaatttaag(A)10t(A)10	20	101	82	301
Locus_14226_Transcript_1/1_Confidence_1.000_Length_834	c	(GTT)7(ATT)12	161	217	57	834
Locus_14229_Transcript_1/1_Confidence_1.000_Length_1688	c	(TC)12aaagattcaaatacaagctaggtcatcagatgctgtct(TTC)8	397	482	86	1688
Locus_14240_Transcript_1/1_Confidence_1.000_Length_203	c	(AGC)5gacagtgattaattacaaggtccgtacgccaatcttacatacatatatacac(AT)7	19	99	81	203
Locus_14286_Transcript_1/1_Confidence_1.000_Length_1269	c	(GAT)9gggggttaaggtcgtagtaattaatgtctgcag(GCT)5	864	938	75	1269
Locus_14325_Transcript_1/1_Confidence_1.000_Length_1706	c	(A)11g(A)11	1482	1504	23	1706
Locus_14368_Transcript_1/1_Confidence_1.000_Length_2021	c	(TCA)5ttatcattatcattc(AT)8	185	230	46	2021
Locus_14401_Transcript_1/1_Confidence_1.000_Length_1176	c	(A)11ccatcagtccctacat(TA)9	225	269	45	1176
Locus_14439_Transcript_1/1_Confidence_1.000_Length_1641	c	(AT)10aattaatttttaagaaagagggaaatgttgtgataaatatgaagacaatggaatggctgaatttgattcattttgttagcagagaag(AT)10	1425	1551	127	1641
Locus_14445_Transcript_1/1_Confidence_1.000_Length_1048	c	(GAA)7actggcaggtttaggg(CAGGA)5	921	982	62	1048
Locus_14446_Transcript_1/1_Confidence_1.000_Length_1023	c	(GA)10(GT)6	889	920	32	1023
Locus_14455_Transcript_1/1_Confidence_1.000_Length_476	c	(CT)7ttct(TC)14	27	72	46	476
Locus_14458_Transcript_1/1_Confidence_1.000_Length_800	c	(T)18cttgcttacggttggattggatttgtctgaagggatccatcgatcgaacttcttctttgtgttgttttgaaggttgtatgtggtc(T)14	324	440	117	800
Locus_14477_Transcript_1/1_Confidence_1.000_Length_1125	c	(TC)11(TA)8	73	110	38	1125
Locus_14502_Transcript_1/1_Confidence_1.000_Length_617	c	(T)10ctttctttaatttccttttttttccaaaattaaaatccttaacaatttccaaacgcaggatgaagatattcacagggctaaagagaagccaagaac(A)13	49	167	119	617
Locus_14527_Transcript_1/1_Confidence_1.000_Length_537	c	(T)10(A)10	126	145	20	537
Locus_14547_Transcript_1/1_Confidence_1.000_Length_476	c	(CAG)5(CAA)5	201	230	30	476
Locus_14548_Transcript_1/1_Confidence_1.000_Length_1370	c	(A)15gagagaaaaacaattggcccatgggttcaaaagccctcaatgccacttgattttaccttgcgagccaagtttgcggcacgtcatt(A)17	587	703	117	1370
Locus_14574_Transcript_1/1_Confidence_1.000_Length_1478	c	(AGC)6tttggtgatc(AGGGTG)6	902	965	64	1478
Locus_14583_Transcript_1/1_Confidence_1.000_Length_3099	c	(ATGT)6atacagt(TA)7	2489	2533	45	3099
Locus_14599_Transcript_1/1_Confidence_1.000_Length_2285	c	(TC)9aatcatcgtcaccttcataaatcctctaactttatattctctctaaaaccaaactaaaccatcat(TC)7	67	163	97	2285
Locus_14609_Transcript_1/1_Confidence_1.000_Length_5405	c	(TC)6tacctctagaatggattttcctccttaga(T)13agatatacacatatatgcatttacagcatcacattcgatgaaaagagcgacccaacccacaatttattttcttcgaaaatcaaagaaacaaagat(AG)9	197	363	167	5405
Locus_14787_Transcript_1/1_Confidence_1.000_Length_901	c	(TC)9taaattttaa(T)10	359	396	38	901
Locus_14813_Transcript_1/1_Confidence_1.000_Length_273	c	(CT)14cccccc(CT)6	28	73	46	273
Locus_14888_Transcript_1/1_Confidence_1.000_Length_876	c	(CG)6(CA)7	108	133	26	876
Locus_15012_Transcript_1/1_Confidence_1.000_Length_868	c	(A)10gtatttttctcatattaaaaattaaatctaaaaccactcattacccattatacaaactgttaaatactaatttc(A)10	382	475	94	868
Locus_15026_Transcript_1/1_Confidence_1.000_Length_689	c	(AT)7agagtaaatatcgtagaaggcggcacatgcatatag(AT)9	202	269	68	689
Locus_15062_Transcript_1/1_Confidence_1.000_Length_577	c	(CT)16(AT)10	1	52	52	577
Locus_15085_Transcript_1/1_Confidence_1.000_Length_1462	c	(GAT)5gcagttgaggtggttgttgtacggacagtagaagtggaagggaagaagttaggatgtaataatggcaaaggacgacatgggaataat(GAA)6	1304	1423	120	1462
Locus_15107_Transcript_1/1_Confidence_1.000_Length_1918	c	(GAC)7acaacagcacaccgccagattctacgttgcccaccagaaaaagaaaaaaaaattaaa(AT)6	199	288	90	1918
Locus_15205_Transcript_1/1_Confidence_1.000_Length_2337	c	(TTA)7attaaagtgtgttaattaattaaatgaatcgccgtagccgagtgtatgtaatttcgagtgccgttccggtgattatcgattatttttg(TTA)6	2098	2224	127	2337
Locus_15262_Transcript_1/1_Confidence_1.000_Length_1213	c	(T)10cattttagtctgtcgtataaaaagtattca(T)10	1126	1175	50	1213
Locus_15299_Transcript_1/1_Confidence_1.000_Length_545	c	(TA)6ttacaccattgttcacccaaaatcacctctctata(TC)7	477	537	61	545
Locus_15388_Transcript_1/1_Confidence_1.000_Length_1094	c	(T)12(A)15	7	33	27	1094
Locus_15420_Transcript_1/1_Confidence_1.000_Length_346	c	(CT)6catta(AT)10caatattttgaaataataagatataaataaatgaagtggtaatatattttaaatttatatttcggaaaaaaaaatt(A)12	59	183	125	346
Locus_15450_Transcript_1/1_Confidence_1.000_Length_1173	c	(A)12tcgaaaatctgtgtaaatggtagaatcaagatatgattcttttatctgttctatagatgggagtcgagtcgaaaccccaacattctgggta(ATAG)5	743	865	123	1173
Locus_15505_Transcript_1/1_Confidence_1.000_Length_936	c	(CA)11(TA)10	737	778	42	936
Locus_15510_Transcript_1/1_Confidence_1.000_Length_2508	c	(TA)10(GA)12	10	53	44	2508
Locus_15540_Transcript_1/1_Confidence_1.000_Length_1596	c	(CA)7(TA)9	710	741	32	1596
Locus_15554_Transcript_1/1_Confidence_1.000_Length_960	c	(A)11ccagtgcagcttttttgcatgcaatcaaataacatccaaatgcacaagaaccttttcccaaatgatacaaacatcaagcattctca(AC)11	364	482	119	960
Locus_15696_Transcript_1/1_Confidence_1.000_Length_1529	c	(AT)6t(TA)6	85	109	25	1529
Locus_15701_Transcript_1/1_Confidence_1.000_Length_2352	c	(AG)10(TG)6	89	120	32	2352
Locus_15856_Transcript_1/1_Confidence_1.000_Length_353	c	(AT)7aatccacagttagttaataatatatattggtggagtgagaaaatagaaggaagaaatgcatgcatttatatttgatta(AT)9	233	342	110	353
Locus_15869_Transcript_1/1_Confidence_1.000_Length_1407	c	(AAC)6aataattataacatta(CAAC)5	1	54	54	1407
Locus_15877_Transcript_1/1_Confidence_1.000_Length_1408	c	(AT)8g(TGTA)5	1178	1214	37	1408
Locus_15915_Transcript_1/1_Confidence_1.000_Length_324	c	(CGG)5cta(CGG)5	264	296	33	324
Locus_15961_Transcript_1/1_Confidence_1.000_Length_371	c	(TGA)6tgggtgcgtgcgttgatttcaaaggtttccaactgaatcttggaatataataa(T)11	275	356	82	371
Locus_15969_Transcript_1/1_Confidence_1.000_Length_1168	c	(CTC)5(TTC)6tgccccccaaatgtatgttgccgccgccgcc(GCA)5	838	916	79	1168
Locus_16010_Transcript_1/1_Confidence_1.000_Length_2473	c	(TA)6ttctaaatatttaaatac(TAA)8	73	126	54	2473
Locus_16091_Transcript_1/1_Confidence_1.000_Length_2477	c	(GAG)5tcgtccgccgcattgttactattattattattactattaggtgctgctgcggtggtttctgatgatctatgatctgtcgaaga(ATT)6	568	683	116	2477
Locus_16117_Transcript_1/1_Confidence_1.000_Length_515	c	(GCT)5gaatactgtctgtccctatcc(CCA)5	246	296	51	515
Locus_16121_Transcript_1/1_Confidence_1.000_Length_2311	c	(AGGC)5aacaaactcctcatccatctctataaattacaatttcacagcacagcatcaccaaaattgtatactactagttagta(CT)9	124	238	115	2311
Locus_16136_Transcript_1/1_Confidence_1.000_Length_1186	c	(CGC)6tgtcgccgaacccttttcataaggttgtgcgtatgattaacatccgccattttttta(T)12gacacaaatgtggttcgtttaattc(AATTT)5	1037	1173	137	1186
Locus_16212_Transcript_1/1_Confidence_1.000_Length_877	c	(TCTT)5tctctattcccttcaattctcttgaagggtattctatagtacatgagttcttgcatcacttgcacgcgttaaactatttcttgtacactttg(CA)7	1	126	126	877
Locus_16223_Transcript_1/1_Confidence_1.000_Length_236	c	(TC)6(TA)9(T)10	41	80	40	236
Locus_16290_Transcript_1/1_Confidence_1.000_Length_1543	c	(AGA)5aatgtggggtttagagggggagcaaaatggctacccatggtaggctggctggttatatatac(AT)7(AG)16	1421	1543	123	1543
Locus_16363_Transcript_1/1_Confidence_1.000_Length_1193	c	(TA)7(TG)8	1051	1080	30	1193
Locus_16366_Transcript_1/1_Confidence_1.000_Length_1132	c	(TAT)6ttattattaagttagtgtgtgcccataattgaatggttaatctaattaggttggctaactttgatgactaattaaaaaggctatatac(AT)8	799	920	122	1132
Locus_16529_Transcript_1/1_Confidence_1.000_Length_677	c	(T)19aatactaaaattaacttgc(AT)7	417	468	52	677
Locus_16540_Transcript_1/1_Confidence_1.000_Length_480	c	(AT)7ctatatatacatacatatctacaacactttcaaaaatttcatcttgtgtagaatttcttacacttacacacacaaacacacacac(AT)8	59	173	115	480
Locus_16578_Transcript_1/1_Confidence_1.000_Length_669	c	(TCT)6ctctcgataaatttctttgtgtgtgtaat(TA)10	567	633	67	669
Locus_16582_Transcript_1/1_Confidence_1.000_Length_3917	c	(AG)6ggaggaac(A)10	3708	3737	30	3917
Locus_16583_Transcript_1/1_Confidence_1.000_Length_2836	c	(AT)6(AG)9	2327	2356	30	2836
Locus_16583_Transcript_1/1_Confidence_1.000_Length_2836	c	(TA)10(GA)13cgatcacaataaacctttggg(A)10	2465	2541	77	2836
Locus_16625_Transcript_1/1_Confidence_1.000_Length_2588	c	(CT)11tctactctgtatcc(TA)7	63	112	50	2588
Locus_16638_Transcript_1/1_Confidence_1.000_Length_212	c	(GCT)5tcttcggaatatatctatataattaggttctttctcgctttacttatgataactggagtgaaccgttatcagtaaaaccttccccag(GT)7gagagagagt(GA)12	38	187	150	212
Locus_16650_Transcript_1/1_Confidence_1.000_Length_650	c	(A)10cgaagaaaaagaagattatcaaaggaacttcgtgtatttataaaaatcccttttgatgatatttagaaaatatg(T)16	389	488	100	650
Locus_16689_Transcript_1/1_Confidence_1.000_Length_1214	c	(A)14gtgaaaatcttcattcatttttcatgtttctctctgcatagcctacttaattaaattattgcagctgatagattgccttttccatacatacatatgtac(AT)7	17	143	127	1214
Locus_16690_Transcript_1/1_Confidence_1.000_Length_2814	c	(AGA)7aaccgtcacatctccatctccatctccacctccatccatggccaccgga(AGCT)5	106	195	90	2814
Locus_16690_Transcript_1/1_Confidence_1.000_Length_2814	c	(TCA)6tcttccatggcagcttcttcctcgtcggtgtttctagcaatgagagacgaagctgtaaatcaagacaatcagatgaaatctcttcaacaacaa(CAG)6	674	802	129	2814
Locus_16690_Transcript_1/1_Confidence_1.000_Length_2814	c	(AAC)5aataataataatactaaggt(AGG)6	2159	2211	53	2814
Locus_16708_Transcript_1/1_Confidence_1.000_Length_735	c	(GA)11attaatgagatatgaagaaaggtggcgggaaggcggagatggcgtcggcggcgcaacagcaa(CAG)5	1	99	99	735
Locus_16709_Transcript_1/1_Confidence_1.000_Length_1235	c	(TTC)5ttgaaatggaattgattctatcaccttatgacatatacatac(AT)10	1156	1232	77	1235
Locus_16730_Transcript_1/1_Confidence_1.000_Length_882	c	(T)10c(T)16	853	879	27	882
Locus_16748_Transcript_1/1_Confidence_1.000_Length_1670	c	(TCAAA)5tccaatcccaaattggatttgattgtagatcatatatgaattttgggtttctgactcatccccaccgatgagaatcaagaatgccacagagaa(AG)10	809	946	138	1670
Locus_16760_Transcript_1/1_Confidence_1.000_Length_3144	c	(AG)9g(GA)8	51	85	35	3144
Locus_16777_Transcript_1/1_Confidence_1.000_Length_542	c	(AT)8gtatgtgaaattttatatatttatt(TA)9tgagaattaattaa(TATC)5	307	399	93	542
Locus_16790_Transcript_1/1_Confidence_1.000_Length_786	c	(CT)9(AT)6	228	257	30	786
Locus_16811_Transcript_1/1_Confidence_1.000_Length_2753	c	(AAG)5(CAG)6	136	168	33	2753
Locus_16872_Transcript_1/1_Confidence_1.000_Length_2364	c	(GGA)5(GAA)5	2084	2113	30	2364
Locus_16878_Transcript_1/1_Confidence_1.000_Length_1596	c	(TC)6ggata(TG)6	1470	1498	29	1596
Locus_16942_Transcript_1/1_Confidence_1.000_Length_483	c	(ATC)6attgacacatcaacaccaacggcttgtttgtctgtgttgtttgtttgtgcaagacagcagcagcagc(AT)8	364	464	101	483
Locus_17065_Transcript_1/1_Confidence_1.000_Length_947	c	(AAC)6(AAT)6	802	837	36	947
Locus_17072_Transcript_1/1_Confidence_1.000_Length_1063	c	(TA)6tggaataaaagaaataatacatac(AT)7	194	243	50	1063
Locus_17078_Transcript_1/1_Confidence_1.000_Length_978	c	(AGA)5g(GAA)8	781	820	40	978
Locus_17099_Transcript_1/1_Confidence_1.000_Length_345	c	(AT)10(AG)9	156	193	38	345
Locus_17109_Transcript_1/1_Confidence_1.000_Length_766	c	(A)10ggctcttgatcactcccatattcggtcactatcagagcagatattatgctagcaacccgaagcattttgtgcatcattctctactggttcatgtaa(T)10	370	485	116	766
Locus_17116_Transcript_1/1_Confidence_1.000_Length_346	c	(GA)15gc(GA)9	24	73	50	346
Locus_17137_Transcript_1/1_Confidence_1.000_Length_3631	c	(A)10g(A)10	3284	3304	21	3631
Locus_17143_Transcript_1/1_Confidence_1.000_Length_2779	c	(TA)8tctcacctttttttcttttc(T)12	374	421	48	2779
Locus_17152_Transcript_1/1_Confidence_1.000_Length_950	c	(A)11gaagaaagattaaaagaaaccctt(GA)9	608	660	53	950
Locus_17175_Transcript_1/1_Confidence_1.000_Length_1992	c	(A)12ggtattgtagtcgaggaagttagaagagagagtggcaagactttggtctggccatgggataggaaaatgtcgtcactcacatccaaatt(ATC)6	4	122	119	1992
Locus_17177_Transcript_1/3_Confidence_0.333_Length_750	c	(TG)6(TA)7	404	429	26	750
Locus_17177_Transcript_2/3_Confidence_0.333_Length_761	c	(TG)6(TA)7	404	429	26	761
Locus_17177_Transcript_3/3_Confidence_0.667_Length_767	c	(TG)6(TA)7	404	429	26	767
Locus_17187_Transcript_1/1_Confidence_1.000_Length_640	c	(AT)7acatacatacagacattagcgtatatgaaagaggcgataatagccgccggcggtggcgacggctttagccggtggcggagacttgagaac(CGG)7	42	166	125	640
Locus_17226_Transcript_1/1_Confidence_1.000_Length_2161	c	(TC)6acacacaacacgcactgat(TC)7	10	54	45	2161
Locus_17239_Transcript_1/1_Confidence_1.000_Length_636	c	(AG)7at(AG)7	437	466	30	636
Locus_17333_Transcript_1/1_Confidence_1.000_Length_730	c	(TA)6ggaaaattaaaataaaagaaaacgatgaagctgc(TA)9atctgctgcaaattcccagtggctccgatgaacatcatggtggaagccaagaaaga(T)15gagaaattagggctgggatttgatctgtaaagaaaactggtgaagatgcgagaagcaaggctcaatctaacaattttga(T)15	465	693	229	730
Locus_17380_Transcript_1/1_Confidence_1.000_Length_695	c	(T)10(A)13	20	42	23	695
Locus_17440_Transcript_1/1_Confidence_1.000_Length_582	c	(AGC)6cgcctctggaattgaatgcgaagaaatgtataagctcaaaaaacctatcttccaatcttcaactccaattagaaaataaaagaagagatacgacgaagag(GAA)5	392	524	133	582
Locus_17443_Transcript_1/1_Confidence_1.000_Length_1432	c	(TGC)5ttatgagattattgttatatatatctatatatgagagagat(AG)6	1162	1229	68	1432
Locus_17474_Transcript_1/1_Confidence_1.000_Length_242	c	(TGTA)5atgtaatgagaaaac(CT)7	17	65	49	242
Locus_17534_Transcript_1/1_Confidence_1.000_Length_811	c	(A)12cacccaaaagagagactgctgctgttaattttatgttattttccg(T)20	512	588	77	811
Locus_17612_Transcript_1/1_Confidence_1.000_Length_2220	c	(AC)8(AT)8catacataggagctcatacaaatagaaaccatagaattgcctaaaggggttcatagcagctgaaaatccttcccacttaggaaaacacacaccc(A)15	1506	1646	141	2220
Locus_17641_Transcript_1/1_Confidence_1.000_Length_2461	c	(AC)6(AT)8	2140	2167	28	2461
Locus_17691_Transcript_1/1_Confidence_1.000_Length_683	c	(ATA)6aaatcatgttaagacctaagcgatctcatatgcacaaaaaaccgaaagacatcaatgcatcttcaaatcttggttc(T)11gagccattttgaatgagcaatatgaatatcgtccaattcctagtaacgcgac(A)13	11	180	170	683
Locus_17693_Transcript_1/1_Confidence_1.000_Length_838	c	(AGG)6atcgtcgttgatgcact(CCA)5	488	537	50	838
Locus_17734_Transcript_1/1_Confidence_1.000_Length_792	c	(TGA)7tggtaggg(GA)9	79	125	47	792
Locus_17750_Transcript_1/1_Confidence_1.000_Length_852	c	(AGA)5(TGA)7	584	619	36	852
Locus_17764_Transcript_1/1_Confidence_1.000_Length_3725	c	(CATA)7caaatctttccatgtcttcatctc(CCG)7	220	292	73	3725
Locus_17800_Transcript_1/1_Confidence_1.000_Length_2263	c	(ACAT)5acgtagaataaccatatccatccaatcttttattcaattcaattgcatatatataacaacattaacatat(ACC)5	4	108	105	2263
Locus_17806_Transcript_1/1_Confidence_1.000_Length_777	c	(TATG)6catattttgtcaggaaagaattgaacagaagaacaatgaaattccttagccatcaaacactgt(AAGG)5	176	282	107	777
Locus_17876_Transcript_1/1_Confidence_1.000_Length_1304	c	(A)10c(A)13	1279	1302	24	1304
Locus_18003_Transcript_1/1_Confidence_1.000_Length_3146	c	(CT)12acatacacagcaataaacagta(TC)6tatctcactcactcactcacccccaaccccgccattaatgctctcgcaccctctctatacgctctgcaattactcctcctctgccaca(TC)10ctatttctctctcta(TCT)5	13	208	196	3146
Locus_18050_Transcript_1/1_Confidence_1.000_Length_1666	c	(CT)10ccattttgcaccaccgccgatgaattgattacctaccgctaccactagcacagtaccaccac(CTG)5	124	220	97	1666
Locus_18060_Transcript_1/1_Confidence_1.000_Length_3548	c	(CT)10c(CT)8	47	83	37	3548
Locus_18073_Transcript_1/1_Confidence_1.000_Length_1205	c	(CAG)7ctaatgagcagcaattggaagggatcaagaaggctgcccattttcgaagagatcagttcatggaggtggtcagatcaactggcctgcacctgacctca(AT)9	1050	1186	137	1205
Locus_18088_Transcript_1/1_Confidence_1.000_Length_1502	c	(T)16ccttacaacattaatatttgtaaggatt(AGA)6	701	762	62	1502
Locus_18089_Transcript_1/1_Confidence_1.000_Length_1098	c	(AT)7aatatatttgcatatatgg(T)17	93	142	50	1098
Locus_18098_Transcript_1/1_Confidence_1.000_Length_747	c	(T)10attatttat(TTC)6	532	568	37	747
Locus_18119_Transcript_1/1_Confidence_1.000_Length_900	c	(TG)6tttttgcaaagctctttccagctatgaatatgattaatatattaaataattag(GAA)5	96	175	80	900
Locus_18157_Transcript_1/1_Confidence_1.000_Length_1081	c	(TAA)5gctgttgttagtacagtgaattgatttaaaatgcaagtagaagataatg(ATA)5	916	994	79	1081
Locus_18194_Transcript_1/1_Confidence_1.000_Length_982	c	(GA)8aagagactacacttgcaactctgaagaattaattgggtaaaaatctaaccttgatgggaggctg(CTT)5	1	95	95	982
Locus_18201_Transcript_1/1_Confidence_1.000_Length_2208	c	(TC)18tattctctcttaccacatgtacacacaaacacacaattatatgtatataatagatacagatatctgtatgtatatatagtaggcgtctgagataag(A)10	787	928	142	2208
Locus_18211_Transcript_1/1_Confidence_1.000_Length_1909	c	(GGC)5gacctgatctggacgcggcggaggagaggagattgaatcacacagcac(GA)8c(AG)8	1790	1885	96	1909
Locus_18214_Transcript_1/1_Confidence_1.000_Length_840	c	(TAT)5atttttatatattgtttcatggccaaattattgattattacaaatttacaaaatatattgtaatccataagctattgggagttcgggacaata(TAT)10gtgtg(TA)9	679	839	161	840
Locus_18222_Transcript_1/1_Confidence_1.000_Length_286	c	(GA)7g(GA)6	218	244	27	286
Locus_18240_Transcript_1/1_Confidence_1.000_Length_1199	c	(GA)9cagagaaactgcagtgcagtaaacaccagcgttactcatctcatggcgatgcaatacgatgcgatgag(TGAA)5	48	153	106	1199
Locus_18310_Transcript_1/1_Confidence_1.000_Length_495	c	(T)13agggaagg(TA)6	188	220	33	495
Locus_18320_Transcript_1/1_Confidence_1.000_Length_577	c	(T)10ctctgttttttttcatctg(T)10aaccgtttttttcaga(T)10	248	312	65	577
Locus_18373_Transcript_1/1_Confidence_1.000_Length_820	c	(CT)14aattattcagacagccccatcccaactg(CTT)10	75	160	86	820
Locus_18376_Transcript_1/1_Confidence_1.000_Length_1137	c	(TA)8(TG)9	190	223	34	1137
Locus_18415_Transcript_1/1_Confidence_1.000_Length_555	c	(AT)8gactc(TG)6	115	147	33	555
Locus_18422_Transcript_1/1_Confidence_1.000_Length_1011	c	(CT)8ccttgcagaattactc(TAT)7	898	950	53	1011
Locus_18438_Transcript_1/1_Confidence_1.000_Length_304	c	(GTG)6gagggctgtggagggttggtttagagtgagaaagtgtag(GA)6	215	283	69	304
Locus_18485_Transcript_1/1_Confidence_1.000_Length_2903	c	(CT)7cctcc(CT)11	195	235	41	2903
Locus_18526_Transcript_1/1_Confidence_1.000_Length_943	c	(AAT)6agtgagaca(AGATG)5	822	873	52	943
Locus_18529_Transcript_1/1_Confidence_1.000_Length_1482	c	(A)11g(A)11gac(AT)6	1153	1190	38	1482
Locus_18562_Transcript_1/1_Confidence_1.000_Length_1182	c	(TACA)7gattattcaattttagagtaggtcatatacatacaaacatac(AT)6	66	147	82	1182
Locus_18584_Transcript_1/1_Confidence_1.000_Length_283	c	(AT)6ctatctatctatctatttgtgctggagagtgagagagatg(GA)8	1	68	68	283
Locus_18625_Transcript_1/1_Confidence_1.000_Length_2209	c	(TA)8tggttgtgattcataaatatatatataa(AT)6	1829	1884	56	2209
Locus_18632_Transcript_1/1_Confidence_1.000_Length_3108	c	(AT)6agttatatagttatatagtaagagacatggcacattcccggtaacacctttcagtaaat(TA)8	204	290	87	3108
Locus_18654_Transcript_1/1_Confidence_1.000_Length_656	c	(A)12c(A)10	471	493	23	656
Locus_18664_Transcript_1/1_Confidence_1.000_Length_2718	c	(CT)20(AT)7	1	54	54	2718
Locus_18681_Transcript_1/1_Confidence_1.000_Length_1007	c	(TA)7ctacac(A)12	16	47	32	1007
Locus_18747_Transcript_1/1_Confidence_1.000_Length_873	c	(TGTGG)7ttgttgcttcctcgtcccttattcctcatagcaacgaacattctgagtattgtattttggtggatcagatgtaatagta(GTT)6	727	858	132	873
Locus_18823_Transcript_1/1_Confidence_1.000_Length_372	c	(TA)6tgatcccctattttacttca(AT)7	73	118	46	372
Locus_18824_Transcript_1/1_Confidence_1.000_Length_535	c	(A)31c(A)15	1	47	47	535
Locus_18824_Transcript_1/1_Confidence_1.000_Length_535	c	(AC)6(AT)9	234	263	30	535
Locus_18828_Transcript_1/1_Confidence_1.000_Length_1479	c	(AAT)7(TAT)5	1219	1254	36	1479
Locus_18839_Transcript_1/1_Confidence_1.000_Length_883	c	(TA)7(TG)8	683	712	30	883
Locus_18856_Transcript_1/1_Confidence_1.000_Length_1977	c	(A)10g(A)14	439	463	25	1977
Locus_18869_Transcript_1/1_Confidence_1.000_Length_587	c	(AT)10tttcataacatatcttaatttctaaattattctatat(A)13	221	290	70	587
Locus_18966_Transcript_1/1_Confidence_1.000_Length_2038	c	(CAG)6ttacaa(CAG)10	22	75	54	2038
Locus_19047_Transcript_1/1_Confidence_1.000_Length_216	c	(TACA)7tatatgtatatacatctctctctc(TA)8	69	136	68	216
Locus_19053_Transcript_1/1_Confidence_1.000_Length_1651	c	(GA)15taattagaatttcacgacgaatgaatgctccttgagagcatcgatatgctatacaaaaaaattcaggcaa(AG)8	257	372	116	1651
Locus_19121_Transcript_1/1_Confidence_1.000_Length_1392	c	(AC)9(AT)6	186	215	30	1392
Locus_19138_Transcript_1/1_Confidence_1.000_Length_962	c	(AT)9agtctggttgctctgattattatttggtattattagctgctgctgctgtttacacacact(CA)6	533	622	90	962
Locus_19148_Transcript_1/1_Confidence_1.000_Length_872	c	(ACCA)7agtccattcacgacgcagcagcagtagcaaatttaatagag(AC)12	360	452	93	872
Locus_19148_Transcript_1/1_Confidence_1.000_Length_872	c	(TCAT)5gttgcctcctgtcccatcccgtcctgtcctgccttg(CCT)6	624	697	74	872
Locus_19175_Transcript_1/1_Confidence_1.000_Length_2042	c	(GCG)5ccattgttggatcttattctatggcggca(GCG)6	797	858	62	2042
Locus_19248_Transcript_1/1_Confidence_1.000_Length_898	c	(TA)7tgtgtgtgtatttgtgctttatattctttgatgctattttattatccaaagtattttttt(A)11	814	898	85	898
Locus_19258_Transcript_1/1_Confidence_1.000_Length_551	c	(AT)10ct(AG)6	295	328	34	551
Locus_19308_Transcript_1/1_Confidence_1.000_Length_1479	c	(AC)6tctctctc(CT)11	33	74	42	1479
Locus_19338_Transcript_1/1_Confidence_1.000_Length_513	c	(AT)8agatat(AG)17	457	512	56	513
Locus_19347_Transcript_1/1_Confidence_1.000_Length_389	c	(CT)15tctttctccatctt(TC)7	55	112	58	389
Locus_19368_Transcript_1/1_Confidence_1.000_Length_257	c	(CTATTC)5ctatta(TCATC)5	158	218	61	257
Locus_19412_Transcript_1/1_Confidence_1.000_Length_1626	c	(CTC)5caccgccgccggctctccgtcgtcaaaattccggccatcctccgacgctt(GCA)5tctcctctcatgcccgaaccctacactcaaattcaacgttatcaccccccagt(AGC)8	138	294	157	1626
Locus_19423_Transcript_1/1_Confidence_1.000_Length_423	c	(ATAC)5(AT)8	340	375	36	423
Locus_19430_Transcript_1/1_Confidence_1.000_Length_852	c	(AGAGG)6catccatccccattgacgataac(AAT)5aggaagaaaaaaaggagaagatcaacggacaagaagggcgaatacgcacgcaacatccttattcatcatcattaattcatga(AT)7	444	607	164	852
Locus_19451_Transcript_1/1_Confidence_1.000_Length_612	c	(AT)6agagagaga(TC)8	206	242	37	612
Locus_19453_Transcript_1/1_Confidence_1.000_Length_440	c	(CT)10cgctctgtg(TC)8	358	402	45	440
Locus_19473_Transcript_1/1_Confidence_1.000_Length_304	c	(CA)6cccaaatataaacatattcgagatgagagttatattttag(TAC)6	190	259	70	304
Locus_19502_Transcript_1/1_Confidence_1.000_Length_1624	c	(T)10(G)14	1597	1620	24	1624
Locus_19518_Transcript_1/1_Confidence_1.000_Length_1989	c	(CA)8gtcacatccacac(AT)11(AG)11	1589	1661	73	1989
Locus_19593_Transcript_1/1_Confidence_1.000_Length_209	c	(AG)7aaagagagaa(AG)21	87	152	66	209
Locus_19609_Transcript_1/1_Confidence_1.000_Length_826	c	(T)24a(AG)10	2	46	45	826
Locus_19609_Transcript_1/1_Confidence_1.000_Length_826	c	(GTT)8gc(TGG)8	707	756	50	826
Locus_19626_Transcript_1/1_Confidence_1.000_Length_711	c	(TAT)10tgttattactatatcatcttgggagcatacaggaaaa(TCCT)7	51	145	95	711
Locus_19698_Transcript_1/1_Confidence_1.000_Length_1081	c	(TTA)6cgatgctatcttgaaattttcagcttacgctgttagacgacgataccgcg(CTC)5ctagtgt(TTC)8	214	327	114	1081
Locus_19710_Transcript_1/1_Confidence_1.000_Length_1554	c	(AT)8(AG)9gttcaagtaccgc(AGA)7	141	208	68	1554
Locus_19821_Transcript_1/1_Confidence_1.000_Length_1131	c	(T)11acctgtgattgtatgggttgttgggttcggagctattattagtagtaa(AAG)7	753	832	80	1131
Locus_19883_Transcript_1/1_Confidence_1.000_Length_912	c	(AT)11cttacaaaattgtcattaccatacggaacaacgttattacccacacacatgaaaaaaaaag(A)15	201	298	98	912
Locus_19955_Transcript_1/1_Confidence_1.000_Length_633	c	(A)14cctcttttttctttttttggtcttaaaaaagaaa(AT)9aatatatgaaaaccacacaatcggaagcaaacgcaaataatgcaactattttatattac(A)11	158	293	136	633
Locus_19992_Transcript_1/1_Confidence_1.000_Length_1962	c	(GCTTG)5gcggtgccctccttcctttcctttcctttccttgctccctccctccctccctcagctggactgaatcgacaatcgacaatcaccaat(CAG)7caatccaagaaagaaggcacgccaaacaacaaggaggcggaggagtcaatcagaaaacaaact(GA)24	1718	1961	244	1962
Locus_20100_Transcript_1/1_Confidence_1.000_Length_511	c	(GAA)5(TAA)8	390	428	39	511
Locus_20102_Transcript_1/1_Confidence_1.000_Length_703	c	(AAT)6(ATT)6	10	45	36	703
Locus_20103_Transcript_1/1_Confidence_1.000_Length_719	c	(AT)10gtgtattgtatgcactcgctcgtcatccaaaggcacgcactgtc(TG)7	319	396	78	719
Locus_20108_Transcript_1/1_Confidence_1.000_Length_385	c	(CT)6c(CT)6	111	135	25	385
Locus_20109_Transcript_1/1_Confidence_1.000_Length_629	c	(AT)6gtattagtacatatatacatagatatgaaattaaattaaatatggatcc(AT)9	324	402	79	629
Locus_20159_Transcript_1/1_Confidence_1.000_Length_2476	c	(TGTA)5cagcgaactcgatcggcgcgctacacgggggcgtctaattgtagtgcaggatccttcagttgtacattcgggatcttctccgt(CTC)6	135	255	121	2476
Locus_20177_Transcript_1/1_Confidence_1.000_Length_285	c	(T)11a(T)14	260	285	26	285
Locus_20191_Transcript_1/1_Confidence_1.000_Length_1500	c	(AG)6ggttttccggcgtgtaatggaaaaatggcacgtgtg(GA)12	1408	1479	72	1500
Locus_20205_Transcript_1/1_Confidence_1.000_Length_1838	c	(AT)6(AG)8	387	414	28	1838
Locus_20220_Transcript_1/1_Confidence_1.000_Length_433	c	(ATAG)6tatttaagtggtctg(TC)8	205	259	55	433
Locus_20371_Transcript_1/1_Confidence_1.000_Length_706	c	(ATG)7tgttgtgttgtcataaatgcaatgcttaaattaaattaaattgaaaaagtgttcaagtattgggcgatggatcgatccttaacgtcta(AGGAG)6	401	539	139	706
Locus_20402_Transcript_1/1_Confidence_1.000_Length_548	c	(TC)9(TA)13	362	405	44	548
Locus_20439_Transcript_1/1_Confidence_1.000_Length_205	c	(CT)9cg(CT)12	162	205	44	205
Locus_20465_Transcript_1/1_Confidence_1.000_Length_634	c	(A)11cggctgagattgcgtcctaaacaa(T)11	546	591	46	634
Locus_20490_Transcript_1/1_Confidence_1.000_Length_1501	c	(AT)8(GT)8	79	110	32	1501
Locus_20492_Transcript_1/1_Confidence_1.000_Length_447	c	(AC)6aaaaaagaaacaaaattgggaactcaaaggtttcaagaaaacatgaaagccaaacaa(T)11	256	335	80	447
Locus_20595_Transcript_1/1_Confidence_1.000_Length_272	c	(TA)6atataatcaccattgttattgtc(ATT)6	52	104	53	272
Locus_20695_Transcript_1/1_Confidence_1.000_Length_240	c	(TC)6tggctttcc(CT)9tttttgatcggatccctctctctc(T)10	55	127	73	240
Locus_20697_Transcript_1/1_Confidence_1.000_Length_554	c	(A)11taattgtttgatgtgataa(T)10	358	397	40	554
Locus_20709_Transcript_1/1_Confidence_1.000_Length_772	c	(T)11gtttttttaatagcaaagggggtttagaagtttgacctttgac(T)30	679	762	84	772
Locus_20749_Transcript_1/1_Confidence_1.000_Length_1095	c	(CAC)5tgatccagatctaggcaatcaagaacccaaatccacatattgggagtctcctactcctactcctcctcctc(CTA)5	330	430	101	1095
Locus_20774_Transcript_1/1_Confidence_1.000_Length_262	c	(AT)8tatcaatcgctgcatgtctgtgcggattgaattacatcctatccttgtattc(AT)9	20	105	86	262
Locus_20800_Transcript_1/1_Confidence_1.000_Length_900	c	(CAG)5(CAA)5cagcagcagcagcc(GCA)8	436	503	68	900
Locus_20804_Transcript_1/1_Confidence_1.000_Length_987	c	(AC)6atatc(TA)9	64	98	35	987
Locus_20812_Transcript_1/1_Confidence_1.000_Length_905	c	(TAT)9aataaatcacaatttagcacc(TAT)10	39	116	78	905
Locus_20897_Transcript_1/1_Confidence_1.000_Length_2061	c	(CTA)6cttctcatcaaggtttctccc(TCAGGA)5tgatcagcaaaggccaatgcaaatgtggcctcaacaacttcctcca(TCC)7	838	973	136	2061
Locus_20955_Transcript_1/1_Confidence_1.000_Length_1370	c	(T)19aa(T)11	300	331	32	1370
Locus_20959_Transcript_1/1_Confidence_1.000_Length_230	c	(TGG)12aaga(AGT)5	24	78	55	230
Locus_20961_Transcript_1/1_Confidence_1.000_Length_836	c	(T)13cc(T)12	35	61	27	836
Locus_20961_Transcript_1/1_Confidence_1.000_Length_836	c	(AG)7tt(AG)7	779	808	30	836
Locus_21043_Transcript_1/1_Confidence_1.000_Length_1039	c	(CGG)5tcttcgccttcgggagaaaggcgcaacttag(A)17	11	73	63	1039
Locus_21086_Transcript_1/1_Confidence_1.000_Length_433	c	(A)10ttaatttatgttttattacaaataaaaaaaata(AT)6	23	77	55	433
Locus_21202_Transcript_1/1_Confidence_1.000_Length_3155	c	(A)12(TA)6	359	382	24	3155
Locus_21255_Transcript_1/1_Confidence_1.000_Length_1959	c	(ATCT)5atcaatctgtatacctccgttcccaatcgccgcttggcaccggcaccggcaccggcaccaccggcgccg(CT)6	122	222	101	1959
Locus_21272_Transcript_1/1_Confidence_1.000_Length_732	c	(TG)6(TA)11(GA)16	658	723	66	732
Locus_21306_Transcript_1/1_Confidence_1.000_Length_946	c	(TG)9(AG)16	38	87	50	946
Locus_21395_Transcript_1/1_Confidence_1.000_Length_669	c	(CTG)6gttgtagttgcagcttgcagtagccttact(ACC)5	135	197	63	669
Locus_21408_Transcript_1/1_Confidence_1.000_Length_603	c	(TTA)5ctgcttgacagaagagagagagcacgacgatagtccag(TGC)5	475	542	68	603
Locus_21448_Transcript_1/1_Confidence_1.000_Length_743	c	(GCC)5gg(GAA)5	256	287	32	743
Locus_21557_Transcript_1/1_Confidence_1.000_Length_867	c	(CA)6(TA)7	14	39	26	867
Locus_21610_Transcript_1/1_Confidence_1.000_Length_2317	c	(AC)6(AT)7(AG)12	28	77	50	2317
Locus_21623_Transcript_1/1_Confidence_1.000_Length_621	c	(CT)7agtgaagcc(AT)11	11	55	45	621
Locus_21675_Transcript_1/1_Confidence_1.000_Length_674	c	(AT)7(AG)13	573	612	40	674
Locus_21742_Transcript_1/1_Confidence_1.000_Length_595	c	(AGC)8aacaacaa(CAG)5	199	245	47	595
Locus_21825_Transcript_1/1_Confidence_1.000_Length_1593	c	(TGA)6taatgatgaggatgaggatgaggat(GAG)7	719	782	64	1593
Locus_21837_Transcript_1/1_Confidence_1.000_Length_660	c	(AAGGC)5(AAGGT)5	240	289	50	660
Locus_21883_Transcript_1/1_Confidence_1.000_Length_395	c	(T)18(G)10	368	395	28	395
Locus_21930_Transcript_1/1_Confidence_1.000_Length_612	c	(AT)8acacagatatatacaatatatatacatacacaggcatata(TATG)5	325	400	76	612
Locus_21948_Transcript_1/1_Confidence_1.000_Length_1037	c	(AT)6acacatacatacatagctgcacagagtgataaacagagatatatatagagtgagagagaaagagagagatctcaatagttcacaaaagctgctcatcatt(TTC)5	190	316	127	1037
Locus_21952_Transcript_1/1_Confidence_1.000_Length_654	c	(CCT)9catcatcatcatcccagtct(TCATCC)5	302	378	77	654
Locus_21955_Transcript_1/1_Confidence_1.000_Length_1091	c	(AT)12taaatggcttgaaaccattgcatagatttgtttacagagttgtgagcttgaattgatttatca(T)11	887	984	98	1091
Locus_22042_Transcript_1/1_Confidence_1.000_Length_703	c	(CT)16acttatg(TA)7	1	53	53	703
Locus_22049_Transcript_1/1_Confidence_1.000_Length_1854	c	(AT)6(AG)6aa(AG)6	144	181	38	1854
Locus_22078_Transcript_1/1_Confidence_1.000_Length_790	c	(GCT)5cccgctcccgctgctcattggagacctccccattgattaattaatttatattaattattataaattacaaatatatggatgataatatatagttc(CTT)5	543	667	125	790
Locus_22090_Transcript_1/1_Confidence_1.000_Length_1616	c	(TA)7(TCG)5	231	259	29	1616
Locus_22171_Transcript_1/1_Confidence_1.000_Length_1071	c	(CGC)5cggcggccggaaggacaaatccgttgtcgtcttccacgacgag(CAC)6	325	400	76	1071
Locus_22201_Transcript_1/1_Confidence_1.000_Length_438	c	(T)10c(T)10	271	291	21	438
Locus_22257_Transcript_1/1_Confidence_1.000_Length_998	c	(AC)6atatatatataatagatagattgatagatagatagatt(GATA)7	7	84	78	998
Locus_22285_Transcript_1/1_Confidence_1.000_Length_374	c	(CT)21t(TC)8	1	59	59	374
Locus_22383_Transcript_1/1_Confidence_1.000_Length_1185	c	(TC)8(TA)9	630	663	34	1185
Locus_22455_Transcript_1/1_Confidence_1.000_Length_2080	c	(CT)9gcactccattgtcaactataaaccaaacactcctttttttctccgtcact(TC)9aat(TA)6	16	116	101	2080
Locus_22550_Transcript_1/1_Confidence_1.000_Length_3205	c	(TC)13acactcgagttat(TA)10	3060	3118	59	3205
Locus_22551_Transcript_1/1_Confidence_1.000_Length_1025	c	(A)16caaaacaaatggtaaaaatctctacacaagaagaaacaaacaagcataaatcaaccaatagtaaactcaaacaacaaaaagccttc(T)11cacacagagaaaaaccattct(TA)9	175	326	152	1025
Locus_22561_Transcript_1/1_Confidence_1.000_Length_1070	c	(TC)9(TA)9	646	681	36	1070
Locus_22579_Transcript_1/1_Confidence_1.000_Length_2489	c	(TA)11(GA)12	2256	2301	46	2489
Locus_22581_Transcript_1/1_Confidence_1.000_Length_844	c	(CA)6cccgcgtgg(GT)6	738	770	33	844
Locus_22679_Transcript_1/1_Confidence_1.000_Length_1134	c	(TCT)7(TCA)5	172	207	36	1134
Locus_22679_Transcript_1/1_Confidence_1.000_Length_1134	c	(GT)6(AT)7	858	883	26	1134
Locus_22729_Transcript_1/1_Confidence_1.000_Length_1474	c	(AT)6aaaaataaataaat(A)13	1425	1463	39	1474
Locus_22748_Transcript_1/1_Confidence_1.000_Length_337	c	(CA)6gtcacaattttcctacaccacaatac(A)17cc(A)10ttaaaaattttacc(A)15	242	337	96	337
Locus_22765_Transcript_1/1_Confidence_1.000_Length_825	c	(TC)20(TA)8	2	57	56	825
Locus_22799_Transcript_1/1_Confidence_1.000_Length_1571	c	(TA)10(GA)17	1518	1571	54	1571
Locus_22900_Transcript_1/1_Confidence_1.000_Length_498	c	(A)10gaaaaaaaagaccaaattaacaccatggtgacttcatcagatcaacagttgatccatactctttatatatctatatt(TA)7	12	112	101	498
Locus_22900_Transcript_1/1_Confidence_1.000_Length_498	c	(AT)10taatcttacaaggagaagaaatgtaaacgcagtgaatatagccagacatctttatttaagtaggagtatgtattagtactatatattatcg(ATT)9	215	352	138	498
Locus_22952_Transcript_1/1_Confidence_1.000_Length_1051	c	(A)10tacaaaaacttgttcatgaacaagtttttgta(T)10	2	53	52	1051
Locus_22970_Transcript_1/1_Confidence_1.000_Length_990	c	(A)13tcgaaacgaagaacagtagcgagctcaaactgcaaatctggaagaattccgaagatagcgcagaatgaggaatcctttgagagagagagtaac(AGA)6	485	608	124	990
Locus_23020_Transcript_1/1_Confidence_1.000_Length_263	c	(CA)7cccac(AT)7g(TA)6	33	78	46	263
Locus_23020_Transcript_1/1_Confidence_1.000_Length_263	c	(TCT)5ttgtaactcttg(T)35	202	263	62	263
Locus_23037_Transcript_1/1_Confidence_1.000_Length_1430	c	(AT)12agtctcactccctcgaatgatcgcgtcatgcaatcatatatcattgatgcaatgct(TGA)6	149	246	98	1430
Locus_23037_Transcript_1/1_Confidence_1.000_Length_1430	c	(CGC)6catcactcccgcagctgctcctgtatcgtggaattcttgagggggaatgggagggagagaattgacgtcgtgagggt(TGC)5	919	1028	110	1430
Locus_23070_Transcript_1/1_Confidence_1.000_Length_308	c	(TA)8tgtgaagaaaaaagaaaagaggaaggggaggtagaa(GAT)5	242	308	67	308
Locus_23093_Transcript_1/1_Confidence_1.000_Length_241	c	(CCT)8(TCT)5	38	76	39	241
Locus_23119_Transcript_1/1_Confidence_1.000_Length_584	c	(AT)8(GT)6	62	89	28	584
Locus_23121_Transcript_1/1_Confidence_1.000_Length_963	c	(A)11c(A)10	105	126	22	963
Locus_23147_Transcript_1/1_Confidence_1.000_Length_995	c	(CAA)12cagcaacagcaacaacaacggcagcaggcgcatcagcaa(CAG)6	590	682	93	995
Locus_23155_Transcript_1/1_Confidence_1.000_Length_3185	c	(AAG)5aaaaac(CT)11	112	154	43	3185
Locus_23191_Transcript_1/1_Confidence_1.000_Length_3110	c	(TC)8(T)10	2816	2841	26	3110
Locus_23202_Transcript_1/1_Confidence_1.000_Length_1291	c	(T)11c(T)11cttagaaatttttgtttgattctggaatagaca(AT)12	1037	1116	80	1291
Locus_23311_Transcript_1/1_Confidence_1.000_Length_519	c	(TC)12(TA)10	64	107	44	519
Locus_23322_Transcript_1/1_Confidence_1.000_Length_1670	c	(A)11ctgtaatatgagatt(A)11	617	653	37	1670
Locus_23351_Transcript_1/1_Confidence_1.000_Length_1273	c	(AG)7tcttgaggc(AGA)6	1074	1114	41	1273
Locus_23378_Transcript_1/1_Confidence_1.000_Length_284	c	(AAT)8aaacaacaaacatactctctcactcttcttcc(TCT)7	125	201	77	284
Locus_23447_Transcript_1/1_Confidence_1.000_Length_1841	c	(TA)8acataatatacacattac(AT)8	70	119	50	1841
Locus_23454_Transcript_1/1_Confidence_1.000_Length_819	c	(CTT)5tcc(T)18	537	572	36	819
Locus_23516_Transcript_1/1_Confidence_1.000_Length_1644	c	(AT)7actgatctgtgtagaatctgtaggcataggcaaaggaggaaaaacttttccagacattgattctagtttttcttttcgtcaa(T)18	1531	1644	114	1644
Locus_23542_Transcript_1/1_Confidence_1.000_Length_1933	c	(AT)6(GT)7	1788	1813	26	1933
Locus_23554_Transcript_1/1_Confidence_1.000_Length_1505	c	(TC)6tag(AT)6	31	57	27	1505
Locus_23558_Transcript_1/1_Confidence_1.000_Length_4329	c	(CT)8(AT)10	569	604	36	4329
Locus_23646_Transcript_1/1_Confidence_1.000_Length_3377	c	(TA)8gtgtgtaatgttaattaattagggttttctttaacctagctagtttaatgttgtcttcgagtgttttttggtttttggcctgaatgct(TA)10	3090	3213	124	3377
Locus_23648_Transcript_1/1_Confidence_1.000_Length_1214	c	(CTCCT)5cttaatcgattctgattctccaacctacctaa(TAT)10	974	1060	87	1214
Locus_23648_Transcript_1/1_Confidence_1.000_Length_1214	c	(AG)6attgagaa(AG)13	1168	1213	46	1214
Locus_23654_Transcript_1/1_Confidence_1.000_Length_370	c	(AT)8(AG)11tttatctcttattataaatgattgggcgagaaacagagcatggtactgatcatcagttacttgaaacaacaaaagaagagatcaaaagagatatac(AT)7(AG)8aag(GA)7	12	192	181	370
Locus_23680_Transcript_1/3_Confidence_0.333_Length_380	c	(GA)9gggagcagatgttttct(A)10	9	53	45	380
Locus_23680_Transcript_3/3_Confidence_0.667_Length_381	c	(GA)10gggagcagatgttttct(A)10	8	54	47	381
Locus_23758_Transcript_1/1_Confidence_1.000_Length_648	c	(TTA)9attatttgggcaggatattatttattaagcccaaacaaaca(AT)6	480	559	80	648
Locus_23764_Transcript_1/1_Confidence_1.000_Length_733	c	(AT)11(AG)10	466	507	42	733
Locus_23834_Transcript_1/1_Confidence_1.000_Length_385	c	(AT)7acacacatatgtagagagagaaaggggacagagagagaggtctgattttaactggatgaaggaaagttacaaaacaaaaacaatcggcgatgaatatatg(TA)6tgtatgtatgtgtgtatctatt(TC)7	149	310	162	385
Locus_23963_Transcript_1/1_Confidence_1.000_Length_2412	c	(TGC)8atctgcatgtatggacatggtggtggtgatggaaaagac(AG)7	1930	2006	77	2412
Locus_23967_Transcript_1/1_Confidence_1.000_Length_1625	c	(CT)11cctctctcttc(CT)14	395	455	61	1625
Locus_23967_Transcript_1/1_Confidence_1.000_Length_1625	c	(AT)6(TGTATA)6tatagttatgaataaattatgtatgtc(TGTA)5	961	1055	95	1625
Locus_23983_Transcript_1/1_Confidence_1.000_Length_1330	c	(TA)7(TG)6	1115	1140	26	1330
Locus_23992_Transcript_1/1_Confidence_1.000_Length_2656	c	(TC)6ctccctt(TC)6	2066	2096	31	2656
Locus_24008_Transcript_1/1_Confidence_1.000_Length_244	c	(CT)12(AT)9	152	193	42	244
Locus_24047_Transcript_1/1_Confidence_1.000_Length_1232	c	(TCTCT)5tctttctctcac(TA)14	833	897	65	1232
Locus_24085_Transcript_1/1_Confidence_1.000_Length_3529	c	(A)12gaatgcttgtgtgcgaggcaattttgtcggtggcattatcatccatacgtacatagcatacgacgtgtttcctttttgtttccttaaatacttct(TTA)5	2805	2926	122	3529
Locus_24128_Transcript_1/1_Confidence_1.000_Length_649	c	(TAA)6tgcaatgtaattccccagcctcaaggtttcatcatttaaggctcattttcattacaaaggagctgcccacctatacatacatacttacata(AT)10	14	142	129	649
Locus_24133_Transcript_1/1_Confidence_1.000_Length_1066	c	(TA)6attgg(AATT)5	66	102	37	1066
Locus_24149_Transcript_1/1_Confidence_1.000_Length_1673	c	(AT)9agc(AG)7	233	267	35	1673
Locus_24149_Transcript_1/1_Confidence_1.000_Length_1673	c	(GTC)5ttcttcagatccactttgtcacttgtctgcgtagtacagcaat(TA)8tggta(ATAC)8	1310	1420	111	1673
Locus_24183_Transcript_1/1_Confidence_1.000_Length_301	c	(TC)7tttctt(TC)6	36	67	32	301
Locus_24185_Transcript_1/1_Confidence_1.000_Length_878	c	(TC)9tagggtgtctgtgtgcataaag(CT)10(AT)7	589	662	74	878
Locus_24209_Transcript_1/1_Confidence_1.000_Length_614	c	(AT)8(AG)7	51	80	30	614
Locus_24214_Transcript_1/1_Confidence_1.000_Length_1063	c	(AAAT)6aagtgataaaggatttgggtaaaaaaaaatgctcg(A)10	162	230	69	1063
Locus_24236_Transcript_1/1_Confidence_1.000_Length_734	c	(AT)9tatatatatcagaaaatggaagcagc(TAA)14	80	165	86	734
Locus_24285_Transcript_1/1_Confidence_1.000_Length_451	c	(T)20aaa(T)12	417	451	35	451
Locus_24290_Transcript_1/1_Confidence_1.000_Length_451	c	(A)10ggcgattgattttattgcgg(GGA)5	1	45	45	451
Locus_24300_Transcript_1/1_Confidence_1.000_Length_2580	c	(TTA)6tttatttatttattgtacacaaacaaacacacagaaagcaaactagttctgtaa(GAGT)6	15	110	96	2580
Locus_24344_Transcript_1/1_Confidence_1.000_Length_2101	c	(AGC)6agaagcaacaacaacaataataatattgag(TGA)9	1388	1462	75	2101
Locus_24375_Transcript_1/1_Confidence_1.000_Length_370	c	(AT)8ttatatatgtatgtatgtatatgtatctatatt(TA)6	128	188	61	370
Locus_24432_Transcript_1/1_Confidence_1.000_Length_596	c	(AGC)6a(CCT)5ctaagatatatggtaatgctcatcatcatgaggtgcacttgcacttggtata(AT)10	491	596	106	596
Locus_24534_Transcript_1/1_Confidence_1.000_Length_759	c	(AAT)5aaatccagaaatcagaaccttactaacaattgtctgattacacacat(AC)6	6	79	74	759
Locus_24535_Transcript_1/1_Confidence_1.000_Length_514	c	(AT)10agtctgtaatgtaatatttattggg(T)14	379	437	59	514
Locus_24547_Transcript_1/1_Confidence_1.000_Length_2837	c	(GCA)5accatggggaattgtgtggagtgtggaagctaacgaacaaacatatgttgaattc(TA)7ttatttctagcgcctaagaaaagaagaagaaaaatgttatgggaagtaagtgtatagtatagcgtggggtgaa(GGAAG)6	293	479	187	2837
Locus_24550_Transcript_1/1_Confidence_1.000_Length_2583	c	(T)11gtttttttgcatttactggtaatgatgcctgctgatgatttgtgaatagggagggtagtgcttgaaagcatatatat(TA)10	2310	2417	108	2583
Locus_24656_Transcript_1/1_Confidence_1.000_Length_3271	c	(GA)7ggagcaccaaaagtggaagaacacaaacatattagagaatatctggataggttaaaga(TTC)6	3016	3105	90	3271
Locus_24693_Transcript_1/1_Confidence_1.000_Length_3200	c	(ATC)5(ATA)7	2752	2787	36	3200
Locus_24694_Transcript_1/1_Confidence_1.000_Length_2262	c	(AT)6(AC)6	399	422	24	2262
Locus_24729_Transcript_1/1_Confidence_1.000_Length_1544	c	(T)15gag(A)11	1	29	29	1544
Locus_24813_Transcript_1/1_Confidence_1.000_Length_312	c	(ACCA)8aaataaaattaaaaggaattactactag(TA)8tttctcctacttacaaacaaataataactcactcatgattgatgac(ACAT)7	59	208	150	312
Locus_24890_Transcript_1/1_Confidence_1.000_Length_907	c	(TC)10(TA)6	828	859	32	907
Locus_24939_Transcript_1/1_Confidence_1.000_Length_1046	c	(AT)6ctataggcagatc(T)13	794	831	38	1046
Locus_24975_Transcript_1/1_Confidence_1.000_Length_622	c	(CGG)5cagttgg(GGC)6	387	426	40	622
Locus_25006_Transcript_1/1_Confidence_1.000_Length_1901	c	(GCA)7aaccctcgggttcctaactctactcttttttttattgttgttattgtttgatttattggttgtgttttg(T)17	25	131	107	1901
Locus_25051_Transcript_1/1_Confidence_1.000_Length_981	c	(CTC)8cttt(TTC)5	818	860	43	981
Locus_25073_Transcript_1/1_Confidence_1.000_Length_1053	c	(AT)8aaactttatggaataggac(AT)7	202	250	49	1053
Locus_25145_Transcript_1/1_Confidence_1.000_Length_2865	c	(AT)7gtacatacatatgcactccatacatatac(AT)6	418	472	55	2865
Locus_25237_Transcript_1/1_Confidence_1.000_Length_508	c	(CA)6tatatatg(TA)6	280	311	32	508
Locus_25242_Transcript_1/1_Confidence_1.000_Length_1729	c	(GGC)6tgtggtgctatcccttaggtctcagcctatggttggctggtcggtactccactccttcctcaagtctttgcatatg(CATA)5	319	432	114	1729
Locus_25264_Transcript_1/1_Confidence_1.000_Length_440	c	(T)20(CT)8aa(AT)7	5	56	52	440
Locus_25310_Transcript_1/1_Confidence_1.000_Length_689	c	(TTC)9tttatt(TC)8(TA)6	443	503	61	689
Locus_25389_Transcript_1/1_Confidence_1.000_Length_565	c	(CT)7ca(AT)10	530	565	36	565
Locus_25397_Transcript_1/1_Confidence_1.000_Length_438	c	(AT)7(AG)10	371	404	34	438
Locus_25407_Transcript_1/1_Confidence_1.000_Length_898	c	(GAA)5gtacgaggaaagcaatggagggtgaatatacttagtttcaacaaacaggaaaggatttctgacttgaagaaacag(A)12	796	897	102	898
Locus_25424_Transcript_1/1_Confidence_1.000_Length_1385	c	(AT)6ctatatgtatgt(AG)10	299	342	44	1385
Locus_25426_Transcript_1/1_Confidence_1.000_Length_1238	c	(CT)8a(TC)8	215	247	33	1238
Locus_25434_Transcript_1/1_Confidence_1.000_Length_493	c	(AAT)7aaaaaggtgcaagaatacaattgatgta(TAAT)5	108	176	69	493
Locus_25457_Transcript_1/1_Confidence_1.000_Length_1068	c	(A)10gagttgagaatttggtttcacaccatatatgcatccctataaactccctaaacaaatgtggag(GA)7	1	87	87	1068
Locus_25467_Transcript_1/1_Confidence_1.000_Length_743	c	(GGA)8gatggaggagaagaagaaggaggtggtggtggtcgtggc(GGT)7	509	592	84	743
Locus_25561_Transcript_1/1_Confidence_1.000_Length_827	c	(CT)9cctgaaattcagattcaaccacacagatagccaaatttgtttttgtgtatttaaattaattttaaattaaata(TAT)7	250	361	112	827
Locus_25590_Transcript_1/1_Confidence_1.000_Length_1287	c	(CGC)6cggcggccaacaatagcggcggctgtaatggctacaaa(ACC)6	592	665	74	1287
Locus_25590_Transcript_1/1_Confidence_1.000_Length_1287	c	(A)12ttaaaatcaagtattcaatcaagt(TA)11	1216	1273	58	1287
Locus_25653_Transcript_1/1_Confidence_1.000_Length_1083	c	(GCTTTT)5gttttcattttgttgcttacagttctatgttctcggtttctcgatcgattgtttgg(TTGA)5	11	116	106	1083
Locus_25674_Transcript_1/1_Confidence_1.000_Length_1076	c	(T)17acataagagaggaaaagagtctctttttcttgggttgtatggccgaaaggagtggcctaaccaatacaaaggtctttggggcc(T)12	549	660	112	1076
Locus_25688_Transcript_1/1_Confidence_1.000_Length_865	c	(A)10ctaaacttggctgctacaatggcgtata(AT)8gtgtgtg(TA)6cacacac(AT)7	772	865	94	865
Locus_25746_Transcript_1/1_Confidence_1.000_Length_2088	c	(AT)10gcataactgtgaattgtgctaacaataatttttattatttaatttcagtcttatcaattctattcaaatttttgtaaa(AT)8	1902	2015	114	2088
Locus_25831_Transcript_1/1_Confidence_1.000_Length_758	c	(CTC)5atcgtcttcttcatgaatcctttaa(T)19	496	554	59	758
Locus_25834_Transcript_1/1_Confidence_1.000_Length_1015	c	(T)10cgggaaagaaaaaggcatatataagatcc(GTA)5(ATA)11	196	282	87	1015
Locus_25891_Transcript_1/1_Confidence_1.000_Length_589	c	(AG)6(A)23gagagaa(AG)6	1	54	54	589
Locus_25898_Transcript_1/1_Confidence_1.000_Length_1364	c	(GCA)5ggcggtggatggaaattagggagaagcgtaccgacggatgtcgccgccattgacggtggttga(GCG)7	1063	1161	99	1364
Locus_25928_Transcript_1/1_Confidence_1.000_Length_1027	c	(TA)7gaagataaaacaatataaggcttgtttgtttgcttgctgctaaaattgtaggggttgtaatttcat(A)13	853	945	93	1027
Locus_25999_Transcript_1/1_Confidence_1.000_Length_1462	c	(T)10ctttttttgcttcagt(TGC)6	1339	1382	44	1462
Locus_26012_Transcript_1/1_Confidence_1.000_Length_609	c	(AT)10cgtatcggcggcgacggctacaccagaagaaggaatattctagcg(GGC)5	408	487	80	609
Locus_26042_Transcript_1/1_Confidence_1.000_Length_873	c	(A)10ttgaaattgttctatccatcttttttgcattatcttttgaaaacatacttttcaaagacttattcttcgattgaaacatatatggaccaagc(T)10	139	250	112	873
Locus_26076_Transcript_1/1_Confidence_1.000_Length_687	c	(CT)8ccgtctgtctctct(CA)6	111	152	42	687
Locus_26094_Transcript_1/1_Confidence_1.000_Length_261	c	(T)21ac(T)26	213	261	49	261
Locus_26183_Transcript_1/1_Confidence_1.000_Length_1503	c	(CT)9(AT)9	1	36	36	1503
Locus_26198_Transcript_1/1_Confidence_1.000_Length_430	c	(TA)8attatgttttaaatacagagatgtttccagcagcatcagaagcagtcagtcacaatttacttaactaattttaaaatgaaatatattc(AT)7	20	137	118	430
Locus_26286_Transcript_1/1_Confidence_1.000_Length_431	c	(T)13atagt(A)10	398	425	28	431
Locus_26300_Transcript_1/1_Confidence_1.000_Length_877	c	(AT)8(AC)6	114	141	28	877
Locus_26304_Transcript_1/1_Confidence_1.000_Length_348	c	(TC)15ttgtccaatcaatctacacataacatatacatacattcatacgtgtatctatctgtc(TA)9(ATC)6	158	280	123	348
Locus_26388_Transcript_1/1_Confidence_1.000_Length_955	c	(GCT)5gttatatgtattcagttgtgtgcttctttaacggtaatttagaatgtcttttcttcttgcattgtg(T)10	747	837	91	955
Locus_26392_Transcript_1/1_Confidence_1.000_Length_586	c	(AT)11acagctgctggtgctgtcgtaaagaccatggccatagcccatagatgtttgctgtgctaa(GT)6	307	400	94	586
Locus_26393_Transcript_1/1_Confidence_1.000_Length_1101	c	(ATT)7(GTT)6	308	346	39	1101
Locus_26394_Transcript_1/1_Confidence_1.000_Length_624	c	(CCG)6attcttattgcaattacaacgatcgccgccaagacagcgccgcctcatcctccaacgtcgtcgtcgtcactactgtcaagagagaaagagaaatt(GGC)5	171	298	128	624
Locus_26459_Transcript_1/1_Confidence_1.000_Length_969	c	(A)12gtcgaatggaaaaacaaagtattactcacaatcacatatt(A)10	602	663	62	969
Locus_26511_Transcript_1/1_Confidence_1.000_Length_492	c	(TA)8tcgatcaaaacctaatagtagtaagaa(TGC)5	200	257	58	492
Locus_26519_Transcript_1/1_Confidence_1.000_Length_1334	c	(ATG)6atccaatttccttctcttaga(TTC)6tgtagtaac(AGT)6	176	259	84	1334
Locus_26584_Transcript_1/1_Confidence_1.000_Length_675	c	(AT)9agtgcgag(TA)6	550	587	38	675
Locus_26630_Transcript_1/1_Confidence_1.000_Length_1445	c	(TA)7tgtatgtatataatctatataggcaggccattcaacaaaaccacatgcaagccatcaaac(AT)8	64	153	90	1445
Locus_26698_Transcript_1/1_Confidence_1.000_Length_579	c	(T)10attttca(AT)10	321	357	37	579
Locus_26719_Transcript_1/1_Confidence_1.000_Length_310	c	(A)42t(A)11	257	310	54	310
Locus_26731_Transcript_1/1_Confidence_1.000_Length_2534	c	(CT)7gctcaccttttctttcaccatttttccccccatagttatttctcgcagagagacagggccctcctatc(CT)6	23	116	94	2534
Locus_26763_Transcript_1/1_Confidence_1.000_Length_480	c	(AT)7gatacacacaa(AT)12	193	241	49	480
Locus_26776_Transcript_1/1_Confidence_1.000_Length_638	c	(TC)8(AT)11	557	594	38	638
Locus_26796_Transcript_1/1_Confidence_1.000_Length_683	c	(AG)10cgtacaagattaga(GCT)5	344	392	49	683
Locus_26817_Transcript_1/1_Confidence_1.000_Length_972	c	(AT)7(AG)9	758	789	32	972
Locus_26829_Transcript_1/1_Confidence_1.000_Length_649	c	(AG)14gtttaggtaaattgataatg(GAA)5(GAT)6	354	434	81	649
Locus_26911_Transcript_1/1_Confidence_1.000_Length_838	c	(AGC)5aaaatcagcgtaacttgcagcaaccagccgtgactgatggttcaaagatggtcaccggtccaagggtatcacacaatggtgggaggagt(TCC)6	271	392	122	838
Locus_27104_Transcript_1/1_Confidence_1.000_Length_304	c	(CA)6(TA)7	240	265	26	304
Locus_27133_Transcript_1/3_Confidence_0.286_Length_295	c	(CTT)17catgggctgccttgtcttgtctctcttaccacctgcttgcctctgctcttacttaacaa(AT)8	3	128	126	295
Locus_27133_Transcript_2/3_Confidence_0.714_Length_298	c	(CTT)18catgggctgccttgtcttgtctctcttaccacctgcttgcctctgctcttacttaacaa(AT)8	3	131	129	298
Locus_27133_Transcript_3/3_Confidence_0.714_Length_298	c	(TTC)19atgggctgccttgtcttgtctctcttaccacctgcttgcctctgctcttacttaacaa(AT)8	1	131	131	298
Locus_27136_Transcript_1/1_Confidence_1.000_Length_3913	c	(AT)6aatactcatcattataggtag(A)11	253	296	44	3913
Locus_27171_Transcript_1/1_Confidence_1.000_Length_235	c	(AG)7gagataacacaagcaacgcaggcaaatgaggtattcatcttcgtagtgagagaaaggaaaaggaaacacaacaaagggtggagagtagtcttc(AG)14	75	209	135	235
Locus_27284_Transcript_1/1_Confidence_1.000_Length_242	c	(TA)10ttcccagaacttacaagatcaagaagcagtaaagaataatatcc(AG)6	157	232	76	242
Locus_27289_Transcript_1/1_Confidence_1.000_Length_950	c	(T)12attttattaaacataaaagacttgtactcatcc(TA)8	348	408	61	950
Locus_27328_Transcript_1/1_Confidence_1.000_Length_253	c	(T)10cacttatatatata(TG)6	81	116	36	253
Locus_27393_Transcript_1/1_Confidence_1.000_Length_1873	c	(AT)10ct(AG)8	464	501	38	1873
Locus_27396_Transcript_1/1_Confidence_1.000_Length_727	c	(TA)10ttatttataaaccactgtttcttaaaaaaaataaag(A)10gaaaaag(A)10	369	451	83	727
Locus_27402_Transcript_1/1_Confidence_1.000_Length_418	c	(AGTG)5atgtgctctaattaatcaaggtggtctgtgtgtg(TA)6	285	350	66	418
Locus_27406_Transcript_1/1_Confidence_1.000_Length_1287	c	(A)11cgaatat(A)11	910	938	29	1287
Locus_27412_Transcript_1/1_Confidence_1.000_Length_352	c	(CT)7tatctctctctttg(TC)7	271	312	42	352
Locus_27437_Transcript_1/1_Confidence_1.000_Length_550	c	(CA)8gtggatgggacagaaggatgttttgtgaagaggagaagatgaatgtctggagcatgcacagtacagtgcaggtcaaaatggtgctg(CT)7	379	494	116	550
Locus_27441_Transcript_1/1_Confidence_1.000_Length_493	c	(T)10ctc(T)12	438	462	25	493
Locus_27452_Transcript_1/1_Confidence_1.000_Length_837	c	(AT)10aagataatggatggatggattgatgt(AGA)6	544	607	64	837
Locus_27489_Transcript_1/1_Confidence_1.000_Length_863	c	(AT)7tagtatatcacagtacaccgctacctcaagctaacgtgtaataagcaaatgcaaaacttcacccaccct(ACA)5	202	299	98	863
Locus_27495_Transcript_1/1_Confidence_1.000_Length_2289	c	(AT)7gtt(TGTA)7	2226	2270	45	2289
Locus_27527_Transcript_1/1_Confidence_1.000_Length_216	c	(T)10c(CT)7	10	34	25	216
Locus_27540_Transcript_1/1_Confidence_1.000_Length_513	c	(TA)7(GA)7(G)10	341	378	38	513
Locus_27553_Transcript_1/1_Confidence_1.000_Length_238	c	(A)16gttc(A)10	1	30	30	238
Locus_27555_Transcript_1/1_Confidence_1.000_Length_1448	c	(TTG)5(CTG)7	282	317	36	1448
Locus_27587_Transcript_1/1_Confidence_1.000_Length_563	c	(A)12taaaaa(AT)8	176	209	34	563
Locus_27627_Transcript_1/1_Confidence_1.000_Length_303	c	(AGA)5aaggagaaaaga(AGG)5	168	209	42	303
Locus_27700_Transcript_1/1_Confidence_1.000_Length_599	c	(TA)7tgtatgtatgtatatataattgtatgaattttggggtatggcccaggatggggctgtctttcttggacggccacttctttccct(TC)10	124	241	118	599
Locus_27733_Transcript_1/1_Confidence_1.000_Length_565	c	(AT)9ctgaattaat(TC)7	99	140	42	565
Locus_27763_Transcript_1/1_Confidence_1.000_Length_2408	c	(T)11c(T)12	2199	2222	24	2408
Locus_27783_Transcript_1/1_Confidence_1.000_Length_1367	c	(CT)9t(TC)6ctgtcaatcaatcatgtatgtatatgtatg(TA)6aactcccactctccctccacaagacaacttgctaaaaccaacaatctaacccgagaacaaacatcat(TC)6cctctctcaaagaaacaaatgtatatgctgtttgtgtatgtatcctcactctctcctatatt(ATA)5t(TAA)5	23	267	245	1367
Locus_27812_Transcript_1/1_Confidence_1.000_Length_1364	c	(GA)6caag(AGA)5	43	73	31	1364
Locus_27814_Transcript_1/1_Confidence_1.000_Length_458	c	(GA)10agggtataaagactgccgacagggacaatgcggcggagccagcagcacaggcggcggttctcgtcggattccgacgtggatttcgag(GAC)5	1	122	122	458
Locus_27886_Transcript_1/1_Confidence_1.000_Length_1675	c	(CAAT)5ttgtcaaaaaaaaccaagtgtaagggaaggaactgaatcgaagaagaaga(AGAC)6	331	424	94	1675
Locus_27917_Transcript_1/1_Confidence_1.000_Length_675	c	(AT)6acatacatatagcaagctaaggaaagaacaggaaaaaaaagctcaacgaaaccctagctagcaccaacatacatgtg(TA)6catatgtaca(TGC)6	458	586	129	675
Locus_28002_Transcript_1/1_Confidence_1.000_Length_1506	c	(AT)6agat(AG)9	1013	1046	34	1506
Locus_28113_Transcript_1/1_Confidence_1.000_Length_516	c	(T)13attttggttaatcttctttctttttgggcgtagctatgtgctttaatttatcaagctgtaccattcctctacatgtcg(A)14	69	173	105	516
Locus_28206_Transcript_1/1_Confidence_1.000_Length_467	c	(TA)6tg(TGTA)5	191	224	34	467
Locus_28255_Transcript_1/1_Confidence_1.000_Length_319	c	(AT)9tgttagatgatgtaaatgaccgaatcacctaaaagcttaaactgttaggatacgtatcatttaattatttatctacaaacgagaatcaacca(AT)8	134	259	126	319
Locus_28264_Transcript_1/1_Confidence_1.000_Length_589	c	(TA)7gaaaggcagttctacccgagatttt(GTC)5	219	272	54	589
Locus_28302_Transcript_1/1_Confidence_1.000_Length_1296	c	(TA)6catatagagagagattgtgtatgtgatta(AG)8	22	78	57	1296
Locus_28338_Transcript_1/1_Confidence_1.000_Length_583	c	(TGTA)5tattcacc(GA)6	281	320	40	583
Locus_28338_Transcript_1/1_Confidence_1.000_Length_583	c	(TG)8taaaattaaaatcgatagataggtagataaaac(GA)13	507	581	75	583
Locus_28342_Transcript_1/1_Confidence_1.000_Length_658	c	(TCT)7(TAA)10	460	510	51	658
Locus_28367_Transcript_1/1_Confidence_1.000_Length_870	c	(AT)9aaacacacataaacaaacttaccagagcaggaactatagagagctctttagaaggagaaactcgctgtacataccgtattttactg(A)10	211	324	114	870
Locus_28392_Transcript_1/1_Confidence_1.000_Length_801	c	(AG)9aaacacactgtaaataa(AG)8	2	52	51	801
Locus_28465_Transcript_1/1_Confidence_1.000_Length_3295	c	(T)12g(A)12	2837	2861	25	3295
Locus_28533_Transcript_1/1_Confidence_1.000_Length_1194	c	(T)10aaaaagaagtcatgagatcaatccaaattaacaaataaaaatcccaaaacatggtctcacttaacagggaaattgtagaaaagcgcgagttcttg(ATC)5	1	120	120	1194
Locus_28582_Transcript_1/2_Confidence_0.667_Length_290	c	(A)13g(A)13	264	290	27	290
Locus_28582_Transcript_2/2_Confidence_0.667_Length_315	c	(A)13n(A)38	264	315	52	315
Locus_28620_Transcript_1/1_Confidence_1.000_Length_1500	c	(CGG)5ttcctctgcttcatcttcggatccttccaatgcgacaaaa(TCT)5	987	1056	70	1500
Locus_28629_Transcript_1/1_Confidence_1.000_Length_1622	c	(A)13ttccgaaaaaacag(A)18	241	285	45	1622
Locus_28632_Transcript_1/1_Confidence_1.000_Length_1020	c	(CGA)5cgccgctcgtctccagaccatcatttctagtccgacctatac(TAT)14	146	244	99	1020
Locus_28637_Transcript_1/1_Confidence_1.000_Length_1974	c	(ATC)5ggag(AGAAT)5	36	79	44	1974
Locus_28723_Transcript_1/1_Confidence_1.000_Length_1830	c	(CAG)7tttcttcagagccttttgctaatgtgaatcgtatcagatgatggattgactgact(GA)8	1669	1760	92	1830
Locus_28752_Transcript_1/1_Confidence_1.000_Length_3227	c	(TCC)6tctccca(ACC)6	87	129	43	3227
Locus_28753_Transcript_1/1_Confidence_1.000_Length_1311	c	(GGT)7gatgggaagagtgagtgagcgtgtgtgtgtgagtgactgacttggcaaagagaactgcaccgcgcg(CA)6	887	985	99	1311
Locus_28767_Transcript_1/1_Confidence_1.000_Length_1954	c	(GAA)5(GGA)8	915	953	39	1954
Locus_28825_Transcript_1/1_Confidence_1.000_Length_1458	c	(ATAC)6(AT)6	1224	1259	36	1458
Locus_28829_Transcript_1/1_Confidence_1.000_Length_1377	c	(TA)7catgtgtg(TA)7	1241	1276	36	1377
Locus_28900_Transcript_1/1_Confidence_1.000_Length_350	c	(ACC)5(TCC)6	104	136	33	350
Locus_28912_Transcript_1/1_Confidence_1.000_Length_1123	c	(GA)11caacatattattcaccaaatacaacacaaaacagaaaattacagttgggtatatacagtggc(AGGA)9	1	120	120	1123
Locus_28914_Transcript_1/1_Confidence_1.000_Length_1600	c	(AG)6aacccaaaaatggggtttgaaaaacaattcaggttgctgccctgtttgttgtcacaataga(AG)13	1502	1600	99	1600
Locus_28951_Transcript_1/1_Confidence_1.000_Length_1151	c	(TA)8tgttatgagtagtagtggagagc(GA)7	1000	1052	53	1151
Locus_29023_Transcript_1/1_Confidence_1.000_Length_672	c	(AGCC)5attaagaaactagagagagggagagagataccacctttggatagatagacaaacagaaagacaggacgtgtg(TA)6	101	204	104	672
Locus_29029_Transcript_1/1_Confidence_1.000_Length_1290	c	(CCA)7cttcccaattcca(CT)11ccctgtacttacatactcatcgcacgtatctatatac(AT)6	1	105	105	1290
Locus_29051_Transcript_1/1_Confidence_1.000_Length_675	c	(TC)7ctcttctcattttcatttctcacacttcaaacaaggccttgtttgcctctgcaaatctacc(TA)7	81	169	89	675
Locus_29051_Transcript_1/1_Confidence_1.000_Length_675	c	(AT)10(AG)14	279	326	48	675
Locus_29077_Transcript_1/1_Confidence_1.000_Length_788	c	(A)11tcaaggatccacgaggacagaattctgcagtaaaaaaa(AT)6	434	494	61	788
Locus_29088_Transcript_1/1_Confidence_1.000_Length_1373	c	(TA)9tttgtattttattgtcttttaggtaaaatatttgtttaggctatgttttgtatgaaaaatagatgtttgatatatgtttttg(A)10	359	468	110	1373
Locus_29119_Transcript_1/1_Confidence_1.000_Length_1776	c	(T)11aagtgccactataatactcattagtatctggttattggcagaatactgag(A)11	966	1037	72	1776
Locus_29181_Transcript_1/1_Confidence_1.000_Length_1777	c	(CT)8ccttctcc(CT)7atctgttaattgctttgctgttgccctttcctctctggttatttgctaaaaagatcgaaaaaat(A)16gaaaagaaggaagaatccacccccaaatattagtggataatctctctctctatatatatatgtgtgtag(AAT)6	1386	1590	205	1777
Locus_29265_Transcript_1/1_Confidence_1.000_Length_3266	c	(TC)10aagtctgaacccacagcacagcacaggcaggtggctcttattttctctggtcttgtcttcttcatcaatgaattcagattctccc(TCCTAT)5	168	302	135	3266
Locus_29273_Transcript_1/1_Confidence_1.000_Length_1351	c	(TA)9attaaataaatttaagatgcaggcgcagacatttatgtgccttcgacgtttgtgtctttttggagcgcagtagcagtagc(AGTAGG)5	37	164	128	1351
Locus_29331_Transcript_1/1_Confidence_1.000_Length_262	c	(TCT)5cgtttcaaagccatcggctccgctgtgctcgccatcgattatttgcgcagcctttctgcaaaaaaaggtagt(GA)9	122	226	105	262
Locus_29368_Transcript_1/1_Confidence_1.000_Length_429	c	(GT)9tattctccagcacacctgccagatttagagcacacatacccccaccaatagacaagaaggtatac(AT)9	95	195	101	429
Locus_29406_Transcript_1/1_Confidence_1.000_Length_217	c	(TA)8(TG)13	110	151	42	217
Locus_29431_Transcript_1/1_Confidence_1.000_Length_714	c	(GAA)7agg(ATC)5	547	585	39	714
Locus_29448_Transcript_1/1_Confidence_1.000_Length_409	c	(A)10g(A)10	140	160	21	409
Locus_29471_Transcript_1/1_Confidence_1.000_Length_1060	c	(CT)10ag(AT)6	106	139	34	1060
Locus_29537_Transcript_1/1_Confidence_1.000_Length_1550	c	(AT)6a(AT)6	117	141	25	1550
Locus_29542_Transcript_1/1_Confidence_1.000_Length_1360	c	(AT)9(AC)6	29	58	30	1360
Locus_29555_Transcript_1/1_Confidence_1.000_Length_3019	c	(AT)11tagaaaacgataaaaaacaaaaatacaagttaatacaaccaaattaaataaatgcataatccaatt(A)14	43	144	102	3019
Locus_29559_Transcript_1/1_Confidence_1.000_Length_585	c	(T)16gtaaaagataaaattgatcgatccattagagttcatctggaaatacatgca(ATTTT)5	438	529	92	585
Locus_29645_Transcript_1/1_Confidence_1.000_Length_1487	c	(CT)9ttctctctctaa(CT)6cactcatacacagacatattcact(CA)7	12	91	80	1487
Locus_29898_Transcript_1/1_Confidence_1.000_Length_1401	c	(CT)8aatttcacctctt(GAA)9	46	101	56	1401
Locus_29906_Transcript_1/1_Confidence_1.000_Length_253	c	(AGA)5cgacaagccaaaac(CAG)5	152	195	44	253
Locus_29914_Transcript_1/1_Confidence_1.000_Length_1284	c	(CT)7ccccctt(GC)6	908	940	33	1284
Locus_29979_Transcript_1/1_Confidence_1.000_Length_855	c	(AT)8tcattgtagtttcacacaatatcgaaccatcaatcaaccgcgaaatttacatcaacat(GAA)8	190	287	98	855
Locus_30108_Transcript_1/1_Confidence_1.000_Length_2029	c	(TA)6tgtgtatgtatatgtaaatctagggtttcaatatggtttatttccatggcggattaatcaagaagacacacacattgcagatgcatatg(TA)8	75	191	117	2029
Locus_30108_Transcript_1/1_Confidence_1.000_Length_2029	c	(ATT)8gacatgattaggtgaagctgaagttgtcaaatttgacatgatttcagcttcctcttgc(TGA)5actgatgataaagttttcattttgctttttgggaaaaattt(A)10	1420	1567	148	2029
Locus_30108_Transcript_1/1_Confidence_1.000_Length_2029	c	(TC)9tataactctctgtgggtttctttttttgtggttctgatgagagagaaatgaagagtgaagaagaactccaccattaggtt(AAATA)5	1844	1966	123	2029
Locus_30114_Transcript_1/1_Confidence_1.000_Length_297	c	(TA)8(GA)9	20	53	34	297
Locus_30158_Transcript_1/1_Confidence_1.000_Length_1421	c	(T)11gggactattcgta(AT)8aattt(A)10	460	514	55	1421
Locus_30179_Transcript_1/1_Confidence_1.000_Length_489	c	(TC)7tgtg(TC)8	56	89	34	489
Locus_30205_Transcript_1/1_Confidence_1.000_Length_280	c	(AG)6ggaccaagcaagccaccctttttttttctattattattgttagtggggtattatc(TA)9	195	279	85	280
Locus_30208_Transcript_1/1_Confidence_1.000_Length_1747	c	(AAT)8gataaataattcagaattcacaatgactgctc(TCCA)5	162	237	76	1747
Locus_30319_Transcript_1/1_Confidence_1.000_Length_1890	c	(GAG)5cagcattgttggttgagattgagaatgatgaattggaaatgggagttggaggagatgaaaccagtgacagtagaatgtgtgtctgtgtgagagaga(GAGT)5	1390	1520	131	1890
Locus_30405_Transcript_1/1_Confidence_1.000_Length_2501	c	(TC)13tag(AT)9	847	893	47	2501
Locus_30406_Transcript_1/1_Confidence_1.000_Length_2250	c	(ATC)5(ATT)6	207	239	33	2250
Locus_30591_Transcript_1/1_Confidence_1.000_Length_997	c	(GCT)5gcggtggatctaatgatgtagtagcagcag(CTT)5	708	767	60	997
Locus_30649_Transcript_4/4_Confidence_0.214_Length_222	c	(AG)14gaga(AG)8	27	74	48	222
Locus_30675_Transcript_1/1_Confidence_1.000_Length_2853	c	(TTC)5aacttccggtgcagttgaggggcgtttgtcgtcttcaaacttcctcctcaagtcagggctgaagttg(GGC)5	1815	1911	97	2853
Locus_30691_Transcript_1/1_Confidence_1.000_Length_500	c	(AT)7tgtg(ATT)13	388	444	57	500
Locus_30769_Transcript_1/1_Confidence_1.000_Length_1008	c	(GA)8gggagtggagaagaaaaagaaaaaccaattcttataattacagtgagaaaaaattaaagaa(AAT)6	451	545	95	1008
Locus_30773_Transcript_1/1_Confidence_1.000_Length_426	c	(CT)11(AT)7	33	68	36	426
Locus_30777_Transcript_1/1_Confidence_1.000_Length_1073	c	(CT)7t(TC)6tgcctatctctcagtcg(CT)11	14	79	66	1073
Locus_30777_Transcript_1/1_Confidence_1.000_Length_1073	c	(A)19gaaagaaattacagatcacattattgcatttggtttgggggaatgtgtggcataaaaagaaaatacccataaagcataaggagggttcttaaagggttc(T)14	783	914	132	1073
Locus_30799_Transcript_1/1_Confidence_1.000_Length_1269	c	(AT)12aataaatggccaacaagacccaaccctactaatgaagattcatcaatattcatatttgatgcctc(TA)9gactctaaaaagtctacatatgtatttaatt(ATAA)5	86	243	158	1269
Locus_30838_Transcript_1/1_Confidence_1.000_Length_437	c	(A)14gttattattgaaaagaaacataatgtagatgataaaaatggatctaaaggttcagtaaatt(AC)8ataaaattacattgagactctcaagttagcaaacaaatataagcaagtcagcacataactcaactttcattctagtctaaatagac(AAT)5	8	199	192	437
Locus_30876_Transcript_1/1_Confidence_1.000_Length_492	c	(T)19gg(T)13	459	492	34	492
Locus_30954_Transcript_1/1_Confidence_1.000_Length_983	c	(A)13caaaggtgacctaatagttactaaataatacccacc(CA)7	295	357	63	983
Locus_31031_Transcript_1/1_Confidence_1.000_Length_2005	c	(T)11aaaaaaaattactatttaaattgtatatttttca(AT)6	56	112	57	2005
Locus_31094_Transcript_1/1_Confidence_1.000_Length_1555	c	(CA)7tac(AT)8(AG)14	1287	1347	61	1555
Locus_31102_Transcript_1/1_Confidence_1.000_Length_1662	c	(TC)8(TA)7	1595	1624	30	1662
Locus_31120_Transcript_1/1_Confidence_1.000_Length_1028	c	(TC)6caatccaatat(TC)8	468	506	39	1028
Locus_31167_Transcript_1/1_Confidence_1.000_Length_1001	c	(A)10ttgagagtttc(TTGA)5	885	925	41	1001
Locus_31415_Transcript_1/1_Confidence_1.000_Length_872	c	(T)11cattttatttgaaccctg(A)14	488	530	43	872
Locus_31436_Transcript_1/1_Confidence_1.000_Length_480	c	(CAT)5ctccttctccttctccttccccttccaatgatgatgatgacgacgataatatctctatcacttg(TTC)9	269	374	106	480
Locus_31557_Transcript_1/1_Confidence_1.000_Length_1002	c	(TA)8gaaaaaaaaagtgatggacatatgtg(A)10	951	1002	52	1002
Locus_31622_Transcript_1/1_Confidence_1.000_Length_219	c	(TA)7tgt(AG)7	57	87	31	219
Locus_31643_Transcript_1/1_Confidence_1.000_Length_1905	c	(TA)6cgtagtagtatatatgtgtgtgcagacagtatcgactatagagtcagtctggagg(GA)7atattatcgggaaaag(AGGC)6	1132	1252	121	1905
Locus_31674_Transcript_1/1_Confidence_1.000_Length_1876	c	(ACG)5gccggccgaagctccagaagtcggtgtcggagctcgacacagtacctgg(ATT)6gttgttgttgttattaatattattgttgtgttgattcgccgccatggacggtggttctgggtcgttaatgtccatcagc(TGG)7tcgaaggcggagaaggagaa(GTC)6	301	520	220	1876
Locus_31731_Transcript_1/1_Confidence_1.000_Length_1578	c	(CGG)6aggcggc(GGA)5	94	133	40	1578
Locus_31765_Transcript_1/1_Confidence_1.000_Length_1844	c	(CT)12tacactctcttcctcaccgccacaaaccgaaattacgaattatccattcaatttttggctctcaa(TC)9	38	144	107	1844
Locus_31785_Transcript_1/1_Confidence_1.000_Length_825	c	(AT)6aaagaaaagaagaaaaagagtattcacaatagataagaaatcccacaaaga(ATAC)6cacatacacaaatctcaaaccattttaaagcattgattccccaaagggcaaaaatcttcaacactttcaattctctcccacaagaaactaaaaaacc(A)10	12	205	194	825
Locus_31855_Transcript_1/1_Confidence_1.000_Length_1021	c	(TA)9tgtccaaatt(A)13	142	182	41	1021
Locus_31858_Transcript_1/1_Confidence_1.000_Length_976	c	(GAA)5gagggcagagcgaatcgaatctcaa(ACAG)5	266	325	60	976
Locus_31997_Transcript_1/1_Confidence_1.000_Length_2931	c	(TC)7tgggtatgtattgttttgagtgtgcagag(AT)9	2646	2706	61	2931
Locus_31999_Transcript_1/1_Confidence_1.000_Length_1025	c	(GA)9cgaaggaaggggattcggatgaac(CTT)6	931	990	60	1025
Locus_32026_Transcript_1/1_Confidence_1.000_Length_734	c	(GAG)5cgccgccgccggaaataatcttaaggccgtgtttggatgttgtgtgattttaattttttttgaatttctggttt(TA)6	342	442	101	734
Locus_32061_Transcript_1/1_Confidence_1.000_Length_2103	c	(AT)9t(TA)7a(AG)6	1432	1477	46	2103
Locus_32110_Transcript_1/1_Confidence_1.000_Length_287	c	(AC)9(TC)7	240	271	32	287
Locus_32115_Transcript_1/1_Confidence_1.000_Length_705	c	(CAT)7ctacaataaacctaccaattaatagtaaataataatatttattattacactgc(AT)10	162	255	94	705
Locus_32115_Transcript_1/1_Confidence_1.000_Length_705	c	(TC)14(TA)7	392	433	42	705
Locus_32125_Transcript_1/1_Confidence_1.000_Length_2453	c	(TAT)5ttagattttgcctacggtaaatatagaatgccattcttagaagtactgac(AT)9	2325	2407	83	2453
Locus_32156_Transcript_1/1_Confidence_1.000_Length_2572	c	(TCT)6tccatgtcactgtcgcaattatcggaatcttcag(CTT)7	348	420	73	2572
Locus_32161_Transcript_1/1_Confidence_1.000_Length_1670	c	(AT)6(GT)8	510	537	28	1670
Locus_32258_Transcript_1/1_Confidence_1.000_Length_532	c	(A)10cacaaacaaacag(TA)6gatatatat(AG)11	7	72	66	532
Locus_32317_Transcript_1/1_Confidence_1.000_Length_929	c	(TG)8taattgtttttgttactcagaaaaacagctgaatatgaggtttgga(G)11	687	759	73	929
Locus_32423_Transcript_1/1_Confidence_1.000_Length_1668	c	(T)13cctttttttctttttggttctatgttttgtgttgttttttggtatcctttgatttatttttatttttatttta(T)10gggtttttgatttctactcttaactgtaaaatacttttatcgttgtgtgttgttgtatgtgtggttaaggttatata(GT)12	1271	1467	197	1668
Locus_32477_Transcript_1/1_Confidence_1.000_Length_570	c	(A)10gaaaaaacaaaaaaacaaatgattaatatatatgggagggtcctggggccatcctgctgtggatcg(CT)7	165	254	90	570
Locus_32498_Transcript_1/1_Confidence_1.000_Length_2358	c	(TTTA)6aggttgt(TTA)8	2289	2343	55	2358
Locus_32558_Transcript_1/1_Confidence_1.000_Length_871	c	(T)11ggg(T)10aatgtctttaggtcctctc(A)10	682	734	53	871
Locus_32655_Transcript_1/1_Confidence_1.000_Length_1492	c	(TATG)6tatctccgtgacaatatgc(AG)8	1158	1216	59	1492
Locus_32657_Transcript_1/1_Confidence_1.000_Length_266	c	(T)11g(T)16	130	157	28	266
Locus_32678_Transcript_1/1_Confidence_1.000_Length_2035	c	(TC)6g(CT)11	20	54	35	2035
Locus_32702_Transcript_1/1_Confidence_1.000_Length_1077	c	(AGA)10ggaggaggaagaagc(AG)9	893	955	63	1077
Locus_32708_Transcript_1/1_Confidence_1.000_Length_456	c	(AT)9gaggtagctgcagatttactaagtaatttggttctatctttcctgtgtac(AT)6	79	158	80	456
Locus_32714_Transcript_1/1_Confidence_1.000_Length_1368	c	(AG)8aatcaagtcagttttttcaaggtggctgttgctgctaaatcaatggattcgtggcgtcgtcgtctgta(CAG)5	246	344	99	1368
Locus_32727_Transcript_1/1_Confidence_1.000_Length_3340	c	(T)18gtaacatagaacaactactctaaattaatgaatgtaaaggagagagagggaagcgaaacaagggaaggggtgggccattattattcatttgattaa(AGG)5	3062	3190	129	3340
Locus_32835_Transcript_1/1_Confidence_1.000_Length_1901	c	(CTG)5(CTT)5	116	145	30	1901
Locus_32837_Transcript_1/1_Confidence_1.000_Length_1877	c	(T)10atttt(A)10	1569	1593	25	1877
Locus_32901_Transcript_1/1_Confidence_1.000_Length_647	c	(TTC)5ttaccactctgccctcctgccccgccgccggggtcgtggcccgccggaggtttctccaaggcggggatagaaacagagagagtctc(CGG)5	76	191	116	647
Locus_33108_Transcript_1/1_Confidence_1.000_Length_1135	c	(CAG)5ctcctcctcctccgcatttgtcaaaggtagccgctccaccacca(CCT)7	141	220	80	1135
Locus_33132_Transcript_1/1_Confidence_1.000_Length_396	c	(AG)14gagaaatctgataaatgagtggtggtgggaggcacccacccaacccaact(CAG)8	179	280	102	396
Locus_33150_Transcript_1/1_Confidence_1.000_Length_320	c	(GATT)6atacatacatacaaaatacatatgatgggtgtcagtagaaaatttcacaaactcaaatgtcttcta(TC)6	17	118	102	320
Locus_33262_Transcript_1/1_Confidence_1.000_Length_1719	c	(AG)6acaagggttgactatatattttgattggatgaaaagtgaatctttttctctttttc(A)11	1481	1559	79	1719
Locus_33365_Transcript_1/1_Confidence_1.000_Length_1778	c	(AT)10aaacttctttacaaatgaagaactaaaaacccaaaacccttattacaaaaccacagaagaatcacgtg(TA)7	1	102	102	1778
Locus_33382_Transcript_1/1_Confidence_1.000_Length_388	c	(TA)6atatatattctctacctcgtttcaatttggagttcagagaattaaataataataataac(AAT)6	53	141	89	388
Locus_33400_Transcript_1/1_Confidence_1.000_Length_1752	c	(AC)8(AT)8	72	103	32	1752
Locus_33411_Transcript_1/1_Confidence_1.000_Length_1066	c	(GAA)7(GAT)6	576	614	39	1066
Locus_33494_Transcript_1/1_Confidence_1.000_Length_656	c	(TG)6tc(T)13	326	352	27	656
Locus_33589_Transcript_1/1_Confidence_1.000_Length_1609	c	(TTCT)7acactcaaagagtttgtacatcatatgataatagaagagg(AACC)6	1300	1391	92	1609
Locus_33634_Transcript_1/1_Confidence_1.000_Length_836	c	(CT)6ccaaatcactccgccatggaaatccgagagaagctccaccagttcaggttccatctcctc(GCG)6	197	286	90	836
Locus_33641_Transcript_1/1_Confidence_1.000_Length_626	c	(GT)7ata(AT)8ttatatat(AG)6	486	538	53	626
Locus_33740_Transcript_1/1_Confidence_1.000_Length_1348	c	(T)12aatatttctctttgtttcagctttaatattcacttttatcttcttcccttttgtgcatctttctgtatgtggttggatagctgctttatgtatg(TA)7	1042	1161	120	1348
Locus_33864_Transcript_1/1_Confidence_1.000_Length_2304	c	(GAA)8gatgaagaggac(GAA)10	230	295	66	2304
Locus_33881_Transcript_1/1_Confidence_1.000_Length_1900	c	(GCG)9gcaaggaattccaggttctggatcctttactatcgtcaa(CGT)5	1789	1869	81	1900
Locus_33976_Transcript_1/1_Confidence_1.000_Length_672	c	(TG)7(TC)9	208	239	32	672
Locus_33990_Transcript_1/1_Confidence_1.000_Length_268	c	(AT)6tttttaataaatttaataaaagatga(T)10	154	201	48	268
Locus_33996_Transcript_1/1_Confidence_1.000_Length_1050	c	(TCC)5agatcataataatagtaatcattataatcacggcggtgctgttgttgt(TGA)8	394	480	87	1050
Locus_34062_Transcript_1/1_Confidence_1.000_Length_1448	c	(CA)9cgac(TA)7	294	329	36	1448
Locus_34062_Transcript_1/1_Confidence_1.000_Length_1448	c	(AAT)8tccgtcgaagcttgtgggagttctgacagttacttgtcagaagtggttctggcgtcctccatctggattaaccattaccacctttgat(ATA)8	1138	1273	136	1448
Locus_34079_Transcript_1/1_Confidence_1.000_Length_809	c	(AT)9(GT)8	88	121	34	809
Locus_34140_Transcript_1/1_Confidence_1.000_Length_1181	c	(GA)13agagcgcaaat(GGA)5	179	230	52	1181
Locus_34181_Transcript_1/1_Confidence_1.000_Length_635	c	(AT)8gtataatgcattcttgtgggtgtgtttgtttggggtggattaaagtttcactgttcatctc(T)23	536	635	100	635
Locus_34184_Transcript_1/1_Confidence_1.000_Length_879	c	(TC)8cacagctgtgttt(TC)7	405	447	43	879
Locus_34231_Transcript_1/1_Confidence_1.000_Length_494	c	(CAC)5ccaccaacaccaaccaaataactgctattgctgctgctgcttccattttatatatatcgatcgaatgaac(TA)8	389	489	101	494
Locus_34305_Transcript_1/1_Confidence_1.000_Length_1195	c	(AAT)6aacaataatagccaaaatttttgccattgatcaattttattgcctcaaaattgaacattaataggc(ATA)9	9	119	111	1195
Locus_34345_Transcript_1/1_Confidence_1.000_Length_983	c	(T)10caaatttgtgttcaatcattttattcataatactgtagtttttttttaaataataattt(A)18	77	163	87	983
Locus_34360_Transcript_1/1_Confidence_1.000_Length_654	c	(TA)10ttatatgaggctgggaaactaaattaaacctctaaaggaacaagacaagaaagacagacagcatatttatataaagtatg(TAT)5	527	641	115	654
Locus_34367_Transcript_1/1_Confidence_1.000_Length_888	c	(CGT)5catgtgtgagggga(CTT)5	785	828	44	888
Locus_34371_Transcript_1/1_Confidence_1.000_Length_1184	c	(GCT)5gc(AGA)5	654	685	32	1184
Locus_34371_Transcript_1/1_Confidence_1.000_Length_1184	c	(TAT)6tgtttataataa(TAT)6	829	876	48	1184
Locus_34443_Transcript_1/1_Confidence_1.000_Length_335	c	(T)11aaa(T)11	281	305	25	335
Locus_34526_Transcript_1/1_Confidence_1.000_Length_1609	c	(CTC)6(TTC)10	176	223	48	1609
Locus_34641_Transcript_1/1_Confidence_1.000_Length_548	c	(AC)7(AT)6	76	101	26	548
Locus_34739_Transcript_1/1_Confidence_1.000_Length_723	c	(TC)8(TA)6	569	596	28	723
Locus_34870_Transcript_1/1_Confidence_1.000_Length_460	c	(AC)6tacactactagactagtcccatatgcatcatacatcac(AT)6	90	151	62	460
Locus_34891_Transcript_1/1_Confidence_1.000_Length_1214	c	(T)11ccccg(T)10	216	241	26	1214
Locus_34891_Transcript_1/1_Confidence_1.000_Length_1214	c	(TC)6(CT)6ag(AT)6	1080	1117	38	1214
Locus_34938_Transcript_1/1_Confidence_1.000_Length_732	c	(AT)6gtatgtatctgtgagtacgttgtgtctgtgaacttaattaggttggagtacaattccgacagcaggcggt(GGC)5	219	315	97	732
Locus_34977_Transcript_1/1_Confidence_1.000_Length_1391	c	(CT)6c(CT)9	51	81	31	1391
Locus_34977_Transcript_1/1_Confidence_1.000_Length_1391	c	(ATC)5(AGC)5aattaagacagccacaggtggttatt(CAG)5	1056	1126	71	1391
Locus_34982_Transcript_1/1_Confidence_1.000_Length_413	c	(T)21gcccagacttagatgcacaatcttgcagcaa(AT)9	1	70	70	413
Locus_35006_Transcript_1/1_Confidence_1.000_Length_529	c	(CAT)6caccaa(CAG)5	53	91	39	529
Locus_35017_Transcript_1/1_Confidence_1.000_Length_241	c	(CT)6(TC)6	24	47	24	241
Locus_35030_Transcript_1/1_Confidence_1.000_Length_358	c	(AT)9(GT)10(GC)6gtgctgggttgttgtcaatggtggatcttcttagttatcaac(T)18	225	334	110	358
Locus_35082_Transcript_1/1_Confidence_1.000_Length_260	c	(GA)6gggg(GA)6	135	162	28	260
Locus_35088_Transcript_1/1_Confidence_1.000_Length_1070	c	(A)10ttattggccacgtcatcatccttagggtcatcgtctcaccccgc(CGG)6	443	514	72	1070
Locus_35216_Transcript_1/1_Confidence_1.000_Length_495	c	(ATT)5atgaagatgaaaacgatgtatgtaataacagtttgttgttcatgttcttcttcttggctgactgttgcttacaagatcttgttcatcac(T)13	359	475	117	495
Locus_35217_Transcript_1/1_Confidence_1.000_Length_415	c	(GA)6cctatgtgtgtgt(GA)9	324	366	43	415
Locus_35245_Transcript_1/1_Confidence_1.000_Length_961	c	(CCG)6gaggcggcggcggcgcgtcccatccccggcttcatcttattcaaaggaacatcatccaattcatcctccaattcatcatcaaat(TCA)5	831	947	117	961
Locus_35274_Transcript_1/1_Confidence_1.000_Length_459	c	(TC)8tagatatagatatagatatagatagagagagggagatgtcatagag(AT)6	328	401	74	459
Locus_35287_Transcript_1/1_Confidence_1.000_Length_432	c	(T)10c(T)10aaaaaag(AT)6	367	406	40	432
Locus_35384_Transcript_1/1_Confidence_1.000_Length_629	c	(CCG)8tagatcctgcagttcatggcggcggctaaacccctcttcgagaccatattgctttcgacgatacctttcttaattaattaa(AATT)5gtgatgtaatatggaaatgtggatatatatatttttttaa(T)14ccttttatgaggatttatttactgtctcttaag(T)10	364	585	222	629
Locus_35415_Transcript_1/1_Confidence_1.000_Length_250	c	(TA)9gatatagatatagata(TG)10	161	214	54	250
Locus_35437_Transcript_1/1_Confidence_1.000_Length_856	c	(TCC)5accacca(CCG)5	570	606	37	856
Locus_35460_Transcript_1/1_Confidence_1.000_Length_757	c	(AG)7aatttagagagagagatgggagtttcgggaacaatggagtatttgtcggagctgttgagcagcaagac(GAA)5	192	288	97	757
Locus_35512_Transcript_1/1_Confidence_1.000_Length_582	c	(AT)9(AG)7	146	177	32	582
Locus_35606_Transcript_1/1_Confidence_1.000_Length_687	c	(AT)6acatatatatatgaaacatggcatcaattacatatatgatagatctatatt(TA)6ttttccaaattggaggaacaagaaaaaggaagaaaacccactaattgaagtgcatgatgcaattcccaccaaacccacaaatttgttc(CT)8tctttatttttcactctttca(AG)6	131	342	212	687
Locus_35641_Transcript_1/1_Confidence_1.000_Length_3097	c	(GATG)5atccaaatcgaacggaactagtagttactacaagcaaacaatagcagaagagggcagagagagag(GA)15	811	925	115	3097
Locus_35671_Transcript_1/1_Confidence_1.000_Length_283	c	(T)11cg(T)10	86	108	23	283
Locus_35676_Transcript_1/1_Confidence_1.000_Length_224	c	(CA)7tac(AT)11cccttaattgttccaagaaatcaaagccaagaaaataataataaaatt(A)38	89	213	125	224
Locus_35760_Transcript_1/1_Confidence_1.000_Length_312	c	(TC)11(AC)9	125	164	40	312
Locus_35763_Transcript_1/1_Confidence_1.000_Length_256	c	(CA)6acagatac(AT)8	131	166	36	256
Locus_35792_Transcript_1/1_Confidence_1.000_Length_822	c	(T)16ctttttaagtttttactataatttttattt(TA)8	576	637	62	822
Locus_35841_Transcript_1/1_Confidence_1.000_Length_1160	c	(T)13ctgaatcagttagctacaagagtactagagaaaaaaccttcatgtgaagactggtttgacgtgaaagcgtatttgaaaaatctgaaagtgtttggatgc(T)12	1	124	124	1160
Locus_35888_Transcript_1/1_Confidence_1.000_Length_421	c	(GA)9tctgctgatgaaaatggtgtatggaaagtgggcattcatgatctgggttttgaaaggctccttctgttagaac(A)13	312	415	104	421
Locus_35892_Transcript_1/1_Confidence_1.000_Length_309	c	(TC)8ttctttctctctctatatatgtgtatgtatatctgaaatgaagagagagagacacacacgaaatgggcaaattatacagag(AT)7gtatgtatatattggagagacaaaactctagctgttgtgttcttctgttctaccctctaacaaaatcaaacttaacaatttcaacaagaagaagaag(AT)7	7	228	222	309
Locus_35893_Transcript_1/1_Confidence_1.000_Length_655	c	(GAA)5aggaaggaagaaaaatggctagctcagtgctctcca(CCG)7	55	126	72	655
Locus_35936_Transcript_1/1_Confidence_1.000_Length_565	c	(A)17g(A)12	1	30	30	565
Locus_35958_Transcript_1/1_Confidence_1.000_Length_1127	c	(AAG)7aa(AGG)6aaaattcgtcttttcgtgcaagcaatagatgcccgtcccccttttttc(T)15	485	588	104	1127
Locus_35985_Transcript_1/1_Confidence_1.000_Length_907	c	(A)12ctcttcacttcactgctactgatgatgatgacgaggatgatg(AT)9(AG)7	666	751	86	907
Locus_36050_Transcript_1/2_Confidence_0.667_Length_223	c	(TA)15ttaattaaccc(ATT)15	28	113	86	223
Locus_36050_Transcript_2/2_Confidence_0.667_Length_219	c	(TA)13ttaattaaccc(ATT)15	28	109	82	219
Locus_36095_Transcript_1/1_Confidence_1.000_Length_1464	c	(CTT)5tttcctttcccttccttccccctcactcgagaagcgaaaagcttttcttttgtctcagtgactttcgaacaatttcactatatacataa(AT)6acacatatacacacacactactgta(AG)17	1284	1458	175	1464
Locus_36230_Transcript_1/2_Confidence_0.667_Length_1026	c	(CT)17(AT)8	4	53	50	1026
Locus_36230_Transcript_2/2_Confidence_0.667_Length_1025	c	(CT)18(AT)9	1	54	54	1025
Locus_36265_Transcript_1/1_Confidence_1.000_Length_1900	c	(AGC)6cattacactttttatcaattaactttcttcttcttatctgaaaaacccttgaaaatattgcccctcttatatcgtc(T)10	186	289	104	1900
Locus_36380_Transcript_1/1_Confidence_1.000_Length_1272	c	(AC)8gcgcacacac(AT)10	201	246	46	1272
Locus_36381_Transcript_1/1_Confidence_1.000_Length_768	c	(TAT)11taagatttatatacttattatttaatttggtagttttttttt(A)12	540	626	87	768
Locus_36449_Transcript_1/1_Confidence_1.000_Length_295	c	(A)18gggggccacattatatcatatcgtaaaagag(AT)9	192	258	67	295
Locus_36596_Transcript_1/1_Confidence_1.000_Length_670	c	(TA)7tggtgttttcgatgt(TA)8ttaatagatgaatagatcgatagatagata(TAG)6	523	615	93	670
Locus_36676_Transcript_1/1_Confidence_1.000_Length_1763	c	(CATA)5catgcatac(AT)7	84	126	43	1763
Locus_36689_Transcript_1/1_Confidence_1.000_Length_965	c	(CAG)5tgtatgcctgtatgtatataacaa(AC)7	154	206	53	965
Locus_36690_Transcript_1/1_Confidence_1.000_Length_355	c	(AT)8(AG)18taaaagcagcaaacagagaagtcgcatataatcctcaaaacagcacacagaatgttg(ATA)8cattttacaaccacctagctgcagagccatcttcctggctctattatcttatccatttttttc(T)12cttttcgaggggatggggtgggggatggaatgtgcactcatttatatatctttcttttcatc(AT)9	3	290	288	355
Locus_36886_Transcript_1/1_Confidence_1.000_Length_880	c	(T)10atcttaattttagtttgaatgatccatctgcccacaattaatatatttattttaccattggatattaatacgatgattcgatcggatcagca(T)12	757	870	114	880
Locus_36920_Transcript_1/1_Confidence_1.000_Length_410	c	(TAA)7tattactattattctttacatctcttctcttctcttctcgggaaagaaaagctgcagtgggccgcctcagacagacacactgcgcg(CA)6	238	356	119	410
Locus_36934_Transcript_1/1_Confidence_1.000_Length_2368	c	(TA)7tgttaaaagtggatggtttggctgtgcgtcttctccagctgg(CTCTC)5	2244	2324	81	2368
Locus_36959_Transcript_1/1_Confidence_1.000_Length_729	c	(AACAG)5cataaaaataaacaataact(A)10	347	401	55	729
Locus_36992_Transcript_1/1_Confidence_1.000_Length_302	c	(CTG)5actgaattttggtactaattaaggagagggtattgagtactgagctagctgac(TA)12	181	272	92	302
Locus_37039_Transcript_1/1_Confidence_1.000_Length_1706	c	(AT)12gatgctacacaatatgttacatatggtgcattttattatctggtgtggctaaatattagg(A)17	1424	1524	101	1706
Locus_37078_Transcript_1/1_Confidence_1.000_Length_1107	c	(T)11gttttggtttatatatatac(AT)10	227	277	51	1107
Locus_37190_Transcript_1/1_Confidence_1.000_Length_1068	c	(TCA)5tcgacctatctttttcactgttgctctctttttcttccctttaagctccatcatctttttttctctcccatcttcctttccc(CA)6acacactgcataaatatttttt(TA)6	17	159	143	1068
Locus_37250_Transcript_1/1_Confidence_1.000_Length_3150	c	(TA)10(TG)6	2267	2298	32	3150
Locus_37302_Transcript_1/1_Confidence_1.000_Length_878	c	(TA)8tttgatagagaaaattacaac(TA)7	827	877	51	878
Locus_37304_Transcript_1/1_Confidence_1.000_Length_1031	c	(TA)7(GA)9gggagagagat(AG)6	960	1014	55	1031
Locus_37336_Transcript_1/1_Confidence_1.000_Length_876	c	(TGGC)5tgtttttacatatacactctaaaagcctgctgctacccgcttgct(TA)12	127	215	89	876
Locus_37354_Transcript_1/1_Confidence_1.000_Length_978	c	(AG)9tatggcttctgcatcccaatcgtcgtccatgcttaac(AAT)5cagggtttgtttgaggtgcagcagcagcaggaggaggctgatgatttattggt(CTC)6	261	401	141	978
Locus_37355_Transcript_1/1_Confidence_1.000_Length_255	c	(AC)8(AT)8(GT)8	205	252	48	255
Locus_37374_Transcript_1/1_Confidence_1.000_Length_762	c	(AT)6(AG)6	71	94	24	762
Locus_37439_Transcript_1/1_Confidence_1.000_Length_1128	c	(CT)6atatctggttgcttgctgaacctaga(GCT)7	38	96	59	1128
Locus_37489_Transcript_1/1_Confidence_1.000_Length_2581	c	(CAG)5(CAC)6	233	265	33	2581
Locus_37500_Transcript_1/1_Confidence_1.000_Length_270	c	(T)10cctctattttttcatttttg(T)11aacca(T)10	158	213	56	270
Locus_37516_Transcript_1/1_Confidence_1.000_Length_200	c	(AGA)5agcagaagaagaagaaatcaaaaatggattgaatgaaaaaaaagccctcagaaaatatttaaatccatgttcccc(CT)8ag(TTC)5	39	161	123	200
Locus_37578_Transcript_1/1_Confidence_1.000_Length_816	c	(A)11caagaaaattaaaagaaaagaaaagagtcatcaatgtcaaaaacaaagtacaactgaaatgaaacttcatgcatgtggcaa(AC)6	73	176	104	816
Locus_37697_Transcript_1/1_Confidence_1.000_Length_1063	c	(TCT)5gttaattagggttccttattctccacgaaacctgatcgatagctacattaggatagaattcta(TAT)5	960	1052	93	1063
Locus_37723_Transcript_1/1_Confidence_1.000_Length_753	c	(CA)7aatatatatat(TA)8	49	89	41	753
Locus_37723_Transcript_1/1_Confidence_1.000_Length_753	c	(TC)7ctaaaagggctgagtacttacaagatctcactcctatgctctcaagcatacgcggtcagatctcaagtactcagcctgcctccatctctgaaat(TA)8aatctaataatgtgtatgcctgtggtatcaatcacagattataat(TA)9	315	501	187	753
Locus_37807_Transcript_1/1_Confidence_1.000_Length_2293	c	(TC)13tgtaatcatgttatatctatagtaaggcaagaatatga(AG)11	2087	2172	86	2293
Locus_37819_Transcript_1/1_Confidence_1.000_Length_2247	c	(CTC)5caaaccgatgataaccaagatgacacacagtca(AAG)11	1167	1247	81	2247
Locus_37877_Transcript_1/2_Confidence_0.667_Length_514	c	(AT)9ttaa(AAT)6	39	78	40	514
Locus_37877_Transcript_2/2_Confidence_0.667_Length_514	c	(AT)9ttaa(AAT)6	39	78	40	514
Locus_38082_Transcript_1/1_Confidence_1.000_Length_295	c	(TTC)5tttaatatatgtgtttgtgtacagaattagggtttcatcatgagagagacagagaagtagcttgatttttcattctgttcgtaatct(AG)16	161	294	134	295
Locus_38102_Transcript_1/1_Confidence_1.000_Length_1167	c	(TC)6c(CT)7cac(TA)10tctcttaccagttcaagcaacggcataatgcagatggatcatcttctcaagaactctcttctcttct(TC)8	162	294	133	1167
Locus_38110_Transcript_1/1_Confidence_1.000_Length_1264	c	(AT)9aataatctgttgtgtagccaggctgagaggg(GT)6	1065	1125	61	1264
Locus_38163_Transcript_1/1_Confidence_1.000_Length_4450	c	(AT)9(A)40	4393	4450	58	4450
Locus_38200_Transcript_2/3_Confidence_0.364_Length_1336	c	(TA)9agaagcttgctaatatatatctcctcgtcgcaattaatcatcgatccaatcccaatcgc(AT)12	85	185	101	1336
Locus_38339_Transcript_1/1_Confidence_1.000_Length_471	c	(TA)11ttctgtccacagcccgtctttgctcattcagctctcttcctaggtggatagtgatattttggg(T)20	196	300	105	471
Locus_38360_Transcript_1/1_Confidence_1.000_Length_1078	c	(AG)6(A)10	657	678	22	1078
Locus_38525_Transcript_1/1_Confidence_1.000_Length_662	c	(TA)9ttaaaatatattatatagtaatatataagtatttaagtaagtatggatcagtttattttattcttgtatttttaagttatgtgttattg(TTA)8attattataagttgagaattaaaaagggttggatacattattgtatccttagcataagagagccttataatatc(TA)12	426	654	229	662
Locus_38644_Transcript_1/1_Confidence_1.000_Length_422	c	(AC)10ttttcttgcatttgcaattaatgtctgtcat(CA)13	180	256	77	422
Locus_38742_Transcript_1/1_Confidence_1.000_Length_723	c	(T)15c(T)15	1	31	31	723
Locus_38757_Transcript_1/1_Confidence_1.000_Length_575	c	(AAAT)5aaaaaccttttcactccctca(CT)6	28	80	53	575
Locus_38761_Transcript_1/1_Confidence_1.000_Length_2174	c	(GAG)5ggggaagaagaaggcagagacggaggaggaggaggctgcggcggggaatcggaggacgagaagaaggagatgaactcgaatgaagagagcggacggca(GTG)5	149	276	128	2174
Locus_38838_Transcript_1/1_Confidence_1.000_Length_503	c	(ATT)5ataattactataattataataattataattataattac(TAT)12	394	482	89	503
Locus_38839_Transcript_1/1_Confidence_1.000_Length_1475	c	(AT)8gtataatcattattcaccgtatagtctgttcatcaataattaactaactaaa(TAAT)5	576	663	88	1475
Locus_38870_Transcript_1/3_Confidence_0.300_Length_612	c	(T)13cctaaaaagaattaatttttcgttatttatttcacca(T)52	475	576	102	612
Locus_38870_Transcript_2/3_Confidence_0.300_Length_600	c	(T)13cctaaaaagaattaatttttcgttatttatttcacca(T)52	475	576	102	600
Locus_38870_Transcript_3/3_Confidence_0.600_Length_581	c	(T)13cctaaaaagaattaatttttcgttatttatttcacca(T)55	475	579	105	581
Locus_38996_Transcript_1/1_Confidence_1.000_Length_1318	c	(GCG)5atggcagaatcattaggagggattttggg(T)40	1235	1318	84	1318
Locus_39006_Transcript_1/1_Confidence_1.000_Length_229	c	(A)16gccctttgcatgcaaggaaaat(A)11	39	87	49	229
Locus_39155_Transcript_1/1_Confidence_1.000_Length_826	c	(ATC)5aacccaccta(TC)9	7	49	43	826
Locus_39309_Transcript_1/1_Confidence_1.000_Length_1438	c	(AG)8aaagagagagagcccacccggccatctctttcaatttcaaaatcaaaatcaaaatcaaattgagagaatcttgtttcagctgttgggctt(GTGA)5	39	164	126	1438
Locus_39341_Transcript_1/1_Confidence_1.000_Length_534	c	(AT)8(AG)10	204	239	36	534
Locus_39385_Transcript_1/1_Confidence_1.000_Length_1506	c	(TA)7catatagtgg(AATT)6	444	491	48	1506
Locus_39438_Transcript_1/1_Confidence_1.000_Length_1222	c	(TCC)5gccggcgagtgggagatggagaaaacacggcggagaga(AG)7	1009	1075	67	1222
Locus_39452_Transcript_1/1_Confidence_1.000_Length_432	c	(A)10gtattatttattttataaaaattttagtaaaa(AT)10	175	236	62	432
Locus_39520_Transcript_1/1_Confidence_1.000_Length_462	c	(ACC)7agcagctgcagctgcaggcaatggggctgcccgccgcccacatgtactctgcaattcccttcattcca(CCT)5gctgctaagcccacttccaccctccacccaccaccac(CTA)7atccaggtacagctgcagttggccaacacagctaaaagcttcattatgaggaattgaaggaggaggattgtc(CT)6atatcta(TC)7	112	378	267	462
Locus_39523_Transcript_1/1_Confidence_1.000_Length_562	c	(A)10g(A)25	525	560	36	562
Locus_39584_Transcript_1/1_Confidence_1.000_Length_572	c	(AT)9taatgtatca(T)15	530	572	43	572
Locus_39607_Transcript_1/1_Confidence_1.000_Length_811	c	(AT)8tctgat(CATC)7	179	228	50	811
Locus_39610_Transcript_1/1_Confidence_1.000_Length_636	c	(TC)7tatataccatatcctttctttctttttcatcctga(TCT)6	83	149	67	636
Locus_39661_Transcript_1/1_Confidence_1.000_Length_1768	c	(AGA)5agctccatcaaagcaattcaaaataaaattaatggatgggttgtttttgtttcttgttctgtttgttt(TC)6	1471	1565	95	1768
Locus_39722_Transcript_1/1_Confidence_1.000_Length_375	c	(TATC)5tatattattattctagacattggactagttggagattgttgcttcacctctacctctctactctacctcctcctcc(TCT)6tcctgtcttgtctttgtctggccttatttcctcacatttaaaaaatggaaaaaaag(A)10	152	331	180	375
Locus_39747_Transcript_1/1_Confidence_1.000_Length_1742	c	(T)10ca(ATT)5	1709	1735	27	1742
Locus_39765_Transcript_1/1_Confidence_1.000_Length_274	c	(CAT)5acattttcgaga(T)12	102	140	39	274
Locus_39780_Transcript_1/1_Confidence_1.000_Length_699	c	(TC)7tttcttctctcttctttcttctctct(TC)6	642	693	52	699
Locus_39789_Transcript_1/1_Confidence_1.000_Length_1505	c	(A)10tttaaaattaaaattt(A)10ttacacaagaaaaccggcccggcgatcgtaattaatcgccgggcttaaaaaaag(A)11	195	295	101	1505
Locus_39790_Transcript_1/1_Confidence_1.000_Length_448	c	(CCG)5tactggtgtttcggttctc(AT)6	176	221	46	448
Locus_39801_Transcript_1/1_Confidence_1.000_Length_621	c	(TAA)11(TAT)5taattgtactggacaatg(ATT)5	2	82	81	621
Locus_39829_Transcript_1/1_Confidence_1.000_Length_439	c	(CT)7g(TC)6	69	95	27	439
Locus_39898_Transcript_1/1_Confidence_1.000_Length_1045	c	(AAT)5gggggttcaaaatcaactaattttattttatttatatttaataataggtgtagccataaaaatatacac(AT)10	96	199	104	1045
Locus_39904_Transcript_1/1_Confidence_1.000_Length_503	c	(TTC)5ctcttctgcttgttggtggagtgaa(TGC)5	25	79	55	503
Locus_39920_Transcript_1/1_Confidence_1.000_Length_1237	c	(CT)15(CA)9	510	557	48	1237
Locus_39938_Transcript_1/1_Confidence_1.000_Length_823	c	(AT)9aaatcatagcttcttcttacacacatacatac(AT)7	38	101	64	823
Locus_39943_Transcript_1/1_Confidence_1.000_Length_408	c	(AT)8acacacacacatgagtgtatgtgtgtggtttatag(AT)10	216	286	71	408
Locus_39944_Transcript_1/1_Confidence_1.000_Length_1128	c	(TA)13catacaagttaccccaacctcaatcatgcatacaaattacacaaatctcaattgtcataacctaaaattatacac(TA)6	31	143	113	1128
Locus_39972_Transcript_1/1_Confidence_1.000_Length_1758	c	(TA)7tgaaaatttcat(A)11	1677	1713	37	1758
Locus_39992_Transcript_1/1_Confidence_1.000_Length_238	c	(CA)7(TA)10	180	213	34	238
Locus_40100_Transcript_1/1_Confidence_1.000_Length_447	c	(TA)6(GA)8	254	281	28	447
Locus_40253_Transcript_1/1_Confidence_1.000_Length_443	c	(TTC)5tcaatacctcactcccaccactttctctctcc(CT)9	60	124	65	443
Locus_40262_Transcript_1/1_Confidence_1.000_Length_1013	c	(TGA)8tcctcccaattatcttcgtctccacctgccaatcctcccagaaggagttggctccaagacctaattgcaggaaaatgatgagcc(GAA)5	501	623	123	1013
Locus_40359_Transcript_1/1_Confidence_1.000_Length_1507	c	(A)11ggaaaaaaaccgagcactgctactcttacatgaagaaatggatggatcacgtcaaggaggagaattcaactgaaaat(ATC)5	171	273	103	1507
Locus_40359_Transcript_1/1_Confidence_1.000_Length_1507	c	(GAA)6tctggaaggaggtccagagggaggatcaaattcagaggagagagcaagctaagctagctaggttttcttaaattgaaatcga(AG)18	1348	1483	136	1507
Locus_40399_Transcript_1/1_Confidence_1.000_Length_740	c	(TA)10ttgggtgggtgctgaggtggaatattgtatttatattata(TAT)6	600	677	78	740
Locus_40425_Transcript_1/1_Confidence_1.000_Length_586	c	(TAA)6tagtagtagtag(TAA)5	409	453	45	586
Locus_40438_Transcript_1/1_Confidence_1.000_Length_456	c	(GA)15gggggagatagagagagggagagctagctagccaaaccctaatcgaacccttgatttgaaagaagacgtgaaatcagat(AG)7	35	157	123	456
Locus_40607_Transcript_1/1_Confidence_1.000_Length_320	c	(T)11ctattattattgttagtggggtattatc(TA)8	1	55	55	320
Locus_40614_Transcript_1/1_Confidence_1.000_Length_294	c	(TC)11acacacacgcacattattgaaagcacccgcccacttgtgattttatctcaat(TC)14	28	129	102	294
Locus_40620_Transcript_1/1_Confidence_1.000_Length_320	c	(AT)6(AC)12	248	283	36	320
Locus_40753_Transcript_1/1_Confidence_1.000_Length_1628	c	(TC)10c(CT)7	1310	1344	35	1628
Locus_40770_Transcript_1/1_Confidence_1.000_Length_380	c	(T)10c(T)11	347	368	22	380
Locus_40998_Transcript_1/1_Confidence_1.000_Length_314	c	(AT)6(TA)7tgtatgtatgtacttacgtacacacctatgttgtaattaactcataatccccc(AT)6	86	176	91	314
Locus_41024_Transcript_1/1_Confidence_1.000_Length_2047	c	(TA)14tctgtatgtgtgtctgtggg(GA)9	20	85	66	2047
Locus_41024_Transcript_1/1_Confidence_1.000_Length_2047	c	(CTC)5cccctccgcca(CCG)6	1254	1297	44	2047
Locus_41038_Transcript_1/1_Confidence_1.000_Length_950	c	(TC)19(TA)8atattcgtgcatataatactaatttagctaaaccgttccacatgccacgtgtatgtagcagtttctgtgtcctagtaccatgtcac(T)17	1	157	157	950
Locus_41041_Transcript_1/1_Confidence_1.000_Length_851	c	(TTA)6tatacatatatatgtctgcacgcaccgggttcacgggatcattttgaacagaaaagagaaatggaaga(CAGC)6	422	531	110	851
Locus_41043_Transcript_1/1_Confidence_1.000_Length_1714	c	(A)11gaccgttcttcgatagtcgtgcagttcttcaaa(TC)7	1	58	58	1714
Locus_41065_Transcript_1/1_Confidence_1.000_Length_919	c	(T)15(A)11	876	901	26	919
Locus_41148_Transcript_1/1_Confidence_1.000_Length_903	c	(AT)10tagcaaacatg(TA)6	1	43	43	903
Locus_41181_Transcript_1/1_Confidence_1.000_Length_1120	c	(CT)10(AT)9	871	908	38	1120
Locus_41306_Transcript_1/1_Confidence_1.000_Length_590	c	(TA)6tgtatgtatgtatatatatcgaattgattgatggcagctgat(GAC)6gtcgttttatcggattagtcta(CT)7	449	556	108	590
Locus_41356_Transcript_1/1_Confidence_1.000_Length_676	c	(CAT)5caacaacacaggaggtgctgctcatct(GACA)6	3	68	66	676
Locus_41434_Transcript_1/1_Confidence_1.000_Length_424	c	(GGC)5g(GGT)6	52	85	34	424
Locus_41499_Transcript_1/1_Confidence_1.000_Length_430	c	(TC)18taaatc(TA)6	141	194	54	430
Locus_41545_Transcript_1/1_Confidence_1.000_Length_1994	c	(TA)7tg(TA)6	1770	1797	28	1994
Locus_41566_Transcript_1/1_Confidence_1.000_Length_897	c	(TA)8(GA)13	185	226	42	897
Locus_41568_Transcript_1/1_Confidence_1.000_Length_328	c	(CTC)7ccgcccgccgccgcgccgctccccgacgacgtcaccactccgatgaccacaattatcccgtcaattc(CCG)5	120	222	103	328
Locus_41610_Transcript_1/1_Confidence_1.000_Length_537	c	(TC)9(TA)7	257	288	32	537
Locus_41655_Transcript_1/1_Confidence_1.000_Length_205	c	(AT)7(AG)9	62	93	32	205
Locus_41675_Transcript_1/1_Confidence_1.000_Length_1118	c	(GCA)6atagcagtagttccggaaatgggcggtt(GGA)7	115	181	67	1118
Locus_41811_Transcript_1/1_Confidence_1.000_Length_403	c	(TA)8(TG)10	311	346	36	403
Locus_41876_Transcript_1/1_Confidence_1.000_Length_326	c	(TAT)6ggtaaagttgtaagagactagtgtgggagcaagctcattccaagtagcaatgtactattaaaatggtaagcttt(TCATC)5	156	272	117	326
Locus_42026_Transcript_1/1_Confidence_1.000_Length_1071	c	(CTC)5catcatcatc(TTA)11	279	336	58	1071
Locus_42074_Transcript_1/1_Confidence_1.000_Length_1824	c	(A)10taataataatgatcttaaaa(AT)10	969	1018	50	1824
Locus_42113_Transcript_1/1_Confidence_1.000_Length_1396	c	(GCC)5ccctccgccgccgtcatccgccgcaccgctcagttagatcgatacaggcccgccggaatcaatggagtaatgtattctacttaattaattagcttcatc(TA)7	835	962	128	1396
Locus_42141_Transcript_1/1_Confidence_1.000_Length_280	c	(A)15c(A)10	178	203	26	280
Locus_42171_Transcript_1/1_Confidence_1.000_Length_355	c	(AAG)5aaaaggaagaaggagagaag(ACTC)5attcactcactcttataacatctatttatttattcattcattattgagatggatggatgcctatactataccctcccctcccctccccttc(CT)8	126	287	162	355
Locus_42260_Transcript_1/1_Confidence_1.000_Length_531	c	(AT)10gttttgtgttgcctaccgcattcatttcatcacacccaaatattcatgacgcattcatacatatacatatatatat(TA)6cacataatacatgtaatgaaggcagatcaagaatgatacaaacacttaacacatatgcaaataatatattcaagaaaataaataaaatttgtaaca(AT)7ttctaacctcaagacttgttgatcctcagcgccatgaacatgaatgacaatactggggattgcatcc(TCG)5	1	300	300	531
Locus_42448_Transcript_1/1_Confidence_1.000_Length_1835	c	(CT)20agagttatatgc(AT)6	16	79	64	1835
Locus_42499_Transcript_1/1_Confidence_1.000_Length_766	c	(GAA)5gcagaagc(AGA)6	515	555	41	766
Locus_42529_Transcript_1/1_Confidence_1.000_Length_280	c	(GAG)6ggattgagaggtgtataatgaaatttaataattataagaaatc(T)10	93	163	71	280
Locus_42604_Transcript_1/1_Confidence_1.000_Length_691	c	(A)10tccctctaattaattatatttctag(A)19	202	255	54	691
Locus_42629_Transcript_1/1_Confidence_1.000_Length_589	c	(A)12g(A)10	142	164	23	589
Locus_42770_Transcript_1/1_Confidence_1.000_Length_827	c	(TC)14tac(ATT)7actactactactttgcatttcttctgattttcatact(TG)7cgtgttcttgtcgatttgtgcaaaacccctttttgatctaataagatttgtgcaagtgtcgccaattttgaaatcgtgtctactctgatgctgactt(TTC)7	58	278	221	827
Locus_42812_Transcript_1/1_Confidence_1.000_Length_339	c	(T)11aattttactttttgtgaaaaataaaa(AT)6	103	151	49	339
Locus_42851_Transcript_1/1_Confidence_1.000_Length_400	c	(AG)8cagcgtcactgtggtgtggtggggtgggtgtgcttatctaatagattctctata(AAT)5	226	310	85	400
Locus_42979_Transcript_1/1_Confidence_1.000_Length_885	c	(CCT)5catgccgtcgtccttgtaattcataaatctggtgcagctcctcctcctccc(CCT)9	776	868	93	885
Locus_43017_Transcript_1/1_Confidence_1.000_Length_803	c	(T)10(A)15	23	47	25	803
Locus_43082_Transcript_1/1_Confidence_1.000_Length_1273	c	(TC)12(TA)12	1	48	48	1273
Locus_43169_Transcript_1/1_Confidence_1.000_Length_269	c	(GCT)5ggtggcggctcaactctcaagccattcattcattcattttcc(AT)6	114	182	69	269
Locus_43182_Transcript_1/1_Confidence_1.000_Length_221	c	(AT)7agagtct(AG)14	147	195	49	221
Locus_43183_Transcript_1/1_Confidence_1.000_Length_905	c	(AG)14ggaagaatctagagatagagagagtttgt(CTTC)5	1	77	77	905
Locus_43201_Transcript_1/1_Confidence_1.000_Length_1606	c	(TAA)11acaatactaataataatac(TAA)5	1513	1579	67	1606
Locus_43223_Transcript_1/1_Confidence_1.000_Length_977	c	(ACAG)7aataaggcctaaattcagaaactttctagtgtgtaatgcttgcttatatac(GGT)7	594	693	100	977
Locus_43299_Transcript_1/1_Confidence_1.000_Length_1448	c	(T)12ggaatttcaaattcaaatttgaaatgcttatacaagcttggag(TTC)6agagtaaaattattctcaggtttttgctttctttatgaaaggaaaaaggactgacagaaact(A)16	960	1110	151	1448
Locus_43340_Transcript_1/1_Confidence_1.000_Length_384	c	(TC)10ttcttctcatccaaaaaccaaaaaccaaaaaaagaagaaatagtggcaacaacctggg(GAT)6	125	220	96	384
Locus_43381_Transcript_1/1_Confidence_1.000_Length_1010	c	(TTC)6a(TCT)13c(CTT)5	1	74	74	1010
Locus_43382_Transcript_1/1_Confidence_1.000_Length_1352	c	(GAG)5gt(GAA)5	80	111	32	1352
Locus_43437_Transcript_1/1_Confidence_1.000_Length_533	c	(ATA)6aaaataaa(AAT)5	285	325	41	533
Locus_43503_Transcript_1/1_Confidence_1.000_Length_720	c	(AT)12aa(AG)9	149	192	44	720
Locus_43516_Transcript_1/1_Confidence_0.625_Length_211	c	(AT)9(AG)16	137	186	50	211
Locus_43543_Transcript_1/1_Confidence_1.000_Length_848	c	(TA)7tgtacagaaatattaaa(AAT)6	402	450	49	848
Locus_43620_Transcript_1/1_Confidence_1.000_Length_772	c	(ATCTTC)5atcttgtagccagaattagactaatttgtcctattg(TA)7	202	281	80	772
Locus_43648_Transcript_1/1_Confidence_1.000_Length_905	c	(AAT)5aacagagatacccc(A)18	184	230	47	905
Locus_43649_Transcript_1/1_Confidence_1.000_Length_789	c	(CT)16atatatatat(AC)13	10	77	68	789
Locus_43781_Transcript_1/1_Confidence_1.000_Length_670	c	(AG)7gagagagtgagggtaatgttgtggggtcaatttagacaacatcagaagtacccaaaaaaaccctaaaacattagtcaaagaaacaacat(GTC)5	39	156	118	670
Locus_43946_Transcript_1/1_Confidence_1.000_Length_1447	c	(TC)9caatcaagaattccacaccaaca(CT)9ccctccaatcaagaattccacaccaaaaagcaaaggggacaaaaacccaattcaccttta(CTT)5	95	228	134	1447
Locus_43964_Transcript_1/1_Confidence_1.000_Length_221	c	(T)17catgctatata(AT)7	69	110	42	221
Locus_44066_Transcript_1/1_Confidence_1.000_Length_228	c	(CT)9cg(CT)12	11	54	44	228
Locus_44089_Transcript_1/1_Confidence_1.000_Length_233	c	(CTAT)5ctctacatatacat(AC)8	127	176	50	233
Locus_44109_Transcript_1/1_Confidence_1.000_Length_275	c	(T)10cttatatatacatttgtattttcgataaatttcgatgtctctt(TTTA)5	117	189	73	275
Locus_44150_Transcript_1/2_Confidence_0.667_Length_1452	c	(CT)6gtatcatctctgtctgtatcatcaagctaccataaagagcccatacatatatatagatatagat(TA)8	125	216	92	1452
Locus_44150_Transcript_2/2_Confidence_0.667_Length_1452	c	(CT)6gtatcatctctgtctgtatcatcaagctaccataaagagcccatacatatatatagatatagat(TA)8	125	216	92	1452
Locus_44236_Transcript_1/1_Confidence_1.000_Length_1518	c	(T)13ggg(T)10	1485	1510	26	1518
Locus_44237_Transcript_1/1_Confidence_1.000_Length_478	c	(T)10aattattgttattcttgtttatcttcctatgattggcttctgtttgaaatctgaatcatcatg(TA)8	320	408	89	478
Locus_44245_Transcript_1/1_Confidence_1.000_Length_655	c	(T)10aaataa(T)10	69	94	26	655
Locus_44257_Transcript_1/1_Confidence_1.000_Length_556	c	(A)12taataataatcca(ACG)8	93	141	49	556
Locus_44261_Transcript_1/1_Confidence_1.000_Length_581	c	(AG)16tgatctgtgagtgtagcagtgatgatggaaggaagaaaagaggttcttgtgatcgcagtaatgtcgttttgtttgtggctgagggtgtggctatgcca(TAT)8	341	494	154	581
Locus_44323_Transcript_1/1_Confidence_1.000_Length_1232	c	(GAT)5gaagaattgatgatcccttcctt(TCC)8(TCT)6	572	651	80	1232
Locus_44502_Transcript_1/1_Confidence_1.000_Length_1984	c	(GA)6agcggctatggagaaagagagat(AG)9	1894	1946	53	1984
Locus_44540_Transcript_1/1_Confidence_1.000_Length_816	c	(GA)12a(AG)8	52	92	41	816
Locus_44549_Transcript_1/2_Confidence_0.800_Length_416	c	(AC)7(AT)6	329	354	26	416
Locus_44549_Transcript_2/2_Confidence_0.600_Length_338	c	(AC)7(AT)6	251	276	26	338
Locus_44556_Transcript_1/1_Confidence_1.000_Length_1222	c	(TCT)5acctcctcctcgtcttccttttcaatatgatcctttttta(CTT)5	130	199	70	1222
Locus_44582_Transcript_1/1_Confidence_1.000_Length_402	c	(T)10cctcca(T)10	161	186	26	402
Locus_44687_Transcript_1/1_Confidence_1.000_Length_528	c	(T)10a(T)11	484	505	22	528
Locus_44880_Transcript_1/1_Confidence_1.000_Length_2234	c	(T)10ctcta(T)10	401	425	25	2234
Locus_44948_Transcript_1/1_Confidence_1.000_Length_1103	c	(TC)14(TA)8	494	537	44	1103
Locus_45036_Transcript_1/1_Confidence_1.000_Length_995	c	(AC)6aaatggatggtggtggtggctcgggtagcaattcttgtctgatggcttttggggagaatcataataataacag(TAA)5	324	423	100	995
Locus_45062_Transcript_1/1_Confidence_1.000_Length_718	c	(A)13ttactaac(A)10	137	167	31	718
Locus_45153_Transcript_1/1_Confidence_1.000_Length_283	c	(CT)8tgctt(TC)9	16	54	39	283
Locus_45247_Transcript_1/1_Confidence_1.000_Length_233	c	(AT)10(GT)6	178	209	32	233
Locus_45317_Transcript_1/1_Confidence_1.000_Length_589	c	(AT)10gtatgtatattatataattcaaaattccaaagggttagagtgttgattaggattaatcagtat(A)20	473	575	103	589
Locus_45326_Transcript_1/1_Confidence_0.750_Length_1159	c	(AC)10(AT)7acat(AC)6a(AC)8(AT)8	855	937	83	1159
Locus_45348_Transcript_1/1_Confidence_1.000_Length_1541	c	(AT)8(GT)6	1480	1507	28	1541
Locus_45401_Transcript_1/1_Confidence_1.000_Length_824	c	(T)10gagagaataaaagcatatttcattaagcaagcaagagtaaaatatcatgatgtgtagttatggagatctggc(GTG)7	1	103	103	824
Locus_45405_Transcript_1/1_Confidence_1.000_Length_508	c	(CT)9cc(CT)10atctctctctattaatgatggtcaaggaagcaagaaagcacctgtggaattgggggagtatgttg(A)12	57	173	117	508
Locus_45405_Transcript_1/1_Confidence_1.000_Length_508	c	(AT)7aatggatagtacctcttttacatttgtatatt(TA)6	316	373	58	508
Locus_45448_Transcript_1/1_Confidence_1.000_Length_1042	c	(TC)7tatgtgtgtgccatcgccattgattgattgaatggtgaatttgtaggggaatttcttctttttagggtttgaaaagtggcgg(GA)7	932	1041	110	1042
Locus_45457_Transcript_1/1_Confidence_1.000_Length_1062	c	(AT)9(AG)15	225	272	48	1062
Locus_45517_Transcript_1/1_Confidence_1.000_Length_569	c	(AT)8agaa(AG)6	297	328	32	569
Locus_45519_Transcript_1/1_Confidence_1.000_Length_540	c	(TA)12tcatatcccacttgtttgtttttggg(TC)6	32	93	62	540
Locus_45561_Transcript_1/1_Confidence_1.000_Length_404	c	(GA)6ggg(GT)8	284	314	31	404
Locus_45597_Transcript_1/1_Confidence_1.000_Length_1044	c	(GGA)7gggcgaggatgaacaatgcaattagatcatcat(CAG)5	516	584	69	1044
Locus_45600_Transcript_1/1_Confidence_1.000_Length_596	c	(TA)7(TG)7	568	595	28	596
Locus_45619_Transcript_1/1_Confidence_1.000_Length_761	c	(ACT)5tgatatt(TA)13	461	508	48	761
Locus_45745_Transcript_1/1_Confidence_1.000_Length_1022	c	(CTT)5cagaaaaaattaggtcagtgctttcattcaa(ATC)6	389	452	64	1022
Locus_45779_Transcript_1/1_Confidence_1.000_Length_876	c	(AC)6atataa(AT)9	641	676	36	876
Locus_45882_Transcript_1/1_Confidence_1.000_Length_946	c	(AT)9ccccctctctctcacttcaatctagctagtactgttgtac(AAGA)5	562	639	78	946
Locus_45882_Transcript_1/1_Confidence_1.000_Length_946	c	(TGCT)5ttggttaataatatagtatactgattatatagagagagtatagaatagtggagcgagccag(GGAGA)7	789	904	116	946
Locus_45939_Transcript_1/1_Confidence_1.000_Length_1614	c	(AGC)5catatctatcaagctttaagagaaaaggaggagt(GA)6	1292	1352	61	1614
Locus_45953_Transcript_1/1_Confidence_1.000_Length_1330	c	(A)11taaattttgacgaaaccagaggagattaa(AGC)8	280	343	64	1330
Locus_46021_Transcript_1/1_Confidence_1.000_Length_1230	c	(TC)8acagctccatacatcgaagaaagaaaatgccggg(GGC)5	76	140	65	1230
Locus_46071_Transcript_1/1_Confidence_1.000_Length_1045	c	(AT)9(AG)17	988	1039	52	1045
Locus_46085_Transcript_1/1_Confidence_1.000_Length_571	c	(CAGGAG)5gagtgttgggtactagcagcagtggtgcacaagttgaagttggtgttgacgtctgctgcgtttgaatccgac(GAA)5caagagtcgcaatccgcaccagggctttgcaattgcaattgcaattcccgccacacatg(CTT)5	300	490	191	571
Locus_46108_Transcript_1/1_Confidence_1.000_Length_438	c	(AT)10agatatagatatagattggtgtgcatgcatactaactgcagttggggttagatttagataaataagtacta(TAT)6	2	110	109	438
Locus_46108_Transcript_1/1_Confidence_1.000_Length_438	c	(GT)7(AT)7	327	354	28	438
Locus_46126_Transcript_1/1_Confidence_1.000_Length_1659	c	(GAA)6atgaaaatggagaggtagaatggtagaaagaagatgaagggggagttgtgc(GA)12	1537	1629	93	1659
Locus_46131_Transcript_1/1_Confidence_1.000_Length_507	c	(GGAC)6ttactttgcctccctcactcagcccctaatgtacattt(TTAA)5	288	369	82	507
Locus_46166_Transcript_1/1_Confidence_1.000_Length_678	c	(TA)6tgtg(TA)7	46	75	30	678
Locus_46305_Transcript_1/1_Confidence_1.000_Length_408	c	(A)18ggatttcatgttcgttggatggattttttctg(T)13	4	66	63	408
Locus_46325_Transcript_1/1_Confidence_1.000_Length_1065	c	(TAA)5ttaaattcattgaaaatataaatctgatataaatatatattttttatacattat(TTA)17	123	242	120	1065
Locus_46359_Transcript_1/1_Confidence_1.000_Length_226	c	(TA)7aaggaaaaatcc(A)10	41	76	36	226
Locus_46384_Transcript_1/1_Confidence_1.000_Length_243	c	(TC)6aca(CT)11	138	174	37	243
Locus_46442_Transcript_1/1_Confidence_1.000_Length_304	c	(GTG)5cacgttcattcctccttgaattcccatggcgaaattgacgattgtattttttcacgataactgcaattgttcatt(TA)8tgtaatatgtg(TA)7(GA)7	144	288	145	304
Locus_46447_Transcript_1/1_Confidence_1.000_Length_756	c	(TC)9(TA)8	709	742	34	756
Locus_46553_Transcript_1/1_Confidence_1.000_Length_1101	c	(ATG)5atctatatag(AT)7	383	421	39	1101
Locus_46690_Transcript_1/1_Confidence_1.000_Length_676	c	(TA)9ttatacttatatatcacacatatatagtg(TA)6gtgtc(TA)8	1	80	80	676
Locus_46790_Transcript_1/1_Confidence_1.000_Length_610	c	(TA)7tgatgaactctgatccgaatccgatcgtgtcaattgattgactgttgaagaatgaattgcatatacacgcgc(AT)10	504	609	106	610
Locus_46868_Transcript_1/1_Confidence_1.000_Length_600	c	(CT)8aaaacacacacgcacacacacaaagatcgccgaaagaaaacatcaaatcgagatggcggag(GAA)5	21	112	92	600
Locus_46916_Transcript_1/1_Confidence_1.000_Length_696	c	(CGC)6caattccttgcctgatctcaacttctccgattccgattcctccaagaaaccccataacacctga(AT)9	258	357	100	696
Locus_46916_Transcript_1/1_Confidence_1.000_Length_696	c	(A)10gtgagtattaatgttaagtgtttattattaatt(TTA)14	609	693	85	696
Locus_46922_Transcript_1/1_Confidence_1.000_Length_360	c	(TA)6tgtgtgtgtgttcatcacgcaattcttattaatcttatacaaaataaaatatatacatacacaaa(AT)6	166	254	89	360
Locus_46987_Transcript_1/1_Confidence_1.000_Length_2078	c	(CCG)6ccacttttatcgatctcatccacaactcccggaataatcgagctgtacccaccggcctcgctgctgccaccgttctcgtgggtggttt(CCG)6	1788	1911	124	2078
Locus_47025_Transcript_1/1_Confidence_1.000_Length_394	c	(A)16cttatgagaaacaagaaaatg(TA)12	160	220	61	394
Locus_47080_Transcript_1/1_Confidence_1.000_Length_517	c	(AT)13aagaagtgcaggaaagagatgggtagtattgcattgcactagacaacaataattccttgcatttggtc(GCCA)5gctattt(ATTG)6	28	172	145	517
Locus_47156_Transcript_1/1_Confidence_1.000_Length_437	c	(AT)9aact(AG)8	300	337	38	437
Locus_47196_Transcript_1/1_Confidence_1.000_Length_357	c	(AGA)5tgatgatggtatg(TA)9	14	59	46	357
Locus_47258_Transcript_1/1_Confidence_1.000_Length_906	c	(TA)10(GA)6	34	65	32	906
Locus_47265_Transcript_1/1_Confidence_1.000_Length_1224	c	(A)18ctcgggcaaatttcagttttgtatcgaacatgtctaatatacaaaatgtagttttgttgtagcacttgcacacaatgcataagtacgtaagtt(AGTC)5	10	140	131	1224
Locus_47278_Transcript_1/1_Confidence_1.000_Length_702	c	(AAT)5gcaggaggaggaggtac(GAT)5	46	92	47	702
Locus_47371_Transcript_1/1_Confidence_1.000_Length_1539	c	(TA)8c(AT)6	7	35	29	1539
Locus_47371_Transcript_1/1_Confidence_1.000_Length_1539	c	(CTG)6ctttacagaaaattgggaaattatgctatacagatcgt(AG)11	605	682	78	1539
Locus_47371_Transcript_1/1_Confidence_1.000_Length_1539	c	(CT)9aactacaaacacaaacttccatatccagatacaattcaaacacaaaaaatctgcgtggaattgcggttgcaagatgcatatatg(TA)8	1422	1539	118	1539
Locus_47535_Transcript_1/1_Confidence_1.000_Length_1870	c	(GATT)5atggtgaagataaaccctgtggaagtaaagtagtagtttggatttaatgaatatgaacaaacagttgatttttta(T)13	1722	1829	108	1870
Locus_47599_Transcript_1/1_Confidence_1.000_Length_1013	c	(A)17g(A)10	13	40	28	1013
Locus_47618_Transcript_1/1_Confidence_1.000_Length_230	c	(A)13cccataagaggtctacttatataattcaatcaaattcaggtttgc(AT)6gccaacttgaaaatgcctctaatcttcaaagaggaaattggcatcaacttaccaaaaattttaaatttaacttcaaataaaatctttctaag(T)11c(T)13	44	230	187	230
Locus_47663_Transcript_1/1_Confidence_1.000_Length_1141	c	(CCG)6caaactacatggatt(CCA)6	745	795	51	1141
Locus_47887_Transcript_1/1_Confidence_1.000_Length_362	c	(C)14(A)18	10	41	32	362
Locus_47966_Transcript_1/1_Confidence_1.000_Length_670	c	(CGC)5(CGT)6	14	46	33	670
Locus_48046_Transcript_1/1_Confidence_1.000_Length_793	c	(AGA)5(TGA)5	423	452	30	793
Locus_48075_Transcript_1/1_Confidence_1.000_Length_790	c	(CTT)11ctgctgctgcggcggccacctacacccaccgtcatcatcaata(TGC)5	258	348	91	790
Locus_48185_Transcript_1/1_Confidence_1.000_Length_633	c	(TA)9tgtatgtatgcttaatttcttaacttcaccttcttctatgtctatgtctatgtctatgtctccttcgatg(TTC)5gtcctgttgttgttaaaataattcatcattcctttcatggctgctgcaggcttgcctgctttttaatctgaagaattttcgatttgtttc(TA)9	36	246	211	633
Locus_48196_Transcript_1/1_Confidence_1.000_Length_738	c	(T)12(A)11	685	707	23	738
Locus_48210_Transcript_1/1_Confidence_1.000_Length_2059	c	(A)12ggtaaaaagtcatcttcattttttagtgcatttgtttctccatctttgatataattctagtatgtgttatataaattcatccttctgcattgatctgcc(T)12	1637	1759	123	2059
Locus_48231_Transcript_1/1_Confidence_1.000_Length_779	c	(TA)6aaataaaaaggagcataagactaaggccaatagtttaatgaaatagtgta(T)10	487	558	72	779
Locus_48379_Transcript_1/1_Confidence_1.000_Length_1017	c	(TAA)7tca(AT)9	116	157	42	1017
Locus_48495_Transcript_1/1_Confidence_1.000_Length_294	c	(TA)6tgtatgtatatgtatg(TC)10tttggacaatctgatcaaagat(TA)11	8	99	92	294
Locus_48513_Transcript_1/1_Confidence_1.000_Length_867	c	(T)11aacacagag(A)11	258	288	31	867
Locus_48600_Transcript_1/1_Confidence_1.000_Length_534	c	(AT)6tcacatcaacaacaacaaattaat(A)10	30	75	46	534
Locus_48653_Transcript_1/1_Confidence_1.000_Length_1008	c	(AT)7gtctc(TG)6	295	325	31	1008
Locus_48665_Transcript_1/1_Confidence_1.000_Length_602	c	(TCC)5tcttcttccacgaccttattattaac(ATT)5	199	254	56	602
Locus_48714_Transcript_1/1_Confidence_1.000_Length_891	c	(AT)9cacagaattatccaatacatattataatatgtatgtatacatcctaatcaacattaaactcaacacctaacaaatgg(AC)10	49	163	115	891
Locus_48872_Transcript_1/1_Confidence_1.000_Length_1098	c	(GCA)6gcgccgtaatccaatcccacatggagttaagacgtgaggag(TA)9	1002	1078	77	1098
Locus_48874_Transcript_1/1_Confidence_1.000_Length_780	c	(CT)13(CA)7	217	256	40	780
Locus_48887_Transcript_1/2_Confidence_0.833_Length_299	c	(CT)8tactctt(TC)10	144	186	43	299
Locus_48969_Transcript_1/1_Confidence_1.000_Length_1184	c	(A)24cccaacatgtctccataa(T)11	31	83	53	1184
Locus_49060_Transcript_1/1_Confidence_1.000_Length_814	c	(TA)12gctagtcctattgtcatacttgcatgcattgcacaagtaagattattgatactaccatgtatacatac(AT)7	33	138	106	814
Locus_49086_Transcript_1/1_Confidence_1.000_Length_847	c	(TTA)6(T)10	12	39	28	847
Locus_49182_Transcript_1/1_Confidence_1.000_Length_575	c	(AT)9aatattatcttttagacgtgttgaaagaaaagaattgaaaactggaaaatggg(GAA)5	174	259	86	575
Locus_49251_Transcript_1/2_Confidence_0.800_Length_370	c	(CA)8(TA)7	77	106	30	370
Locus_49251_Transcript_2/2_Confidence_0.800_Length_517	c	(CA)8(TA)7	77	106	30	517
Locus_49334_Transcript_1/1_Confidence_1.000_Length_732	c	(CAC)6ccatctctacct(CAC)5	601	645	45	732
Locus_49409_Transcript_1/1_Confidence_1.000_Length_713	c	(A)11gaaagaaagaaaagaaaacttaatgataagcatacagatttaag(A)11	274	339	66	713
Locus_49453_Transcript_1/1_Confidence_1.000_Length_1010	c	(GTT)6(GCT)5	116	148	33	1010
Locus_49487_Transcript_1/1_Confidence_1.000_Length_389	c	(AG)10ggagggaccagagaattgaacaagaaggggccccctctccaaaccaacaagtaaacttttctgttccctttc(CT)9	56	165	110	389
Locus_49502_Transcript_1/1_Confidence_1.000_Length_996	c	(AG)14aa(AG)7	125	168	44	996
Locus_49502_Transcript_1/1_Confidence_1.000_Length_996	c	(AG)11aaagaagactatatgtaaagtagctaaaagcaagcca(AG)9gtaaattggctgtcacctgagcaacttct(AG)13	556	687	132	996
Locus_49579_Transcript_1/1_Confidence_1.000_Length_2574	c	(CAT)8cactagcattagcatcgagagtttcgagtttctattctgttctacttccagttcctatgttagctaacaatataacaaactaagctaag(CTAAT)5	31	168	138	2574
Locus_49592_Transcript_1/1_Confidence_1.000_Length_1283	c	(A)11t(A)16	1238	1265	28	1283
Locus_49617_Transcript_1/1_Confidence_1.000_Length_1142	c	(AT)7tgttttgttaggcaggaatgcaggggccattttgatcgttatttggagctcctcaattgggtgagaagccaaaacacgattttaatgagt(GCA)7	841	965	125	1142
Locus_49733_Transcript_1/1_Confidence_0.750_Length_227	c	(TC)16(TA)10	1	52	52	227
Locus_49734_Transcript_1/1_Confidence_1.000_Length_231	c	(AT)11caagacagcagaatgtattccctcctctcaaactcccacgtaataacaactcaaaaaagaatgttagatatgtaactaattacaccacc(TCT)8	69	203	135	231
Locus_49756_Transcript_1/1_Confidence_1.000_Length_481	c	(TA)7atcagactgttgttatatatgagacca(TC)9(TA)11	125	205	81	481
Locus_49802_Transcript_1/1_Confidence_1.000_Length_1746	c	(AT)6(AG)11	1593	1626	34	1746
Locus_49822_Transcript_1/1_Confidence_1.000_Length_210	c	(T)15gag(A)11	182	210	29	210
Locus_49841_Transcript_1/1_Confidence_1.000_Length_581	c	(AGATG)5atgcagcaagcaagcattctaatctatttcaattttgatagttgtgatctattta(TTGT)5	334	433	100	581
Locus_50028_Transcript_1/1_Confidence_1.000_Length_581	c	(CGC)5cgtgcatatgatcgtggccgtccatctccggctgtttggaggccgtcggattagagaggggttgatatagagatg(GA)8gt(GA)11	420	549	130	581
Locus_50100_Transcript_1/1_Confidence_1.000_Length_818	c	(TA)8(TG)10	760	795	36	818
Locus_50102_Transcript_1/1_Confidence_1.000_Length_295	c	(T)11(A)10	107	127	21	295
Locus_50147_Transcript_1/1_Confidence_1.000_Length_2338	c	(CTG)5cttgctattaacaataacaatggtagtaaata(TAATC)5	154	225	72	2338
Locus_50187_Transcript_1/1_Confidence_1.000_Length_743	c	(GAA)8ac(AGA)12	448	509	62	743
Locus_50198_Transcript_1/1_Confidence_1.000_Length_340	c	(ATTA)7attcccgttctcaatcaccacgcgagtg(TA)11	105	182	78	340
Locus_50296_Transcript_1/1_Confidence_1.000_Length_3050	c	(TC)15(TA)9(TG)6	479	538	60	3050
Locus_50302_Transcript_1/1_Confidence_1.000_Length_794	c	(GGC)5(GGA)9	1	42	42	794
Locus_50329_Transcript_1/1_Confidence_1.000_Length_732	c	(AT)6ttgtatatacgatacacatagaaagc(CA)8tatatttaattatacg(AT)8	299	384	86	732
Locus_50375_Transcript_1/1_Confidence_1.000_Length_840	c	(TG)7tatatatatatc(TA)6	163	200	38	840
Locus_50406_Transcript_1/1_Confidence_1.000_Length_621	c	(AT)7(GT)11	77	112	36	621
Locus_50420_Transcript_1/1_Confidence_1.000_Length_580	c	(ACA)5aagtagtaaaagtcaataatactatatagtattatttttttttatttgtggattaattattttatgcaataattattaatactgagtc(GAA)5aagtagagctcaagaaaacccatacatcccaagaaaaaaatttaaaaaaaac(A)10	371	550	180	580
Locus_50462_Transcript_1/1_Confidence_1.000_Length_500	c	(TC)12(AC)8	145	184	40	500
Locus_50566_Transcript_1/1_Confidence_1.000_Length_694	c	(GT)6ac(AT)10	627	660	34	694
Locus_50641_Transcript_1/1_Confidence_1.000_Length_1878	c	(A)15ggaaatccataaattctaag(A)12	8	54	47	1878
Locus_50663_Transcript_1/1_Confidence_1.000_Length_244	c	(AT)7(AG)13ta(TG)14	93	162	70	244
Locus_50677_Transcript_1/1_Confidence_1.000_Length_227	c	(AT)9(GT)7	131	162	32	227
Locus_50690_Transcript_1/1_Confidence_1.000_Length_537	c	(A)15tctcctacaactacaaatgcagcctatcgaactctccgagcttcattacctattctacaacacatcccaattccctaaccaattcaatcttacaacacct(ACA)5	59	188	130	537
Locus_50816_Transcript_1/1_Confidence_1.000_Length_508	c	(AAAT)5aagaacacaccaattatactttatattgt(A)10	384	442	59	508
Locus_50852_Transcript_1/1_Confidence_1.000_Length_762	c	(A)11taaaaactgtttgt(TG)6	669	705	37	762
Locus_50906_Transcript_1/1_Confidence_1.000_Length_625	c	(TA)7ttagtttttgaaataaagacaaaaattaaaacatagctggatgctaaaaaaaaataaacataatttgaa(T)10	257	349	93	625
Locus_50981_Transcript_1/1_Confidence_1.000_Length_1235	c	(CT)20(AT)9	1178	1235	58	1235
Locus_50989_Transcript_1/1_Confidence_1.000_Length_203	c	(AT)10catccaagaattattatcaccaacaataataccctaaccataaaatttacaactaactctataatcccaaaaatatggataaaataaataataaaat(A)24	57	197	141	203
Locus_51141_Transcript_1/1_Confidence_1.000_Length_828	c	(CT)6atctctct(TC)8	21	56	36	828
Locus_51246_Transcript_1/1_Confidence_1.000_Length_547	c	(GA)8gggagaacga(T)19	215	259	45	547
Locus_51266_Transcript_1/1_Confidence_1.000_Length_829	c	(CTC)5cttgctctcctcccctccatgtcatgc(CAG)7	642	704	63	829
Locus_51301_Transcript_1/1_Confidence_1.000_Length_501	c	(CTG)6ctat(TC)12	194	239	46	501
Locus_51351_Transcript_1/1_Confidence_1.000_Length_1723	c	(AT)11gtttgtctgtata(T)10	1613	1657	45	1723
Locus_51383_Transcript_1/1_Confidence_1.000_Length_983	c	(AT)8aagaagaaagttattggagtggatccaaggagttccttagatacggac(TA)6ttaattaactgccgcagttatagctcgtcgcctttagattcttcttgcagttatatatatttat(AG)18	1	176	176	983
Locus_51522_Transcript_1/1_Confidence_1.000_Length_268	c	(TA)12(GA)12	7	54	48	268
Locus_51533_Transcript_1/1_Confidence_1.000_Length_293	c	(TAA)6tatagtttcttcttacatgacattgccagatgaatatttgagaaccctttctggatatatataacaaactgtcc(A)11	190	292	103	293
Locus_51607_Transcript_1/1_Confidence_1.000_Length_1114	c	(A)10gaaaag(A)13	1085	1113	29	1114
Locus_51733_Transcript_1/1_Confidence_1.000_Length_639	c	(TGG)8tgatggcaagttagtat(ATG)9	261	328	68	639
Locus_51816_Transcript_1/4_Confidence_0.556_Length_569	c	(A)10gaaatgaaacaaatg(A)10taaaataaaaaagaacaaagaaacagagag(A)11	359	434	76	569
Locus_51816_Transcript_2/4_Confidence_0.556_Length_523	c	(A)10gaaatgaaacaaatg(A)10taaaataaaaaagaacaaagaaacagagag(A)11	313	388	76	523
Locus_51816_Transcript_3/4_Confidence_0.667_Length_510	c	(A)10gaaatgaaacaaatg(A)10taaaataaaaaagaacaaagaaacagagag(A)11	300	375	76	510
Locus_51816_Transcript_4/4_Confidence_0.333_Length_350	c	(A)10gaaatgaaacaaatg(A)10taaaataaaaaagaacaaagaaacagagag(A)11	140	215	76	350
Locus_51827_Transcript_1/1_Confidence_1.000_Length_1623	c	(CAG)6cgcccatcgtatgagtgaattatcaattgtatgtttttgtttatcaagataacggggactggctatccttttcctctcctatcctccactatata(AT)10	1491	1623	133	1623
Locus_51837_Transcript_1/1_Confidence_1.000_Length_945	c	(AT)9ctctatatactaccataatctatgaatatatgagaagtgtgtttt(AG)7	36	112	77	945
Locus_51857_Transcript_1/1_Confidence_1.000_Length_3732	c	(AGAA)6agagagagagatcgatctaaaacactacaagaagactctcatctcaatctagttcaattcatcaaatctattcacacatacagcctcaaggaac(AGA)8	81	222	142	3732
Locus_51872_Transcript_1/1_Confidence_1.000_Length_364	c	(AT)6(AG)7aa(AG)6	183	222	40	364
Locus_51892_Transcript_1/1_Confidence_1.000_Length_1584	c	(GAA)5atcaaatgggttgcgtctcgtcgaaattggtagctaaagaagttcgagtaatccaaaccccccgcagaaacctcgaagcagaccacc(CCG)6	80	199	120	1584
Locus_51903_Transcript_1/1_Confidence_1.000_Length_631	c	(T)11ca(T)11gttttgttttgttttg(T)11	126	176	51	631
Locus_51922_Transcript_1/1_Confidence_1.000_Length_782	c	(TA)7(GA)6a(AG)7	174	214	41	782
Locus_51937_Transcript_1/1_Confidence_1.000_Length_336	c	(AC)8(AT)8	270	301	32	336
Locus_52058_Transcript_1/1_Confidence_1.000_Length_447	c	(CTCG)5ttcgttcatccgaaacacatccgcccctccccttttcttctttttcacatcacatgtatacaatacattac(TAG)6taacata(AGC)5	250	380	131	447
Locus_52106_Transcript_1/1_Confidence_1.000_Length_1035	c	(T)13(A)15	997	1024	28	1035
Locus_52147_Transcript_1/1_Confidence_1.000_Length_218	c	(GA)6ggtgttcaacaacatggatagaaaaatttatgatgtttatgcatttcttttgagtctctccacagtcttttactatttaaacttcacgttccg(A)10	42	156	115	218
Locus_52158_Transcript_1/1_Confidence_1.000_Length_1129	c	(CGA)5agttcgagaaaagtagaggaagaaaaactttaactcattatttcgatgaatcaa(AG)10	654	742	89	1129
Locus_52172_Transcript_1/1_Confidence_1.000_Length_1441	c	(ATGGG)6atgataagaagataaa(ATT)10	1116	1191	76	1441
Locus_52222_Transcript_1/1_Confidence_1.000_Length_1792	c	(TTA)16tgacgtgtaaactatagctgctacctgaaagtgcgcactaagtaaatcctcgtcacaagtcaaacccctacaccaccagaccatcctttataggaccaat(TTA)12	1508	1691	184	1792
Locus_52259_Transcript_1/1_Confidence_1.000_Length_572	c	(AT)9aaaacagctcaagtggatcccactttttgtaaaattatgtaatcctgaaatctcagaattttgagattttttg(T)11	268	369	102	572
Locus_52339_Transcript_1/1_Confidence_1.000_Length_266	c	(A)11tcaaaatgcatatatattc(AT)10	21	70	50	266
Locus_52361_Transcript_1/1_Confidence_1.000_Length_207	c	(A)10ccaaaacacaataattgttggatataggacattagaagcacattt(A)11	11	76	66	207
Locus_52442_Transcript_1/1_Confidence_1.000_Length_522	c	(TTA)5g(GAT)5	486	516	31	522
Locus_52451_Transcript_1/1_Confidence_1.000_Length_876	c	(AT)10aatcatttaattgaaatatcac(AT)8	193	250	58	876
Locus_52461_Transcript_1/1_Confidence_1.000_Length_360	c	(AAT)6aac(AAT)7	149	190	42	360
Locus_52497_Transcript_1/1_Confidence_1.000_Length_1605	c	(TA)9(T)12	617	646	30	1605
Locus_52497_Transcript_1/1_Confidence_1.000_Length_1605	c	(TC)14atcagcaggtaatttggactttagggtttgtatatataaaaaactactactacgttgtagtataaag(TA)12	777	895	119	1605
Locus_52657_Transcript_1/1_Confidence_1.000_Length_467	c	(TA)11aaaggtggttggaaagttgaaaaacatacaagtagtttgaaagtataggaaagggcaaattgtttttgttgtgaaaaatatatatac(AG)12	243	375	133	467
Locus_52753_Transcript_1/1_Confidence_1.000_Length_1392	c	(T)19aaatgagtaattattgtgatagaaatatattttatatatt(TA)9	538	614	77	1392
Locus_52754_Transcript_1/1_Confidence_1.000_Length_1318	c	(GAG)5tgggccggaaaatgaagaacaatatcagcagcataagcagcaacagcagcagct(GCA)5	337	420	84	1318
Locus_52777_Transcript_1/1_Confidence_1.000_Length_879	c	(A)11cgaggaaaacaggacaaagagagaaaagaaagg(A)16	460	519	60	879
Locus_52783_Transcript_1/1_Confidence_1.000_Length_810	c	(TAT)6g(ATT)6	475	511	37	810
Locus_52836_Transcript_1/1_Confidence_1.000_Length_1139	c	(AAC)5(AGC)5	828	857	30	1139
Locus_53021_Transcript_1/1_Confidence_1.000_Length_223	c	(CCT)5(CTT)6	88	120	33	223
Locus_53107_Transcript_1/1_Confidence_1.000_Length_1635	c	(TA)6tgta(TG)6	957	984	28	1635
Locus_53193_Transcript_1/1_Confidence_1.000_Length_526	c	(TC)14(TA)7	61	102	42	526
Locus_53241_Transcript_1/1_Confidence_1.000_Length_1109	c	(CA)11(TA)8	414	451	38	1109
Locus_53267_Transcript_1/1_Confidence_1.000_Length_272	c	(ATAC)5atatatcccattgccatgcatgtttaatttatggtttgtgtcttgcatgcagtatttcatt(ATA)7atttcaatgatgacgatgatgatctaatgtagtac(TAA)5	48	199	152	272
Locus_53298_Transcript_1/1_Confidence_1.000_Length_472	c	(AT)9gttcgtgcagattttattttacttttcctttttaactgaaatcaaataaagcagcagtaaaatattagtaactataaata(AT)7	91	202	112	472
Locus_53325_Transcript_1/1_Confidence_1.000_Length_276	c	(A)41(T)13	223	276	54	276
Locus_53533_Transcript_1/1_Confidence_1.000_Length_660	c	(ATA)5atttattaaaaatcgcctttatgaacattttctttgtatataatccgactcgccaaatttatggacattttatttgt(A)13	254	358	105	660
Locus_53565_Transcript_1/1_Confidence_1.000_Length_792	c	(TC)13(TA)10	575	620	46	792
Locus_53646_Transcript_1/1_Confidence_1.000_Length_338	c	(AT)9(AG)13	149	192	44	338
Locus_53671_Transcript_1/1_Confidence_1.000_Length_324	c	(AT)6tcttacccatacatacatacataccctaaaagctaaaaatttaatg(A)12	213	282	70	324
Locus_53683_Transcript_1/1_Confidence_1.000_Length_954	c	(TA)9aattaattaattaatt(A)12	279	324	46	954
Locus_53688_Transcript_1/1_Confidence_1.000_Length_444	c	(GA)17gcctaacctgtgcaaattacaattacacattgaagc(AG)8	1	86	86	444
Locus_53688_Transcript_1/1_Confidence_1.000_Length_444	c	(TA)8(GA)7a(AG)9	239	287	49	444
Locus_53711_Transcript_1/1_Confidence_1.000_Length_324	c	(T)11acc(T)11	270	294	25	324
Locus_53718_Transcript_1/1_Confidence_1.000_Length_868	c	(GAA)7gactctgcggaagccaatcaaggagcgatctcttgcatctctcatgtaatgatcgatcgatgggaaaccattatatag(AT)9	714	830	117	868
Locus_53762_Transcript_1/1_Confidence_1.000_Length_428	c	(AT)6gttcttcgagtgttcttctttcgatttcctcttgaaaaatcatgtctgtatttctggatcggatctgg(T)11	80	170	91	428
Locus_53822_Transcript_1/1_Confidence_1.000_Length_838	c	(TC)11(TA)8	1	38	38	838
Locus_53827_Transcript_1/1_Confidence_1.000_Length_902	c	(A)11ttgtcaag(A)12	541	571	31	902
Locus_54007_Transcript_1/1_Confidence_1.000_Length_403	c	(AGC)7cgcaaactgcaacagctctttccaggctgttgattaagctgtcaatttacagagagcaaaaggagagagttgccattaaattataattagag(A)10	111	233	123	403
Locus_54059_Transcript_1/1_Confidence_1.000_Length_519	c	(TTC)7aggctgctgcaccagacgctcctctgctttctgcctctacgccattagaggctatctcaccttcaattcctct(ACG)6	197	308	112	519
Locus_54109_Transcript_1/1_Confidence_1.000_Length_233	c	(AG)9(GA)9	28	63	36	233
Locus_54207_Transcript_1/1_Confidence_1.000_Length_1262	c	(T)11cccattaattgattaatattgcaagtgggagacgcactcaatactcctcctctagtcttctttcatgctagatatc(TA)11	1154	1262	109	1262
Locus_54244_Transcript_1/1_Confidence_1.000_Length_352	c	(CA)13(TA)8	36	77	42	352
Locus_54320_Transcript_1/1_Confidence_1.000_Length_675	c	(ATA)8atgaattagatatattggaattcat(TAA)7	124	193	70	675
Locus_54484_Transcript_1/1_Confidence_1.000_Length_718	c	(T)15atgtttctttgcttcttcgcgttggttgctccattgccatgtgtgctggctacacatatacgtatagcaatgtgtacgtatctcttt(TA)8(GA)7	523	654	132	718
Locus_54619_Transcript_1/1_Confidence_1.000_Length_908	c	(AT)8ttatatatattatattgtcttctttctaatatataaaagagagc(AT)7	138	211	74	908
Locus_54620_Transcript_1/2_Confidence_0.667_Length_443	c	(T)12gcacgttgatcatagtacaaatt(A)17	132	183	52	443
Locus_54620_Transcript_2/2_Confidence_0.667_Length_443	c	(T)12gcacgttgatcatagtacaaatt(A)17	132	183	52	443
Locus_54691_Transcript_1/1_Confidence_1.000_Length_339	c	(TC)14ggtaga(TTGC)5ttccattcctctctaattccctgtttgcattaacaaataattggatcgattaaatccatctggcgggtcgggtcgggtcagatcagaactgagagacagg(CAGA)5	13	186	174	339
Locus_54695_Transcript_1/2_Confidence_0.750_Length_214	c	(TC)12cctcccgcaatctcttaatcgttgtttgttccctttctttccatcgttgtttgc(CAT)5cactaccaattatttcgatgtggtgatggacgga(CTGT)5	41	187	147	214
Locus_54695_Transcript_2/2_Confidence_0.750_Length_204	c	(TC)7cctcccgcaatctcttaatcgttgtttgttccctttctttccatcgttgtttgc(CAT)5cactaccaattatttcgatgtggtgatggacgga(CTGT)5	41	177	137	204
Locus_54709_Transcript_1/1_Confidence_1.000_Length_790	c	(T)10aatttatatataactttaaaaaaaattaaaattattttatttatatattttaatttactattttatttatttataaattataattt(TA)7	76	185	110	790
Locus_54722_Transcript_1/1_Confidence_1.000_Length_583	c	(AT)6aatttttctcacaagacatcttatcatagattattttcatactgaattcaaac(A)20	499	583	85	583
Locus_54773_Transcript_1/1_Confidence_1.000_Length_209	c	(GAA)6(GAG)5	175	207	33	209
Locus_54811_Transcript_1/1_Confidence_1.000_Length_999	c	(AT)6ct(AG)18	64	113	50	999
Locus_54893_Transcript_1/1_Confidence_1.000_Length_287	c	(AG)6aatgagagagaaaacagaggttgtttgatcgagaagggggtttggtagtttt(AG)8tgcaagtagagagagatagagataggacgtagagatagagggtt(AG)6	152	287	136	287
Locus_54905_Transcript_1/1_Confidence_1.000_Length_1821	c	(A)10gatctcccaaatacccaaacaataaaatcaatcaacgatcgagatgaggacagctgaatcgctgc(AAG)5	57	146	90	1821
Locus_54915_Transcript_1/1_Confidence_1.000_Length_224	c	(TA)6c(AT)6	158	182	25	224
Locus_54960_Transcript_1/1_Confidence_1.000_Length_577	c	(TC)12tatata(AT)7	305	348	44	577
Locus_54981_Transcript_1/1_Confidence_1.000_Length_354	c	(A)10tgataacgtggttgaaacaattgcggatcgcgtttggagcgtcgtttttgtggc(T)11	280	354	75	354
Locus_55149_Transcript_1/1_Confidence_1.000_Length_449	c	(A)10taaatctggtcgtctgtcgcgcaagagcagagcaggcaggagaagaagaagaggt(GAA)7	189	274	86	449
Locus_55154_Transcript_1/1_Confidence_1.000_Length_605	c	(AT)10(AG)8	439	474	36	605
Locus_55168_Transcript_1/1_Confidence_1.000_Length_1536	c	(CAT)5(CTT)5	74	103	30	1536
Locus_55193_Transcript_1/1_Confidence_1.000_Length_296	c	(AG)6(AT)7	194	219	26	296
Locus_55194_Transcript_1/1_Confidence_1.000_Length_664	c	(AT)6cacatataaatc(CT)22	479	546	68	664
Locus_55238_Transcript_1/1_Confidence_1.000_Length_482	c	(TCT)7tcaagattcaacactgctttcttcttctgtccttcttcttcctcctgca(CTT)6	146	233	88	482
Locus_55256_Transcript_1/1_Confidence_1.000_Length_465	c	(TA)7attaattttagcttgattataaaaaacctcactgctttaatttgtttgtagtttaattttct(TA)9	299	392	94	465
Locus_55299_Transcript_1/1_Confidence_1.000_Length_1902	c	(AT)6(GT)7acttgtgcgtgcgtgtgtgtatttatc(TATG)5	298	370	73	1902
Locus_55305_Transcript_1/1_Confidence_1.000_Length_318	c	(CT)6atacatacatacatac(AT)6	141	180	40	318
Locus_55318_Transcript_1/1_Confidence_1.000_Length_479	c	(T)12(A)10	66	87	22	479
Locus_55403_Transcript_1/1_Confidence_1.000_Length_285	c	(T)15cttcttcaaatttaggctatttctcagaggcccatgtgttgtaaat(TA)8	164	240	77	285
Locus_55431_Transcript_1/1_Confidence_1.000_Length_361	c	(TG)8ttttt(TA)7	59	93	35	361
Locus_55443_Transcript_1/1_Confidence_1.000_Length_879	c	(TA)9gtgcgc(GA)10gggagagag(GA)6	661	725	65	879
Locus_55453_Transcript_1/1_Confidence_1.000_Length_3250	c	(AT)6(GT)6	2956	2979	24	3250
Locus_55468_Transcript_1/1_Confidence_1.000_Length_665	c	(AC)7(AT)6	577	602	26	665
Locus_55702_Transcript_1/1_Confidence_1.000_Length_236	c	(TA)11tgtgatgtttgtgacaccagtggtggtaaaataagtggtgaagtgtgtaatttatgaaatgaggctatatc(TA)7	32	138	107	236
Locus_55759_Transcript_1/1_Confidence_1.000_Length_288	c	(CT)8aaa(ATAC)5atataatctctaatataaatccctctggttccaatcacatccttatccacacaatt(ATTGA)5	111	230	120	288
Locus_55768_Transcript_1/1_Confidence_1.000_Length_424	c	(A)10gaaag(A)10	85	109	25	424
Locus_55809_Transcript_1/2_Confidence_0.833_Length_399	c	(AT)8tcatgcatgcccaaaaggattcctagctacccgtga(AT)6	89	152	64	399
Locus_55839_Transcript_1/1_Confidence_1.000_Length_1341	c	(ACT)5acc(ATGGTA)5	790	837	48	1341
Locus_55842_Transcript_1/1_Confidence_1.000_Length_583	c	(CTGC)5ctatacaagttgttgatcgatgggaaagagacagagagatggtggtggtgat(AGC)8	168	263	96	583
Locus_55916_Transcript_1/1_Confidence_1.000_Length_360	c	(AC)6(AT)7	239	264	26	360
Locus_55936_Transcript_1/1_Confidence_1.000_Length_1402	c	(TG)6aaggaatttggagattccgaagct(GA)10	1120	1175	56	1402
Locus_55945_Transcript_1/1_Confidence_1.000_Length_1278	c	(AT)7g(TA)7	1215	1243	29	1278
Locus_55985_Transcript_1/1_Confidence_1.000_Length_467	c	(A)15tcttttactttttttggt(A)10	327	369	43	467
Locus_56041_Transcript_1/1_Confidence_1.000_Length_404	c	(GAA)11gat(GAA)6	351	404	54	404
Locus_56058_Transcript_1/1_Confidence_1.000_Length_231	c	(A)10ttcaacgaatctatatttcatcttacaaatcaccccatcacatcatcataagaaccaacatatcaa(AT)7	102	191	90	231
Locus_56076_Transcript_1/1_Confidence_1.000_Length_1489	c	(GA)9cctggcggggccctgat(TC)6	1420	1466	47	1489
Locus_56119_Transcript_1/1_Confidence_1.000_Length_2651	c	(TTTC)8aagtagtaaataccaagttgctgcatttcattctgctgtttgtttctc(AG)16atgtttctacctgtctc(CCT)6(TTC)5	2362	2523	162	2651
Locus_56194_Transcript_1/1_Confidence_1.000_Length_251	c	(CT)8(CA)8	180	211	32	251
Locus_56254_Transcript_1/1_Confidence_1.000_Length_799	c	(AG)10cgagagggaagatgaaagcgatgtgggaggcaaattaaaggtttgatggcg(TA)6(CA)6	8	102	95	799
Locus_56504_Transcript_1/1_Confidence_1.000_Length_607	c	(T)15actgatacgagagtattcaaggtcggtcatgagtctacttctgcaccatcaagctatttcataatactttacataaaccaaataaat(TA)7	72	187	116	607
Locus_56590_Transcript_1/1_Confidence_1.000_Length_505	c	(A)12tcaaatcaaatataacgtgaattttgg(A)11	452	501	50	505
Locus_56763_Transcript_1/1_Confidence_1.000_Length_554	c	(AT)10ttccttttcttgtaaattttggatgacactttaatggcaatttttatgttcaggttg(T)13	401	490	90	554
Locus_56768_Transcript_1/2_Confidence_0.833_Length_253	c	(CT)19(AT)9	196	251	56	253
Locus_56768_Transcript_2/2_Confidence_0.333_Length_253	c	(CT)19(AT)8	196	249	54	253
Locus_56791_Transcript_1/1_Confidence_1.000_Length_430	c	(A)12cc(A)41	1	55	55	430
Locus_56832_Transcript_1/1_Confidence_1.000_Length_1858	c	(CT)10(AT)7	1362	1395	34	1858
Locus_56844_Transcript_1/1_Confidence_1.000_Length_318	c	(AT)11gtaggcgtgcgtatgttgtaattcttctccccatgccacacacacgcatctgcatctgcatgcactaac(AT)10	208	318	111	318
Locus_56991_Transcript_1/1_Confidence_1.000_Length_982	c	(TA)7(GA)19	1	52	52	982
Locus_57001_Transcript_1/1_Confidence_1.000_Length_310	c	(TAT)5tag(TAT)5	168	200	33	310
Locus_57002_Transcript_1/1_Confidence_1.000_Length_270	c	(GTAT)5gtaaaatcaaaggcagaggtccattttcttcattacaactacaacac(CT)8accaaattctaacaacacttccctgtcaacccctctctccctctac(AT)6	91	231	141	270
Locus_57030_Transcript_1/1_Confidence_1.000_Length_403	c	(AT)7(AG)11c(GA)6	336	384	49	403
Locus_57080_Transcript_1/1_Confidence_1.000_Length_786	c	(TG)8gaggagctttatatataatgatgaaatgaagacatagaaacaagaa(AG)6	226	299	74	786
Locus_57113_Transcript_1/1_Confidence_1.000_Length_615	c	(GGT)6ggcggcggcggcggtggtagccattgcagtgtagtccggtggcatccatattcctccagccacaacaacaaattgaggtgtctgt(GTG)5	439	556	118	615
Locus_57146_Transcript_1/1_Confidence_1.000_Length_435	c	(AT)6tataattatcaaattaaaatactcccaacacgcagcagctttacacacacacaaattaaaactgc(A)12	305	393	89	435
Locus_57194_Transcript_1/1_Confidence_1.000_Length_842	c	(AGT)7aggagttgttgcatggtagctcccactctcatcctctcagcttcagtttcagcacaccttccaaactaccacctattcttct(TC)7	113	229	117	842
Locus_57227_Transcript_1/1_Confidence_1.000_Length_733	c	(CT)12gctatatgtgtg(TA)8	20	71	52	733
Locus_57336_Transcript_1/1_Confidence_1.000_Length_522	c	(AT)7acactttttttattctggcagccctacctagctcttcttcatttcattctattaatttagtttatttac(TA)6	10	104	95	522
Locus_57338_Transcript_1/1_Confidence_1.000_Length_229	c	(TTC)5ttgcccaatttcctttattc(CTT)6	56	108	53	229
Locus_57508_Transcript_1/1_Confidence_1.000_Length_709	c	(A)10g(A)11	415	436	22	709
Locus_57533_Transcript_1/1_Confidence_1.000_Length_228	c	(CA)7(TA)7	65	92	28	228
Locus_57579_Transcript_1/1_Confidence_0.667_Length_364	c	(TA)9tg(CA)6	96	127	32	364
Locus_57595_Transcript_1/1_Confidence_1.000_Length_223	c	(AT)6gtatgtgtatgtatgtc(TG)14	103	159	57	223
Locus_57660_Transcript_1/1_Confidence_1.000_Length_1013	c	(CT)6ca(AT)6	640	665	26	1013
Locus_57664_Transcript_1/1_Confidence_1.000_Length_832	c	(TC)7actac(AT)8gtagt(GA)10	1	60	60	832
Locus_57803_Transcript_1/1_Confidence_1.000_Length_700	c	(GAG)5tgaagttgtttaattttagatgatgatgaggaggaggaagacgatgaccgccttgactttgaggagc(AAGA)5	596	697	102	700
Locus_57810_Transcript_1/1_Confidence_1.000_Length_1637	c	(CA)7cgtgc(GT)6	157	187	31	1637
Locus_57830_Transcript_1/1_Confidence_1.000_Length_294	c	(GCG)6gagattgtggccatggcggaggatattgt(AG)7	158	218	61	294
Locus_57885_Transcript_1/1_Confidence_1.000_Length_551	c	(GAA)5attgctgctgcgacgtcgtttcggctgagatgagaactgaagaccgaagagaaccaccaccaccacagcggcttag(TC)13(TA)8	279	411	133	551
Locus_57946_Transcript_1/1_Confidence_1.000_Length_451	c	(CAA)6cagcaacaacaatgggtatgggaggtctaaacagcc(CCA)7	137	211	75	451
Locus_57962_Transcript_1/1_Confidence_1.000_Length_571	c	(GA)10g(GA)6	225	257	33	571
Locus_57980_Transcript_1/1_Confidence_1.000_Length_2513	c	(TA)9ttattctgtaag(A)10	1041	1080	40	2513
Locus_58075_Transcript_1/1_Confidence_1.000_Length_1694	c	(A)13gaatcacaccaaagtt(GCC)5	147	190	44	1694
Locus_58248_Transcript_1/1_Confidence_1.000_Length_478	c	(AT)12gg(AGAT)5	61	106	46	478
Locus_58294_Transcript_1/1_Confidence_1.000_Length_1471	c	(AAC)5gtgattcgtcgacatcgaagaaggcagattccagtaaaag(A)10	180	244	65	1471
Locus_58316_Transcript_1/1_Confidence_1.000_Length_1261	c	(AG)8ggag(GA)6	1119	1150	32	1261
Locus_58416_Transcript_1/1_Confidence_1.000_Length_281	c	(A)10gaaaggctactgttcttatttctgtgtctttctttgtccctttgaccctttaatttattagaaattaaattgt(AG)8	1	99	99	281
Locus_58434_Transcript_1/1_Confidence_1.000_Length_310	c	(AAG)5agctcatgttggctctaacatcatcagagaaacctcctccattgcaatgtctgaaatatacaagtact(TC)6	191	285	95	310
Locus_58518_Transcript_1/1_Confidence_1.000_Length_247	c	(AT)9(AG)17	182	233	52	247
Locus_58593_Transcript_1/1_Confidence_1.000_Length_293	c	(GA)11a(AT)9	1	41	41	293
Locus_58744_Transcript_1/1_Confidence_1.000_Length_496	c	(AG)7tgaggaaggacagagataacac(GAA)7atggatgaatgtatggctaaaaaggatattagcagcagaagactgcagact(AG)11	363	492	130	496
Locus_58943_Transcript_1/1_Confidence_1.000_Length_271	c	(TA)8ttgttatgttgaaagaggatggag(T)15	215	269	55	271
Locus_59117_Transcript_1/1_Confidence_1.000_Length_214	c	(T)12gttttttg(T)11	161	191	31	214
Locus_59123_Transcript_1/1_Confidence_1.000_Length_405	c	(CGC)6cgttgatgtcctgtccgaattactgcttatttgatttgctgc(TA)10	163	242	80	405
Locus_59151_Transcript_1/1_Confidence_1.000_Length_577	c	(TA)7ttttttttgcatcta(T)10gctctttcttttgtaagtgatgagaggaagatagagatgagagtataaacagtggttgaatttt(AG)9	427	547	121	577
Locus_59190_Transcript_1/1_Confidence_1.000_Length_268	c	(TA)7(GA)6(G)10	8	43	36	268
Locus_59282_Transcript_1/1_Confidence_1.000_Length_1649	c	(CA)7ctcac(AT)9	93	129	37	1649
Locus_59282_Transcript_1/1_Confidence_1.000_Length_1649	c	(TA)13aaagactcttcaaatcatgaacaccataaccctagctgcttctcttcttctt(CATC)5cccaaaacttcttcaatttttgggaatttgaagtgctcaaaccctaatg(AT)7gtcaagaaaac(TA)10	250	441	192	1649
Locus_59283_Transcript_1/1_Confidence_1.000_Length_601	c	(CAT)5(CAG)6	432	464	33	601
Locus_59356_Transcript_1/1_Confidence_1.000_Length_1111	c	(CA)6(TA)9	1	30	30	1111
Locus_59360_Transcript_1/1_Confidence_1.000_Length_753	c	(TA)8(TG)6	677	704	28	753
Locus_59448_Transcript_1/1_Confidence_1.000_Length_344	c	(TTC)5gtgctatctctacggatcttgttgtcttcttctttaccttc(TA)9	259	332	74	344
Locus_59461_Transcript_1/1_Confidence_1.000_Length_879	c	(A)14tcaggtcaatcaaatg(A)12	159	200	42	879
Locus_59543_Transcript_1/1_Confidence_1.000_Length_565	c	(CT)13(AT)8	37	78	42	565
Locus_59573_Transcript_1/1_Confidence_1.000_Length_748	c	(AT)8(GT)6	138	165	28	748
Locus_59747_Transcript_1/1_Confidence_1.000_Length_604	c	(A)12tgaataatgaatactttttatagtatttttgtttcaggctgacaaaaatagaaaataaaatcctttctacaagggagtatta(T)11	87	191	105	604
Locus_59874_Transcript_1/1_Confidence_1.000_Length_546	c	(TA)12(GA)9	253	294	42	546
Locus_59922_Transcript_1/1_Confidence_1.000_Length_873	c	(AC)8(AT)7	640	669	30	873
Locus_59959_Transcript_1/1_Confidence_1.000_Length_2070	c	(CT)8tctctctctct(TC)7ccttt(A)15	1998	2058	61	2070
Locus_59979_Transcript_1/1_Confidence_1.000_Length_1403	c	(GTA)5(GTT)5	38	67	30	1403
Locus_59985_Transcript_1/1_Confidence_1.000_Length_223	c	(TC)8tttcaaatctgcgctcctccccctccccttccccctctttacctttaacttttactttccaa(ATG)5ggattccactttcttcgctgtttcgtggcgattacaaacaaagattggctggaaaatcttcgggggaggagcgcagatttgaa(AG)8	16	207	192	223
Locus_60019_Transcript_1/1_Confidence_1.000_Length_811	c	(TTA)6tttagatttcaatttcaattttgtttgggggatttttcccaaacttcactgttcactcaa(T)10	700	787	88	811
Locus_60023_Transcript_1/1_Confidence_1.000_Length_359	c	(GA)7ggttgcaggccaggccagtcaggtcaggtcaggtcatatcacatgttgtct(GAA)5	114	193	80	359
Locus_60044_Transcript_1/1_Confidence_1.000_Length_1142	c	(TTGG)6ttcctaatcaaaatcttgcagtggaattgtgaaatgtgga(ACAG)5	1007	1090	84	1142
Locus_60085_Transcript_1/1_Confidence_1.000_Length_262	c	(T)11cacta(T)12	12	39	28	262
Locus_60186_Transcript_1/1_Confidence_1.000_Length_335	c	(A)12g(A)13	43	68	26	335
Locus_60217_Transcript_1/1_Confidence_1.000_Length_494	c	(T)10caagatctctctcc(CT)7(CA)7	165	216	52	494
Locus_60372_Transcript_1/2_Confidence_0.400_Length_250	c	(AT)9(AG)18	197	250	54	250
Locus_60372_Transcript_2/2_Confidence_0.700_Length_256	c	(AT)9(AG)15	197	244	48	256
Locus_60382_Transcript_1/1_Confidence_1.000_Length_814	c	(GGA)6gcagctgctgcagcattggggattt(TGA)5	686	743	58	814
Locus_60410_Transcript_1/1_Confidence_1.000_Length_795	c	(CT)7atcctctt(TC)7	41	76	36	795
Locus_60410_Transcript_1/1_Confidence_1.000_Length_795	c	(ACAT)5atac(AT)8	244	283	40	795
Locus_60410_Transcript_1/1_Confidence_1.000_Length_795	c	(AT)8gtatatttgttcgttgttcttgagttttgctcattcaagaattc(TA)6	661	732	72	795
Locus_60630_Transcript_1/1_Confidence_1.000_Length_413	c	(TC)7tag(AT)8	247	279	33	413
Locus_60769_Transcript_1/1_Confidence_1.000_Length_283	c	(A)20gagggg(A)10	1	36	36	283
Locus_60864_Transcript_1/1_Confidence_1.000_Length_1012	c	(TA)6cac(ACA)5	16	45	30	1012
Locus_61040_Transcript_1/1_Confidence_1.000_Length_343	c	(A)10g(A)13	8	31	24	343
Locus_61104_Transcript_1/1_Confidence_1.000_Length_552	c	(AAAAG)5aaaaagaacaagaacgtgaatccactgag(AT)8	294	363	70	552
Locus_61180_Transcript_1/1_Confidence_1.000_Length_617	c	(TAGAA)5taggttgggggacaaattacaggggaaaagagagggtggtcacgcttaaccactgaagggcattaatggctggttggcgtgaaaatgagaacaaatcctc(CCT)6	475	617	143	617
Locus_61293_Transcript_1/1_Confidence_1.000_Length_677	c	(T)10ctc(GATT)5	159	191	33	677
Locus_61351_Transcript_1/1_Confidence_1.000_Length_617	c	(ATC)5aaacaatgacaattttaatttaatcgaagacgatacaaaatgacaattaactaagtgaagatatatataaata(ATTT)5	166	273	108	617
Locus_61363_Transcript_1/1_Confidence_1.000_Length_267	c	(GGA)5(GCG)6	190	222	33	267
Locus_61442_Transcript_1/1_Confidence_1.000_Length_520	c	(T)12aaccaaaa(AAG)6	169	206	38	520
Locus_61489_Transcript_1/2_Confidence_0.667_Length_272	c	(GATA)5tacaacccttttacatggctcctctccattctgtcttcaccccacccctctggatcaccttctcccctgcttcgcttccttaca(AT)7	116	233	118	272
Locus_61489_Transcript_2/2_Confidence_0.667_Length_279	c	(GATA)5tacaacccttttacatggctcctctccattctgtcttcaccccacccctctggatcaccttctcccctgcttcgcttccttaca(AT)7	116	233	118	279
Locus_61565_Transcript_1/1_Confidence_1.000_Length_328	c	(A)10taaaaatggatgaccaagaagagacaggcagccagccagctgcaatcacaggcacaatccccaggaaattaaaggagg(CAA)5	141	243	103	328
Locus_61680_Transcript_1/1_Confidence_1.000_Length_612	c	(AAT)5aactaaccagcaataattgaaaaacgaac(GA)8	85	144	60	612
Locus_61719_Transcript_1/1_Confidence_1.000_Length_2661	c	(GAA)5ttggt(GAA)5agag(GAA)5	2520	2573	54	2661
Locus_61797_Transcript_1/1_Confidence_1.000_Length_272	c	(AT)7gtatgtatatatgatgtgttcttgagggg(GGTCT)5cactttgtaagaaacacaaactacattgacaatcttcataatgtttcagaaaaagggcatctttttaaccagtctctctcc(CT)12	70	242	173	272
Locus_61827_Transcript_1/1_Confidence_1.000_Length_839	c	(T)10gttc(T)10	615	638	24	839
Locus_61905_Transcript_1/1_Confidence_1.000_Length_689	c	(AAG)5acaaggcatgggaatgtattaacaagtgtctgtcgtactagaggtggggactcta(CCAT)5cccatca(ACAAC)6aagccccag(TCA)7	175	331	157	689
Locus_62041_Transcript_1/1_Confidence_1.000_Length_991	c	(TA)8catctctatctctctcatctccctctctctctgctttttcccatccgttcttttgagggaatcgatgataaatgatgatc(CTT)5	34	144	111	991
Locus_62054_Transcript_1/1_Confidence_1.000_Length_1255	c	(AG)6gttagaggacttggaatggattcacaatcaacttctg(CT)7	1002	1064	63	1255
Locus_62082_Transcript_1/1_Confidence_1.000_Length_271	c	(CATGT)5caacatatataatatataatgaatgagcatggcaacaaaaatctatctatcttcccacagatagattaccatgtacctttttttttctttttc(T)18	118	253	136	271
Locus_62261_Transcript_1/1_Confidence_1.000_Length_630	c	(TA)8ttgcagtgaaaactgactttgtgtagtactgagctttgccttctta(AT)8gtaatatatacaatgggtttaatttttgtca(TCT)7	153	282	130	630
Locus_62275_Transcript_1/1_Confidence_1.000_Length_259	c	(AATC)5ttctggtgc(TAA)5	135	178	44	259
Locus_62335_Transcript_1/1_Confidence_1.000_Length_1016	c	(TG)10(AG)7	897	930	34	1016
Locus_62349_Transcript_1/1_Confidence_1.000_Length_308	c	(TGAC)5atacatacaatatcaatatctcaatc(AT)6	173	230	58	308
Locus_62364_Transcript_1/1_Confidence_1.000_Length_280	c	(A)11g(A)10	1	22	22	280
Locus_62380_Transcript_1/1_Confidence_1.000_Length_262	c	(TA)10(TG)7	73	106	34	262
Locus_62437_Transcript_1/1_Confidence_1.000_Length_660	c	(AT)6agcagtatatctgtggttgtagccgaccgactggattttaatttctcatcctcacttcgtcaccaaaaagcaaaaccaaaacctagacaagaaagt(AGA)5	510	632	123	660
Locus_62469_Transcript_1/1_Confidence_1.000_Length_231	c	(T)10ctttttcggatttgattttggttttgatgatcttgaggtgagtagtcataggaattgatgatgttgctgtccgcaaatttgatatattgaatagca(AT)13	8	139	132	231
Locus_62476_Transcript_1/1_Confidence_1.000_Length_457	c	(T)46ggcttttgcctt(TA)9	1	76	76	457
Locus_62647_Transcript_1/1_Confidence_1.000_Length_1131	c	(T)10cgaagttgaaatttaggggg(A)10	79	118	40	1131
Locus_62648_Transcript_1/1_Confidence_1.000_Length_1371	c	(AG)6atctcttagttttcacaaaaatcacatacatacaaaac(AT)10caaatgacaacgttagtatgcctccttcattaccacaaacaatatttcaattattcaa(AT)6g(TA)7	25	179	155	1371
Locus_62652_Transcript_1/1_Confidence_1.000_Length_515	c	(TC)26(AC)7	1	66	66	515
Locus_62725_Transcript_1/1_Confidence_1.000_Length_812	c	(TCT)5tcacagtcgcactcgcagccgcaccaggttcagggttatttttattttattattatttttaagtggtgggcccacgaagaaaaaattg(A)17	691	810	120	812
Locus_62779_Transcript_1/1_Confidence_1.000_Length_1125	c	(AC)7(AT)7	1	28	28	1125
Locus_62786_Transcript_1/1_Confidence_1.000_Length_469	c	(A)24cctcgaaacagtagaaatgaatagatgaatatattgtattaa(AT)6	3	80	78	469
Locus_62810_Transcript_1/1_Confidence_1.000_Length_512	c	(AC)10(AT)8	388	423	36	512
Locus_63015_Transcript_1/1_Confidence_1.000_Length_212	c	(AC)6aatttctggttggtttgatgattaaccgttctagattggactattggacaccggcaataggcatttgttg(T)16	115	212	98	212
Locus_63161_Transcript_1/1_Confidence_1.000_Length_680	c	(CTT)5cgatttgtctgaagcaga(AGC)5	76	123	48	680
Locus_63211_Transcript_1/1_Confidence_1.000_Length_332	c	(T)18ggctcaaagaaaagggctttttactcgcatcttcttctttgttcagatttgttggttttacttcgctt(TG)7	1	100	100	332
Locus_63211_Transcript_1/1_Confidence_1.000_Length_332	c	(TC)11ttctttcttctttaatgccaccaactgcacctatttttttctaatta(T)11	243	322	80	332
Locus_63312_Transcript_1/1_Confidence_1.000_Length_688	c	(TA)10tgtatagat(TG)6	69	109	41	688
Locus_63324_Transcript_1/1_Confidence_1.000_Length_210	c	(TC)12(AC)10	47	90	44	210
Locus_63383_Transcript_1/1_Confidence_1.000_Length_433	c	(CT)6ac(AT)7	227	254	28	433
Locus_63592_Transcript_1/1_Confidence_1.000_Length_205	c	(AT)9(GT)8	57	90	34	205
Locus_63778_Transcript_1/1_Confidence_1.000_Length_312	c	(TC)6tatacgtatatataa(AT)6	175	213	39	312
Locus_63924_Transcript_1/1_Confidence_1.000_Length_962	c	(TA)6(GA)6	386	409	24	962
Locus_63924_Transcript_1/1_Confidence_1.000_Length_962	c	(A)11gaaaacacatcaaaataaatataaacaag(A)10	792	841	50	962
Locus_63982_Transcript_1/1_Confidence_1.000_Length_256	c	(AT)8acatacatacatataa(AT)7	100	145	46	256
Locus_64125_Transcript_1/1_Confidence_1.000_Length_228	c	(A)10g(A)12	60	82	23	228
Locus_64331_Transcript_1/1_Confidence_1.000_Length_209	c	(AT)7gtgtatatgagagggcga(AT)6	114	157	44	209
Locus_64357_Transcript_1/1_Confidence_1.000_Length_837	c	(AT)10ggaatcaaataattatttcagttattttacttctaaagcttatgtacatcttcaatgaatattgtgatgaattggagactttcggaaatttcaattatt(TTA)5	304	437	134	837
Locus_64377_Transcript_1/1_Confidence_1.000_Length_471	c	(CT)19atc(TA)11	153	215	63	471
Locus_64483_Transcript_1/1_Confidence_1.000_Length_1406	c	(AT)6(AG)9aaagagagagaagcacttgaatgggcagtaattcatactgtttctgcagtgaatagcctttttttacaatccttaaatttacagtagctatggcttcatc(CTT)6	79	226	148	1406
Locus_64499_Transcript_1/1_Confidence_1.000_Length_353	c	(TTC)5ctctaccccactaatcaatcaattaatcaattaagctcttatcttattattagtatt(ATA)5	20	106	87	353
Locus_64624_Transcript_1/1_Confidence_1.000_Length_352	c	(GA)6gggagagagagagtaagtactacttgacatgttctctaattataataactatcatgcagcctaacaaccatgcatgtagcagttt(GA)12	55	175	121	352
Locus_64646_Transcript_1/1_Confidence_1.000_Length_359	c	(CA)6tag(AT)6	149	175	27	359
Locus_64703_Transcript_1/1_Confidence_1.000_Length_267	c	(TC)19(TA)10	9	66	58	267
Locus_64744_Transcript_1/1_Confidence_1.000_Length_477	c	(AT)11gtatgattttgttttatgtatgtttatatatttttgaacatgttggttatattctttatatatatcaagttttgtatttgaggt(TA)11	55	182	128	477
Locus_64744_Transcript_1/1_Confidence_1.000_Length_477	c	(A)11ttgtttaaataaaatgatggttgtgatgtttttatt(A)28	403	477	75	477
Locus_64756_Transcript_1/1_Confidence_1.000_Length_365	c	(AT)6(AG)7tcacattatttatgtgat(GA)6ggcccattgaggcccattggcattgtgaataggagtgagtgaggctgtgctttatttctattg(T)14	196	328	133	365
Locus_64806_Transcript_1/1_Confidence_1.000_Length_320	c	(AT)6ag(AT)7	15	42	28	320
Locus_64825_Transcript_1/1_Confidence_1.000_Length_1051	c	(CT)9(AT)7	193	224	32	1051
Locus_64832_Transcript_1/1_Confidence_1.000_Length_354	c	(T)11caattta(AT)8	312	345	34	354
Locus_64935_Transcript_1/1_Confidence_1.000_Length_610	c	(TC)8(AC)6	83	110	28	610
Locus_65015_Transcript_1/1_Confidence_1.000_Length_244	c	(TA)13aagatatacaactttttattattaccctttttgacagaagccccacatgcaattaagaatggtggtaagaaatatatccgattatttactagagggat(GA)6	54	189	136	244
Locus_65070_Transcript_1/1_Confidence_1.000_Length_1161	c	(TA)8(TG)6	906	933	28	1161
Locus_65291_Transcript_1/1_Confidence_1.000_Length_211	c	(T)12aagaagaagacgaatcaaactcaagcatcactatcacaaaaac(A)14	106	174	69	211
Locus_65299_Transcript_1/1_Confidence_1.000_Length_562	c	(TA)7aataatattatatatacagacattatgtgtatgtaatgtattgtgaaatttgaaattttttttaaaaaatatg(TA)6gtgcaaatcgaatttaaaaaataaaaataaaaataa(T)13	120	267	148	562
Locus_65311_Transcript_1/1_Confidence_1.000_Length_379	c	(TA)7cctatatctatatctatacattattagatagctataatt(ATA)10	276	358	83	379
Locus_65468_Transcript_1/1_Confidence_1.000_Length_878	c	(AAT)7(A)14	51	85	35	878
Locus_65525_Transcript_1/1_Confidence_1.000_Length_706	c	(GA)11g(GA)6	617	651	35	706
Locus_65548_Transcript_1/1_Confidence_1.000_Length_367	c	(TTC)5ggcggaagtatcattctc(T)12	78	122	45	367
Locus_65649_Transcript_1/1_Confidence_1.000_Length_437	c	(GA)15ggcagtagtggg(GTCA)7	250	319	70	437
Locus_65723_Transcript_1/1_Confidence_1.000_Length_1207	c	(CTG)5gctacttcctcctcctccagc(TCT)6	137	190	54	1207
Locus_65723_Transcript_1/1_Confidence_1.000_Length_1207	c	(GAG)5caaactgctcggggtgggattaattaggaaactaggcctaggaaagtagagatggtactatgtttgaatgattgattcattgttccaagaacaggag(A)12	1084	1207	124	1207
Locus_65735_Transcript_1/1_Confidence_1.000_Length_2308	c	(TTC)6ttattccgggtggagttgttctggtccatcgtattattctgt(TTC)7	2163	2243	81	2308
Locus_65775_Transcript_1/1_Confidence_1.000_Length_566	c	(TCA)5attatcgacttgtttactacggattaagaaaatatgtttatatataaagagctagaacaaacgttttgtttttgtaatttaatttttattaagagag(AT)7	176	301	126	566
Locus_65877_Transcript_1/1_Confidence_1.000_Length_267	c	(TTGATT)5ttgcttgtttatgttttgtttttgtttttg(T)11	37	107	71	267
Locus_65886_Transcript_1/1_Confidence_1.000_Length_676	c	(AG)7tggggcggaacagtaa(TAG)6	188	235	48	676
Locus_65886_Transcript_1/1_Confidence_1.000_Length_676	c	(AG)9ggagagagggagagagggaggacatagcaatatagcatagggcaaggtagggtagggtagtgcggataacatcatattact(TAC)5	439	552	114	676
Locus_66002_Transcript_1/1_Confidence_1.000_Length_404	c	(AT)8gtatgtaagtggcactattggagctccatttttaaaccagcattcggacaatccaaaaagaagaagagtggagcctcaatagtgctac(CTT)5(ATT)5	47	180	134	404
Locus_66117_Transcript_1/1_Confidence_1.000_Length_650	c	(AC)10(AT)7	259	292	34	650
Locus_66239_Transcript_1/1_Confidence_1.000_Length_1170	c	(AT)6(AG)11	987	1020	34	1170
Locus_66379_Transcript_1/1_Confidence_1.000_Length_313	c	(A)13ttctccatcttcaaattcaatttcttcctccttactcttt(TTC)6	64	134	71	313
Locus_66641_Transcript_1/1_Confidence_1.000_Length_385	c	(A)11g(A)10	13	34	22	385
Locus_66746_Transcript_1/1_Confidence_1.000_Length_925	c	(AT)10gtgatcgatcgcaatgaaatactaccatcc(TACCT)6	8	87	80	925
Locus_66746_Transcript_1/1_Confidence_1.000_Length_925	c	(AT)10acttacttataatagtatttcaattcaatgtaatgttgctgatggatggatggaaatggaaggttggacttggatggatga(AGT)6	528	646	119	925
Locus_66774_Transcript_1/1_Confidence_1.000_Length_730	c	(AT)7(GT)8	467	496	30	730
Locus_66843_Transcript_1/1_Confidence_1.000_Length_454	c	(TC)9ttacacactctcacac(T)12	392	437	46	454
Locus_66848_Transcript_1/1_Confidence_1.000_Length_2086	c	(TC)6(TA)7tgctcaaaatcaaaactacttaattaattcagctgaagaattaataattaatcagaatgggtggattt(GAA)5	105	213	109	2086
Locus_66848_Transcript_1/1_Confidence_1.000_Length_2086	c	(A)10tatagtttgtata(AT)6	1968	2002	35	2086
Locus_66878_Transcript_1/1_Confidence_1.000_Length_349	c	(T)10aaaaaaaaatttggaga(TAT)6	1	45	45	349
Locus_66885_Transcript_1/1_Confidence_1.000_Length_642	c	(A)10ctgaaaatgtatattccctattttttttt(A)10	246	294	49	642
Locus_67144_Transcript_1/1_Confidence_1.000_Length_212	c	(ATG)7atattcacattttagtttgatctgc(AT)8	13	74	62	212
Locus_67154_Transcript_1/1_Confidence_1.000_Length_388	c	(T)10ctaatttattcagattcaaatacttctttgtatcaaaattacaaataaataaatt(A)16	68	148	81	388
Locus_67184_Transcript_1/1_Confidence_1.000_Length_898	c	(CT)6ttctgtattg(TA)9	191	230	40	898
Locus_67250_Transcript_1/1_Confidence_1.000_Length_903	c	(GA)22ttagtgggacgtag(A)10	1	68	68	903
Locus_67273_Transcript_1/1_Confidence_1.000_Length_868	c	(GATTGT)5gattgcgtcgagccagccaacatcccccgcaaaccctccatctccatctccatctccatctccacctcgccaattacaaactaattaagaattaatt(GATG)5	632	778	147	868
Locus_67355_Transcript_1/1_Confidence_1.000_Length_231	c	(TC)13cacatatacacacacacgcacatgatctatctctctctagatatacatatacag(AT)7tatgatatgcttctttctttctgtaaatgctcctcttcttagttcttcctctcaactttctttcttttctgttaatctaaaa(AT)9	2	195	194	231
Locus_67449_Transcript_1/1_Confidence_1.000_Length_313	c	(A)16cattctattttacataacaaaaagtacactcataactaaaatattaataattaatatttta(AT)10	9	105	97	313
Locus_67550_Transcript_1/1_Confidence_1.000_Length_262	c	(T)32agcgaataaagattgttgggctactcatatttatgcctgttgaacttgatttataatcactgctatcttt(GA)6	1	114	114	262
Locus_67586_Transcript_1/1_Confidence_1.000_Length_315	c	(T)17cttatccgtttgaatttatttaattcgaattttcatgcgtcggctttggtgctctagttctaggttttcctac(T)14	139	242	104	315
Locus_67745_Transcript_1/1_Confidence_1.000_Length_202	c	(T)14cc(T)12	169	196	28	202
Locus_67830_Transcript_1/1_Confidence_1.000_Length_246	c	(TA)7tgtatgtaatcaggatatggctactaaagcgaaatccgcagtgcatgat(GA)7	170	246	77	246
Locus_67901_Transcript_1/1_Confidence_1.000_Length_1186	c	(AATA)6aaatgccttgttgagtccctaaa(CT)8	1104	1166	63	1186
Locus_67986_Transcript_1/1_Confidence_1.000_Length_283	c	(TAA)5ttgattttaattaaggtattttgattgaattaaaaaag(A)10	86	148	63	283
Locus_68016_Transcript_1/1_Confidence_1.000_Length_320	c	(TA)6(T)10	18	39	22	320
Locus_68079_Transcript_1/1_Confidence_1.000_Length_354	c	(AT)10(AC)6	295	326	32	354
Locus_68284_Transcript_1/1_Confidence_1.000_Length_271	c	(TC)6gatgcaaat(ATTA)5	1	41	41	271
Locus_68285_Transcript_1/1_Confidence_1.000_Length_687	c	(T)10ggtcaagtttctgcgcttgagaaggttgtgatgccaccacattcataaactacaatgactcatcaaggaaaactacggcaacccaatggacaag(T)10	259	372	114	687
Locus_68302_Transcript_1/1_Confidence_1.000_Length_409	c	(AT)7actcaattttctggttcagccaatttggatggacagatagatagataaat(AG)7	202	279	78	409
Locus_68798_Transcript_1/1_Confidence_1.000_Length_349	c	(AT)7aatttttagaaattggtttttattttgatt(TA)8	290	349	60	349
Locus_69056_Transcript_1/1_Confidence_1.000_Length_575	c	(TGTA)5agtatctctgtgtgtctttctacaagctcaagctggatgttgtgccagcaatggagctgaggtaatg(CT)6	468	566	99	575
Locus_69078_Transcript_1/1_Confidence_1.000_Length_797	c	(TCA)5ag(ATT)7	654	691	38	797
Locus_69157_Transcript_1/1_Confidence_1.000_Length_754	c	(AT)11(AG)10	568	609	42	754
Locus_69218_Transcript_1/1_Confidence_1.000_Length_1790	c	(AT)8ttatgtaatgtttg(A)11	1	41	41	1790
Locus_69218_Transcript_1/1_Confidence_1.000_Length_1790	c	(T)10atagtgtaaaaaaaagttccaattttttaccatgcaataattgcaatttagttttataatataatacta(AT)10	377	475	99	1790
Locus_69287_Transcript_1/1_Confidence_1.000_Length_616	c	(TTAT)5tttttatttttatgtatacattgtgagactatggggcagggaatatgtagcggttgaggattcccataat(A)10	422	521	100	616
Locus_69300_Transcript_1/1_Confidence_1.000_Length_427	c	(AG)10g(GA)7	1	35	35	427
Locus_69370_Transcript_1/1_Confidence_1.000_Length_284	c	(CAT)5cactaccaattatttcgatgtggtgatggacggacgga(CTGT)5	5	77	73	284
Locus_69381_Transcript_1/1_Confidence_1.000_Length_607	c	(TA)9ttaatatacgaac(TGGT)5	7	57	51	607
Locus_69395_Transcript_1/1_Confidence_1.000_Length_828	c	(GA)8gtgtgtgtgagttcaaaagtaagtatgtggacttcaaataagaagcttgttaaatatat(TA)9	556	648	93	828
Locus_69444_Transcript_1/1_Confidence_1.000_Length_513	c	(AC)6(AT)6	311	334	24	513
Locus_69476_Transcript_1/1_Confidence_1.000_Length_200	c	(AT)8(AG)11	94	131	38	200
Locus_69579_Transcript_1/1_Confidence_1.000_Length_806	c	(TC)9(TA)8	124	157	34	806
Locus_69726_Transcript_1/1_Confidence_1.000_Length_439	c	(CA)9ttcatccattcatcagagacgatcaaattaaagggtttcacataatgatcaggttaaggcccaagaggttttctcgaagcagctccaag(GGA)5	1	122	122	439
Locus_69743_Transcript_1/1_Confidence_1.000_Length_821	c	(AT)10(AG)12	698	741	44	821
Locus_70028_Transcript_1/1_Confidence_1.000_Length_442	c	(TA)7atatatttaatttattttaaaaaataaaataaaataaaaatatatcttaacaaggcgagccaaatagaatactaac(A)10	230	329	100	442
Locus_70032_Transcript_1/3_Confidence_0.600_Length_292	c	(T)19gttatgtagtttggatttgttgtaataagttctccaaacttgaagttgtgtgtactttttaatgtgt(TC)10	36	141	106	292
Locus_70032_Transcript_2/3_Confidence_0.400_Length_292	c	(T)17gttatgtagtttggatttgttgtaataagttctccaaacttgaagttgtgtgtactttttaatgtgt(TC)10	38	141	104	292
Locus_70032_Transcript_3/3_Confidence_0.600_Length_292	c	(T)21gttatgtagtttggatttgttgtaataagttctccaaacttgaagttgtgtgtactttttaatgtgt(TC)10	34	141	108	292
Locus_70036_Transcript_1/1_Confidence_1.000_Length_246	c	(TA)6tg(TA)6	89	114	26	246
Locus_70194_Transcript_1/1_Confidence_1.000_Length_320	c	(GCT)5ttctggtatcttctttttcttt(TTC)9	153	216	64	320
Locus_70245_Transcript_1/1_Confidence_1.000_Length_247	c	(TC)19tgtctatctaatctgttaattgttcctttgtcactatgcatctcttccgtcaacaatggc(CT)13	124	247	124	247
Locus_70351_Transcript_1/1_Confidence_1.000_Length_234	c	(TA)8tcttcagattttcaagattcaatatattgtg(TA)12	74	144	71	234
Locus_70450_Transcript_1/1_Confidence_1.000_Length_656	c	(AAT)8aaaattcaacgtcgcgaac(A)11	79	132	54	656
Locus_70480_Transcript_1/1_Confidence_1.000_Length_210	c	(AT)6cgattgtttgatagatagatacaaga(AT)8	17	70	54	210
Locus_70505_Transcript_1/1_Confidence_1.000_Length_477	c	(TGC)6tgaatgatctcccctctt(TC)6	215	262	48	477
Locus_70657_Transcript_1/1_Confidence_1.000_Length_581	c	(A)17gaaaccacataaaagtaaaaattatattaataatatatccaataaatgaaatatactaactc(AAT)5	224	317	94	581
Locus_70886_Transcript_1/1_Confidence_1.000_Length_339	c	(A)11g(A)10	306	327	22	339
Locus_70945_Transcript_1/1_Confidence_1.000_Length_333	c	(A)12c(A)10	311	333	23	333
Locus_71047_Transcript_1/1_Confidence_1.000_Length_392	c	(TACCT)5gagagatattcactataatgggcagagagtggctgcattggggca(GCG)6	104	191	88	392
Locus_71094_Transcript_1/1_Confidence_1.000_Length_508	c	(CT)7taccctatctctcaccggaggtgcttttttccctttagctagttctagcactttgacctaatcatctgcttttcaatttatt(TA)8	93	204	112	508
Locus_71142_Transcript_1/1_Confidence_1.000_Length_267	c	(CT)13(AT)14	1	54	54	267
Locus_71222_Transcript_1/1_Confidence_1.000_Length_449	c	(ATA)8agaggcaattaagcagaaagataatgaatgctaaaatataggaggactaggtaggtcgggtttgattgatagttagtggagggcacggattgaagaat(GA)12	117	262	146	449
Locus_71530_Transcript_1/1_Confidence_1.000_Length_308	c	(AT)7ggtgtgtaaat(GAGCA)5	53	102	50	308
Locus_71586_Transcript_1/1_Confidence_1.000_Length_457	c	(TA)6(CA)10	216	247	32	457
Locus_71632_Transcript_2/2_Confidence_0.750_Length_271	c	(TC)20(TA)7	217	270	54	271
Locus_71639_Transcript_1/1_Confidence_1.000_Length_322	c	(GA)7cagatgcag(AT)7	102	138	37	322
Locus_71659_Transcript_1/1_Confidence_1.000_Length_643	c	(ATA)6atta(ATT)10	99	150	52	643
Locus_71773_Transcript_1/1_Confidence_1.000_Length_499	c	(A)14taaaattatgtggtggcatgtgtacagagcattttatatggaaaaagaacaaatgaagagaatgc(ATTA)5	1	99	99	499
Locus_71781_Transcript_1/1_Confidence_1.000_Length_210	c	(TC)11(TA)11	167	210	44	210
Locus_71812_Transcript_1/1_Confidence_1.000_Length_297	c	(AT)6tctacaaattggttgtttatttaacatatgtagcttatgaaaacagaa(CAATT)5	70	154	85	297
Locus_71890_Transcript_1/1_Confidence_1.000_Length_200	c	(AT)10(AG)7	140	173	34	200
Locus_72018_Transcript_1/1_Confidence_1.000_Length_659	c	(AGC)6taatccaagcagt(AGC)6	128	176	49	659
Locus_72185_Transcript_1/1_Confidence_1.000_Length_244	c	(T)12aatttta(AT)6	191	221	31	244
Locus_72233_Transcript_1/1_Confidence_1.000_Length_717	c	(TA)10tgggggaagaacttaaacaggaggaacccaagaaagaagagaagaagattgaagaagaaaacaaggaagaactcaagaataac(AAT)5	72	189	118	717
Locus_72394_Transcript_1/1_Confidence_1.000_Length_331	c	(A)10ttctgaataaaaaaaatagtt(A)10	122	162	41	331
Locus_72447_Transcript_1/1_Confidence_1.000_Length_817	c	(TAT)5ctagtactattagtattatta(TAT)5	382	432	51	817
Locus_72777_Transcript_1/1_Confidence_1.000_Length_231	c	(ATT)7gcaccaaagaatagtataaaaaagaatcaacattcttcacaatcatacccttagaaaaaacatc(A)18	129	231	103	231
Locus_72804_Transcript_1/1_Confidence_1.000_Length_282	c	(CT)13(AT)9ttatatttatatttatatttatatataaatgcaaagattaaagccgatgctttgtttttctagtaaggatccaacttctgctcctgcac(TA)7	60	206	147	282
Locus_73024_Transcript_1/1_Confidence_1.000_Length_252	c	(TA)7(TG)7	155	182	28	252
Locus_73426_Transcript_1/1_Confidence_1.000_Length_219	c	(TA)8ttatgtacgtatgtagctacagtgttcagatcctatgccttgtgcaggtaggtaaattgattactttcttgctatttagtttcttcctg(T)38cc(T)14	61	219	159	219
Locus_73456_Transcript_1/1_Confidence_1.000_Length_490	c	(A)20caccaaaccccatctagctatccattccattccattcaaaatcaagaaaagatacatacatatatatat(AG)8	4	108	105	490
Locus_73545_Transcript_1/1_Confidence_1.000_Length_249	c	(TC)7(CT)9	105	136	32	249
Locus_73605_Transcript_1/1_Confidence_1.000_Length_359	c	(TTA)5ttttgagatttagaattatgcattttattaa(AT)6	232	289	58	359
Locus_73720_Transcript_1/1_Confidence_1.000_Length_480	c	(TA)7atatgatgcatctattacctcagcattagcagttaagctaatctgattacaagaaacctgtatgtcaaaatataagatttaattcatttcagttgaa(AT)6	58	180	123	480
Locus_73744_Transcript_1/1_Confidence_1.000_Length_464	c	(CT)6agaaagaggaaagaaagtttttagagagagaatgaaagaaaataaaaggaaagaattgttcttgaaaatgtagaaatactcagcatt(TA)6	339	449	111	464
Locus_73770_Transcript_1/1_Confidence_1.000_Length_294	c	(T)10acttttatcacttttttaataaa(AT)7	232	278	47	294
Locus_73944_Transcript_1/1_Confidence_1.000_Length_211	c	(TA)9(TG)7	75	106	32	211
Locus_74001_Transcript_1/1_Confidence_1.000_Length_463	c	(AT)6tatctttttgcccctaagttttgttggatacatttttcttaattatttttagattaatgatat(A)16	351	441	91	463
Locus_74033_Transcript_1/1_Confidence_1.000_Length_581	c	(AT)9(GT)7	127	158	32	581
Locus_74149_Transcript_1/1_Confidence_1.000_Length_341	c	(A)10t(GTG)5	86	111	26	341
Locus_74181_Transcript_1/1_Confidence_1.000_Length_528	c	(TA)6tgtgtgc(GT)8	431	465	35	528
Locus_74199_Transcript_1/1_Confidence_1.000_Length_683	c	(TA)9tgtctgcatcaaggtgatt(TA)9	564	618	55	683
Locus_74248_Transcript_1/1_Confidence_1.000_Length_450	c	(TCTGA)5tgcaatttaatttaatttaattcgaa(AT)9	318	386	69	450
Locus_74392_Transcript_1/1_Confidence_1.000_Length_565	c	(AT)6aaatattataatatc(TG)6	313	351	39	565
Locus_74443_Transcript_1/1_Confidence_1.000_Length_1051	c	(AGA)5aggcggaggaaggcgacggcgcgagaaagagagaagagagag(GAA)6	741	815	75	1051
Locus_74535_Transcript_1/1_Confidence_1.000_Length_244	c	(CCA)5tacaagtacccatctcctcctccaccctacaaatacccatct(CCA)5	8	79	72	244
Locus_74661_Transcript_1/1_Confidence_1.000_Length_367	c	(AT)6(AG)6aataatgataatatgtgtaggctaattctcactacttacctacctcagtaaccgattaattaagctgcggaggtatgtaaataattatgatgctg(T)18	199	335	137	367
Locus_74675_Transcript_1/1_Confidence_1.000_Length_398	c	(A)10gaccaaaaactaaacatgaatggatgatgaatggcttgcttcactgtc(CT)8	214	287	74	398
Locus_74841_Transcript_1/1_Confidence_1.000_Length_264	c	(CGG)6cgctaccaggaagctcaagacctgattgtgatcctcgaactgaacaaaacccatttct(TGA)6	7	100	94	264
Locus_74865_Transcript_1/1_Confidence_1.000_Length_633	c	(TTAT)5(TA)6	584	615	32	633
Locus_74996_Transcript_1/1_Confidence_1.000_Length_304	c	(T)10aggaaatttaaaataataaaacaaatttattagttgaatttgttgaaggttgttaagattagattaaataaggttaggc(T)23	193	304	112	304
Locus_75012_Transcript_1/1_Confidence_1.000_Length_439	c	(TA)6(GA)6a(AG)6	254	290	37	439
Locus_75020_Transcript_1/1_Confidence_1.000_Length_382	c	(A)16tcacaacatttgtttctccaacttgcaaatcaacaac(A)10gcagac(A)12c(A)11	1	93	93	382
Locus_75032_Transcript_1/1_Confidence_1.000_Length_597	c	(ATAC)5(AT)7	63	96	34	597
Locus_75041_Transcript_1/1_Confidence_1.000_Length_263	c	(AT)7(GT)7	110	137	28	263
Locus_75135_Transcript_1/1_Confidence_1.000_Length_386	c	(TC)7cctcatacacattcgaaaatctacactcgaattgtatataatttac(AT)10agatatgcctgcgtgtgc(GT)7	108	219	112	386
Locus_75183_Transcript_1/1_Confidence_1.000_Length_259	c	(T)10atttttatcta(T)12	68	100	33	259
Locus_75241_Transcript_1/1_Confidence_1.000_Length_249	c	(GT)7(GA)14	125	166	42	249
Locus_75398_Transcript_1/1_Confidence_1.000_Length_603	c	(TA)11tgtttcctcaagaaaatgtaaaacgaatttatagaaactttgtggcgaaaacattgaaaggactgagg(T)20	481	590	110	603
Locus_75533_Transcript_1/1_Confidence_1.000_Length_464	c	(GTATT)5gtatcgtattatctcctccgat(TGTC)6gtcgtcgtgtaggccctttgtttgtctgtctgtctgtccatctagtatatctatataccatcctccatccatct(ATAC)5	203	367	165	464
Locus_75581_Transcript_1/1_Confidence_1.000_Length_331	c	(CCTT)5ccattgtcatgtgatcattaaggttcattttgttttgcttgcc(TCTG)5tgggagtatattaaagctgcctgtcatcatcatca(TCC)5	33	165	133	331
Locus_75613_Transcript_1/1_Confidence_1.000_Length_275	c	(CA)7(TA)10	59	92	34	275
Locus_75681_Transcript_1/1_Confidence_1.000_Length_225	c	(TG)6(TA)6	133	156	24	225
Locus_75779_Transcript_1/1_Confidence_1.000_Length_418	c	(A)13ttaatcaaattt(A)12	141	177	37	418
Locus_75812_Transcript_1/1_Confidence_1.000_Length_314	c	(T)10gaa(T)10c(T)14	265	302	38	314
Locus_75935_Transcript_1/1_Confidence_1.000_Length_528	c	(A)10t(A)15	503	528	26	528
Locus_76036_Transcript_1/1_Confidence_1.000_Length_349	c	(T)12aaattagcgactgcaataaattttaagtacgtagaaaggaaaatgcaaaaactatacc(T)12	115	196	82	349
Locus_76062_Transcript_1/1_Confidence_1.000_Length_216	c	(T)10caatttttttccttttttctctttctttttttttcctctgttttttcatttctg(T)10	9	82	74	216
Locus_76181_Transcript_1/1_Confidence_1.000_Length_250	c	(T)11g(T)10	221	242	22	250
Locus_76317_Transcript_1/1_Confidence_1.000_Length_350	c	(TG)6cgtgtttttcttttc(T)22	302	350	49	350
Locus_76328_Transcript_1/1_Confidence_1.000_Length_359	c	(A)10gaaaagaaaagagctggaaaaggggaaatttttttgaaaaaaacggaaacaaagatgaaaaaattaag(A)12gaaaaatg(A)11	123	231	109	359
Locus_76346_Transcript_1/1_Confidence_1.000_Length_368	c	(AT)10aaattatatataga(AC)7	161	208	48	368
Locus_76353_Transcript_1/1_Confidence_1.000_Length_692	c	(T)10aatgtaattaaaaaaattgtgtaaataatataaaaataataaaaatgtgtagtaaaaaacctttc(A)12	564	650	87	692
Locus_76362_Transcript_1/1_Confidence_1.000_Length_223	c	(AT)9gtgtgtgtatgtgaatgtgagaatttgagattcgatcgaggatgtaggagtgcggat(A)14	60	148	89	223
Locus_76655_Transcript_1/1_Confidence_1.000_Length_253	c	(AT)7(GT)8	91	120	30	253
Locus_76740_Transcript_1/1_Confidence_1.000_Length_648	c	(A)10t(A)11	590	611	22	648
Locus_77067_Transcript_1/1_Confidence_1.000_Length_509	c	(TC)6tt(TC)6tatcc(CT)16	71	133	63	509
Locus_77067_Transcript_1/1_Confidence_1.000_Length_509	c	(AT)6g(TA)7	278	304	27	509
Locus_77190_Transcript_1/1_Confidence_1.000_Length_218	c	(T)11(A)10	43	63	21	218
Locus_77304_Transcript_1/1_Confidence_1.000_Length_746	c	(TA)7gat(AG)16	213	261	49	746
Locus_77373_Transcript_1/1_Confidence_1.000_Length_317	c	(T)37gaatgacgtgggaaccgacagctgcaactacgggaagttgtcatttgtgattatacttagcagtgat(TGTA)5	1	124	124	317
Locus_77412_Transcript_1/1_Confidence_1.000_Length_211	c	(AT)6ac(ACAT)7	116	157	42	211
Locus_77568_Transcript_1/1_Confidence_1.000_Length_387	c	(A)11ttaaaaatttaaaatgagattaaaatatataattattttt(A)11	60	121	62	387
Locus_77658_Transcript_1/1_Confidence_1.000_Length_380	c	(A)12caggaagtctctacctacctacccaccaccttttaaagtttggattctatac(GA)16	281	376	96	380
Locus_77700_Transcript_1/1_Confidence_1.000_Length_382	c	(TA)7catacatactaattgcctacagagatagggcggtgcaagccgagcggcgagccggagcggtggcggcggcgggtgatct(GCG)6	39	149	111	382
Locus_77775_Transcript_1/1_Confidence_1.000_Length_245	c	(CT)8cc(CT)6acacaagtatatgtacatac(AT)12	13	86	74	245
Locus_77785_Transcript_1/1_Confidence_1.000_Length_642	c	(CT)7cactctctctcta(TC)8(AC)7	90	146	57	642
Locus_77815_Transcript_1/1_Confidence_1.000_Length_337	c	(CT)7tgattccactcttattttactggaagattcagatttcttgctggtagttatcctgcagcatcttc(TA)8	243	337	95	337
Locus_77906_Transcript_1/1_Confidence_1.000_Length_298	c	(A)21tcaattcattc(GT)9	1	50	50	298
Locus_78071_Transcript_1/1_Confidence_1.000_Length_439	c	(CA)6(TA)8	193	220	28	439
Locus_78445_Transcript_1/1_Confidence_1.000_Length_240	c	(C)12(A)15	1	27	27	240
Locus_78474_Transcript_1/1_Confidence_1.000_Length_217	c	(AT)8acatacatacattataaggatagattgatatcatgaggaaaccagacaacaacaataatgtactaatgatgaaggaaaaggg(CAA)6	11	126	116	217
Locus_78483_Transcript_1/1_Confidence_1.000_Length_542	c	(CGG)5(CGC)5	512	541	30	542
Locus_78584_Transcript_1/1_Confidence_1.000_Length_248	c	(TGAC)5atgctgcgttcg(TGT)5	133	179	47	248
Locus_78586_Transcript_1/1_Confidence_1.000_Length_326	c	(A)12gaaaaag(A)11	27	56	30	326
Locus_78625_Transcript_1/1_Confidence_1.000_Length_216	c	(AT)6(AC)6	30	53	24	216
Locus_78752_Transcript_1/1_Confidence_1.000_Length_202	c	(GAA)9gacgtg(TA)9	83	133	51	202
Locus_78823_Transcript_1/1_Confidence_1.000_Length_226	c	(CTT)5acaatttggaagccacgaatttcatacatatataaaacatacatacatgcatacacatagcaaggaggagaggggacccattatatacatac(AT)9	45	169	125	226
Locus_78845_Transcript_1/1_Confidence_1.000_Length_249	c	(TA)12c(GAT)5	59	98	40	249
Locus_78972_Transcript_1/1_Confidence_1.000_Length_685	c	(A)11gaatagatcaataataaagatggctaggtgtatgatgcataaaaagagtctaccgaaagaatttttggcagaagcagctaacacaataa(T)13	573	685	113	685
Locus_79238_Transcript_1/1_Confidence_1.000_Length_218	c	(CT)7atatag(AT)8ac(AT)7	114	165	52	218
Locus_79304_Transcript_1/1_Confidence_1.000_Length_251	c	(TC)7tt(TC)12	56	95	40	251
Locus_79386_Transcript_1/1_Confidence_1.000_Length_696	c	(CT)6ttctctc(CT)7	2	34	33	696
Locus_79398_Transcript_1/1_Confidence_1.000_Length_397	c	(ATT)7ttaaaaggatggaaattggaaagaaaaataatgcaatactactatttgat(GCA)5	8	93	86	397
Locus_79429_Transcript_1/1_Confidence_1.000_Length_339	c	(ATAAG)5gagcagcaccactctccttcgttttctactccaagaatttctttattttcctaatatttggactctaaacacaaaagtagatatgtacattacc(AT)10	37	175	139	339
Locus_79585_Transcript_1/1_Confidence_1.000_Length_250	c	(AT)6caatatgtacctatacgatgatgataaattcatgtgaactaatggaatttatgttgggaagtcttgtcacacttatataattgccttatcacctaatcc(TAA)11	1	144	144	250
Locus_79652_Transcript_1/1_Confidence_1.000_Length_328	c	(CGC)5cggcgacggaagggggagggggagggggaggaagtccgattt(GGA)5	136	207	72	328
Locus_79703_Transcript_1/1_Confidence_1.000_Length_241	c	(TGG)5ttctatttgatg(T)13	78	117	40	241
Locus_79968_Transcript_1/1_Confidence_1.000_Length_489	c	(T)17gtg(T)13	1	33	33	489
Locus_79977_Transcript_1/1_Confidence_1.000_Length_213	c	(AAT)5cgtagacaaaaattgcaactaatcaacatatgaaaccc(A)13	148	213	66	213
Locus_80040_Transcript_1/1_Confidence_1.000_Length_490	c	(GA)11a(AG)6	10	44	35	490
Locus_80111_Transcript_1/1_Confidence_1.000_Length_248	c	(TA)7(GA)8	195	224	30	248
Locus_80241_Transcript_1/1_Confidence_1.000_Length_285	c	(ACC)6aaataaaattccttattagcttatagcgtacaacagcctcttaaaattaatacttcttaaccctcaaaccagcccagagaaataatgat(TA)11(GA)9	132	278	147	285
Locus_80278_Transcript_1/1_Confidence_1.000_Length_699	c	(TC)20(TA)9	641	698	58	699
Locus_80425_Transcript_1/1_Confidence_1.000_Length_347	c	(T)14ggccttggggtccataaaacgccgacttgtccactgagaggcaccagggaa(TC)7tatt(TC)7(TA)7	122	232	111	347
Locus_80592_Transcript_1/1_Confidence_1.000_Length_615	c	(GT)8(AT)7aactgatgcaatatgttagttgtgaactagcaagatgagtgtggagaaggcc(GT)11	38	141	104	615
Locus_80745_Transcript_1/1_Confidence_1.000_Length_291	c	(A)10ccc(A)12	257	281	25	291
Locus_80788_Transcript_1/1_Confidence_1.000_Length_462	c	(A)11caaa(AC)10	348	382	35	462
Locus_81021_Transcript_1/1_Confidence_1.000_Length_297	c	(CT)6tcccctc(CT)7	142	174	33	297
Locus_81317_Transcript_1/1_Confidence_1.000_Length_490	c	(T)11(A)35gaaagaaagagagatagagtagtgaatgttatattttcaaaataaaattgagaaattgtataataatctaa(AAT)5	1	132	132	490
Locus_81329_Transcript_1/1_Confidence_1.000_Length_244	c	(CA)8(TA)6	124	151	28	244
Locus_81408_Transcript_1/1_Confidence_1.000_Length_265	c	(CTC)7cttctacctacccccaatcttccttcatctacaa(AC)7	64	132	69	265
Locus_81563_Transcript_1/1_Confidence_1.000_Length_419	c	(GA)6aagagagaggaatttgt(AG)19	337	403	67	419
Locus_81640_Transcript_1/1_Confidence_1.000_Length_352	c	(TC)8t(TC)6	228	256	29	352
Locus_81754_Transcript_1/1_Confidence_1.000_Length_384	c	(AT)7gcaattaataacacatgtttcaacaaactaatataattattcaaatatcttatgttttttaaaaacagaactattaaaataaattgaatactattagg(A)13taccagaaaca(AT)7	234	383	150	384
Locus_81772_Transcript_1/1_Confidence_1.000_Length_427	c	(GA)9ggaggaattggagcaaagtggtgtgtatgtgta(TG)6	202	264	63	427
Locus_81895_Transcript_1/1_Confidence_1.000_Length_554	c	(T)14ccctttctgg(AT)9	499	540	42	554
Locus_82045_Transcript_1/1_Confidence_1.000_Length_344	c	(AT)6gtataatgtgtatatatacacat(TA)7	110	158	49	344
Locus_82321_Transcript_1/1_Confidence_1.000_Length_234	c	(TA)7(GA)11	3	38	36	234
Locus_82405_Transcript_1/1_Confidence_1.000_Length_285	c	(AT)6acactttgtttgaggattatatagta(AAT)5	20	72	53	285
Locus_82670_Transcript_1/1_Confidence_1.000_Length_317	c	(T)12gtcattcaaatttattccaattttcttttttaagtaaaaaaataccattttttttacc(A)10	23	102	80	317
Locus_83291_Transcript_1/1_Confidence_1.000_Length_291	c	(TA)7ttataacaaaaacaatacctccatctcgattattattcttttatgtaattaatg(A)10ttattaaagaaatatatctccacaaaattatgatcatttcaaaatatttctatattaaactttaattattatctcattgctctccaaca(AT)7	15	195	181	291
Locus_83346_Transcript_1/1_Confidence_1.000_Length_206	c	(T)10(A)10	26	45	20	206
Locus_83559_Transcript_1/1_Confidence_1.000_Length_305	c	(AT)8gtatgttgtacatatacatttatatataatgtttcctggtttcaaag(CAT)5	191	268	78	305
Locus_83691_Transcript_1/1_Confidence_1.000_Length_253	c	(AC)6gtaaatatgttatacatataatatgacagtataagcataatacatacatacatacataacaaaagcccagatataacatatacacac(AT)8tgtaatacatatagtatgtacaaaacaagcca(C)13	94	253	160	253
Locus_83742_Transcript_1/1_Confidence_1.000_Length_272	c	(AC)7(AT)7	92	119	28	272
Locus_83787_Transcript_1/1_Confidence_1.000_Length_354	c	(GAG)6ctacaagagatctagagagagattt(TG)7	223	279	57	354
Locus_83818_Transcript_1/1_Confidence_1.000_Length_451	c	(TAT)7ttta(T)10	226	260	35	451
Locus_83845_Transcript_1/1_Confidence_1.000_Length_232	c	(CA)7(TA)11	183	218	36	232
Locus_83887_Transcript_1/1_Confidence_1.000_Length_593	c	(A)15tctaaattatcagctccaataagataaaatcaat(A)10	246	304	59	593
Locus_84252_Transcript_1/1_Confidence_1.000_Length_393	c	(T)10c(AT)8	110	136	27	393
Locus_84276_Transcript_1/1_Confidence_1.000_Length_231	c	(CT)7atatagag(AT)7	114	149	36	231
Locus_84451_Transcript_1/1_Confidence_1.000_Length_290	c	(TTTA)5tgttatgatagacaggggttattatgttgt(TA)10	187	256	70	290
Locus_84526_Transcript_1/1_Confidence_1.000_Length_578	c	(TA)7tgttactgcaggatttgttacttatttcatactaaaaggatcaatttagaataaaatttatgttgccggaaatctgatataagtata(AT)7	424	538	115	578
Locus_85025_Transcript_1/1_Confidence_1.000_Length_282	c	(TA)8gtctacaaaatacatcgaagaattggcattgtaataaggctccacagcagtaacatacaatgtttctgtcgtcgaccttattttcatac(TA)8	136	256	121	282
Locus_85080_Transcript_1/1_Confidence_1.000_Length_335	c	(TCA)8tacatggaggctaacagcaagtcttttaggttcatt(TTC)5	8	82	75	335
Locus_85172_Transcript_1/1_Confidence_1.000_Length_208	c	(AT)8acacacacgccacacctacaaaattccac(A)18	106	168	63	208
Locus_85258_Transcript_1/1_Confidence_1.000_Length_276	c	(CT)12accaaatactaatcctccctcacccatcaccttcaccttcaccttcaccttgcaaattgcaatg(GCT)5	31	133	103	276
Locus_85500_Transcript_1/1_Confidence_1.000_Length_954	c	(ATA)11atggtaagcaaatgt(AG)6	895	954	60	954
Locus_85742_Transcript_1/1_Confidence_1.000_Length_387	c	(T)12caaacttccaaaaaccttaagaaattctatctagtcttatttaaatactgtatttctttgatccatatctatatttatctcacaaaccacac(A)10	134	247	114	387
Locus_85999_Transcript_1/1_Confidence_1.000_Length_222	c	(AG)8gtaaaagagagagagaagacagtctagtctagtctagt(CA)6	67	132	66	222
Locus_86028_Transcript_1/1_Confidence_1.000_Length_204	c	(A)11taccacatcaaacaatta(T)11	163	202	40	204
Locus_86465_Transcript_1/1_Confidence_1.000_Length_236	c	(TG)7(TA)7	180	207	28	236
Locus_86475_Transcript_1/1_Confidence_1.000_Length_309	c	(T)11agaatataaaataatattttgaaatg(A)13	260	309	50	309
Locus_86606_Transcript_1/1_Confidence_1.000_Length_214	c	(A)13ccgaaaaaag(A)11	32	65	34	214
Locus_86706_Transcript_1/1_Confidence_1.000_Length_453	c	(TC)14c(CT)6	159	199	41	453
Locus_86733_Transcript_1/2_Confidence_0.667_Length_247	c	(TA)12(GA)12	200	247	48	247
Locus_86733_Transcript_2/2_Confidence_0.667_Length_249	c	(TA)11(GA)14	200	249	50	249
Locus_87118_Transcript_1/1_Confidence_1.000_Length_249	c	(AT)8actatatgaatggatatatagatgaacgcata(TG)7	153	214	62	249
Locus_87295_Transcript_1/1_Confidence_1.000_Length_460	c	(TA)7aacaaaagcc(A)10	249	282	34	460
Locus_87360_Transcript_1/1_Confidence_1.000_Length_207	c	(A)11taaaaattaaaaaaattgagctttgaaatcgggaacccaatgtacggtggctccgggaagatgggcc(GCG)5	50	142	93	207
Locus_87584_Transcript_1/1_Confidence_1.000_Length_406	c	(T)10ag(A)10	207	228	22	406
Locus_87910_Transcript_1/1_Confidence_1.000_Length_214	c	(ATT)6atatattgatttgattgattaatctaattaataattatggtggtatatggagcagacgaggaggagggccgctggctgatcatggat(CAG)6	88	210	123	214
Locus_88029_Transcript_1/1_Confidence_1.000_Length_475	c	(AT)7aagatatacattgacacatgttaaagaatttt(A)10	15	70	56	475
Locus_88066_Transcript_1/1_Confidence_1.000_Length_222	c	(TC)10(AC)9	41	78	38	222
Locus_88756_Transcript_1/1_Confidence_1.000_Length_265	c	(AAGCC)8gagccc(AGCCA)5attctgtcatcttaactcttagtatgtatgtatactcaactcaactaacttactcaaactcag(CT)13	69	228	160	265
Locus_88768_Transcript_1/1_Confidence_1.000_Length_308	c	(TG)8tt(AG)10	126	163	38	308
Locus_89004_Transcript_1/1_Confidence_1.000_Length_284	c	(TA)8tgatagatgtt(TA)7	214	254	41	284
Locus_89021_Transcript_1/1_Confidence_1.000_Length_252	c	(AC)7(AT)8	79	108	30	252
Locus_89225_Transcript_1/1_Confidence_1.000_Length_213	c	(CT)9(AT)8	68	101	34	213
Locus_89482_Transcript_1/1_Confidence_1.000_Length_472	c	(ATT)7cttgttgggcagaaaa(AAT)6	91	145	55	472
Locus_89620_Transcript_1/1_Confidence_1.000_Length_350	c	(AGC)5tttggtgatcagcgtgaggggagctccatatcaagaccaggattcagctttggcttagatcatccaaatgagccccag(GAA)6gacccctataaacagatacctattgctgctgctgctcttaagttccatccttat(GAA)6	67	249	183	350
Locus_90584_Transcript_1/1_Confidence_1.000_Length_318	c	(ATT)5aataatatac(AT)7	277	315	39	318
Locus_90696_Transcript_1/1_Confidence_1.000_Length_335	c	(ATG)6catatatga(AT)6	226	264	39	335
Locus_91318_Transcript_1/1_Confidence_1.000_Length_237	c	(AG)7aaaattaatttaagggatttgtgaatacagaattcattcacggaggaatgaagaaaagccaatcaccaattgtgtgtgatatatggagagagaaaggg(GA)9aaggaagaagttcaagtgatgatttatagt(GA)11	42	223	182	237
Locus_91421_Transcript_1/1_Confidence_1.000_Length_210	c	(CAT)6caacc(TCT)5	41	78	38	210
Locus_91594_Transcript_1/1_Confidence_1.000_Length_219	c	(GTA)5gtctctattagttttctttatc(T)10	65	111	47	219
Locus_4_Transcript_1/1_Confidence_1.000_Length_1993	p2	(GA)10	1915	1934	20	1993
Locus_19_Transcript_1/1_Confidence_1.000_Length_213	p2	(AT)9	69	86	18	213
Locus_48_Transcript_1/1_Confidence_1.000_Length_1922	p2	(AT)12	1509	1532	24	1922
Locus_53_Transcript_1/1_Confidence_1.000_Length_394	p2	(CT)6	383	394	12	394
Locus_63_Transcript_1/1_Confidence_1.000_Length_5100	p2	(AT)9	4925	4942	18	5100
Locus_69_Transcript_1/1_Confidence_1.000_Length_1199	p2	(AG)16	298	329	32	1199
Locus_85_Transcript_1/1_Confidence_1.000_Length_1240	p2	(AT)9	341	358	18	1240
Locus_99_Transcript_1/1_Confidence_1.000_Length_2075	p2	(AT)10	1459	1478	20	2075
Locus_107_Transcript_1/1_Confidence_1.000_Length_1409	p2	(TA)10	1305	1324	20	1409
Locus_112_Transcript_1/1_Confidence_1.000_Length_2080	p2	(TA)8	2064	2079	16	2080
Locus_126_Transcript_1/1_Confidence_1.000_Length_2748	p2	(AC)6	1	12	12	2748
Locus_126_Transcript_1/1_Confidence_1.000_Length_2748	p2	(TA)8	166	181	16	2748
Locus_161_Transcript_1/1_Confidence_1.000_Length_1710	p2	(AT)6	235	246	12	1710
Locus_165_Transcript_1/1_Confidence_1.000_Length_1653	p2	(GA)10	105	124	20	1653
Locus_168_Transcript_1/1_Confidence_1.000_Length_783	p2	(AT)6	385	396	12	783
Locus_173_Transcript_1/1_Confidence_1.000_Length_498	p2	(TC)11	185	206	22	498
Locus_173_Transcript_1/1_Confidence_1.000_Length_498	p2	(TA)7	309	322	14	498
Locus_189_Transcript_1/1_Confidence_1.000_Length_594	p2	(AT)9	577	594	18	594
Locus_212_Transcript_1/1_Confidence_1.000_Length_440	p2	(CT)6	91	102	12	440
Locus_216_Transcript_1/1_Confidence_1.000_Length_3315	p2	(AG)6	2951	2962	12	3315
Locus_218_Transcript_1/1_Confidence_1.000_Length_2244	p2	(AT)9	2130	2147	18	2244
Locus_220_Transcript_1/1_Confidence_1.000_Length_4652	p2	(CT)7	4261	4274	14	4652
Locus_225_Transcript_1/1_Confidence_1.000_Length_517	p2	(AG)8	292	307	16	517
Locus_230_Transcript_1/1_Confidence_1.000_Length_1986	p2	(TA)7	1	14	14	1986
Locus_239_Transcript_1/1_Confidence_1.000_Length_910	p2	(AT)7	192	205	14	910
Locus_254_Transcript_1/1_Confidence_1.000_Length_713	p2	(GT)12	184	207	24	713
Locus_268_Transcript_1/1_Confidence_1.000_Length_1034	p2	(TA)12	102	125	24	1034
Locus_280_Transcript_1/1_Confidence_1.000_Length_760	p2	(AT)9	249	266	18	760
Locus_280_Transcript_1/1_Confidence_1.000_Length_760	p2	(CT)7	733	746	14	760
Locus_282_Transcript_1/1_Confidence_1.000_Length_906	p2	(AT)9	392	409	18	906
Locus_284_Transcript_1/1_Confidence_1.000_Length_3945	p2	(TA)8	97	112	16	3945
Locus_288_Transcript_1/1_Confidence_1.000_Length_951	p2	(TA)11	819	840	22	951
Locus_312_Transcript_1/1_Confidence_1.000_Length_664	p2	(CT)6	82	93	12	664
Locus_318_Transcript_1/1_Confidence_1.000_Length_2509	p2	(AT)10	1874	1893	20	2509
Locus_318_Transcript_1/1_Confidence_1.000_Length_2509	p2	(AT)6	2312	2323	12	2509
Locus_327_Transcript_1/1_Confidence_1.000_Length_607	p2	(GA)9	577	594	18	607
Locus_339_Transcript_1/1_Confidence_1.000_Length_353	p2	(AG)8	166	181	16	353
Locus_365_Transcript_1/1_Confidence_1.000_Length_998	p2	(TA)6	977	988	12	998
Locus_392_Transcript_1/1_Confidence_1.000_Length_1035	p2	(TA)6	759	770	12	1035
Locus_404_Transcript_1/1_Confidence_1.000_Length_2048	p2	(AG)8	2011	2026	16	2048
Locus_422_Transcript_1/1_Confidence_1.000_Length_1266	p2	(TA)9	19	36	18	1266
Locus_426_Transcript_1/1_Confidence_1.000_Length_2122	p2	(TG)6	1999	2010	12	2122
Locus_429_Transcript_1/1_Confidence_1.000_Length_906	p2	(TA)8	447	462	16	906
Locus_434_Transcript_1/1_Confidence_1.000_Length_3882	p2	(TC)8	1202	1217	16	3882
Locus_434_Transcript_1/1_Confidence_1.000_Length_3882	p2	(TA)16	3840	3871	32	3882
Locus_446_Transcript_1/1_Confidence_1.000_Length_2136	p2	(CT)9	32	49	18	2136
Locus_462_Transcript_1/1_Confidence_1.000_Length_1125	p2	(TA)11	970	991	22	1125
Locus_471_Transcript_1/1_Confidence_1.000_Length_3809	p2	(AT)9	523	540	18	3809
Locus_474_Transcript_1/1_Confidence_1.000_Length_2585	p2	(AT)6	294	305	12	2585
Locus_474_Transcript_1/1_Confidence_1.000_Length_2585	p2	(GA)8	2492	2507	16	2585
Locus_487_Transcript_1/1_Confidence_1.000_Length_1396	p2	(AT)10	117	136	20	1396
Locus_491_Transcript_1/1_Confidence_1.000_Length_467	p2	(TC)10	448	467	20	467
Locus_497_Transcript_1/1_Confidence_1.000_Length_1329	p2	(AT)8	1132	1147	16	1329
Locus_497_Transcript_1/1_Confidence_1.000_Length_1329	p2	(AT)8	1295	1310	16	1329
Locus_499_Transcript_1/1_Confidence_1.000_Length_3270	p2	(AG)8	3109	3124	16	3270
Locus_499_Transcript_1/1_Confidence_1.000_Length_3270	p2	(CT)10	3237	3256	20	3270
Locus_501_Transcript_1/1_Confidence_1.000_Length_1502	p2	(TA)6	14	25	12	1502
Locus_502_Transcript_1/1_Confidence_1.000_Length_870	p2	(AC)10	1	20	20	870
Locus_502_Transcript_1/1_Confidence_1.000_Length_870	p2	(CT)7	177	190	14	870
Locus_505_Transcript_1/1_Confidence_1.000_Length_998	p2	(TA)9	970	987	18	998
Locus_509_Transcript_1/1_Confidence_1.000_Length_3079	p2	(TA)9	1626	1643	18	3079
Locus_519_Transcript_1/1_Confidence_1.000_Length_1844	p2	(AT)10	1565	1584	20	1844
Locus_551_Transcript_1/1_Confidence_1.000_Length_1624	p2	(AT)7	157	170	14	1624
Locus_552_Transcript_1/1_Confidence_1.000_Length_466	p2	(AT)7	227	240	14	466
Locus_553_Transcript_1/1_Confidence_1.000_Length_842	p2	(TA)9	96	113	18	842
Locus_573_Transcript_1/1_Confidence_1.000_Length_294	p2	(TC)8	141	156	16	294
Locus_584_Transcript_1/1_Confidence_1.000_Length_912	p2	(AT)6	784	795	12	912
Locus_589_Transcript_1/1_Confidence_1.000_Length_501	p2	(TA)7	452	465	14	501
Locus_595_Transcript_1/1_Confidence_1.000_Length_1833	p2	(AT)11	637	658	22	1833
Locus_619_Transcript_1/1_Confidence_1.000_Length_701	p2	(AT)6	183	194	12	701
Locus_623_Transcript_1/1_Confidence_1.000_Length_1204	p2	(TA)7	890	903	14	1204
Locus_628_Transcript_1/1_Confidence_1.000_Length_533	p2	(TA)7	387	400	14	533
Locus_644_Transcript_1/1_Confidence_1.000_Length_4345	p2	(TA)8	46	61	16	4345
Locus_649_Transcript_1/1_Confidence_1.000_Length_1883	p2	(AG)6	1871	1882	12	1883
Locus_650_Transcript_1/1_Confidence_1.000_Length_2891	p2	(GA)6	2768	2779	12	2891
Locus_689_Transcript_1/1_Confidence_1.000_Length_324	p2	(AT)10	274	293	20	324
Locus_690_Transcript_1/1_Confidence_1.000_Length_1255	p2	(AG)11	193	214	22	1255
Locus_693_Transcript_1/1_Confidence_1.000_Length_3982	p2	(AT)10	3203	3222	20	3982
Locus_694_Transcript_1/1_Confidence_1.000_Length_299	p2	(AG)12	88	111	24	299
Locus_702_Transcript_1/1_Confidence_1.000_Length_1282	p2	(AT)6	1233	1244	12	1282
Locus_703_Transcript_1/1_Confidence_1.000_Length_2295	p2	(AT)11	1	22	22	2295
Locus_732_Transcript_1/1_Confidence_1.000_Length_2978	p2	(CA)6	1325	1336	12	2978
Locus_743_Transcript_1/1_Confidence_1.000_Length_1077	p2	(AT)11	253	274	22	1077
Locus_754_Transcript_1/1_Confidence_1.000_Length_2181	p2	(TA)7	1240	1253	14	2181
Locus_760_Transcript_1/1_Confidence_1.000_Length_969	p2	(AT)9	216	233	18	969
Locus_763_Transcript_1/1_Confidence_1.000_Length_699	p2	(TA)7	406	419	14	699
Locus_783_Transcript_1/1_Confidence_1.000_Length_1465	p2	(TA)8	1	16	16	1465
Locus_783_Transcript_1/1_Confidence_1.000_Length_1465	p2	(AT)8	792	807	16	1465
Locus_786_Transcript_1/1_Confidence_1.000_Length_1238	p2	(AT)11	1	22	22	1238
Locus_802_Transcript_1/1_Confidence_1.000_Length_378	p2	(TA)7	364	377	14	378
Locus_809_Transcript_1/1_Confidence_1.000_Length_1182	p2	(GT)6	73	84	12	1182
Locus_812_Transcript_1/1_Confidence_1.000_Length_1124	p2	(TG)8	1083	1098	16	1124
Locus_853_Transcript_1/1_Confidence_1.000_Length_3232	p2	(TA)10	1	20	20	3232
Locus_854_Transcript_1/1_Confidence_1.000_Length_1830	p2	(AT)7	1643	1656	14	1830
Locus_895_Transcript_1/1_Confidence_1.000_Length_1635	p2	(TC)6	564	575	12	1635
Locus_899_Transcript_1/1_Confidence_1.000_Length_2895	p2	(TA)7	2425	2438	14	2895
Locus_899_Transcript_1/1_Confidence_1.000_Length_2895	p2	(AT)7	2671	2684	14	2895
Locus_904_Transcript_1/1_Confidence_1.000_Length_1092	p2	(AT)7	702	715	14	1092
Locus_925_Transcript_1/1_Confidence_1.000_Length_929	p2	(TA)7	614	627	14	929
Locus_938_Transcript_1/1_Confidence_1.000_Length_972	p2	(AT)9	840	857	18	972
Locus_939_Transcript_1/4_Confidence_0.500_Length_235	p2	(AG)14	185	212	28	235
Locus_939_Transcript_2/4_Confidence_0.500_Length_237	p2	(AG)14	185	212	28	237
Locus_939_Transcript_3/4_Confidence_0.250_Length_236	p2	(AG)14	185	212	28	236
[truncated: 9,733 more rows]
