# Supplementary material for: Andrographis paniculata transcriptome provides molecular insights into tissue-specific accumulation of medicinal diterpenes
Source: BMC Genomics. 2015 Sep 2;16(1):659. doi: 10.1186/s12864-015-1864-y (PMC4557604; doi:10.1186/s12864-015-1864-y)
Supplement: Additional file 13: Table S12. — SSRs in specialized metabolic pathway transcripts. (XLSX 13 kb) [file 12864_2015_1864_MOESM13_ESM.xlsx]

## Sheet: Sheet1
Supplementary Table S12. SSRs in specialized metabolic pathway transcripts.
Sl No.	Transcript ID	Transcript similarity based on KEGG pathway analysis	Type of SSR	Pattern of SSRs	SSR Length	Transcript Length	Expression*
	Terpenoid backbone biosynthesis
1	ApU8378	GGPS; geranylgeranyl diphosphate synthase, type II [EC:2.5.1.1 2.5.1.10 2.5.1.29]	p2	(AT)8	16	1749	1.01807
2	ApU67412	E1.17.1.2, lytB, ispH; 4-hydroxy-3-methylbut-2-enyl diphosphate reductase [EC:1.17.1.2]	p3	(CTT)6	18	1830	5.99034
			p5	(ATAGA)6	30
3	ApU51625	DHDDS, RER2, SRT1; ditrans,polycis-polyprenyl diphosphate synthase [EC:2.5.1.87]	p2	(AT)10	20	1160	2.70566
4	ApU56176	dxs; 1-deoxy-D-xylulose-5-phosphate synthase [EC:2.2.1.7]	p2	(AT)9	18	2421	1.21059
5	ApU57524	dxs; 1-deoxy-D-xylulose-5-phosphate synthase [EC:2.2.1.7]	p2	(TA)7	14	2529	4.4852
6	ApU3039	ispF; 2-C-methyl-D-erythritol 2,4-cyclodiphosphate synthase [EC:4.6.1.12]	p2	(AT)6	12	611	3.33096
7	ApU63125	RCE1, FACE2; prenyl protein peptidase [EC:3.4.22.-]	p2	(AT)7	14	788	-0.350866
8	ApU71154	PCME; prenylcysteine alpha-carboxyl methylesterase [EC:3.1.1.-]	p2	(AT)6	12	1961	-0.117068
9	ApU13057	dxs; 1-deoxy-D-xylulose-5-phosphate synthase [EC:2.2.1.7]	p3	(TCT)5	15	2647	-0.0644699
	Monoterpenoid biosynthesis
10	ApU47371	TPS-Cin; 1,8-cineole synthase [EC:4.2.3.108]	c	(TA)6cctgcagacatattgattgcagtatatatcgaagccacattattttgtcatttagaagatattcgatac(AT)9	99	2115	-7.71146
11	ApU63953	E1.1.1.208; (+)-neomenthol dehydrogenase [EC:1.1.1.208]	p2	(AG)9	18	1295	-3.37327
	Limonene and pinene degradation
12	ApU47551	E1.14.-.-; [EC:1.14.-.-]	p3	(GAA)10	30	1763	-2.1449
	Diterpenoid biosynthesis
13	ApU51228	E1.14.11.12; gibberellin 20-oxidase [EC:1.14.11.12]	p3	(CCG)6	18	1395	2.94132
			c	(AT)9gatcatccatcattaattatatattatattgtattaaaaaataaaatatag(AT)6	81	1395
14	ApU51353	KAO; ent-kaurenoic acid hydroxylase [EC:1.14.13.79]	p2	(GA)7	14	1911	-3.81098
15	ApU51425	KAO; ent-kaurenoic acid hydroxylase [EC:1.14.13.79]	c	(TA)9tttttcttacaaaccacggactgagcactgatcta(TATC)5	73	1938	-6.87058
16	ApU53774	E5.5.1.13; ent-copalyl diphosphate synthase [EC:5.5.1.13]	p2	(CT)7	14	2623	Root only
17	ApU57038	MAS; momilactone-A synthase [EC:1.1.1.295]	p2	(AG)15	30	1003	-8.21576
18	ApU66227	E4.2.3.19; ent-kaurene synthase [EC:4.2.3.19]	p4	(TCAC)8	32	1707	-2.41481
19	ApU48901	E5.5.1.13; ent-copalyl diphosphate synthase [EC:5.5.1.13]	p3	(GAT)6	18	2654	7.11994
			p3	(TTA)6	18
20	ApU77665	E1.14.11.13; gibberellin 2-oxidase [EC:1.14.11.13]	p2	(TG)12	24	666	-4.23487
	Carotenoid biosynthesis
21	ApU15834	crtB; phytoene synthase [EC:2.5.1.32]	p2	(TA)6	12	1776	1.37098
22	ApU52378	ZDS, crtQ; zeta-carotene desaturase [EC:1.3.5.6]	p3	(CCG)6	18	2091	-0.461562
23	ApU53990	LUT5, CYP97A3; beta-ring hydroxylase [EC:1.14.-.-]	p2	(AT)12	24	1260	1.21275
24	ApU55820	VDE, NPQ1; violaxanthin de-epoxidase [EC:1.10.99.3]	p3	(TTA)6	18	1692	4.57947
25	ApU63600	DWARF27; beta-carotene isomerase [EC:5.2.1.14]	p2	(CT)7	14	910	Root only
26	ApU67106	ABA2; xanthoxin dehydrogenase [EC:1.1.1.288]	c	(A)17g(A)10	28	1013	-0.0819404
27	ApU68285	NCED; 9-cis-epoxycarotenoid dioxygenase [EC:1.13.11.51]	p2	(GA)6	12	2232	-0.308872
28	ApU69521	E1.14.13.93; (+)-abscisic acid 8'-hydroxylase [EC:1.14.13.93]	p3	(AAT)7	21	1776	-0.374501
29	ApU73505	NCED; 9-cis-epoxycarotenoid dioxygenase [EC:1.13.11.51]	p3	(TAA)5	15	2206	-6.19054
			p2	(AG)12	24
	Sesquiterpenoid and triterpenoid biosynthesis
30	ApU46069	LUP4; beta-amyrin synthase [EC:5.4.99.39]	c	(AT)9aatacaattgtagattaatttcgttattgttatgaa(TAT)7(TAC)5	90	2760	-4.95155
31	ApU57037	SQLE, ERG1; squalene monooxygenase [EC:1.14.13.132]	p3	(CCT)5	15	1796	-0.476695
32	ApU47604	FDFT1; farnesyl-diphosphate farnesyltransferase [EC:2.5.1.21]	p5	(CCATC)6	30	1651	0.469798
	Phenylpropanoid biosynthesis
33	ApU9895	CYP84A, F5H; ferulate-5-hydroxylase [EC:1.14.-.-]	p3	(CGC)5	15	1007	-3.42892
34	ApU11138	E1.11.1.7; peroxidase [EC:1.11.1.7]	p2	(AT)13	26	1188	1.55221
35	ApU52528	bglB; beta-glucosidase [EC:3.2.1.21]	p3	(CTG)7	21	2021	0.39078
			c	(TCA)5ttatcattatcattc(AT)8	46
			p3	(GCA)7	21
36	ApU54676	UGT72E; coniferyl-alcohol glucosyltransferase [EC:2.4.1.111]	p3	(CCG)5	15	1683	0.540556
37	ApU57651	E1.11.1.7; peroxidase [EC:1.11.1.7]	p2	(AT)7	14	1256	Root only
38	ApU58571	E1.11.1.7; peroxidase [EC:1.11.1.7]	p2	(AT)8	16	1281	Root only
39	ApU60099	E1.11.1.7; peroxidase [EC:1.11.1.7]	p2	(TA)7	14	1053	-9.59612
40	ApU47181	E1.11.1.7; peroxidase [EC:1.11.1.7]	p2	(TA)12	24	1375	-6.55944
41	ApU43	E1.1.1.195; cinnamyl-alcohol dehydrogenase [EC:1.1.1.195]	p3	(TAT)9	27	1278	-0.46994
42	ApU49633	E1.11.1.7; peroxidase [EC:1.11.1.7]	p3	(AGA)6	18	1126	-1.48691
	Flavonoid biosynthesis
43	ApU45882	CHS; chalcone synthase [EC:2.3.1.74]	p4	(TGCC)6	24	1664	-2.57436
44	ApU61702	E1.14.13.21; flavonoid 3'-monooxygenase [EC:1.14.13.21]	p2	(AT)7	14	1565	1.49391
			p3	(CCG)5	15
	Flavone and flavonol biosynthesis
45	ApU8871	E2.1.1.76; flavonol 3-O-methyltransferase [EC:2.1.1.76]	p3	(CGG)5	15	1004	-2.52324
46	ApU46035	E2.1.1.76; flavonol 3-O-methyltransferase [EC:2.1.1.76]	p3	(CGG)5	15	920	-2.51899
	Alkaloid biosynthesis
47	ApU5907	AOC3, AOC2, tynA; primary-amine oxidase [EC:1.4.3.21]	p2	(TA)7	14	2234	7.26667
48	ApU5208	GOT2; aspartate aminotransferase, mitochondrial [EC:2.6.1.1]	p3	(ATG)5	15	1259	1.111
			p3	(TAA)5	15
49	ApU48844	GOT1; aspartate aminotransferase, cytoplasmic [EC:2.6.1.1]	c	(AT)9(AG)11	40	1251	-0.613866
50	ApU60063	TR1; Tropinone reductase 1 [EC:1.1.1.206]	p3	(CGC)7	21	1301	0.263002
51	ApU9739	AOC3, AOC2, tynA; primary-amine oxidase [EC:1.4.3.21]	p2	(AT)9	18	2661	-1.87935
			p2	(TA)6	12
52	ApU66581	E4.1.1.25; tyrosine decarboxylase [EC:4.1.1.25]	p3	(CGG)5	15	1081	Root only
53	ApU58717	E1.7.3.3; urate oxidase [EC:1.7.3.3]	p2	(AT)14	28	761	0.0214684
SSR types
Di nucleotide Repeats (p2)
Tri nucleotide Repeats (p3)
Tetra nucleotide Repeats (p4)
Penta nucleotide Repeats (p5)
Hexa nucleotide Repeats (p6)
Compound SSRs (c)
*log2FoldChange (leaf vs root) based on DGE.
